# Supplementary material for: Modeling cancer drug response through drug-specific informative genes
Source: Sci Rep. 2019 Oct 23;9:15222. doi: 10.1038/s41598-019-50720-0 (PMC6811538; doi:10.1038/s41598-019-50720-0)
Supplement: Supplementary file 2 — Supplementary Table S1 [file 41598_2019_50720_MOESM2_ESM.xls]

## Sheet: Legend
	Supplementary Table S1A
	Drugs: drugs screened in the work by Iorio et al.
	Target: known targets of the drugs.
	P1: drug target direct interactors
	P2: drug target interactors up to the second neighbors
	P3: drug target interactors up to the third neighbors
	F2: all the genes involved in the pathways associated to the drug known targets
	R_P1: Pearson correlation between predicted and observed IC50 using the targets and theirs first interactors
	R_P2: Pearson correlation between predicted and observed IC50 using the targets and the interactors up to second neighbors
	R_P3: Pearson correlation between predicted and observed IC50 using the targets and the interactors up to third neighbors
	R_F2: Pearson correlation between predicted and observed IC50 using the targets and all the genes involved in the same pathways of the targets
	R_WG: Pearson correlation between predicted and observed IC50 obtained by Iorio et. al. using the entire panel of genes
	Supplementary Table S1B
	Rows: drug name
	Columns: Combination of gene selections (P1, P2, P3 and F2) and prediction methods: Elastic Net Regression (ENR), Random Forest (RF) and Support Vector Regression (SVR).
	Value: Pearson correlation between predicted and observed IC50 (average across 5 cross-validations)

## Sheet: Supplementary Table S1A
Drugs	Target	P1	P2	P3	F2	R_P1	R_P2	R_P3	R_F2	R_WG
17-AAG	HSP90AA1,HSP90AB1,HSP90B1	HSPA2,GANAB,HSPA6,HSPA5,HSPA4,SUMO1,HSPA8,EGFR,AIP,CALR,FKBP4,AKT1,PIH1D1,ABL1,ATP5B,STIP1,RAF1,CDC37L1,SUGT1,LRRK2,SKP1,MAP3K3,ATP5A1,MYH9,CDC37,HSP90AB1,AHSA1,AHSA2,NOD1,TDP2,TTC28,TERT,ERBB2,NR3C1,NOS3,P4HB,TTC12,CHUK,TOMM34,AR,TGFBR1,CSNK2A1,PAFAH1B1,TP53,ESR1,PTGES3,PPP5C,PINK1,KCNH2,RPL32,RPAP3,STK11,AHR,TTC31,CDK4,PTGES3L-AARSD1,HSP90AA1,OS9,CFTR	RNF14,HSPA2,HSPA6,HSPA5,HSPA4,SUMO1,HSPA9,HSPA8,FKBP4,HIPK2,NDEL1,SMG6,SMG1,CRKL,RNF111,KDM2A,KDM2B,SUMO3,CBLC,CBLB,IGF1R,STK11,WRN,SP1,SP3,STK3,TTI1,CCND1,CCND3,CCND2,AHR,PTEN,FBXW11,CDKN1B,RPS27A,HSP90B1,UBE2D1,STIP1,AHSA1,AHSA2,FBXL15,TOPORS,SENP6,CHUK,SENP1,BLM,PPARG,GLMN,ING1,TNK2,KCNH2,PSMD10,CBL,TTC31,PRDM2,ATXN1,MYH10,GANAB,SMAD4,SMAD6,SMAD7,SMAD2,SMAD3,XIAP,TSC2,TSC1,NCOA2,NCOA3,NCOA1,NC…	RNF14,HSPA2,FGFR1OP2,HSPA6,HSPA5,HSPA4,HSPA9,HSPA8,PDCD10,RNF11,DISC1,NR0B2,PIK3CD,PIK3CG,ZC3H13,ZC3H14,RNF111,KDM2A,KDM2B,CBLC,CBLB,XPC,SP1,XPA,SP3,MAX,BAK1,CTBP1,TSG101,NOP2,ITGA4,GTF3C3,XPO1,BACH1,GRAP2,FBXL15,XPOT,ANAPC2,ANAPC5,ANAPC4,ZEB2,RPS6KA1,RPS6KA2,RPS6KA3,RPS6KA4,KCNH2,ATAD5,PSMD14,PSMD10,PSMD13,PSMD12,SERBP1,NOV,GANAB,SMAD9,SMAD4,PRNP,SMAD6,SMAD7,SMAD1,SMAD2,SMAD3,PELI1,PELI3,TUBB2A,…	LCE2D,TARM1,MYH11,CLTB,RPS18,LSM2,P2RY14,LAIR2,AGER,SPSB4,SSBP1,FCAR,CNOT3,APOBEC3A,PSMB9,CD300LD,GAN,OR4C3,SKA1,LTA,MPI,OR10A3,BAAT,CPNE7,DAXX,HSPA1A,HLA-DQA2,PLN,ZNF43,DDAH2,HSD11B2,B3GNT4,OR2H1,TMEM86B,POU5F1,OR5M1,OR2T1,SURF4,DDOST,MBOAT7,PRPF31,OR6X1,OR2A25,APOM,KIFC1,TAS2R40,AWAT1,OR2A14,HSPA1A,GABBR1,KRTAP19-2,NPBWR2,MAGED1,MCFD2,OR10V1,PPFIA3,OR10H5,DEFB125,DPAGT1,FOXD3,NEGR1,RGS21,RNF220…	0.439982029154807	0.533566243136273	0.537390318480291	0.578059935755161	0.632697053952859
681640	WEE1,CHEK1	PCNA,CUL4A,FBXW11,TP53,CLSPN,CDC25C,CDC25A,ATM,ORC1,BLM,ATR,LIG1,TP53BP1,DDB1,CUL1	BCL2L1,PTGS2,FBXO18,UBE3A,FBXO4,HSPA4,SUMO1,HSPA9,FBXO11,SIVA1,HIPK2,IFNAR1,MLH1,RFWD2,REV1,TOPORS,EEF2K,FBXL5,DLG5,MAGOH,GADD45A,FANCM,GADD45G,PLK1,CRBN,CUL9,RFC4,WEE1,CUL7,SUMO3,BRCA1,WT1,RAD18,VRK1,BARD1,WRN,SP1,XPA,SP3,CREB1,DNMT1,POLI,RPL11,RFC2,MDM4,SETD7,KAT8,MUTYH,RBBP8,CCND1,PHB,FZR1,H2AFX,KAT5,SFN,PTEN,CCNF,TERF1,DBF4,RBX1,YWHAE,FBXW7,COPS8,FBXW11,CLSPN,COPS2,MED20,NFKBIA,COPS6,KAT2B,CO…	HSPA2,CCNE1,RPL18,HSPA6,HSPA5,HSPA4,SUMO1,TIMELESS,HSPA9,HSPA8,MEN1,USP9X,MYH10,FKBP4,HIPK2,SPIN1,IFNAR1,SRSF11,SRSF10,MZT2B,ATRX,SF3B3,TYK2,FKBP8,UBE2V2,EEF2K,SMG6,DLG5,CRKL,DERL1,NR0B2,COMMD1,ASF1A,DUSP4,BTAF1,RPS26,ZC3H13,CRBN,ESPL1,ZC3H14,MRPL52,RNF111,KDM2A,WEE1,KDM2B,SUMO3,NR5A2,DHX9,IGF1R,STK11,RBMX2,WDR1,WRN,SP1,XPA,SP3,DNAJC19,CAPZA1,AGER,UBXN4,STK3,SMARCD2,RHEB,AHSA1,UBE4B,UBXN7,GTF2F1,…	CDC42EP5,HIST1H4A,OR5T1,RDH13,MYH11,NANP,ASPSCR1,OR2T1,ARHGAP27,PKLR,LYN,TARM1,FCAR,LAIR1,ZNF709,KRTAP5-1,CNOT3,TARM1,CRHR1,APOBEC3A,PANK4,PSMB9,ABCC1,GAN,LY6E,TAS2R9,TARM1,CSN2,OR13A1,CNOT3,UNC79,PADI6,OR10A3,HIST1H2BB,TSEN34,NDUFA7,PTPRC,ARHGEF26,HNRNPA3,UBE2E1,SLC37A4,CTSO,SF3B5,AGK,FAN1,TRIM69,HS3ST5,LILRB5,OR5T2,OR5M1,CNOT3,SLC2A6,GP6,NCR1,OR13A1,KRT23,GP6,CNOT3,SURF4,PDCD6IP,DDOST,MBOAT7,RD…	0.22448893078213	0.302377670011616	0.328570036150805	0.318742662625817	0.34650873163118
A-443654	AKT1,AKT3	CDKN1B,FOXO3,XIAP,ARRB2,RICTOR,TSC2,TSC1,THEM4,SKP2,RAF1,RPS6KB1,MAPKAP1,IKBKB,TERT,BRCA1,NOS3,CHUK,FOXO1,AR,MTOR,HSP90AA1,EP300,MAPK14,TCL1A,GSK3A,BAD,PTEN,PRKCZ,BRAF,MAPT,PDPK1,PAK1	BCL2L1,HSPA2,EGR1,HSPA6,HSPA5,HSPA4,SUMO1,FYN,HSPA8,IKBKB,AKT1,CASP12,PIH1D1,ARAF,RRAGB,TTC12,MAP3K7,CAV1,PEBP1,UXT,MLST8,UIMC1,CALM1,ARHGEF6,ARHGEF7,COMMD1,GTF2E1,KLF5,PARD6A,MAP3K5,HSP90AB1,SMAD4,ETS1,MAP3K3,CDH1,MYC,MYB,CUL1,BRCA1,IGF1R,ETS2,TUBG1,BABAM1,BARD1,SP1,SP3,CREB1,TOMM34,STK3,SMAD2,TGFB1I1,TOPBP1,USP33,PAFAH1B1,PA2G4,CSNK2A1,KRAS,FKBP4,XAF1,RBBP8,GTF2F1,MRE11A,TTI1,CCND1,PHB,CCND3,FZ…	RNF14,HSPA2,UBL7,FGFR1OP2,HSPA6,HSPA5,HSPA4,SUMO1,CHD8,FBXO46,HSPA8,MEN1,USP9X,RNF168,FKBP4,HIPK2,NDEL1,SMARCC1,POLK,GRB10,PDCD10,ATP5A1,GATAD2A,FKBP8,NCBP1,HUWE1,RALA,SMG6,DLG5,CRKL,ATRIP,PIK3CA,PIK3CB,COMMD1,PIK3CD,DUSP4,PIK3CG,RPL18,ZC3H13,RNF111,KDM2A,RPS3A,KDM2B,HSPA9,NR5A2,CBLC,DHX9,IGF1R,STK11,WRN,SP1,XPA,SP3,POLI,STK3,STK4,SMARCD2,SMARCD1,ATF7IP,TAF11,CCNO,JAK2,GTF2F1,TTI1,GTF2F2,CCND1,MA…	KRTAP5-6,TARM1,MYH11,RPS18,LSM2,LAIR2,AGER,SSBP1,FCAR,CNOT3,NLRP4,APOBEC3A,PSMB9,GAN,LTA,DHX16,OR10A3,BAAT,MRPS18B,DAXX,RING1,MAPK13,HLA-DQA2,RAG1,CYB5A,DDAH2,TPP1,OR2H1,POU5F1,OR5M1,FZD1,RAB8B,SURF4,DDOST,MBOAT7,PRPF31,AMN,OR6X1,OR2A25,APOM,TAS2R40,OR2A14,HSPA1A,GABBR1,NPBWR2,KIT,NDUFS2,FGFR1OP,IER3,RGS21,RNF5,TSC1,AK8,MRPL46,BRE,CDSN,ABR,SLC30A2,OR2H1,OR12D2,SPTBN4,MRPS18B,LDLRAP1,PUF60,TNF,NEU…	-0.0350550413975682	0.0619069602798567	0.155329157004839	0.15264945149569	0.189416075308652
A-770041	SRC,FYN,LCK,HCK,LYN	PDGFRB,VDR,CBLC,PAG1,SKAP1,KHDRBS1,HCLS1,PELP1,IKBKB,PRKCQ,PTK2B,CD247,DNM1,LCP2,ABL1,CRK,BCR,CAV1,RARA,STAT3,STAT1,PIK3CA,EPHB2,GRB2,PGR,PXN,CD44,CDH1,KDR,ZAP70,ERBB2,CTLA4,MAPT,CD22,EGFR,PRKCD,PLCG2,ENO1,SH2D2A,AR,FASLG,FYB,NCOA6,PTPN1,BCAR1,TNK2,LRP1,ESR2,SOS1,PEMT,ESR1,SYK,CDCP1,TNFRSF1A,CD5,CBL,MET,GRIN2A,PTPRA,SNCA,MAPK1	RNF14,ERRFI1,CRKL,HSPA4,HSPA8,DLG1,DLG3,TYROBP,PIK3CA,PIK3CG,GRIN1,CBLC,CBLB,IGF1R,SP1,SP3,CCND1,AHR,PTEN,RPS27A,ITGA4,APOE,GRAP2,JAK2,NF2,JAK1,CHUK,PAXIP1,PPARG,VEGFA,HCK,TNK2,RPS6KA2,RPS6KA3,CBL,GIT1,PRDM2,ASH2L,LRPAP1,PAG1,SMAD1,RET,SMAD3,NPHP1,PARK2,NCOA2,NEDD9,NCOA1,NCOA6,MTA1,CDC37,MVP,EGFR,RXRG,RXRA,LTA,FOXO3,ACPP,PLCG1,TP73,CDC27,CDC42,ERBB2,PSMD1,WDR5,CTNNB1,PLCG2,BAD,CBLL1,EPS8,SH2D3C,E…	RNF14,ERRFI1,SMARCC1,HSPA6,CRKL,HSPA4,SUMO1,CHD8,SUMO3,HSPA8,MEN1,USP9X,IL6ST,FKBP4,HIPK2,IFNAR1,MFAP1,ATRX,IGSF11,SEMA4D,UBE2V2,RNF11,DLG1,DLG3,SMG1,HSPA5,TYROBP,PIK3CA,PIK3CB,COMMD1,PRNP,APBB1,PIK3CG,RPL18,ZC3H13,FAU,EXO1,WAS,RPS3A,GRIN1,HSPA9,NR5A2,CBLC,CBLB,IGF1R,STK11,IFNG,SP1,SP3,STK3,SMARCD2,SMARCD1,TRAF3IP2,RHEB,AIMP2,EFTUD2,ALK,FBXW11,SHFM1,UBXN7,GTF2F1,TTI1,SNAP23,CCND1,MAX,TCF7L2,CCND2…	KREMEN1,ADH4,TARM1,ZKSCAN3,ZNF649,ESRRG,MYH11,SLC9A8,CLTB,RPS18,LSM2,P2RY14,LAIR2,OR5T1,SPSB4,SSBP1,FCAR,MT1F,CNOT3,FKBPL,APOBEC3A,PSMB9,CD300LD,GAN,OR4C3,ABCB8,SKA1,LTA,MPI,OR10A3,BAAT,CPNE7,DAXX,RING1,HLA-DQA2,PLN,ZNF43,BCO2,DDAH2,FAN1,HSD11B2,B3GNT4,DENND2C,OR2H1,TMEM86B,POU5F1,OR2T1,SURF4,DDOST,MBOAT7,PRPF31,OR6X1,OR2A25,APOM,KIFC1,TAS2R40,AWAT1,OR2A14,HSPA1A,GABBR1,NPBWR2,MAGED1,MCFD2,PPFIA3…	0.354983914173932	0.370873620111981	0.372175675316607	0.385624611214661	0.369623952507251
ABT-263	BCL2,BCL2L1	BCL2L1,PMAIP1,RAD9A,BAX,BAD,BBC3,CASP9,FKBP8,BMF,BIK,RAF1,BID,APAF1,BECN1,NR4A1,HRK,BCL2L11,BNIP3,TP53,CASP8,BAK1,BCL2	BCL2L1,PTGS2,UBE3A,PMAIP1,HSPA4,SUMO1,UVRAG,RAD9A,HUS1,CASP10,AKT1,RFWD2,FKBP8,TOPORS,PEBP1,CALM1,SETD7,FADD,CUL7,HSPA9,BRCA1,WT1,VRK1,BARD1,WRN,SP1,SP3,SH3GLB1,CREB1,STK3,FASLG,SMAD2,HRK,PIK3C3,MDM4,CSNK2A1,KRAS,KAT8,HIPK2,PHB,FZR1,KAT5,BAK1,SFN,PTEN,SUMO3,SIN3A,PAK1,TNFSF10,TRAF1,ZWINT,HRAS,RPS27A,KAT2B,RAD1,DYNLL1,BMF,EGR1,PIK3R4,RRM2B,TRAF2,CHEK2,CHEK1,SIRT1,BECN1,TOMM7,CDC25A,MRAS,PARP1,BLM,…	HSPA2,FGFR1OP2,HSPA6,HSPA5,HSPA4,SUMO1,HSPA9,HSPA8,USP9X,FKBP4,HIPK2,SMARCC1,SRSF11,PDCD10,DYNLL1,GATAD2A,FKBP8,EEF2K,RALA,SMG1,CRY2,ATF7IP,PIK3CA,COMMD1,PIK3CD,APBB1,PIK3CG,RPL18,MRPL52,RNF111,THY1,SUMO3,ARHGEF11,IGF1R,STK11,DIAPH1,WDR1,WRN,SP1,XPA,SP3,MYBL2,STK3,STK4,SMARCD2,PIK3C3,MYD88,GTF2F1,TTI1,CCND1,MAX,CCND3,CCND2,RPS24,SNAP29,BAK1,AHR,PTEN,CTBP1,NSL1,ARHGAP32,TNFSF10,RPS27L,CDKN1B,RPS27…	CDC42EP5,HIST1H4A,OR5T1,KRT27,RDH13,MYH11,OR2T1,ARHGAP27,PKLR,LYN,TARM1,TBCA,FCAR,KRT13,LAIR1,ZNF709,KRTAP5-1,CNOT3,TARM1,CRHR1,APOBEC3A,PANK4,PSMB9,ABCC1,GAN,LY6E,TAS2R9,TARM1,HDAC3,CSN2,OR13A1,CNOT3,UNC79,PADI6,GPHN,OR10A3,HIST1H2BB,TSEN34,NDUFA7,PTPRC,ARHGEF26,SLC37A4,CTSO,PDE7B,AGK,FAN1,TRIM69,HS3ST5,LILRB5,COL8A2,OR5T2,OR5M1,CNOT3,SLC2A6,GP6,NCR1,OR13A1,KRT23,GP6,CNOT3,SURF4,DDOST,MBOAT7,RDH…	0.491439048125284	0.57170379288174	0.59559564543376	0.556841316231841	0.645513676270742
ABT-869	KDR,PDGFRB	SRC,PDGFRA,SHC1,NCK2,SLC9A3R1,FYN,PDGFB,CBL,RASA1,PTEN,PLCG1,GRB2,VEGFA,PTPN11,PTPN1,FLT4,CDH5,NRP1	CRKL,IL6ST,IKBKB,AKT1,PTK2B,RAPGEF1,CAV1,RARA,IRS1,ITSN1,ARHGEF7,NTRK1,NTRK2,PAG1,CDH1,CFTR,LYN,CDH5,CBLB,PXN,CBLC,ERBB3,IGF1R,CD28,SHC1,ERBB4,KLK3,FASLG,FGFR2,FGFR1,SOCS3,SYK,PTPN12,PTPN11,MST1R,KIT,PTEN,GRB2,PEMT,APP,CSF2RB,VDR,PDGFA,HRAS,DOCK1,KHDRBS1,GAB1,GAB2,DNM1,UBE2L3,DNM2,CRK,CD2AP,FLG,RASA1,STAT5A,VIL1,JAK2,PIK3R2,JAK1,EPHB2,CTLA4,MAPT,SLA,RHOU,VEGFA,HCK,PTPN1,BCAR1,EPOR,TNK2,ESR2,ESR1,…	RNF14,ERRFI1,CRKL,HSPA4,SUMO1,HSPA9,HSPA8,MEN1,IL6ST,HIPK2,IGSF11,UBE2V2,DLG1,DLG3,TYROBP,PIK3CA,PRNP,APBB1,PIK3CG,GRIN1,SUMO3,NR5A2,CBLC,CBLB,IGF1R,WRN,SP1,SP3,RNF220,RSU1,UBE4B,CCND1,GRB10,GRB14,USP34,PTEN,KLC1,FBXW11,CDKN1B,RPS27A,UBE2D2,UBE2D3,UBE2D1,LIMS1,APOE,GRAP2,JAK2,NF2,JAK1,TOPORS,XPOT,CHUK,PAXIP1,BLM,PPARG,VEGFA,RNF41,VEGFB,ING4,HCK,HMCN1,CBY1,TNK2,CBL,GIT1,PRDM2,RPF1,VWF,ASH2L,LRPAP1…	CDC42EP5,HIST1H4A,OR5T1,SLCO4C1,KRTAP5-1,KRTAP5-2,RDH13,MYH11,OR2T1,ARHGAP27,CLEC5A,LYN,TARM1,SLC19A1,LAIR1,ZNF709,KRTAP5-1,CNOT3,KRTAP4-9,TARM1,CRHR1,APOBEC3A,PANK4,PSMB9,AGFG1,ABCC1,GAN,LY6E,TAS2R9,PC,PLK3,CSN2,OR13A1,CNOT3,SULT1B1,NET1,UNC79,PADI6,DHX16,OR10A3,HIST1H2BB,APOM,TSEN34,MRPS18B,RING1,CNTF,PTPRC,KRT25,ARHGEF26,SLC37A4,CTSO,AGK,FAN1,TRIM69,HTN3,ANKRD28,HS3ST5,LILRB5,OR5T2,OR5M1,CNOT3…	0.348585728374806	0.387936140361641	0.454612888760449	0.431452442894233	0.483514277200186
ABT-888	PARP1,PARP2	PCNA,CASP7,TP53,CASP3,H2AFX,PARP1,PARP2,XRCC1,XRCC5,APLF	BCL2L1,PTGS2,UBE3A,ZRANB3,HSPA4,SUMO1,HSPA9,RAD18,SIVA1,HIPK2,RFWD2,TOPORS,DLG5,GADD45A,DNMT1,GADD45G,LIG4,CUL9,LIG3,CUL7,SUMO3,BRCA1,WT1,VRK1,BARD1,TRIM24,SP1,SP3,CREB1,RPL11,RFC2,MDM4,SETD7,KAT8,MUTYH,CCND1,PHB,APP,FZR1,H2AFX,KAT5,SFN,PTEN,RNF8,CCNO,RFC3,DTL,RPS27A,KAT2B,MSH2,RAD1,XRCC1,XRCC5,XRCC4,POLD1,PPM1D,EGR1,YARS,RRM2B,CHEK2,CHEK1,SIRT1,SPRTN,PARP1,PARP2,BLM,SMYD2,ING4,APTX,APLF,UBE2I,MC…	TRAF2,HSPA2,CCNE1,HSPA6,HSPA5,HSPA4,SUMO1,HSPA9,HSPA8,USP9X,FKBP4,HIPK2,SMARCC1,SRSF11,FKBP8,ZFYVE19,DLG5,NR0B2,COMMD1,PRNP,APBB1,APBB3,RPL18,PRIM1,MRPL52,DRAP1,THY1,SUMO3,DHX9,WDR5,STK11,WDR1,WRN,SP1,XPA,SP3,MYBL2,AGER,SMARCD2,AHSA1,UBXN7,GTF2F1,TTI1,POU2AF1,CCND1,MAX,CCND3,MBTD1,BAK1,AHR,PTEN,FAS,CTBP1,SREBF1,TNFSF10,RPS27L,DTL,CDKN1B,RPS27A,UBE2D2,UBE2D3,UBE2D1,POLR1B,POLR1C,RAD1,STIP1,SAP130,…	TARM1,MYH11,RPS18,LSM2,KLK7,LAIR2,OR5T1,COL4A3,SSBP1,FCAR,CNOT3,FKBPL,APOBEC3A,PSMB9,GAN,LTA,OR10A3,BAAT,DAXX,HSPA1A,SLC25A6,HLA-DQA2,CHST14,DDAH2,OR2H1,POU5F1,SFTPC,STAT3,ADAM9,SURF4,DDOST,MBOAT7,PRPF31,OR6X1,OR2A25,APOM,TAS2R40,OR2A14,HSPA1A,GABBR1,NPBWR2,RGS21,RNF5,MAP2K1,MRPL46,CDSN,ABR,OR12D2,MRPS18B,PUF60,TNF,NEU1,LAIR2,LY6G6C,HIST1H3C,HIST1H3I,TRIM31,GP6,HIST1H2AM,OR10G9,LTB,TSEN34,FCAR,SL…	0.251629301971026	0.38901864292782	0.385244644222784	0.342279609591117	0.404788531484866
AC220	FLT3	FLT3LG	FLT3LG,FLT3	FLT3LG,FLT3	CDC42EP5,HIST1H4A,OR5T1,RDH13,MYH11,OR2T1,ARHGAP27,PKLR,LYN,TARM1,FCAR,LAIR1,ZNF709,KRTAP5-1,CNOT3,TARM1,CRHR1,APOBEC3A,PANK4,PSMB9,ABCC1,GAN,LY6E,TAS2R9,TARM1,CSN2,OR13A1,CNOT3,UNC79,PADI6,OR10A3,HIST1H2BB,TSEN34,NDUFA7,PTPRC,ARHGEF26,SLC37A4,CTSO,AGK,FAN1,TRIM69,HS3ST5,LILRB5,OR5T2,OR5M1,CNOT3,SLC2A6,GP6,NCR1,OR13A1,KRT23,GP6,CNOT3,SURF4,DDOST,MBOAT7,RDH13,PRPF31,PLA2G10,CNOT3,PRPF31,NAPEPLD,HI…	0.0399379829106491	0.0398237442019381	0.0389042709375143	0.497468173515492	0.55745173889399
Afatinib	ERBB2,EGFR	USP8,CBLC,CRKL,HSPA4,HSPA8,EGFR,GAB1,CTNNB1,PLCG2,PLCG1,SOS1,CTNND1,CRK,EGF,CAV1,TGFA,EPS15,UBASH3B,STAT3,CBLB,STAM2,HSP90AB1,LRIG1,PIK3R2,CDH1,SH3KBP1,ERBB2,ERBB3,RPS27A,SHC1,ERBB4,EPN1,HGS,SRC,AR,ERRFI1,CALM2,PTPN1,RASA1,TNK2,YWHAZ,ACPP,SOS2,NCK2,ESR1,PTPN11,PDCD6IP,CBL,STAT1,MET,GRB2,HSPG2,GRB7,HSP90AA1	RNF14,ERRFI1,HSPA6,CRKL,HSPA4,SUMO1,HSPA8,MEN1,IL6ST,FKBP4,RNF11,SMG1,HSPA5,PIK3CA,RPL18,PIK3R2,CBLC,CBLB,IGF1R,STK11,SP1,SP3,TTI1,CCND1,SH3KBP1,AHR,TSG101,FBXW11,RPS27A,UBE2D2,UBE2D1,STIP1,AHSA1,AHSA2,GRAP2,JAK2,NF2,JAK1,CHUK,PPARG,RHOU,HCK,CBY1,TNK2,KCNH2,CBL,TTC31,PRDM2,SERBP1,RET,PELP1,MAP3K5,TSC2,NCOA2,NCOA3,NCOA1,NCOA6,CDC34,CDC37,EGFR,LEPR,LEF1,YAP1,ACPP,ALK,INSR,CDC27,CDC42,ERBB2,SIRPG,PS…	RNF14,HSPA2,HSPA6,HSPA5,HSPA4,HSPA9,HSPA8,RNF11,PIK3CA,PIK3CB,PRNP,PIK3CG,ZC3H13,ZC3H14,RNF111,KDM2A,GRIN1,KDM2B,CBLC,CBLB,SP1,SP3,MAX,PRPH,MAF,CTBP1,TSG101,NOP2,ITGA4,GTF3C3,XPO1,BACH1,TTK,GRAP2,HRH2,KCNIP3,HMCN1,ANAPC2,ANAPC5,ANAPC4,ANAPC7,ZEB2,RPS6KA1,RPS6KA2,RPS6KA3,KCNH2,ATAD5,PSMD14,PSMD10,TOP1,PSMD12,GIT1,GIT2,SERBP1,NOV,SMAD4,PIK3CD,SMAD6,SMAD7,SMAD1,SMAD2,SMAD3,NPHP1,PELI1,PELI3,PLRG1,FA…	KRTAP5-6,TARM1,ESRRG,MYH11,RPS18,LSM2,LAIR2,AGER,PRPS1,SSBP1,FCAR,CNOT3,NLRP4,APOBEC3A,PSMB9,HLA-E,GAN,SKA1,LTA,PFDN6,DHX16,PRDM14,OR10A3,BAAT,MRPS18B,DAXX,HSPA1A,MAPK13,FZD1,KRTAP5-5,ZNF267,RNPC3,MUT,ADHFE1,DDAH2,CRH,HS3ST5,POU5F1,OR5M1,OR5W2,NDUFB9,GTF2F2,EIF5B,OR6N2,SURF4,DDOST,MBOAT7,PRPF31,OR6X1,RAB41,OR2A25,APOM,TAS2R40,OR2A14,HSPA1A,ARSE,NPBWR2,KIT,BICD2,KRTAP10-8,FGFR1OP,PLA2G2A,IER3,DYNL…	0.42490862142375	0.489286782663153	0.522764732286622	0.447308598412159	0.583806157290221
AG-014699	PARP1,PARP2	PCNA,CASP7,TP53,CASP3,H2AFX,PARP1,PARP2,XRCC1,XRCC5,APLF	BCL2L1,PTGS2,UBE3A,ZRANB3,HSPA4,SUMO1,HSPA9,RAD18,SIVA1,HIPK2,RFWD2,TOPORS,DLG5,GADD45A,DNMT1,GADD45G,LIG4,CUL9,LIG3,CUL7,SUMO3,BRCA1,WT1,VRK1,BARD1,TRIM24,SP1,SP3,CREB1,RPL11,RFC2,MDM4,SETD7,KAT8,MUTYH,CCND1,PHB,APP,FZR1,H2AFX,KAT5,SFN,PTEN,RNF8,CCNO,RFC3,DTL,RPS27A,KAT2B,MSH2,RAD1,XRCC1,XRCC5,XRCC4,POLD1,PPM1D,EGR1,YARS,RRM2B,CHEK2,CHEK1,SIRT1,SPRTN,PARP1,PARP2,BLM,SMYD2,ING4,APTX,APLF,UBE2I,MC…	TRAF2,HSPA2,CCNE1,HSPA6,HSPA5,HSPA4,SUMO1,HSPA9,HSPA8,USP9X,FKBP4,HIPK2,SMARCC1,SRSF11,FKBP8,ZFYVE19,DLG5,NR0B2,COMMD1,PRNP,APBB1,APBB3,RPL18,PRIM1,MRPL52,DRAP1,THY1,SUMO3,DHX9,WDR5,STK11,WDR1,WRN,SP1,XPA,SP3,MYBL2,AGER,SMARCD2,AHSA1,UBXN7,GTF2F1,TTI1,POU2AF1,CCND1,MAX,CCND3,MBTD1,BAK1,AHR,PTEN,FAS,CTBP1,SREBF1,TNFSF10,RPS27L,DTL,CDKN1B,RPS27A,UBE2D2,UBE2D3,UBE2D1,POLR1B,POLR1C,RAD1,STIP1,SAP130,…	TARM1,MYH11,RPS18,LSM2,KLK7,LAIR2,OR5T1,COL4A3,SSBP1,FCAR,CNOT3,FKBPL,APOBEC3A,PSMB9,GAN,LTA,OR10A3,BAAT,DAXX,HSPA1A,SLC25A6,HLA-DQA2,CHST14,DDAH2,OR2H1,POU5F1,SFTPC,STAT3,ADAM9,SURF4,DDOST,MBOAT7,PRPF31,OR6X1,OR2A25,APOM,TAS2R40,OR2A14,HSPA1A,GABBR1,NPBWR2,RGS21,RNF5,MAP2K1,MRPL46,CDSN,ABR,OR12D2,MRPS18B,PUF60,TNF,NEU1,LAIR2,LY6G6C,HIST1H3C,HIST1H3I,TRIM31,GP6,HIST1H2AM,OR10G9,LTB,TSEN34,FCAR,SL…	0.163755075472019	0.293260275186021	0.324872795338289	0.291667865157893	0.386437525167398
AICAR	PRKAA1	PRKAG1,PRKAG2,STK11,PRKAB1	STK11,PRKAB1,PRKAG1,PRKAG2,CAB39,PRKAA2,PRKAA1,CDC37,HSP90AA1,STRADB	HSPA2,HSPA6,HSPA5,HSPA4,PRKAG1,STK11,CAB39,PRKAA2,PRKAA1,IKBKB,AKT1,PIH1D1,PINK1,ATP5B,STIP1,RAF1,CDC37L1,SUGT1,LRRK2,SKP1,MAP3K3,NOS3,CDC37,HSP90AB1,AHSA1,AHSA2,NOD1,TDP2,SUMO1,TTC28,TERT,ERBB2,NR3C1,PRKAG2,PRKAB1,EGFR,TTC12,CHUK,ABL1,AIP,HSPA8,TOMM34,AR,TGFBR1,CSNK2A1,PAFAH1B1,FKBP4,TP53,ESR1,PTGES3,PPP5C,KCNH2,RPL32,RPAP3,AHR,TTC31,CDK4,PTGES3L-AARSD1,HSP90AA1,CFTR,STRADB	CDC42EP5,HIST1H4A,OR5T1,RDH13,MYH11,OR2T1,ARHGAP27,PKLR,LYN,TARM1,FCAR,LAIR1,ZNF709,KRTAP5-1,CNOT3,TARM1,CRHR1,APOBEC3A,PANK4,PSMB9,ABCC1,GAN,LY6E,TAS2R9,TARM1,CSN2,OR13A1,CNOT3,UNC79,PADI6,OR10A3,HIST1H2BB,TSEN34,NDUFA7,PTPRC,ARHGEF26,SLC37A4,CTSO,AGK,FAN1,TRIM69,HS3ST5,LILRB5,OR5T2,OR5M1,CNOT3,SLC2A6,GP6,NCR1,OR13A1,KRT23,GP6,CNOT3,SURF4,DDOST,MBOAT7,RDH13,PRPF31,PLA2G10,CNOT3,PRPF31,NAPEPLD,HI…	0.125372980655516	0.200160135547782	0.478622933040215	0.467955475371969	0.630545429863402
AKT inhibitor VIII	AKT1,AKT3	CDKN1B,FOXO3,XIAP,ARRB2,RICTOR,TSC2,TSC1,THEM4,SKP2,RAF1,RPS6KB1,MAPKAP1,IKBKB,TERT,BRCA1,NOS3,CHUK,FOXO1,AR,MTOR,HSP90AA1,EP300,MAPK14,TCL1A,GSK3A,BAD,PTEN,PRKCZ,BRAF,MAPT,PDPK1,PAK1	BCL2L1,HSPA2,EGR1,HSPA6,HSPA5,HSPA4,SUMO1,FYN,HSPA8,IKBKB,AKT1,CASP12,PIH1D1,ARAF,RRAGB,TTC12,MAP3K7,CAV1,PEBP1,UXT,MLST8,UIMC1,CALM1,ARHGEF6,ARHGEF7,COMMD1,GTF2E1,KLF5,PARD6A,MAP3K5,HSP90AB1,SMAD4,ETS1,MAP3K3,CDH1,MYC,MYB,CUL1,BRCA1,IGF1R,ETS2,TUBG1,BABAM1,BARD1,SP1,SP3,CREB1,TOMM34,STK3,SMAD2,TGFB1I1,TOPBP1,USP33,PAFAH1B1,PA2G4,CSNK2A1,KRAS,FKBP4,XAF1,RBBP8,GTF2F1,MRE11A,TTI1,CCND1,PHB,CCND3,FZ…	RNF14,HSPA2,UBL7,FGFR1OP2,HSPA6,HSPA5,HSPA4,SUMO1,CHD8,FBXO46,HSPA8,MEN1,USP9X,RNF168,FKBP4,HIPK2,NDEL1,SMARCC1,POLK,GRB10,PDCD10,ATP5A1,GATAD2A,FKBP8,NCBP1,HUWE1,RALA,SMG6,DLG5,CRKL,ATRIP,PIK3CA,PIK3CB,COMMD1,PIK3CD,DUSP4,PIK3CG,RPL18,ZC3H13,RNF111,KDM2A,RPS3A,KDM2B,HSPA9,NR5A2,CBLC,DHX9,IGF1R,STK11,WRN,SP1,XPA,SP3,POLI,STK3,STK4,SMARCD2,SMARCD1,ATF7IP,TAF11,CCNO,JAK2,GTF2F1,TTI1,GTF2F2,CCND1,MA…	KRTAP5-6,TARM1,MYH11,RPS18,LSM2,LAIR2,AGER,SSBP1,FCAR,CNOT3,NLRP4,APOBEC3A,PSMB9,GAN,LTA,DHX16,OR10A3,BAAT,MRPS18B,DAXX,RING1,MAPK13,HLA-DQA2,RAG1,CYB5A,DDAH2,TPP1,OR2H1,POU5F1,OR5M1,FZD1,RAB8B,SURF4,DDOST,MBOAT7,PRPF31,AMN,OR6X1,OR2A25,APOM,TAS2R40,OR2A14,HSPA1A,GABBR1,NPBWR2,KIT,NDUFS2,FGFR1OP,IER3,RGS21,RNF5,TSC1,AK8,MRPL46,BRE,CDSN,ABR,SLC30A2,OR2H1,OR12D2,SPTBN4,MRPS18B,LDLRAP1,PUF60,TNF,NEU…	0.13438056854594	0.142839689517081	0.207555958788892	0.211225098419819	0.242732858493775
AMG-706	KDR,RET,KIT	SRC,STAT3,SHC1,PTPN11,CBL,KITLG,GFRA1,PLCG1,GRB2,VEGFA,CRK,FLT4,PIK3CG,CDH5,NRP1,BCR	CRKL,NRAS,HDAC3,IL6ST,IKBKB,PTK2B,RAPGEF1,IRS1,CAV1,RARA,STAT3,ITSN1,ARHGEF7,NTRK1,NTRK2,PIK3CG,CDH1,LYN,CDH5,PXN,CBLC,ERBB3,IGF1R,CD28,SHC1,SP1,KLK3,FASLG,KITLG,FGFR2,FGFR1,SOCS3,SYK,PTPN12,PTPN11,MST1R,KIT,CCND1,GRB2,GFRA1,APP,CSF2RB,VDR,HRAS,DOCK1,KHDRBS1,GAB1,RRAS,GAB2,DNM1,UBE2L3,DNM2,CRK,CD2AP,FLG,RASA1,VIL1,JAK2,PIK3R2,JAK1,EPHB2,VEGFA,PIK3R5,HCK,PTPN1,BCAR1,EPOR,TNK2,ESR2,ESR1,VAV1,CBL,LC…	RNF14,ERRFI1,SMARCC1,CRKL,HSPA4,HSPA8,MEN1,IL6ST,FKBP4,BRMS1,IGSF11,UBE2V2,DLG1,DLG3,TYROBP,PIK3CA,COMMD1,PRNP,APBB1,PIK3CG,GRIN1,NR5A2,CBLC,CBLB,IGF1R,SP1,SP3,UBE4B,TTI1,CCND1,GRB10,GRB14,USP34,PTEN,KLC1,RBL2,FBXW11,CDKN1B,RPS27A,UBE2D2,UBE2D1,SAP130,PPP1CC,GTF2B,GRAP2,JAK2,NF2,JAK1,CHUK,PAXIP1,PPARG,VEGFA,VEGFB,ING4,HCK,HMCN1,CBY1,ING2,TNK2,GATAD2A,CBL,GIT1,PRDM2,NR0B2,VWF,ASH2L,LRPAP1,PAG1,SMA…	CDC42EP5,HIST1H4A,OR5T1,SLCO4C1,KRTAP5-1,KRTAP5-2,RDH13,MYH11,OR2T1,ARHGAP27,CLEC5A,LYN,TARM1,SLC19A1,LAIR1,ZNF709,KRTAP5-1,CNOT3,KRTAP4-9,TARM1,CRHR1,APOBEC3A,PANK4,PSMB9,AGFG1,ABCC1,GAN,LY6E,TAS2R9,PC,PLK3,CSN2,OR13A1,CNOT3,SULT1B1,NET1,UNC79,PADI6,DHX16,OR10A3,HIST1H2BB,APOM,TSEN34,MRPS18B,RING1,CNTF,PTPRC,KRT25,ARHGEF26,SLC37A4,CTSO,AGK,FAN1,TRIM69,HTN3,ANKRD28,HS3ST5,LILRB5,OR5T2,OR5M1,CNOT3…	0.127502698928213	0.166744891325248	0.170856596971477	0.189965434886772	0.213911025909047
AP-24534	ABL1,ABL2	SRC,YWHAQ,CRKL,ABI2,GRB2,ENAH,ATM,JUN,CBL,ABI1,TP73,DOK1,RB1,RAD51,HSP90AA1,CRK,SORBS2,BCR	HSPA2,FBXO18,EXO1,HSPA6,CRKL,HSPA4,SUMO1,HSPA8,PDGFRA,BRK1,CDC37,PTK2B,PIH1D1,RAPGEF1,ATRX,RFWD2,RPA1,CAV1,RARA,SUGT1,HSPA5,IRS1,ITSN1,ARHGEF7,FANCM,PIK3CG,HSP90AB1,TDP2,CDH1,CFTR,LYN,PXN,BRCA1,CBLB,STK11,SHC1,WRN,SP1,TOMM34,KLK3,FASLG,SMAD3,MDM4,CSNK2A1,FGFR1,PAFAH1B1,FKBP4,RBBP8,AKT1,CCND1,PHB,PTPN11,CCND2,MST1R,KAT5,CD2AP,AHR,SYK,GRB2,PTGES3L-AARSD1,PEMT,CCND3,CREBBP,NFATC2,VDR,CDKN1B,ENAH,DOC…	RNF14,HSPA2,CCNE1,RPL18,HSPA6,CRKL,HSPA4,SUMO1,FOXA1,HSPA9,HSPA8,USP9X,IL6ST,FKBP4,HIPK2,NDEL1,SMARCC1,TTC9C,THBS1,RNF11,DLG1,DLG3,SMG6,SMG1,HSPA5,DERL1,TYROBP,PIK3CA,APBB1,PIK3CG,TSC1,FAU,RNF111,KDM2A,RPS3A,GRIN1,KDM2B,SUMO3,CBLC,CBLB,IGF1R,STK11,WRN,SP1,XPA,SP3,STK3,ALK,UBE4B,SHFM1,GTF2F1,ESR2,TTI1,CCND1,WHSC1,CCND3,CCND2,AHR,PTEN,ITGA4,ENC1,MAF,CTBP1,TNKS,FBXW11,CDKN1B,RPS27A,UBE2D2,UBE2D3,HSP…	CDC42EP5,HIST1H4A,OR5T1,COL28A1,RDH13,MYH11,NANP,HLA-DPB1,OR2T1,ARHGAP27,PKLR,LYN,TARM1,FCAR,LAIR1,ZNF709,KRTAP5-1,CNOT3,TARM1,CRHR1,APOBEC3A,PANK4,PSMB9,ABCC1,GAN,LY6E,TAS2R9,TARM1,CSN2,OR13A1,CNOT3,UNC79,PADI6,OR10A3,HIST1H2BB,TSEN34,NDUFA7,PTPRC,ARHGEF26,UBE2E1,SLC37A4,CTSO,AGK,FAN1,TRIM69,KCNU1,HS3ST5,LILRB5,OR5T2,OR5M1,CNOT3,SLC2A6,GP6,NCR1,OR13A1,ASPSCR1,KRT23,GP6,CNOT3,SURF4,PDCD6IP,DDOST,…	0.328198799862854	0.439940793914637	0.453334807507882	0.40028571145647	0.502110433241698
AR-42	HDAC1,HDAC2,HDAC3,HDAC4,HDAC5,HDAC6,HDAC7,HDAC9	SMARCC1,YWHAE,SUMO1,HDAC5,BHLHE41,DNMT1,YWHAH,RELA,HMG20B,TRIM28,SP1,SP3,NR2C1,SNAI1,CSNK2A1,CCND1,WHSC1,RBBP7,YWHAG,RUNX2,RUNX1,BRMS1,PHB,CTBP1,MTA3,ZNF217,RPS27A,PHF21A,SUDS3,UHRF1BP1,ARID4A,ARID4B,SKI,SAP130,CHD3,SAP30,CHD4,RUVBL2,NONO,TCF3,MIER1,PPARG,SFPQ,ING1,ING2,UBE2I,TP53,ESR1,MEF2C,MEF2A,PRDM1,NR0B2,ANKRA2,HDAC1,KDM1A,HDAC3,HDAC2,YY1,HDAC4,HDAC7,HDAC9,SMAD2,IKZF1,NCOR2,NCOR1,SPI1,STAT3,…	RNF14,SMARCC1,HSPA4,SUMO1,FOXA1,SUMO3,HSPA8,PSPC1,MEN1,HIPK2,SMG1,NR0B2,NRIP1,FAU,RNF111,THY1,HSPA9,IGF1R,WRN,SP1,SP3,SMARCD3,SMARCD2,SMARCD1,GATA2,TTI1,CCND1,WHSC1,CCND3,MBTD1,RPS24,AHR,PTEN,TCF12,CTBP1,CTBP2,FBXW11,CDKN1B,RPS27A,ITGA4,UBE2D1,BAZ2A,SAP130,CCT8,CCT2,CCT7,CCT5,JAK2,DMAP1,JAK1,TOPORS,PTBP1,DPCD,CHRAC1,SENP6,CHUK,SENP1,BLM,PPARG,PPP1R3D,PPARA,ING4,ZEB1,ING1,ING2,PSMD10,TOP1,ZNF350,P…	RNF14,HSPA2,HSPA6,HSPA5,HSPA4,HSPA9,HSPA8,NCBP1,NCBP2,CBX3,NR0B2,PPP4C,ZC3H13,ZC3H14,RNF111,KDM2A,KDM2B,CBLC,CBLB,NUP98,XPC,SP1,XPA,SP3,PPP2R2C,WHSC1,PRPH,BAK1,CTBP1,CTBP2,NSL1,NOP2,ITGA4,APOA1,XPO1,BACH1,NENF,FBXL15,KCNIP3,XPOT,ANAPC2,ZEB1,ANAPC4,ZEB2,RPS6KA1,RPS6KA2,RPS6KA3,RPS6KA4,KCNH2,ATAD5,PSMD14,PSMD10,TOP1,PSMD12,SERBP1,NOV,SMAD9,SMAD4,SMAD6,SMAD7,SMAD1,SMAD2,SMAD3,HRH2,PELI1,PELI3,PLRG1,…	PDE7B,KRT13,TARM1,MYH11,RPS18,LSM2,LAIR2,AGER,SSBP1,FCAR,CNOT3,APOBEC3A,PSMB9,CD300LD,GAN,ABCB8,LTA,OR10A3,BAAT,DAXX,HSPA1A,HLA-DQA2,PLN,ZNF43,DDAH2,OR2H1,POU5F1,OR5M1,SURF4,DDOST,MBOAT7,PRPF31,OR6X1,OR2A25,APOM,DEFB110,TAS2R40,AWAT1,OR2A14,HSPA1A,GABBR1,NPBWR2,USP19,RGS21,RNF5,HLA-DRA,MRPL46,CDSN,ABR,OR12D2,MRPS18B,PUF60,TNF,NEU1,LY6G6C,HIST1H3C,PRMT6,CAPZA2,EHMT2,HIST1H3I,TRIM31,GP6,HIST1H2AM,O…	0.401078139686819	0.443306138939792	0.463805570175055	0.44001060026289	0.453247318761667
AS601245	MAPK9	TP53,JUN,JUND,MAP2K7,MAP2K4,MAPK8IP3,MAPK8IP1,ATF2	BCL2L1,PTGS2,UBE3A,HSPA4,SUMO1,SUMO3,MEN1,HIPK2,RFWD2,TOPORS,MAP3K2,NFE2L2,MAP3K7,MAP3K5,CUL9,CUL7,HSPA9,BRCA1,WT1,VRK1,BARD1,TRIM24,SP1,SP3,CREB1,RPL11,MDM4,SETD7,KAT8,PHB,APP,FZR1,KAT5,SFN,PTEN,NFATC2,RPS27A,KAT2B,EGR1,JUN,RRM2B,CHEK2,CHEK1,SIRT1,FOS,PARP1,BLM,SMYD2,ING4,ING1,UBE2I,UBE2K,TP53,UBE2A,TBP,TAF9,CSNK2A1,CREBBP,PPP2R5C,HDAC1,HDAC2,YY1,FOSB,ATM,SMAD2,SMAD3,MAPK14,ATR,MAPK11,ABL1,TP63,…	HSPA2,EXO1,HSPA6,HSPA5,HSPA4,SUMO1,SUMO3,HSPA8,MEN1,FKBP4,HIPK2,SMARCC1,SRSF11,FKBP8,RNF11,SMG1,CRKL,NR0B2,PRNP,APBB1,APBB3,RPL18,MRPL52,RNF111,THY1,HSPA9,STK11,WDR1,WRN,SP1,XPA,SP3,SMARCD2,GTF2F1,ESR2,TTI1,CCND1,MAX,MBTD1,BAK1,AHR,PTEN,ENC1,MAF,KLC1,EIF2AK2,RPS27L,CDKN1B,RPS27A,UBE2D2,UBE2D3,MSH2,UBE2D1,POLR1B,POLR1C,STIP1,SAP130,BABAM1,BACH1,LNX1,GTF2B,FAF1,AHSA2,CAV1,RPL34,ERCC6L,XPOT,SENP6,BR…	CDC42EP5,HIST1H4A,OR5T1,MUC1,RDH13,MYH11,BRWD1,OR2T1,ARHGAP27,PKLR,LYN,TARM1,FCAR,LAIR1,ZNF709,KRTAP5-1,CNOT3,TARM1,CRHR1,APOBEC3A,PANK4,CYP2R1,PSMB9,ABCC1,GAN,BTLA,LY6E,TAS2R9,TARM1,CSN2,OR13A1,CNOT3,UNC79,UBE2H,PADI6,OR10A3,HIST1H2BB,TSEN34,BPIFB4,NDUFA7,EDARADD,PTPRC,ARHGEF26,KRTAP5-5,ZNF267,UBE2L3,SLC37A4,CTSO,BCAP31,ZFP36L1,AGK,FAN1,TRIM69,HS3ST5,LILRB5,RNPC3,OR5T2,OR5M1,CNOT3,KRT6B,SLC2A6,T…	0.116474972058535	0.18631207920758	0.195959734503556	0.178455139817494	0.234530370649159
AS605240	PIK3CG	HRAS,NRAS,KIT,RRAS,PIK3R5,BCR	CRKL,PIK3CD,HRAS,RRAS,PLCG1,ABL1,CRK,RAF1,BCR,RGL1,PIK3CA,NRAS,PIK3CG,PIK3R5,RALGDS,FES,HCK,KITLG,RASA1,SOS1,PTPN11,RIN1,CBL,KIT,ZHX2,SHOC2,GRB2,BRAF	BCL2L1,CRKL,FYN,IL6ST,AKT1,PTK2B,ARAF,RAPGEF1,PEBP1,IRS1,ITSN1,PIK3CA,PIK3CD,NTRK1,NTRK2,PIK3CG,JAK2,LYN,KRAS,ZAP70,ERBB2,ERBB3,IGF1R,CD28,SHC1,ERBB4,BAD,KLK3,FASLG,RAP1A,KITLG,FGFR2,FGFR1,SOCS3,SYK,PHB,PTPN11,MST1R,XIAP,KIT,GRB2,PAK1,CSF2RB,HRAS,DOCK1,KHDRBS1,GAB1,RRAS,DNM1,UBE2L3,DNM2,CRK,CD2AP,FLG,RPS6KB2,JUN,SHOC2,VIL1,PIK3R3,PIK3R2,JAK1,CDC25A,MRAS,PIK3R5,HCK,PTPN1,ARHGAP35,BCAR1,EPOR,TNK2,R…	CDC42EP5,HIST1H4A,OR5T1,RDH13,MYH11,OR2T1,ARHGAP27,PKLR,LYN,TARM1,FCAR,LAIR1,ZNF709,KRTAP5-1,CNOT3,TARM1,CRHR1,APOBEC3A,PANK4,PSMB9,ABCC1,GAN,LY6E,TAS2R9,TARM1,CSN2,OR13A1,CNOT3,UNC79,PADI6,OR10A3,HIST1H2BB,TSEN34,NDUFA7,PTPRC,ARHGEF26,SLC37A4,CTSO,AGK,FAN1,TRIM69,HS3ST5,LILRB5,OR5T2,OR5M1,CNOT3,SLC2A6,GP6,NCR1,OR13A1,KRT23,GP6,CNOT3,SURF4,DDOST,MBOAT7,RDH13,PRPF31,PLA2G10,CNOT3,PRPF31,NAPEPLD,HI…	0.136593062510555	0.257285095346853	0.363667994345269	0.352550889038403	0.417034836831587
ATRA	RARA,RXRA	VDR,KAT2B,RARA,NCOR2,NCOR1,NCOA2,NCOA3,NCOA1,NCOA6,ASXL1,THRB,PML,PSMC5,NR1H2,SRC,TRIM24,SP1,RXRG,RXRA,PPARG,NRIP1,NR1I3,NR1I2	SUMO1,SUMO3,ATF7IP,IKBKB,ZFYVE9,PTK2B,RAD23B,CAV1,RARA,CBLC,RBPJ,ASH2L,THRB,CBFA2T3,THRA,CDH1,MYC,BRCA1,WDR5,TRIM24,SP1,SP3,SMARCD1,PELP1,CSNK2A1,SHFM1,ESR2,NR1D2,ADRM1,RBBP5,NR1I3,NR1I2,GRB2,CTBP1,TAF5L,STAT6,VDR,HIPK2,TRIM33,KHDRBS1,KAT2B,DNM1,SMARCE1,CRK,SKI,MYCN,ASXL1,FOS,JUN,PPARGC1A,TXNRD2,NR1H2,EPHB2,TCF3,KIAA0368,SENP2,PAXIP1,PPARG,ECD,PPARA,EIF4E,STAT3,PTPN1,BCAR1,UBE2I,TNK2,IRF1,TP53,ST…	RNF14,ERRFI1,SMARCC1,NCBP1,CRKL,HSPA4,SUMO1,FOXA1,SUMO3,HSPA8,PRPF8,HIPK2,MFAP1,DLG1,DLG3,NCBP2,NR0B2,COMMD1,DUSP4,RNF111,HSP90AB1,THY1,HSPA9,CBLC,CBLB,WDR5,WRN,SP1,SP3,SMARCD3,SMARCD2,SMARCD1,UBE4B,SHFM1,GTF2F1,POU2AF1,CCND1,MAX,CCND3,MBTD1,SYAP1,AHR,PTEN,TCF12,CTBP1,CTBP2,TOM1L1,YWHAH,EIF2AK2,CDKN1B,RPS27A,ITGA4,UBE2D3,UBE2D1,SAP130,XPO7,UBFD1,CWC22,BACH1,VAV1,GTF2B,ISG15,NF2,PSMG2,JAK1,AMPH,TO…	TARM1,MYH11,RPS18,LSM2,LAIR2,AGER,SSBP1,FCAR,CNOT3,APOBEC3A,PSMB9,GAN,LTA,OR10A3,BAAT,DAXX,RING1,HLA-DQA2,PLN,ZNF43,KRTAP5-5,ZNF267,RNPC3,DDAH2,OR2H1,POU5F1,OR5M1,SURF4,DDOST,MBOAT7,PRPF31,OR6X1,OR2A25,APOM,KIFC1,TAS2R40,AWAT1,OR2A14,HSPA1A,GABBR1,NPBWR2,BICD2,RGS21,RNF5,HLA-DRA,MRPL46,CDSN,ABR,OR12D2,MRPS18B,PUF60,TNF,NEU1,LY6G6C,HIST1H3C,PRMT6,CAPZA2,EHMT2,HIST1H3I,TRIM31,GP6,HIST1H2AM,KPNA7,OR…	0.387611326027633	0.435147848440432	0.442505500219989	0.418708757901847	0.457402884025196
AUY922	HSP90AA1,HSP90AB1,HSP90B1	HSPA2,GANAB,HSPA6,HSPA5,HSPA4,SUMO1,HSPA8,EGFR,AIP,CALR,FKBP4,AKT1,PIH1D1,ABL1,ATP5B,STIP1,RAF1,CDC37L1,SUGT1,LRRK2,SKP1,MAP3K3,ATP5A1,MYH9,CDC37,HSP90AB1,AHSA1,AHSA2,NOD1,TDP2,TTC28,TERT,ERBB2,NR3C1,NOS3,P4HB,TTC12,CHUK,TOMM34,AR,TGFBR1,CSNK2A1,PAFAH1B1,TP53,ESR1,PTGES3,PPP5C,PINK1,KCNH2,RPL32,RPAP3,STK11,AHR,TTC31,CDK4,PTGES3L-AARSD1,HSP90AA1,OS9,CFTR	RNF14,HSPA2,HSPA6,HSPA5,HSPA4,SUMO1,HSPA9,HSPA8,FKBP4,HIPK2,NDEL1,SMG6,SMG1,CRKL,RNF111,KDM2A,KDM2B,SUMO3,CBLC,CBLB,IGF1R,STK11,WRN,SP1,SP3,STK3,TTI1,CCND1,CCND3,CCND2,AHR,PTEN,FBXW11,CDKN1B,RPS27A,HSP90B1,UBE2D1,STIP1,AHSA1,AHSA2,FBXL15,TOPORS,SENP6,CHUK,SENP1,BLM,PPARG,GLMN,ING1,TNK2,KCNH2,PSMD10,CBL,TTC31,PRDM2,ATXN1,MYH10,GANAB,SMAD4,SMAD6,SMAD7,SMAD2,SMAD3,XIAP,TSC2,TSC1,NCOA2,NCOA3,NCOA1,NC…	RNF14,HSPA2,FGFR1OP2,HSPA6,HSPA5,HSPA4,HSPA9,HSPA8,PDCD10,RNF11,DISC1,NR0B2,PIK3CD,PIK3CG,ZC3H13,ZC3H14,RNF111,KDM2A,KDM2B,CBLC,CBLB,XPC,SP1,XPA,SP3,MAX,BAK1,CTBP1,TSG101,NOP2,ITGA4,GTF3C3,XPO1,BACH1,GRAP2,FBXL15,XPOT,ANAPC2,ANAPC5,ANAPC4,ZEB2,RPS6KA1,RPS6KA2,RPS6KA3,RPS6KA4,KCNH2,ATAD5,PSMD14,PSMD10,PSMD13,PSMD12,SERBP1,NOV,GANAB,SMAD9,SMAD4,PRNP,SMAD6,SMAD7,SMAD1,SMAD2,SMAD3,PELI1,PELI3,TUBB2A,…	LCE2D,TARM1,MYH11,CLTB,RPS18,LSM2,P2RY14,LAIR2,AGER,SPSB4,SSBP1,FCAR,CNOT3,APOBEC3A,PSMB9,CD300LD,GAN,OR4C3,SKA1,LTA,MPI,OR10A3,BAAT,CPNE7,DAXX,HSPA1A,HLA-DQA2,PLN,ZNF43,DDAH2,HSD11B2,B3GNT4,OR2H1,TMEM86B,POU5F1,OR5M1,OR2T1,SURF4,DDOST,MBOAT7,PRPF31,OR6X1,OR2A25,APOM,KIFC1,TAS2R40,AWAT1,OR2A14,HSPA1A,GABBR1,KRTAP19-2,NPBWR2,MAGED1,MCFD2,OR10V1,PPFIA3,OR10H5,DEFB125,DPAGT1,FOXD3,NEGR1,RGS21,RNF220…	0.290987275182826	0.29184024534141	0.306967487535194	0.300490025567754	0.275449056658891
AV-951	KDR	SRC,SHC1,CBL,PLCG1,VEGFA,FLT4,CDH5,NRP1	CRKL,IKBKB,PTK2B,CAV1,RARA,STAT3,ITSN1,ARHGEF7,NTRK1,NTRK2,CDH1,LYN,CDH5,PXN,CBLC,ERBB3,IGF1R,SHC1,KLK3,FGFR2,FGFR1,SYK,PTPN12,PTPN11,MST1R,KIT,GRB2,APP,CSF2RB,VDR,KHDRBS1,GAB1,GAB2,DNM1,UBE2L3,CRK,CD2AP,FLG,RASA1,VIL1,PIK3R2,EPHB2,SLA,VEGFA,HCK,PTPN1,BCAR1,TNK2,ESR2,ESR1,VAV1,CBL,LCK,PDGFRB,SLA2,EPHA2,RET,PELP1,SPRY2,SPRY1,SH3BP2,ABL1,FLT4,BCR,FLT1,NCOA6,STAT1,CSF1R,CTNNA1,KDR,CDCP1,SRC,UBE2D2,E…	RNF14,ERRFI1,CRKL,HSPA4,HSPA8,MEN1,IL6ST,UBE2V2,DLG1,DLG3,TYROBP,PIK3CA,PRNP,APBB1,PIK3CG,GRIN1,NR5A2,CBLC,CBLB,IGF1R,SP1,SP3,UBE4B,CCND1,GRB10,GRB14,USP34,PTEN,KLC1,FBXW11,CDKN1B,RPS27A,UBE2D2,UBE2D1,GRAP2,JAK2,NF2,JAK1,CHUK,PAXIP1,PPARG,VEGFA,VEGFB,HCK,HMCN1,CBY1,TNK2,CBL,GIT1,PRDM2,VWF,ASH2L,LRPAP1,PAG1,RET,PELP1,NPHP1,THRA,NCOA2,NEDD9,NCOA1,NCOA6,MTA1,NEDD4,CDC37,MVP,PSMD1,RXRG,RXRA,LEPR,LTA,…	CDC42EP5,HIST1H4A,OR5T1,SLCO4C1,RDH13,MYH11,OR2T1,ARHGAP27,CLEC5A,LYN,TARM1,SLC19A1,LAIR1,ZNF709,KRTAP5-1,CNOT3,TARM1,CRHR1,APOBEC3A,PANK4,PSMB9,AGFG1,ABCC1,GAN,LY6E,TAS2R9,PC,PLK3,CSN2,OR13A1,CNOT3,SULT1B1,NET1,UNC79,PADI6,OR10A3,HIST1H2BB,TSEN34,CNTF,PTPRC,ARHGEF26,SLC37A4,CTSO,AGK,FAN1,TRIM69,HS3ST5,LILRB5,OR5T2,OR5M1,CNOT3,SLC2A6,GP6,NCR1,OR13A1,KRT23,GP6,CNOT3,SURF4,DDOST,MBOAT7,RDH13,PRPF31…	0.34887166376848	0.487365907283855	0.52717234942291	0.500942085648552	0.54695650309381
Axitinib	KIT,KDR	SRC,SHC1,CDH5,PTPN11,CBL,PIK3CG,PLCG1,GRB2,VEGFA,CRK,KITLG,NRP1,FLT4,BCR	CRKL,FYN,IL6ST,IKBKB,PTK2B,RAPGEF1,CAV1,RARA,ITSN1,ARHGEF7,NTRK1,NTRK2,PIK3CG,CDH1,LYN,CDH5,PXN,ERBB2,CBLB,IGF1R,CD28,SHC1,KLK3,FASLG,KITLG,FGFR2,FGFR1,SOCS3,SYK,PTPN12,PTPN11,MST1R,KIT,GRB2,APP,CSF2RB,VDR,HRAS,DOCK1,KHDRBS1,GAB1,RRAS,DNM1,UBE2L3,DNM2,CRK,CD2AP,FLG,VIL1,JAK2,PIK3R2,JAK1,EPHB2,SLA,VEGFA,PIK3R5,HCK,PTPN1,BCAR1,EPOR,TNK2,ESR2,TNFRSF1A,VAV1,CBL,UBE2D2,LCK,SYN1,PDGFRB,PDGFRA,SLA2,STAM…	RNF14,ERRFI1,CRKL,HSPA4,HSPA8,MEN1,IL6ST,THBS1,LEF1,DLG1,DLG3,TYROBP,PIK3CA,PIK3CD,APBB1,PIK3CG,GRIN1,NR5A2,CBLC,CBLB,IGF1R,SP1,SP3,UBE4B,CCND1,GRB10,GRB14,USP34,PTEN,KLC1,FBXW11,CDKN1B,RPS27A,ITGA4,UBE2D1,GRAP2,JAK2,JAK3,JAK1,CHUK,PAXIP1,PPARG,VEGFA,VEGFB,HCK,HMCN1,CBY1,TNK2,CBL,GIT1,GIT2,VWF,ASH2L,LRPAP1,PAG1,RET,SMAD3,NPHP1,THRA,NCOA2,NEDD9,NCOA1,NCOA6,MTA1,NEDD4,CDC37,CISH,MVP,PSMD1,RXRG,RXRA…	CDC42EP5,HIST1H4A,OR5T1,KRTAP5-1,KRTAP5-2,RDH13,MYH11,OR2T1,ARHGAP27,PKLR,LYN,TARM1,FCAR,PHOSPHO1,LAIR1,ZNF709,KRTAP5-1,CNOT3,KRTAP4-9,TARM1,CRHR1,APOBEC3A,PANK4,PSMB9,AGFG1,ABCC1,GAN,LY6E,TAS2R9,TARM1,NUDT4,CBX2,CSN2,OR13A1,CNOT3,HSPA1L,NET1,UNC79,MSRB3,PADI6,DHX16,OR10A3,HIST1H2BB,APOM,TSEN34,MRPS18B,RING1,NDUFA7,PTPRC,TAS1R1,IER3,ARHGEF26,SLC37A4,CTSO,AGK,FAN1,TRIM69,HTN3,ANKRD28,HS3ST5,LILRB5…	0.308979506394209	0.400481876597717	0.408005906631664	0.370492290563465	0.465829812168557
AZ628	BRAF	YWHAZ,RPS6KA2,AKT1,PRKCA,HRAS,YWHAQ,PRKCE,RPS6KB2,MAP2K2,MAP2K1,PRKACA,ARAF,RAF1,MAPK3	BCL2L1,IKBKB,AKT1,ARAF,PEBP1,PIK3CA,PIK3CD,MAP3K5,RELA,BRCA1,STK3,MDM4,KRAS,AKAP5,PHB,GSK3A,PTEN,ELK1,PAK1,CDKN1B,HRAS,ITGA4,AANAT,RICTOR,THEM4,LRRK2,TSC2,CDC25C,CDC25B,CDC25A,MRAS,CHUK,PTPN7,RPS6KA2,RPS6KA3,TP53,CBL,AR,HDAC5,HDAC4,HDAC7,RPS6KB1,RAP1A,MAPK14,RPS6,XIAP,PRKAR2B,ARRB2,ABL1,PIK3CG,RAF1,TSC1,SKP2,ZHX2,GP1BA,RPS6KB2,MAPK3,MAPK1,MARK2,MARK3,DUSP4,DUSP1,EPB41L3,RALGDS,MTOR,PRKAR1A,EP300,…	TRAF2,HSPA2,FGFR1OP2,HSPA6,CRKL,HSPA4,SUMO1,CTTNBP2,HSPA8,MEN1,FKBP4,HIPK2,PDCD10,FKBP8,SMG6,HSPA5,PIK3CA,COMMD1,PIK3CD,PIK3CG,RPL18,RPS3A,HSPA9,NR5A2,CBLC,CBLB,IGF1R,STK11,WRN,SP1,SP3,STK3,STK4,AKAP5,GTF2F1,AKAP1,TTI1,CCND1,MAX,CCND3,CCND2,RPS24,BAK1,AHR,PTEN,ATF4,FBXW11,RPS27L,CDKN1B,RPS27A,ITGA4,UBE2D3,UBE2D1,STIP1,CCT8,APOE,CCT2,CCT3,BACH1,CCT7,CCT4,CCT5,AHSA1,AHSA2,CAV1,BRCC3,CHUK,BLM,PPARG,…	ADH4,TARM1,ZNF649,MYH11,SLC9A8,RPS18,LSM2,KLK7,LAIR2,OR5T1,COL4A3,SSBP1,FCAR,MT1F,CNOT3,FKBPL,APOBEC3A,PSMB9,GAN,LTA,OR10A3,BAAT,DAXX,HSPA1A,SLC25A6,HLA-DQA2,CHST14,BCO2,DDAH2,FAN1,OR2H1,POU5F1,ATP6V1E2,SFTPC,STAT3,ADAM9,SURF4,DDOST,MBOAT7,PRPF31,OR6X1,OR2A25,APOM,TAS2R40,OR2A14,HSPA1A,GABBR1,NPBWR2,RGS21,RNF5,MAP2K1,MRPL46,CDSN,ABR,OR12D2,MRPS18B,PUF60,TNF,NEU1,LAIR2,LY6G6C,HIST1H3C,HIST1H3I,TRI…	0.189453116567915	0.507170239100776	0.470622535530769	0.347720119462986	0.594789469264906
AZD-0530	SRC,ABL1	PDGFRB,VDR,CRKL,CBLC,JUN,ENAH,ATM,KHDRBS1,PELP1,IKBKB,PTK2B,DNM1,TP73,ABL1,CRK,SORBS2,BCR,CAV1,RARA,STAT3,STAT1,YWHAQ,EPHB2,RB1,ABI1,GRB2,PGR,PXN,CD44,CDH1,KDR,ERBB2,SRC,RAD51,EGFR,ENO1,AR,NCOA6,PTPN1,BCAR1,TNK2,LRP1,ESR2,PEMT,ESR1,ABI2,CDCP1,TNFRSF1A,CBL,MET,GRIN2A,PTPRA,HSP90AA1,DOK1	RNF14,ERRFI1,EXO1,HSPA6,CRKL,HSPA4,SUMO1,HSPA8,FKBP4,ATRX,DLG1,DLG3,HSPA5,PIK3CG,GRIN1,CBLC,CBLB,IGF1R,STK11,WRN,SP1,SP3,CCND1,CCND3,CCND2,AHR,PTEN,CDKN1B,RPS27A,ITGA4,STIP1,AHSA1,AHSA2,JAK2,NF2,JAK1,CHUK,PAXIP1,BLM,PPARG,VEGFA,HCK,TNK2,KCNH2,PSMD10,CBL,TTC31,GIT1,PRDM2,ASH2L,LRPAP1,RET,SMAD3,NPHP1,NCOA2,NEDD9,NCOA1,NCOA6,MTA1,CDC37,RAD51AP1,MVP,EGFR,RXRG,RXRA,AIP,LTA,YAP1,FOXO3,ACPP,TAF1,PLCG1,T…	RNF14,HSPA2,HSPA6,HSPA5,HSPA4,HSPA9,HSPA8,RNF11,NCBP2,NR0B2,PIK3CB,PRNP,PIK3CG,ZC3H13,RNF111,KDM2A,GRIN1,KDM2B,CBLC,CBLB,SP1,XPA,SP3,MAX,MAF,CTBP1,ITGA8,ITGA1,ITGA2,ITGA4,ITGA5,ITGA6,ITGA7,BACH1,TTK,GRAP2,FBXL15,KCNIP3,ANAPC2,ANAPC5,ANAPC4,ANAPC7,ZEB2,ITGAX,RPS6KA1,RPS6KA2,RPS6KA3,RPS6KA4,KCNH2,PSMD14,PSMD10,TOP1,PSMD12,GIT1,GIT2,PIK3CA,LRPAP1,SMAD6,SMAD7,SMAD1,SMAD2,SMAD3,MUS81,NPHP1,PELI3,PLRG1…	ADH4,TARM1,ZNF649,ESRRG,MYH11,SLC9A8,RPS18,LSM2,LAIR2,OR5T1,SSBP1,FCAR,MT1F,CNOT3,FKBPL,APOBEC3A,PSMB9,CD300LD,GAN,ABCB8,COL28A1,SKA1,LTA,OR10A3,BAAT,DAXX,RING1,HLA-DQA2,PLN,ZNF43,BCO2,CSNK1E,DDAH2,FAN1,KCNU1,OR2H1,POU5F1,SURF4,DDOST,MBOAT7,HNRNPF,PRPF31,OR6X1,OR2A25,APOM,KIFC1,TAS2R40,AWAT1,OR2A14,HSPA1A,GABBR1,NPBWR2,GCGR,RGS21,RNF5,HLA-DRA,MRPL46,MRPL23,CDSN,ABR,OR12D2,MRPS18B,PUF60,TNF,NEU1,L…	0.292157763833921	0.262576673389195	0.286806561951708	0.292212692540897	0.259720544667505
AZD6244	MAP2K1	MAPK3,MAPK1,RAF1,BRAF,ARAF	BCL2L1,MKNK2,NRAS,HRAS,SMAD1,RAP1A,MAPK14,MAP2K2,MAP2K1,ARRB2,RAF1,ETS1,YWHAZ,NCOA3,MAPK3,YWHAQ,JUN,RB1,RPS6KB2,PEA15,YWHAH,MAPK1,AKT1,YWHAB,DUSP4,MYC,DUSP6,DUSP1,YWHAG,YWHAE,PEBP1,PRKCA,CDC25A,PRKCE,MRAS,STK3,HSP90AA1,PTPN7,KRAS,RPS6KA1,RPS6KA2,RPS6KA3,TP53,PTPRR,ESR1,MBP,XIAP,BAD,PAK1,STAT5A,ELK1,PRKACA,BRAF,PHB,ARAF,RHEB,LCK,BCL2	HSPA2,FGFR1OP2,HSPA6,CRKL,HSPA4,SUMO1,HSPA9,HSPA8,FKBP4,HIPK2,PDCD10,FKBP8,HSPA5,PIK3CA,COMMD1,PIK3CD,PIK3CG,SUMO3,IGF1R,STK11,WRN,SP1,SP3,STK3,STK4,AKAP5,CCND1,MAX,CCND3,CCND2,BAK1,AHR,PTEN,FBXW11,CDKN1B,RPS27A,ITGA4,UBE2D3,TFDP2,STIP1,CCT8,CCT2,CCT3,CCT7,CCT4,CCT5,AHSA1,AHSA2,JAK2,JAK3,JAK1,TOPORS,CHUK,BLM,PPARG,ING4,ING1,BNIP3,RPS6KA1,RPS6KA2,RPS6KA3,RPS6KA4,KCNH2,PSMD10,CBL,TTC31,PDE6D,SMAD4,…	TARM1,MYH11,CLTB,OR2T1,P2RY14,KLK7,LAIR2,COL4A3,SSBP1,FCAR,RAG2,SPSB4,APOBEC3A,PSMB9,GAN,OR4C3,TBL1XR1,S1PR5,MPI,OR10A3,BAAT,CPNE7,SLC25A6,PLN,ZNF43,POLR2L,B3GNT4,HS3ST5,TMEM86B,STAT3,ADAM9,SURF4,DDOST,MBOAT7,PRPF31,KIFC1,AWAT1,NPBWR2,MAGED1,MCFD2,PPFIA3,DEFB125,OR13J1,RGS21,HLA-DRA,MAP2K1,MRPL46,ABR,PUF60,LAIR2,HIST1H3C,CNOT3,CAPZA2,EHMT2,UGT8,GP6,HIST1H2AM,CALML5,TSEN34,FCAR,SLC16A1,B2M,HTN3,NR…	0.269891712701607	0.528399738170222	0.612406640518622	0.463125675243919	0.639376643889231
AZD6482	PIK3CB	RHOG,DIRAS2,DIRAS1,CDC42	NCF2,DOCK9,DIRAS1,DIRAS2,WASL,PARD6G,ARHGAP1,IQGAP2,ITSN1,ARHGEF6,ARHGEF7,PIK3CB,PARD6B,PARD6A,IQGAP1,ARHGDIA,WAS,PRKCI,CDC42EP2,TRIP10,RHOG,TNK2,MCF2L,MAP3K11,ARHGAP32,BAIAP2,CDC42,PAK1,PAK3	MYH10,NCF2,FNBP1,DOCK9,DIRAS1,CLTC,DIRAS2,SNX9,EGFR,CTNNB1,AKT1,BAD,CTTN,DNM1,WASL,EPS8,PARD6G,CRK,RAF1,ARHGAP1,IQGAP2,BNIPL,EPS15,ITSN1,ARHGEF6,ARHGEF7,PIK3CB,NCF4,PARD6B,PARD6A,IQGAP1,MARK2,ARHGDIA,WAS,CYBA,PRKCI,SRC,RAC1,CDC42EP2,RHOU,SQSTM1,PRKCZ,USP16,WIPF2,TRIP10,RHOA,RHOG,MAPK8IP1,TNK2,PARD3,LLGL2,SOS1,NCK2,CALM1,MCF2L,CBL,ACTR2,SCRIB,MAP3K11,ARHGAP32,GRB2,GIT1,BAIAP2,WIPF1,CDC42,ACTR3,PAK…	CDC42EP5,HIST1H4A,OR5T1,RDH13,MYH11,OR2T1,ARHGAP27,PKLR,LYN,TARM1,FCAR,LAIR1,ZNF709,KRTAP5-1,CNOT3,TARM1,CRHR1,APOBEC3A,PANK4,PSMB9,ABCC1,GAN,LY6E,TAS2R9,TARM1,CSN2,OR13A1,CNOT3,UNC79,PADI6,OR10A3,HIST1H2BB,TSEN34,NDUFA7,PTPRC,ARHGEF26,SLC37A4,CTSO,AGK,FAN1,TRIM69,HS3ST5,LILRB5,OR5T2,OR5M1,CNOT3,SLC2A6,GP6,NCR1,OR13A1,KRT23,GP6,CNOT3,SURF4,DDOST,MBOAT7,RDH13,PRPF31,PLA2G10,CNOT3,PRPF31,NAPEPLD,HI…	0.0142148232942135	0.170248024006199	0.235224647535924	0.287680545028936	0.365330214497974
AZD7762	CHEK1,CHEK2	PCNA,CUL4A,TP53,CLSPN,CDC25C,CDS1,CDC25A,ATM,BRCA1,ORC1,BLM,PLK1,ATR,LIG1,TP53BP1,DDB1,CUL1	BCL2L1,PTGS2,FBXO18,UBE3A,FBXO4,HSPA4,PLK1,HSPA9,FBXO11,SIVA1,PKMYT1,HIPK2,E2F1,MLH1,RFWD2,REV1,TOPORS,FBXL5,DLG5,MAGOH,GADD45A,DNMT1,GADD45G,SUMO1,CRBN,LIG1,RFC4,MYC,CUL7,SUMO3,CDK8,BRCA1,WT1,RAD18,VRK1,BABAM1,BARD1,TRIM24,SP1,XPA,SP3,CREB1,RPL11,RFC2,MDM4,SETD7,KAT8,MUTYH,RBBP8,GTF2F1,AKT1,CCND1,PHB,FZR1,H2AFX,KAT5,SFN,PTEN,CCNF,TERF1,DBF4,RBX1,YWHAE,RBBP7,COPS8,FBXW11,FANCD2,CLSPN,COPS2,COPS3,…	HSPA2,UBL7,CCNE1,HSPA6,HSPA5,HSPA4,SUMO1,TIMELESS,HSPA9,HSPA8,USP9X,MYH10,FKBP4,HIPK2,SMARCC1,SRSF11,SRSF10,MFAP1,ATRX,FKBP8,PRKCZ,EEF2K,SMG6,DLG5,CRKL,DERL1,NR0B2,COMMD1,APBB1,RAD51B,RPL18,ZC3H13,CRBN,ESPL1,ZC3H14,MRPL52,RNF111,KDM2A,RPS3A,THY1,KDM2B,SUMO3,DHX9,IGF1R,STK11,WDR1,WRN,SP1,XPA,SP3,SNRPF,CAPZA1,AGER,UBXN4,STK3,SMARCD2,RHEB,AHSA1,UBE4B,UBXN7,GTF2F1,ESR2,TTI1,GTF2F2,CCND1,MAX,CCND3,MBT…	TARM1,MYH11,RPS18,LSM2,LAIR2,AGER,SSBP1,FCAR,CNOT3,APOBEC3A,PSMB9,GAN,LTA,OR10A3,BAAT,DAXX,RING1,HLA-DQA2,DDAH2,OR2H1,POU5F1,OR5M1,SURF4,DDOST,MBOAT7,PRPF31,OR6X1,OR2A25,APOM,TAS2R40,OR2A14,HSPA1A,GABBR1,NPBWR2,RGS21,RNF5,MRPL46,CDSN,ABR,OR12D2,MRPS18B,PUF60,TNF,NEU1,LY6G6C,HIST1H3C,HIST1H3I,TRIM31,GP6,HIST1H2AM,OR10G9,LTB,TSEN34,FCAR,SLC16A1,B2M,HSD17B8,HTN3,HLA-B,OR2J2,SURF1,MICB,HLA-G,ARHGAP27…	0.377381169035101	0.460399164509804	0.477910022923141	0.441493912506487	0.483228475640878
BAY 61-3606	SYK	CBLB,FCER1G,STAT3,TRAF6,TYROBP,CBL,FCGR2A,VAV1,PLCG1,GRB2,SH3BP2,LCK	HSPA6,CRKL,HDAC3,PTK2B,RAPGEF1,IRS1,TYROBP,ARHGEF7,NTRK1,NTRK2,MAP3K5,MAP3K3,LYN,BLNK,ERBB2,CBLB,CD28,SHC1,ERBB4,SP1,SH2D2A,KLK3,FASLG,FGFR2,FGFR1,CD5,SYK,PTPN11,MST1R,XIAP,KIT,CCND1,GRB2,CYLD,TLR4,MAVS,RPS27A,KHDRBS1,GAB1,GAB2,DNM1,UBE2L3,DNM2,CRK,CD2AP,FLG,TLR3,VIL1,JAK2,PIK3R2,JAK1,TRAF3IP2,MYD88,EDARADD,EZH2,HCK,PTPN1,BCAR1,EPOR,EDA2R,IRF7,PELI3,UBE2N,VAV1,CBL,ITSN1,PIK3CA,LCK,CREBBP,SYN1,HDA…	TRAF2,ERRFI1,SMARCC1,HSPA6,CRKL,HSPA4,FOXA1,HSPA8,IL6ST,FKBP4,BRMS1,RNF11,TYROBP,PIK3CA,COMMD1,DUSP4,PIK3CG,RPL18,RTN4R,IRAK4,SIRPG,CBLB,IGF1R,SP1,SP3,UBE4B,UBXN7,TTI1,SNAP23,CCND1,GRB10,RPS24,GRB14,USP34,PTEN,CTBP1,TNFSF11,EIF2AK2,CDKN1B,RPS27A,UBE2D2,UBE2D3,UBE2D1,SAP130,TANK,GTF2B,GRAP2,JAK2,TNFRSF9,JAK1,MAP1LC3A,MAP1LC3B,KCNIP3,EDARADD,CHUK,PPARG,VEGFA,VEGFB,ING4,HCK,ING1,ING2,TNK2,RPS6KA2,GA…	CDC42EP5,HIST1H4A,OR5T1,RDH13,MYH11,PLA2G6,CNTN2,OR2T1,ARHGAP27,PKLR,LYN,TARM1,FCAR,KREMEN1,LAIR1,ZNF709,KRTAP5-1,CNOT3,TARM1,CRHR1,APOBEC3A,PANK4,AP2A2,PSMB9,ABCC1,GAN,LY6E,TAS2R9,NPBWR1,TARM1,KCNQ3,CSN2,OR13A1,CNOT3,UNC79,PADI6,OR10A3,HIST1H2BB,TSEN34,S100A7A,NDUFA7,PTPRC,ARHGEF26,SLC37A4,CTSO,AGK,FAN1,TRIM69,HS3ST5,LILRB5,OR5T2,OR5M1,CNOT3,SLC2A6,GP6,NCR1,OR13A1,KRT23,GP6,GPC6,CNOT3,SURF4,DDOS…	0.243028640805377	0.347097223708683	0.368324729074318	0.347950925704508	0.423489092992415
BI-2536	PLK1,PLK3	CCNB1,TP53,CDC25C,CHEK2,ERCC6L,PKMYT1,AURKA,PIN1,TOP3A,TOPORS	BCL2L1,PTGS2,UBE3A,HSPA4,PLK1,HSPA9,PKMYT1,HIPK2,RFWD2,TOPORS,TPX2,ANAPC11,SUMO1,CUL9,CUL7,SUMO3,BRCA1,WT1,VRK1,BARD1,WRN,SP1,SP3,CEP192,RPL11,MDM4,SETD7,KAT8,PHB,FZR1,KAT5,SFN,PTEN,CDS1,HIST3H3,RPS27A,KAT2B,UBE2D1,MYCN,EGR1,RRM2B,CHEK2,CHEK1,INCENP,SIRT1,CDC25C,CDC25A,PARP1,BLM,SMYD2,ING4,ING1,UBE2I,UBE2K,TP53,CDC27,TBP,TAF9,CDC20,CSNK2A1,CREBBP,PPP2R5C,HDAC1,HDAC2,YY1,ATM,SMAD2,SMAD3,MAPK14,ATR…	HSPA2,UBL7,EXO1,HSPA6,HSPA5,HSPA4,SUMO1,HSPA9,HSPA8,FKBP4,HIPK2,SMARCC1,SRSF11,FKBP8,ZFYVE19,SMG1,NR0B2,APBB1,BTAF1,RPL18,MRPL52,RNF111,RPS3A,THY1,SUMO3,IGF1R,STK11,WDR1,WRN,SP1,XPA,SP3,SMARCD2,UBE4B,GTF2F1,TTI1,CCND1,MAX,MBTD1,RPS24,BAK1,AHR,PTEN,FAS,CTBP1,FBXW11,RPS27L,CDKN1B,RPS27A,ITGA4,UBE2D3,UBE2D1,POLR1B,POLR1C,STIP1,SAP130,APOE,TCF3,BACH1,LNX1,TTK,FAF1,AHSA2,CAV1,RPL34,XPOT,SENP6,BRCC3,SE…	TARM1,MYH11,CLTB,OR2T1,P2RY14,LAIR2,SSBP1,FCAR,CNOT3,SPSB4,APOBEC3A,PSMB9,GAN,OR4C3,ABCB8,TBL1XR1,MPI,OR10A3,BAAT,CPNE7,RAG1,CYB5A,TPP1,HSD11B2,B3GNT4,HS3ST5,TMEM86B,OR5M1,TRAPPC2,RAB8B,SURF4,DDOST,MBOAT7,HNRNPF,PRPF31,AMN,NPBWR2,MAGED1,MCFD2,PPFIA3,DEFB125,RGS21,TSC1,AK8,MRPL46,ABR,PUF60,HIST1H3C,RAG2,CRYL1,GJB2,REEP3,UGT8,FRAT1,GP6,HIST1H2AM,NSD1,CALML5,TSEN34,FCAR,BAG5,SLC16A1,B2M,HTN3,NR1D2,S…	0.0202411445727882	0.0325573533891067	0.225295417729084	0.251364536295159	0.231583669147175
BIRB 0796	MAPK9	TP53,JUN,JUND,MAP2K7,MAP2K4,MAPK8IP3,MAPK8IP1,ATF2	BCL2L1,PTGS2,UBE3A,HSPA4,SUMO1,SUMO3,MEN1,HIPK2,RFWD2,TOPORS,MAP3K2,NFE2L2,MAP3K7,MAP3K5,CUL9,CUL7,HSPA9,BRCA1,WT1,VRK1,BARD1,TRIM24,SP1,SP3,CREB1,RPL11,MDM4,SETD7,KAT8,PHB,APP,FZR1,KAT5,SFN,PTEN,NFATC2,RPS27A,KAT2B,EGR1,JUN,RRM2B,CHEK2,CHEK1,SIRT1,FOS,PARP1,BLM,SMYD2,ING4,ING1,UBE2I,UBE2K,TP53,UBE2A,TBP,TAF9,CSNK2A1,CREBBP,PPP2R5C,HDAC1,HDAC2,YY1,FOSB,ATM,SMAD2,SMAD3,MAPK14,ATR,MAPK11,ABL1,TP63,…	HSPA2,EXO1,HSPA6,HSPA5,HSPA4,SUMO1,SUMO3,HSPA8,MEN1,FKBP4,HIPK2,SMARCC1,SRSF11,FKBP8,RNF11,SMG1,CRKL,NR0B2,PRNP,APBB1,APBB3,RPL18,MRPL52,RNF111,THY1,HSPA9,STK11,WDR1,WRN,SP1,XPA,SP3,SMARCD2,GTF2F1,ESR2,TTI1,CCND1,MAX,MBTD1,BAK1,AHR,PTEN,ENC1,MAF,KLC1,EIF2AK2,RPS27L,CDKN1B,RPS27A,UBE2D2,UBE2D3,MSH2,UBE2D1,POLR1B,POLR1C,STIP1,SAP130,BABAM1,BACH1,LNX1,GTF2B,FAF1,AHSA2,CAV1,RPL34,ERCC6L,XPOT,SENP6,BR…	CDC42EP5,HIST1H4A,OR5T1,MUC1,RDH13,MYH11,BRWD1,OR2T1,ARHGAP27,PKLR,LYN,TARM1,FCAR,LAIR1,ZNF709,KRTAP5-1,CNOT3,TARM1,CRHR1,APOBEC3A,PANK4,CYP2R1,PSMB9,ABCC1,GAN,BTLA,LY6E,TAS2R9,TARM1,CSN2,OR13A1,CNOT3,UNC79,UBE2H,PADI6,OR10A3,HIST1H2BB,TSEN34,BPIFB4,NDUFA7,EDARADD,PTPRC,ARHGEF26,KRTAP5-5,ZNF267,UBE2L3,SLC37A4,CTSO,BCAP31,ZFP36L1,AGK,FAN1,TRIM69,HS3ST5,LILRB5,RNPC3,OR5T2,OR5M1,CNOT3,KRT6B,SLC2A6,T…	-0.0100924826836532	0.126060207963474	0.135410032981409	0.0998653640687889	0.0988657333544321
BMN-673	PARP1	PCNA,CASP7,TP53,CASP3,H2AFX,PARP2,XRCC1,XRCC5,APLF	BCL2L1,PTGS2,UBE3A,ZRANB3,HSPA4,SUMO1,HSPA9,RAD18,SIVA1,HIPK2,RFWD2,TOPORS,DLG5,GADD45A,DNMT1,GADD45G,LIG4,CUL9,LIG3,CUL7,SUMO3,BRCA1,WT1,VRK1,BARD1,TRIM24,SP1,SP3,CREB1,RPL11,RFC2,MDM4,SETD7,KAT8,MUTYH,CCND1,PHB,APP,FZR1,H2AFX,KAT5,SFN,PTEN,RNF8,CCNO,RFC3,DTL,RPS27A,KAT2B,MSH2,RAD1,XRCC1,XRCC5,XRCC4,POLD1,PPM1D,EGR1,YARS,RRM2B,CHEK2,CHEK1,SIRT1,SPRTN,PARP1,PARP2,BLM,SMYD2,ING4,APTX,APLF,UBE2I,MC…	TRAF2,HSPA2,CCNE1,HSPA6,HSPA5,HSPA4,SUMO1,HSPA9,HSPA8,USP9X,FKBP4,HIPK2,SMARCC1,SRSF11,FKBP8,ZFYVE19,DLG5,NR0B2,COMMD1,PRNP,APBB1,APBB3,RPL18,PRIM1,MRPL52,DRAP1,THY1,SUMO3,DHX9,WDR5,STK11,WDR1,WRN,SP1,XPA,SP3,MYBL2,AGER,SMARCD2,AHSA1,UBXN7,GTF2F1,TTI1,POU2AF1,CCND1,MAX,CCND3,MBTD1,BAK1,AHR,PTEN,FAS,CTBP1,SREBF1,TNFSF10,RPS27L,DTL,CDKN1B,RPS27A,UBE2D2,UBE2D3,UBE2D1,POLR1B,POLR1C,RAD1,STIP1,SAP130,…	TARM1,MYH11,RPS18,LSM2,KLK7,LAIR2,OR5T1,COL4A3,SSBP1,FCAR,CNOT3,FKBPL,APOBEC3A,PSMB9,GAN,LTA,OR10A3,BAAT,DAXX,HSPA1A,SLC25A6,HLA-DQA2,CHST14,DDAH2,OR2H1,POU5F1,SFTPC,STAT3,ADAM9,SURF4,DDOST,MBOAT7,PRPF31,OR6X1,OR2A25,APOM,TAS2R40,OR2A14,HSPA1A,GABBR1,NPBWR2,RGS21,RNF5,MAP2K1,MRPL46,CDSN,ABR,OR12D2,MRPS18B,PUF60,TNF,NEU1,LAIR2,LY6G6C,HIST1H3C,HIST1H3I,TRIM31,GP6,HIST1H2AM,OR10G9,LTB,TSEN34,FCAR,SL…	0.107490740548294	0.390019198013729	0.398303878572525	0.371515238091557	0.55083729224013
BMS-345541	IKBKB	CTNNB1,TRAF2,PRKCB,MAP4K4,TNFRSF1A,NFKBIB,NFKBIA,NCOA3,MAP3K7,SRC,CDC37,FOXO3,KEAP1,CHUK,AKT1,PRKCQ,NFKB1,RELA,CREBBP,BTRC	GHR,SUMO1,CHD8,STK11,MEN1,RARA,IKBKB,AKT1,PTK2B,PRKCZ,CAV1,LTBR,MAPKAP1,MAP3K8,SNAI1,NFE2L2,NFE2L1,COMMD1,MAP3K7,MAP3K5,HSP90AB1,ETS1,FADD,CDH1,RELB,RELA,MYB,CDH5,CUL1,CUL2,CUL3,BRCA1,SP1,CD27,TSC22D4,CREB1,PLK4,PER2,PER1,LRP1,PELP1,SETD7,FGFR1,CASP10,MYD88,SOCS1,ESR2,GSK3A,XIAP,RBBP5,PTEN,GRB2,TLR4,RBX1,PAK1,UBE2N,STAT6,FBXW11,CLSPN,NFKBIB,CDKN1B,NFKBIA,KHDRBS1,TRAF2,TCF7L1,TNFRSF14,NOS3,DNM1,TC…	RNF14,HSPA2,ZDHHC17,SMARCC1,HSPA6,HSPA5,HSPA4,SUMO1,FOXA1,SUMO3,STK11,MEN1,USP9X,FKBP4,HIPK2,IFNAR1,MZT2B,UBE2V2,RNF11,EEF2K,DLG3,SMG6,SMG1,CRKL,IRS1,NR0B2,COMMD1,COMMD6,DUSP4,SYNE1,BTAF1,RPS26,ZC3H13,RNF111,KDM2A,WEE1,KDM2B,HSPA9,IRAK4,PIK3R2,CBLC,CBLB,IGF1R,HSPA8,BABAM1,CSF1R,WRN,SP1,SP3,TAF1A,TCEB1,STK3,SMARCD2,SMARCD1,UBE4B,UBXN7,GTF2F1,TTI1,CCND1,MAX,CCND3,CCND2,PRPH,AHR,PTEN,ENC1,TCF12,GSTP…	TARM1,MYH11,RPS18,LSM2,LAIR2,AGER,SSBP1,FCAR,CNOT3,APOBEC3A,PSMB9,GAN,LTA,OR10A3,BAAT,DAXX,RING1,HLA-DQA2,DDAH2,OR2H1,POU5F1,OR5M1,SURF4,DDOST,MBOAT7,PRPF31,OR6X1,OR2A25,APOM,TAS2R40,OR2A14,HSPA1A,GABBR1,NPBWR2,RGS21,RNF5,MRPL46,CDSN,ABR,OR12D2,MRPS18B,PUF60,TNF,NEU1,LY6G6C,HIST1H3C,HIST1H3I,TRIM31,GP6,HIST1H2AM,OR10G9,LTB,TSEN34,FCAR,SLC16A1,B2M,HSD17B8,HTN3,HLA-B,OR2J2,SURF1,MICB,HLA-G,ARHGAP27…	0.413114885124908	0.505484024485674	0.545792891524752	0.483756750808706	0.548416154335952
BMS-509744	ITK	LCP2,KHDRBS1	FYB,SRC,LYN,GRAP2,VAV1,FYN,PRMT1,KHDRBS1,CBL,RASA1,PLCG1,GRB2,ZAP70,CRK,LCP2,HCK,LCK,CREBBP,ITK	CRKL,IKBKB,PTK2B,RAPGEF1,CAV1,RARA,DOK2,ITSN1,ARHGEF7,NTRK1,NTRK2,ETS1,PAG1,CDH1,LYN,MYB,MAGOH,BLNK,ERBB2,ERBB3,CD28,SHC1,ERBB4,CD22,PRMT1,MYBL2,CREB1,SMAD1,SH2D2A,KLK3,FASLG,SMAD2,PELP1,FGFR2,FGFR1,CD5,SYK,PTPN11,MST1R,NEDD9,KIT,GRB2,SREBF1,CD3E,VDR,HRAS,DOCK1,KHDRBS1,KAT2B,GAB1,GAB2,DNM1,UBE2L3,DNM2,CRK,CD2AP,FLG,RAC3,NFE2L2,JUN,GTF2B,VIL1,GRAP2,JAK2,PIK3R2,ITK,EPHB2,CTLA4,NCOA3,MAPT,CHUK,HCK,P…	CDC42EP5,HIST1H4A,OR5T1,RDH13,MYH11,OR2T1,ARHGAP27,PKLR,LYN,TARM1,FCAR,LAIR1,ZNF709,KRTAP5-1,CNOT3,TARM1,CRHR1,APOBEC3A,PANK4,PSMB9,ABCC1,GAN,LY6E,TAS2R9,TARM1,CSN2,OR13A1,CNOT3,UNC79,PADI6,OR10A3,HIST1H2BB,TSEN34,NDUFA7,PTPRC,ARHGEF26,SLC37A4,CTSO,AGK,FAN1,TRIM69,HS3ST5,LILRB5,OR5T2,OR5M1,CNOT3,SLC2A6,GP6,NCR1,OR13A1,KRT23,GP6,CNOT3,SURF4,DDOST,MBOAT7,RDH13,PRPF31,PLA2G10,CNOT3,PRPF31,NAPEPLD,HI…	-0.192450935944251	0.0658927005076042	0.101667413110456	0.158216349928562	0.0848225036994878
BMS-536924	IGF1R	IGF1,SHC1,ESR1,GRB10,PTPN11,NEDD4,IRS1,ARRB2,YWHAB,PIK3R3,PTPN1	HSPA4,HSPA8,IL6ST,AKT1,RAPGEF2,CAV1,PIK3CA,NTRK1,MAP3K5,JAK2,RELA,ZAP70,BRCA1,ERBB3,IGF1R,SHC1,TRIM24,SP1,SP3,SAFB,ARRDC3,USP32,USP33,MDM4,SOCS1,SOS1,SOCS3,CCND1,GRB10,PTPN11,KAT5,KIT,AHR,PTGES3,GRB2,PTPN12,GRIP1,APP,CSF2RB,GAB2,MED24,IRS1,UBE2L3,CRK,PTEN,RAF1,UBE3A,STAT5A,SCNN1G,PIK3R3,SCNN1B,SCNN1A,JAK1,IGF1,CDC25C,CDC25B,UBE2E1,HGS,IGFBP3,IGFBP1,IGFBP4,IGFBP5,PTPN1,BCAR1,ESR2,PPARG,GRB14,GAB1,…	HSPA2,UBL7,SMARCC1,HSPA6,CRKL,HSPA4,SUMO1,HSPA8,USP9X,IL6ST,FKBP4,ZFYVE19,SMG1,HSPA5,PIK3CA,COMMD1,PRNP,APBB1,PIK3CG,ZC3H13,CBLC,CBLB,IGF1R,STK11,SP1,SP3,TCEB1,STK3,SMARCD1,RHEB,UBE4B,SHFM1,GTF2F1,TTI1,CCND1,GRB10,GRB14,AHR,PTEN,CTBP1,YWHAH,TSG101,ARHGAP32,FBXW11,CDKN1B,RPS27A,UBE2D2,UBE2D3,UBE2D1,STIP1,SAP130,BACH1,GTF2B,CDC25C,AHSA2,GRAP2,JAK2,JAK3,DIO2,JAK1,TOPORS,MED12,BRCC3,CHUK,PAXIP1,PPARG…	CDC42EP5,ABCC6,HIST1H4A,MUC1,RDH13,MYH11,G6PC2,UBE2L3,ZFP36L1,BRWD1,OR2T1,CFD,GGT6,KDM4D,LYN,RGS9BP,OR5T1,KLK1,OR5V1,FCAR,KRT3,ZNF709,KRTAP5-1,CNOT3,TARM1,CRHR1,ZNF197,SLC27A4,CYP2R1,PSMB9,GOLGA2,GAN,BTLA,URM1,TAS2R9,TARM1,GPR20,CSN2,OR13A1,CNOT3,PIP4K2C,PADI6,OR10A3,HIST1H2BB,STX3,TSEN34,MRPL16,BPIFB4,CNTF,OR10A6,EDARADD,PTPRC,PATL1,STAT6,ARHGEF26,KRTAP5-5,ZNF267,RNPC3,SLC37A4,CTSO,BCAP31,OR6C76…	0.0058122601370794	0.197399446050624	0.236386259236813	0.0117885368756925	0.414966747772863
BMS-754807	IGF1R	IGF1,SHC1,ESR1,GRB10,PTPN11,NEDD4,IRS1,ARRB2,YWHAB,PIK3R3,PTPN1	HSPA4,HSPA8,IL6ST,AKT1,RAPGEF2,CAV1,PIK3CA,NTRK1,MAP3K5,JAK2,RELA,ZAP70,BRCA1,ERBB3,IGF1R,SHC1,TRIM24,SP1,SP3,SAFB,ARRDC3,USP32,USP33,MDM4,SOCS1,SOS1,SOCS3,CCND1,GRB10,PTPN11,KAT5,KIT,AHR,PTGES3,GRB2,PTPN12,GRIP1,APP,CSF2RB,GAB2,MED24,IRS1,UBE2L3,CRK,PTEN,RAF1,UBE3A,STAT5A,SCNN1G,PIK3R3,SCNN1B,SCNN1A,JAK1,IGF1,CDC25C,CDC25B,UBE2E1,HGS,IGFBP3,IGFBP1,IGFBP4,IGFBP5,PTPN1,BCAR1,ESR2,PPARG,GRB14,GAB1,…	HSPA2,UBL7,SMARCC1,HSPA6,CRKL,HSPA4,SUMO1,HSPA8,USP9X,IL6ST,FKBP4,ZFYVE19,SMG1,HSPA5,PIK3CA,COMMD1,PRNP,APBB1,PIK3CG,ZC3H13,CBLC,CBLB,IGF1R,STK11,SP1,SP3,TCEB1,STK3,SMARCD1,RHEB,UBE4B,SHFM1,GTF2F1,TTI1,CCND1,GRB10,GRB14,AHR,PTEN,CTBP1,YWHAH,TSG101,ARHGAP32,FBXW11,CDKN1B,RPS27A,UBE2D2,UBE2D3,UBE2D1,STIP1,SAP130,BACH1,GTF2B,CDC25C,AHSA2,GRAP2,JAK2,JAK3,DIO2,JAK1,TOPORS,MED12,BRCC3,CHUK,PAXIP1,PPARG…	CDC42EP5,ABCC6,HIST1H4A,MUC1,RDH13,MYH11,G6PC2,UBE2L3,ZFP36L1,BRWD1,OR2T1,CFD,GGT6,KDM4D,LYN,RGS9BP,OR5T1,KLK1,OR5V1,FCAR,KRT3,ZNF709,KRTAP5-1,CNOT3,TARM1,CRHR1,ZNF197,SLC27A4,CYP2R1,PSMB9,GOLGA2,GAN,BTLA,URM1,TAS2R9,TARM1,GPR20,CSN2,OR13A1,CNOT3,PIP4K2C,PADI6,OR10A3,HIST1H2BB,STX3,TSEN34,MRPL16,BPIFB4,CNTF,OR10A6,EDARADD,PTPRC,PATL1,STAT6,ARHGEF26,KRTAP5-5,ZNF267,RNPC3,SLC37A4,CTSO,BCAP31,OR6C76…	0.0433358697414354	0.210848696888644	0.259059021759787	0.0400507556165638	0.380776233941054
Bosutinib	SRC,ABL1,ABL2	PDGFRB,VDR,CRKL,CBLC,JUN,ENAH,ATM,KHDRBS1,PELP1,IKBKB,PTK2B,DNM1,TP73,ABL1,CRK,SORBS2,BCR,CAV1,RARA,STAT3,STAT1,YWHAQ,EPHB2,RB1,ABI1,GRB2,PGR,PXN,CD44,CDH1,KDR,ERBB2,SRC,RAD51,EGFR,ENO1,AR,NCOA6,PTPN1,BCAR1,TNK2,LRP1,ESR2,PEMT,ESR1,ABI2,CDCP1,TNFRSF1A,CBL,MET,GRIN2A,PTPRA,HSP90AA1,DOK1	RNF14,ERRFI1,EXO1,HSPA6,CRKL,HSPA4,SUMO1,HSPA8,FKBP4,ATRX,DLG1,DLG3,HSPA5,PIK3CG,GRIN1,CBLC,CBLB,IGF1R,STK11,WRN,SP1,SP3,CCND1,CCND3,CCND2,AHR,PTEN,CDKN1B,RPS27A,ITGA4,STIP1,AHSA1,AHSA2,JAK2,NF2,JAK1,CHUK,PAXIP1,BLM,PPARG,VEGFA,HCK,TNK2,KCNH2,PSMD10,CBL,TTC31,GIT1,PRDM2,ASH2L,LRPAP1,RET,SMAD3,NPHP1,NCOA2,NEDD9,NCOA1,NCOA6,MTA1,CDC37,RAD51AP1,MVP,EGFR,RXRG,RXRA,AIP,LTA,YAP1,FOXO3,ACPP,TAF1,PLCG1,T…	RNF14,HSPA2,HSPA6,HSPA5,HSPA4,HSPA9,HSPA8,RNF11,NCBP2,NR0B2,PIK3CB,PRNP,PIK3CG,ZC3H13,RNF111,KDM2A,GRIN1,KDM2B,CBLC,CBLB,SP1,XPA,SP3,MAX,MAF,CTBP1,ITGA8,ITGA1,ITGA2,ITGA4,ITGA5,ITGA6,ITGA7,BACH1,TTK,GRAP2,FBXL15,KCNIP3,ANAPC2,ANAPC5,ANAPC4,ANAPC7,ZEB2,ITGAX,RPS6KA1,RPS6KA2,RPS6KA3,RPS6KA4,KCNH2,PSMD14,PSMD10,TOP1,PSMD12,GIT1,GIT2,PIK3CA,LRPAP1,SMAD6,SMAD7,SMAD1,SMAD2,SMAD3,MUS81,NPHP1,PELI3,PLRG1…	ADH4,TARM1,ZNF649,ESRRG,MYH11,SLC9A8,RPS18,LSM2,LAIR2,OR5T1,SSBP1,FCAR,MT1F,CNOT3,FKBPL,APOBEC3A,PSMB9,CD300LD,GAN,ABCB8,COL28A1,SKA1,LTA,OR10A3,BAAT,DAXX,RING1,HLA-DQA2,PLN,ZNF43,BCO2,CSNK1E,DDAH2,FAN1,KCNU1,OR2H1,POU5F1,SURF4,DDOST,MBOAT7,HNRNPF,PRPF31,OR6X1,OR2A25,APOM,KIFC1,TAS2R40,AWAT1,OR2A14,HSPA1A,GABBR1,NPBWR2,GCGR,RGS21,RNF5,HLA-DRA,MRPL46,MRPL23,CDSN,ABR,OR12D2,MRPS18B,PUF60,TNF,NEU1,L…	0.302787649268979	0.414706637772563	0.427778829155997	0.392993294842605	0.473979088735952
Bryostatin 1	PRKCI	SQSTM1,PARD3,LLGL2,PARD6G,PARD6B,PARD6A,USP16,MARK2,CDC42	NCF2,DOCK9,NTRK1,CTNNB1,WASL,USP21,ARHGAP1,IQGAP2,YWHAZ,GABARAPL1,ITSN1,PARD6G,ARHGEF7,PIK3CB,TNK2,ARHGEF2,PARD6B,PARD6A,IQGAP1,MARK4,TIAM1,YWHAH,MARK1,MARK2,ARHGDIA,MAP1LC3A,MAP1LC3B,PRKCI,NBR1,MAPT,TRAF6,ARHGEF6,CDC42EP2,MARK3,PRKCZ,USP16,TRIP10,WAS,CSNK2A1,KEAP1,SQSTM1,PARD3,LLGL2,GABARAPL2,MCF2L,CASP8,FUCA1,MAP3K11,ARHGAP32,UTRN,WDFY3,RAC1,BAIAP2,PAK3,PAK1,CDC42	TRAF2,HDAC1,TNFSF10,HSPA6,HSPA4,CHD8,MEN1,IKBKB,AKT1,ATG13,AKT3,ARAF,UBE2V1,PGAM5,USP21,SUGT1,HDAC7,CALM1,ITSN1,ARHGEF7,PIK3CB,ARHGEF2,NTRK1,PARD6A,MAP3K5,ZC3H15,THOC5,RNF111,CDH1,RELA,CDH2,CDH5,CUL3,ERBB2,SHC1,ARHGEF6,NGFR,RGS3,TSC22D4,FASLG,THOC2,THOC1,SMAD3,THOC6,CSNK2A1,FGFR1,CASP10,CDH3,TNFRSF10B,SYK,GSK3A,TCF7L1,RBBP5,TLR3,CTR9,GRB2,CYLD,TLR4,RBX1,SIN3A,PAK1,AR,PAK3,NGF,DOCK9,DIRAS1,DIRAS2,…	TARM1,MYH11,RPS18,LSM2,LAIR2,OR5T1,SSBP1,FCAR,CNOT3,FKBPL,APOBEC3A,PSMB9,GAN,LTA,OR10A3,BAAT,DAXX,HSPA1A,HLA-DQA2,DDAH2,OR2H1,POU5F1,SURF4,DDOST,MBOAT7,PRPF31,OR6X1,OR2A25,APOM,TAS2R40,OR2A14,HSPA1A,GABBR1,NPBWR2,RGS21,RNF5,MRPL46,CDSN,ABR,OR12D2,MRPS18B,PUF60,TNF,NEU1,LAIR2,LY6G6C,HIST1H3C,HIST1H3I,TRIM31,GP6,HIST1H2AM,OR10G9,LTB,TSEN34,FCAR,SLC16A1,B2M,HSD17B8,TUBB,SERPINF2,HLA-B,OR2J2,SURF1,MI…	0.0674424369007521	0.0352547631537252	0.230325891834696	0.0890314966363085	0.206491067936175
BX-795	PDPK1,AURKB	INCENP,RPS6KA3,SGK1,RACGAP1,PRKCE,BIRC5,PKN2,RPS6KB1,CENPA,PDK1,AKT1,PRKCZ,G3BP1,SND1,CDCA8,HIST3H3,MAPRE1,AIM1	RPN1,IKBKB,AKT1,AKT3,PARD6G,RBPJ,PARD6B,PARD6A,RELA,MAPRE1,MAGOH,MAPRE3,BRCA1,CENPA,SETD7,GSK3A,KIF23,PTEN,HIST3H3,PAK1,CDKN1B,UHRF1BP1,RICTOR,THEM4,RAF1,INCENP,CHUK,RHOA,HIST1H2BJ,RPS6KA2,RPS6KA3,AR,NEDD4,MAPK14,RPS6,XIAP,ARRB2,CBX5,TSC2,CBX1,TSC1,SKP2,RACGAP1,RPS6KB1,RPS6KB2,MAPK3,MAPK1,SQSTM1,AIM1,RBBP7,MTOR,SND1,EP300,SGK1,FOXO1,PRKACA,HSP90AA1,BIRC5,FOXO3,VHL,BAD,RPTOR,HJURP,ECT2,MAPKAP1,AUR…	RNF14,HSPA2,HSPA6,HSPA5,HSPA4,SUMO1,SUMO3,HSPA8,FKBP4,SRSF10,SRSF12,GATAD2A,SMG6,SMG1,RPF1,COMMD1,DUSP4,ZC3H13,ZC3H14,ZC3H18,HSPA9,ARHGEF11,IGF1R,STK11,DIAPH1,BABAM1,SP1,SP3,STK3,AKAP5,GTF2F1,TTI1,CCND1,MAX,CCND3,GRB14,AHR,PTEN,STK38L,TSN,CAPZB,RPS27L,CDKN1B,RPS27A,UBE2D2,UBE2D3,UBE2D1,STIP1,SAP130,APOE,BACH1,EFTUD2,AHSA1,AHSA2,HRH2,H3F3B,H3F3A,JAK1,MAP1LC3A,MAP1LC3B,BRCC3,CHUK,BLM,PPARG,ING4,RPS…	KRTAP5-6,TARM1,MYH11,LAIR2,SSBP1,FCAR,CNOT3,NLRP4,APOBEC3A,PSMB9,GAN,DHX16,OR10A3,BAAT,MRPS18B,MAPK13,FZD1,HS3ST5,OR5M1,SURF4,DDOST,MBOAT7,PRPF31,ARSE,NPBWR2,KIT,IER3,RGS21,MRPL46,BRE,ABR,SLC30A2,LDLRAP1,PUF60,HIST1H3C,HIST1H3I,XDH,GP6,HIST1H2AM,WDR46,VPS52,RING1,TAPBP,PFDN6,SLC39A7,RXRB,TSEN34,FCAR,SLC16A1,MICB,B2M,PSENEN,HTN3,SURF1,ARHGAP27,ZNF611,NCR1,ALOX5,FCAR,KRTAP1-1,ARHGAP11A,OR5D16,GP6,T…	0.385618552747588	0.413379667137568	0.473142819172595	0.426478929539644	0.464885254355438
BX-912	PDPK1	RPS6KA3,SGK1,PRKCE,PKN2,RPS6KB1,PDK1,AKT1,PRKCZ,G3BP1,SND1	RPS6KA2,RPN1,CDKN1B,MAPK14,RPS6,BAD,AKT3,ARRB2,RICTOR,TSC2,TSC1,RPTOR,THEM4,SKP2,NEDD4L,PARD6G,RAF1,RBPJ,RPS6KB1,PARD6B,PARD6A,RPS6KB2,MAPKAP1,MAPK3,MAPK1,IKBKB,NEDD4,PRKACA,RELA,TERT,BRCA1,NOS3,SQSTM1,PRKCA,PKN2,PRKCE,CHUK,FOXO1,USP10,PRKCZ,MTOR,SND1,HSP90AA1,RHOA,EP300,FOXO3,TCL1A,RPS6KA3,SGK1,AKT1,GSK3A,XIAP,PARD3,PDK1,PTEN,AR,G3BP1,BRAF,MAPT,PDPK1,PAK1,VHL	RNF14,HSPA2,HSPA6,HSPA5,HSPA4,SUMO1,HSPA8,FKBP4,SMG6,RPF1,COMMD1,DUSP4,ZC3H18,ARHGEF11,IGF1R,STK11,DIAPH1,BABAM1,SP1,SP3,STK3,AKAP5,GTF2F1,TTI1,CCND1,MAX,CCND3,GRB14,AHR,PTEN,RPS27L,CDKN1B,RPS27A,UBE2D2,UBE2D3,UBE2D1,STIP1,APOE,BACH1,AHSA1,AHSA2,MAP1LC3A,MAP1LC3B,BRCC3,CHUK,PPARG,ING4,RPS6KA1,RPS6KA2,RPS6KA3,RPS6KA4,KCNH2,TTC31,ZNF350,SERBP1,KRT19,SMAD4,SMAD1,SMAD2,PARD6B,XIAP,AKAP13,REL,TSC2,HTR…	CDC42EP5,HIST1H4A,ARHGAP35,ZNF689,OR5T1,PANK4,GJD2,RDH13,MYH11,SLC45A3,OR3A3,OR2T1,ARHGAP27,PKLR,LYN,TARM1,FCAR,KCNE2,LAIR1,ZNF709,KRTAP5-1,CNOT3,TARM1,CRHR1,APOBEC3A,PANK4,PSMB9,ABCC1,GAN,ADAMTS13,LY6E,TAS2R9,COLEC12,TARM1,ZNF208,PIP,CSN2,OR13A1,CNOT3,UNC79,PADI6,OR10A3,HIST1H2BB,TSEN34,CACFD1,ARHGAP27,NDUFA7,SKI,PSMB4,MAPK13,F11R,PTPRC,KAT6B,ARHGEF26,C1R,SLC37A4,ZIC3,CTSO,AGK,FAN1,TRIM69,CD1A,H…	0.288881204658368	0.533123343160352	0.564917745516845	0.562760452424191	0.618856573117659
CAL-101	PIK3CD	RRAS,HRAS,NRAS	RALGDS,SOS1,RGL1,PIK3CA,HRAS,NRAS,PIK3CD,RRAS,ZHX2,SHOC2,RIN1,BRAF,PIK3CG,RAF1,RASA1	BCL2L1,PLCG1,PDGFRB,PIK3CD,HRAS,EGFR,RAP1A,RRAS,MAP2K2,MAP2K1,ARAF,EPS8,CRK,RPS6KB2,RAF1,BCR,SHC1,YWHAZ,PEBP1,PAK1,ITSN1,RGL1,PIK3CA,YWHAQ,NRAS,YWHAH,RB1,PIK3CG,DOK2,MAPK3,PIK3R5,MAPK1,PIK3R3,PIK3R2,YWHAB,FGFR1,YWHAG,YWHAE,RALGDS,ERBB4,PRKCA,KHDRBS1,CDC25A,PRKCE,MRAS,STK3,HCK,ARHGAP35,RASA1,KRAS,RPS6KA2,SOS1,AKT1,PHB,XIAP,RIN1,IRS1,BAD,KIT,ZHX2,SHOC2,GRB2,PRKACA,BRAF,HSP90AA1,DOK1,RHEB,LCK,BCL2	CDC42EP5,HIST1H4A,OR5T1,RDH13,MYH11,OR2T1,ARHGAP27,PKLR,LYN,TARM1,FCAR,LAIR1,ZNF709,KRTAP5-1,CNOT3,TARM1,CRHR1,APOBEC3A,PANK4,PSMB9,ABCC1,GAN,LY6E,TAS2R9,TARM1,CSN2,OR13A1,CNOT3,UNC79,PADI6,OR10A3,HIST1H2BB,TSEN34,NDUFA7,PTPRC,ARHGEF26,SLC37A4,CTSO,AGK,FAN1,TRIM69,HS3ST5,LILRB5,OR5T2,OR5M1,CNOT3,SLC2A6,GP6,NCR1,OR13A1,KRT23,GP6,CNOT3,SURF4,DDOST,MBOAT7,RDH13,PRPF31,PLA2G10,CNOT3,PRPF31,NAPEPLD,HI…	0.181596664786736	0.279998291662642	0.44381743234684	0.474807419117516	0.498772016200553
Camptothecin	TOP1	TP53,SUPT16H,SUMO1,NCL,SRSF1,TOP2A,TOP2B,TDP1,SRSF11,TOPORS	BCL2L1,PTGS2,UBE3A,HSPA4,SUMO1,HSPA9,HIPK2,SMARCC1,SRSF11,SRSF10,RFWD2,TOPORS,CDC73,PLK1,CHEK2,ESPL1,CUL9,CUL7,SUMO3,BRCA1,WT1,VRK1,BARD1,TRIM24,SP1,SP3,RANGAP1,CREB1,USP39,RPL11,MDM4,TDP1,SETD7,KAT8,TPBG,PHB,FZR1,KAT5,ATXN1,SFN,PTEN,CTR9,CHEK1,RPS27A,CDC5L,UBE2D1,EIF4A3,SMARCE1,CHD3,SRSF1,NSMCE2,U2AF1,EGR1,JUN,RRM2B,SF3A2,TOP2B,SMARCD2,TOP2A,SIRT1,NXF1,SENP6,PARP1,SENP1,SENP2,BLM,PPARG,UBA2,SMYD…	HSPA2,UBL7,SMARCC1,NCBP1,NCBP2,HSPA4,SUMO1,HSPA9,HSPA8,USP9X,FKBP4,HIPK2,SRSF11,SRSF10,MFAP1,SRSF12,GATAD2A,FKBP8,HSPA6,ZFYVE19,SMG1,HSPA5,CDC73,SUPT5H,COMMD1,APBB1,ZC3H13,ESPL1,ZC3H14,MRPL52,RNF111,ZC3H18,THY1,YAP1,SUMO3,DHX9,STK11,RBMX2,WDR1,NUP98,WRN,SP1,XPA,SP3,TAF1A,SIVA1,POLI,SMARCD3,SMARCD2,SMARCD1,CDC37,AHSA1,UBE4B,APLF,GTF2F1,TTI1,CCND1,DUSP6,DDX42,DDX46,AHR,PTEN,SNRNP27,CTBP1,SREBF1,STK…	KRTAP5-6,KRTAP5-2,OR2H1,DEFB135,KRTAP5-1,RXRB,OR6C68,ZNF611,KRTAP12-3,HLA-F,NMS,MICB,OR6C1,ARSH,KRTAP3-3,DNAJC19,DENND1C,ACOT6,ZNF551,OR5L2,KRTAP4-9,HLA-DQA1,PSMB8,HLA-DRB1,HLA-DQA2,HLA-DRA,KRTAP9-3,OR2J3,OR6C65,OR6C3,HLA-G,TRIM71,TSN,SARNP,HSPA1L,DHX16,MBD5,APOM,MRPS18B,TECRL,NOTCH4,APOM,KRTAP2-3,OR2H1,DIO2,LY6G6C,MT1H,HTN3,KRTAP4-11,ANKRD28,DIO1,C6orf25,HLA-F,DDAH2,KRTAP5-11,KRTAP5-10,ABCF1,LGR…	0.197956127359614	0.407838579594745	0.453628827970409	0.38422354905287	0.570489072697486
CAY10603	HDAC6	RPS27A	RPS12,RPS11,RPL37A,RPS16,RPS14,BIRC7,PSMD4,USP2,RPS27A,RPL18A,RPS15A,UBE2D1,RIPK1,RPS6,RPS5,TRAF3,IDE,RPS20,RPL24,STAM2,HDAC6,CDC34,RPL23,RPL22,RPS25,FAU,KLF1,RPL4,RPS26,RPS24,NFKBIA,RPS23,TRAF6,PCNA,EGFR,RPLP1,NBR1,RPS28,RPS29,RPL14,RPL15,AMFR,RPL11,RPL9,RPS4X,RPL18,RPL19,TP53,UBE2N,YOD1,RPS19,RPL31,NEDD4L,UBE2D2,HTT,RPS3A,SERBP1,RPL10L,EEF2	TRAF2,ERRFI1,ZDHHC17,HSPA6,CRKL,HSPA4,SUMO1,HSPA9,HSPA8,UBL7,HIPK2,ZFYVE19,DLG5,COMMD1,SUMO3,CBLC,CBLB,WRN,SP1,SP3,CYP3A4,UBE4B,SHFM1,UBXN7,CCND1,USP34,PTEN,FBXW11,RPS27L,DTL,CDKN1B,NOP2,UBE2D2,UBE2D1,RAD1,TANK,MSH3,TNFRSF8,MAP1LC3A,MAP1LC3C,CAV1,EDARADD,SPRTN,CHUK,BLM,INSIG1,ING4,ING1,RPS6KA1,RPS6KA2,ZNRF2,ATAD5,PSMD14,PSMD10,CBL,PSMD12,WDR31,MYBBP1A,SMAD2,SMAD3,XIAP,REL,POLN,MAP3K5,POLK,POLI,PO…	CDC42EP5,HIST1H4A,OR5T1,RDH13,MYH11,OR2T1,ARHGAP27,PKLR,LYN,TARM1,FCAR,LAIR1,ZNF709,KRTAP5-1,CNOT3,TARM1,CRHR1,APOBEC3A,PANK4,PSMB9,ABCC1,GAN,LY6E,TAS2R9,TARM1,CSN2,OR13A1,CNOT3,UNC79,PADI6,OR10A3,HIST1H2BB,TSEN34,NDUFA7,PTPRC,ARHGEF26,SLC37A4,CTSO,AGK,FAN1,TRIM69,HS3ST5,LILRB5,OR5T2,OR5M1,CNOT3,SLC2A6,GP6,NCR1,OR13A1,KRT23,GP6,CNOT3,SURF4,DDOST,MBOAT7,RDH13,PRPF31,PLA2G10,CNOT3,PRPF31,NAPEPLD,HI…	0.106901072480682	0.387629780705118	0.4442308503436	0.42670797186892	0.463918648713223
CCT018159	HSP90AA1,HSP90AB1,HSP90B1	HSPA2,GANAB,HSPA6,HSPA5,HSPA4,SUMO1,HSPA8,EGFR,AIP,CALR,FKBP4,AKT1,PIH1D1,ABL1,ATP5B,STIP1,RAF1,CDC37L1,SUGT1,LRRK2,SKP1,MAP3K3,ATP5A1,MYH9,CDC37,HSP90AB1,AHSA1,AHSA2,NOD1,TDP2,TTC28,TERT,ERBB2,NR3C1,NOS3,P4HB,TTC12,CHUK,TOMM34,AR,TGFBR1,CSNK2A1,PAFAH1B1,TP53,ESR1,PTGES3,PPP5C,PINK1,KCNH2,RPL32,RPAP3,STK11,AHR,TTC31,CDK4,PTGES3L-AARSD1,HSP90AA1,OS9,CFTR	RNF14,HSPA2,HSPA6,HSPA5,HSPA4,SUMO1,HSPA9,HSPA8,FKBP4,HIPK2,NDEL1,SMG6,SMG1,CRKL,RNF111,KDM2A,KDM2B,SUMO3,CBLC,CBLB,IGF1R,STK11,WRN,SP1,SP3,STK3,TTI1,CCND1,CCND3,CCND2,AHR,PTEN,FBXW11,CDKN1B,RPS27A,HSP90B1,UBE2D1,STIP1,AHSA1,AHSA2,FBXL15,TOPORS,SENP6,CHUK,SENP1,BLM,PPARG,GLMN,ING1,TNK2,KCNH2,PSMD10,CBL,TTC31,PRDM2,ATXN1,MYH10,GANAB,SMAD4,SMAD6,SMAD7,SMAD2,SMAD3,XIAP,TSC2,TSC1,NCOA2,NCOA3,NCOA1,NC…	RNF14,HSPA2,FGFR1OP2,HSPA6,HSPA5,HSPA4,HSPA9,HSPA8,PDCD10,RNF11,DISC1,NR0B2,PIK3CD,PIK3CG,ZC3H13,ZC3H14,RNF111,KDM2A,KDM2B,CBLC,CBLB,XPC,SP1,XPA,SP3,MAX,BAK1,CTBP1,TSG101,NOP2,ITGA4,GTF3C3,XPO1,BACH1,GRAP2,FBXL15,XPOT,ANAPC2,ANAPC5,ANAPC4,ZEB2,RPS6KA1,RPS6KA2,RPS6KA3,RPS6KA4,KCNH2,ATAD5,PSMD14,PSMD10,PSMD13,PSMD12,SERBP1,NOV,GANAB,SMAD9,SMAD4,PRNP,SMAD6,SMAD7,SMAD1,SMAD2,SMAD3,PELI1,PELI3,TUBB2A,…	LCE2D,TARM1,MYH11,CLTB,RPS18,LSM2,P2RY14,LAIR2,AGER,SPSB4,SSBP1,FCAR,CNOT3,APOBEC3A,PSMB9,CD300LD,GAN,OR4C3,SKA1,LTA,MPI,OR10A3,BAAT,CPNE7,DAXX,HSPA1A,HLA-DQA2,PLN,ZNF43,DDAH2,HSD11B2,B3GNT4,OR2H1,TMEM86B,POU5F1,OR5M1,OR2T1,SURF4,DDOST,MBOAT7,PRPF31,OR6X1,OR2A25,APOM,KIFC1,TAS2R40,AWAT1,OR2A14,HSPA1A,GABBR1,KRTAP19-2,NPBWR2,MAGED1,MCFD2,OR10V1,PPFIA3,OR10H5,DEFB125,DPAGT1,FOXD3,NEGR1,RGS21,RNF220…	0.33199672765301	0.424305295617037	0.435019467206571	0.3789465452	0.432451383453704
CEP-701	FLT3,JAK2,NTRK1,RET	CSF2RB,NGF,GHR,PLCG1,IFNGR1,CRK,STAT3,STAT1,SHC1,FLT3LG,SH2B1,PTPN1,EPOR,SQSTM1,SOCS1,SOCS3,PTPN11,IRS1,STAT5B,STAT5A,GRB2,GFRA1	GHR,HDAC3,IL6ST,EPO,PTK2B,RAPGEF1,CRKL,IRS1,PIK3CA,NTRK1,NTRK2,PIK3R3,RELA,FGFR1,BLNK,ERBB2,ERBB3,IGF1R,CD28,SHC1,IFNG,SP1,FASLG,FGFR2,CSNK2A1,ALK,SOCS1,SOCS3,SOCS2,CCND1,PTPN12,PTPN11,MST1R,CSHL1,KIT,SYK,GRB2,GFRA1,APP,CSF2RB,NGF,CSF2RA,DOCK1,KHDRBS1,GAB1,DNM1,IFNGR1,DNM2,CRK,FLG,STAT5B,VIL1,JAK2,JAK3,JAK1,MAP1LC3A,MAP1LC3B,FOS,PTPN2,PTPN1,BCAR1,KEAP1,EPOR,TNK2,VAV1,CBL,PRKCZ,WDFY3,CREBBP,SYN1,H…	RNF14,ERRFI1,SMARCC1,HSPA6,CRKL,HSPA4,SUMO1,FOXA1,HSPA8,APBB1,IL6ST,FKBP4,IFNAR1,GRB10,THBS1,EEF2K,TYROBP,PIK3CA,COMMD1,PRNP,DUSP4,PIK3CG,RTN4R,RNF111,CBLC,CBLB,IGF1R,IFNG,SP1,SP3,TGFB1I1,MYD88,TTI1,CCND1,MAX,GRB14,ERF,PTEN,MAF,CTBP1,ARHGAP32,FBXW11,CDKN1B,RPS27A,UBE2D2,SAP130,GTF2B,GRAP2,JAK2,JAK3,JAK1,MAP1LC3A,MAP1LC3C,MAP1LC3B,EDARADD,CHUK,PPARG,VEGFA,VEGFB,ING4,HCK,ING1,ING2,TNK2,RPS6KA2,GATA…	ADH4,TARM1,ZNF649,MYH11,SLC9A8,CLTB,OR2T1,P2RY14,LAIR2,SSBP1,FCAR,MT1F,CNOT3,SPSB4,APOBEC3A,PSMB9,GAN,OR4C3,TBL1XR1,MPI,OR10A3,BAAT,CPNE7,KRTAP5-5,ZNF267,RNPC3,HSD11B2,B3GNT4,KCNMB2,HS3ST5,TMEM86B,OR5M1,ENTPD6,SURF4,DDOST,MBOAT7,PRPF31,NPBWR2,MAGED1,MCFD2,PPFIA3,BICD2,CNTN2,OR4F6,DEFB125,RGS21,ASB7,MRPL46,ABR,PUF60,HIST1H3C,RAG2,UGT8,GP6,HIST1H2AM,CALML5,HTR3E,TSEN34,FCAR,SLC16A1,METTL7A,B2M,KIF2…	0.331824567932999	0.415730609852252	0.426109279417795	0.411368804862119	0.480874752725132
Cetuximab	EGFR	USP8,CBLC,CRKL,ERBB3,RPS27A,GAB1,CTNNB1,PLCG2,PLCG1,SOS1,CTNND1,CRK,EGF,CAV1,TGFA,EPS15,UBASH3B,STAT3,STAT1,STAM2,HSPA4,HSP90AB1,LRIG1,PIK3R2,CDH1,SH3KBP1,ERBB2,CBLB,HSPA8,SHC1,ERBB4,EPN1,HGS,SRC,AR,CALM2,PTPN1,RASA1,TNK2,YWHAZ,ERRFI1,SOS2,NCK2,ESR1,PTPN11,PDCD6IP,CBL,MET,GRB2,HSPG2,HSP90AA1	RNF14,ERRFI1,HSPA6,CRKL,HSPA4,SUMO1,HSPA8,MEN1,IL6ST,FKBP4,RNF11,SMG1,HSPA5,PIK3CA,RPL18,NR5A2,CBLC,CBLB,IGF1R,STK11,SP1,SP3,TTI1,CCND1,SH3KBP1,AHR,TSG101,FBXW11,RPS27A,ITGA4,UBE2D1,STIP1,AHSA1,AHSA2,GRAP2,JAK2,NF2,JAK1,CHUK,PPARG,RNF41,HCK,CBY1,TNK2,KCNH2,CBL,TTC31,PRDM2,SERBP1,RET,SMAD3,MAP3K5,TSC2,NCOA2,NEDD9,NCOA1,NCOA6,NEDD4,CDC37,EGFR,LEPR,LEF1,YAP1,ACPP,ALK,INSR,CDC27,CDC42,SIRPG,PSMD4,CHM…	RNF14,HSPA2,HSPA6,HSPA5,HSPA4,HSPA9,HSPA8,RNF11,PIK3CA,PIK3CB,PIK3CD,PIK3CG,ZC3H13,ZC3H14,RNF111,KDM2A,GRIN1,KDM2B,CBLC,CBLB,SP1,SP3,MAX,PRPH,MAF,CTBP1,TSG101,NOP2,ITGA4,GTF3C3,XPO1,BACH1,NENF,TTK,GRAP2,HRH2,KCNIP3,HMCN1,ANAPC2,ANAPC5,ANAPC4,ANAPC7,ZEB2,RPS6KA1,RPS6KA2,RPS6KA3,KCNH2,ATAD5,PSMD14,PSMD10,TOP1,PSMD12,GIT1,GIT2,SERBP1,NOV,SMAD4,PRNP,SMAD6,SMAD7,SMAD1,SMAD2,SMAD3,NPHP1,PELI1,PELI3,PLR…	KRTAP5-6,TARM1,MYH11,RPS18,LSM2,LAIR2,AGER,PRPS1,SSBP1,FCAR,CNOT3,APOBEC3A,PSMB9,HLA-E,GAN,KRTAP5-1,SKA1,LTA,DHX16,PRDM14,OR10A3,BAAT,MRPS18B,DAXX,HSPA1A,HLA-DQA2,KRTAP5-5,ZNF267,RNPC3,MUT,ADHFE1,DDAH2,CRH,HS3ST5,POU5F1,OR5M1,OR5W2,NDUFB9,GTF2F2,OR6N2,SURF4,DDOST,MBOAT7,PRPF31,OR6X1,RSPO2,OR2A25,APOM,TAS2R40,OR2A14,HSPA1A,GABBR1,NPBWR2,KRTAP10-8,FGFR1OP,PLA2G2A,IER3,DYNLT1,RGS21,TIAM2,RNF5,MRPL46…	0.287613080436588	0.292678918334673	0.34690620768918	0.301483830665401	0.375127931896103
CGP-082996	CDK4	CDKN2B,CDKN2C,BRCA1,CDKN2D,CCND1,CDKN1B,CCND3,CCND2,PSMD10,RB1,CDC37,PCNA,HSP90AA1,HIST1H1A	HSPA2,EXO1,HSPA6,HSPA5,HSPA4,SUMO1,STK11,SIVA1,IKBKB,AKT1,PIH1D1,MLH1,RPA1,SUGT1,DLG5,ZRANB3,MAP3K3,DNMT1,GADD45G,HSP90AB1,TDP2,MYC,CUL1,BRCA1,CDKN2C,HSPA8,TUBG1,CDKN2D,BARD1,WRN,SP1,TOMM34,PAFAH1B1,CSNK2A1,FKBP4,SHFM1,RBBP8,GTF2F1,CCND1,PHB,CCND3,CCND2,RBBP7,AHR,PTGES3,PTGES3L-AARSD1,ATR,CCNO,CFTR,DTL,MED21,CDKN1B,RPS27A,CHEK1,UBE2D1,RAD1,POLN,PINK1,ARID4A,STIP1,XRCC5,TERT,MUTYH,KDM5A,POLD1,LRRK…	RNF14,HSPA2,UBL7,CCNE1,HSPA6,HSPA5,HSPA4,SUMO1,FOXA1,HSPA9,STK11,USP9X,RNF168,FKBP4,HIPK2,NDEL1,SMARCC1,MZT2B,ATRX,HUWE1,SMG6,DLG5,CRKL,ATRIP,NR0B2,TSC1,ZC3H13,PRIM1,RNF111,KDM2A,RPS3A,THY1,KDM2B,SUMO3,PIK3R2,CBLC,DHX9,IGF1R,HSPA8,WRN,SP1,XPA,SP3,STK3,AKAP5,SHFM1,UBXN7,GTF2F1,TTI1,GTF2F2,CCND1,WHSC1,CCND3,CCND2,RPS24,GINS2,AHR,PTEN,ATF4,CTBP1,FBXW11,DTL,CDKN1B,RPS25,RPS27A,UBE2D2,UBE2D3,HSP90B1,U…	CDC42EP5,HIST1H4A,OR5T1,PHF21A,RDH13,MYH11,SMPD2,ESPL1,EPHA7,OR2T1,ARHGAP27,PKLR,LYN,TARM1,FCAR,LAIR1,ZNF709,KRTAP5-1,CNOT3,TARM1,CRHR1,APOBEC3A,PANK4,PSMB9,ABCC1,GAN,LY6E,TAS2R9,TARM1,CSN2,OR13A1,CNOT3,CD63,UNC79,PADI6,OR10A3,HIST1H2BB,TSEN34,NDUFA7,PTPRC,ARHGEF26,SLC37A4,CTSO,MTO1,AGAP2,AGK,FAN1,TRIM69,HS3ST5,LILRB5,OR5T2,OR5M1,CNOT3,SLC2A6,MAP3K7,GP6,NCR1,OR13A1,KRT23,GP6,CNOT3,SURF4,DDOST,MBO…	0.0174883693492995	0.256594234432631	0.346742231954527	0.337370912348851	0.365325848854818
CGP-60474	CDK2,CDK5,CDK7	BRCA1,FZR1,CDKN1B,ERCC2,SPDYA,CCND2,MYBL2,NES,CDC6,CDC7,SKP2,SKP1,CCNE2,CCNE1,CDT1,RB1,CDK5R1,CKS2,CABLES1,CABLES2,PCNA,H1F0,RBL1,RBL2,CDC25C,CDC25B,CDC25A,ORC2,MCM4,MCM3,CCNA2,HIST1H1A,HIST1H1B,CCNB1,TP53,CCND1,CCND3,CCNA1,CDKN3,CDK6,CCNH,MAPT	EXO1,HSPA4,SUMO1,HSPA9,HIPK2,DLG5,KDM2A,KDM2B,SUMO3,DHX9,WRN,SP1,SP3,GTF2F1,CCND1,CCND3,CCND2,AHR,PTEN,FBXW11,DTL,CDKN1B,RPS27A,UBE2D3,UBE2D1,RAD1,APOE,BACH1,FBXL15,SPRTN,BRCC3,BLM,ING4,ANAPC2,ANAPC5,ING1,ATAD5,PSMD10,TOP1,ZNF350,SMAD2,SMAD3,POLE,DCTN2,POLN,POLL,POLK,POLI,POLH,NCOA2,CDC34,FAHD1,PTTG1,CHTF18,CDC45,HMGB1,BAX,CTNNB1,CHAF1A,CHAF1B,CCNA2,CCNA1,MAD1L1,BANP,E4F1,E2F5,E2F4,E2F3,E2F2,E2F1…	RNF14,HSPA2,UBL7,EXO1,RPL18,HSPA6,HSPA5,HSPA4,SUMO1,FOXA1,HSPA9,HSPA8,MEN1,FKBP4,HIPK2,POLR2G,IFNAR1,SRSF11,MZT2B,ATRX,SF3B3,DDX55,FKBP8,LEF1,EEF2K,ZFYVE19,DLG5,CRKL,SRRM2,NR0B2,RPF2,COMMD1,DUSP4,BTAF1,TSC1,ZC3H13,PRIM1,FAU,MRPL52,RNF111,KDM2A,RPS3A,WEE1,KDM2B,SUMO3,NR5A2,DHX9,IGF1R,STK11,WDR1,WRN,SP1,XPA,SP3,DNAJC19,AGER,STK3,SMARCD2,EFTUD2,CFTR,UBE4B,SHFM1,JAK2,GTF2F1,TTI1,GTF2F2,CCND1,MAX,CCND…	TARM1,MYH11,CLTB,RPS18,ESPL1,OR2T1,P2RY14,LAIR2,AGER,SSBP1,FCAR,CNOT3,SPSB4,APOBEC3A,PSMB9,CD300LD,GAN,OR4C3,ABCB8,TBL1XR1,LTA,MPI,VARS,OR10A3,BAAT,CPNE7,DAXX,WDR46,RING1,HLA-DQA2,PLN,ZNF43,MTO1,HSD11B2,B3GNT4,HS3ST5,TMEM86B,POU5F1,OR5M1,LSM2,SURF4,DDOST,MBOAT7,PRPF31,AHSG,OR6X1,OR2A25,APOM,KIFC1,TAS2R40,AWAT1,OR2A14,HSPA1A,GABBR1,NPBWR2,MAGED1,MCFD2,PPFIA3,DEFB125,RGS21,LHFPL2,RNF5,HAPLN1,HLA-DR…	0.167087146039348	0.217807514724676	0.208041183045462	0.271521019915871	0.246611615766874
CI-1040	MAP2K1	MAPK3,MAPK1,RAF1,BRAF,ARAF	BCL2L1,MKNK2,NRAS,HRAS,SMAD1,RAP1A,MAPK14,MAP2K2,MAP2K1,ARRB2,RAF1,ETS1,YWHAZ,NCOA3,MAPK3,YWHAQ,JUN,RB1,RPS6KB2,PEA15,YWHAH,MAPK1,AKT1,YWHAB,DUSP4,MYC,DUSP6,DUSP1,YWHAG,YWHAE,PEBP1,PRKCA,CDC25A,PRKCE,MRAS,STK3,HSP90AA1,PTPN7,KRAS,RPS6KA1,RPS6KA2,RPS6KA3,TP53,PTPRR,ESR1,MBP,XIAP,BAD,PAK1,STAT5A,ELK1,PRKACA,BRAF,PHB,ARAF,RHEB,LCK,BCL2	HSPA2,FGFR1OP2,HSPA6,CRKL,HSPA4,SUMO1,HSPA9,HSPA8,FKBP4,HIPK2,PDCD10,FKBP8,HSPA5,PIK3CA,COMMD1,PIK3CD,PIK3CG,SUMO3,IGF1R,STK11,WRN,SP1,SP3,STK3,STK4,AKAP5,CCND1,MAX,CCND3,CCND2,BAK1,AHR,PTEN,FBXW11,CDKN1B,RPS27A,ITGA4,UBE2D3,TFDP2,STIP1,CCT8,CCT2,CCT3,CCT7,CCT4,CCT5,AHSA1,AHSA2,JAK2,JAK3,JAK1,TOPORS,CHUK,BLM,PPARG,ING4,ING1,BNIP3,RPS6KA1,RPS6KA2,RPS6KA3,RPS6KA4,KCNH2,PSMD10,CBL,TTC31,PDE6D,SMAD4,…	TARM1,MYH11,CLTB,OR2T1,P2RY14,KLK7,LAIR2,COL4A3,SSBP1,FCAR,RAG2,SPSB4,APOBEC3A,PSMB9,GAN,OR4C3,TBL1XR1,S1PR5,MPI,OR10A3,BAAT,CPNE7,SLC25A6,PLN,ZNF43,POLR2L,B3GNT4,HS3ST5,TMEM86B,STAT3,ADAM9,SURF4,DDOST,MBOAT7,PRPF31,KIFC1,AWAT1,NPBWR2,MAGED1,MCFD2,PPFIA3,DEFB125,OR13J1,RGS21,HLA-DRA,MAP2K1,MRPL46,ABR,PUF60,LAIR2,HIST1H3C,CNOT3,CAPZA2,EHMT2,UGT8,GP6,HIST1H2AM,CALML5,TSEN34,FCAR,SLC16A1,B2M,HTN3,NR…	0.23416704748265	0.437883004450178	0.503231120754788	0.409655419987865	0.537051300349115
CMK	RPS6KA3,RPS6KA2,RPS6KA1	RPS6,PRKCA,NFKBIA,PRKCE,CREB1,MAPK3,MAPK1,PRKACA,BRAF,PDPK1	SUMO1,IKBKB,AKT1,ARAF,COMMD1,HIST1H1A,RELA,MAGOH,CREB1,RPL14,RPL15,RPL11,RPL13,RPL18,RPL19,AKAP5,SGK1,ELK1,FBXW11,RPS27L,HRAS,NFKBIA,RPL3,JUN,PRKACA,CHUK,PTPN7,RPS6KA1,RPS6KA2,RPS6KA3,TP53,ESR1,SERBP1,LCK,CREBBP,MKNK2,RPL18A,SMAD1,RPS15A,MAPK14,RPS6,RPS5,PRKAR2B,ARRB2,REL,ARRB1,RAF1,NCOA3,SKP1,RPS6KB1,RPS6KB2,MAPK3,MAPK1,DUSP4,DUSP6,DUSP1,RPL27A,RPS26,RPS24,RPS27A,RPS23,RPS20,RPS28,RPS29,PRKAR1A,…	TRAF2,FBXO45,CRKL,HSPA4,SUMO1,HSPA9,HSPA8,HIPK2,IFNAR1,SRSF10,SRSF12,EEF2K,SMG1,PIK3CA,RPF2,COMMD1,PIK3CD,PIK3CG,ZC3H13,ZC3H14,KDM2A,WEE1,KDM2B,SUMO3,IGF1R,WRN,SP1,SP3,STK3,AKAP5,AKAP1,CCND1,MAX,FBXO4,AHR,PTEN,STK38L,TSN,CAPZB,FBXW11,RPS27L,CDKN1B,RPS27A,ITGA4,UBE2D1,SAP130,APOE,UBE4B,EFTUD2,FAF1,JAK2,JAK3,JAK1,TOPORS,MYBBP1A,SPRTN,SENP6,CHUK,SENP1,BLM,PPARG,ING4,ING1,RPS6KA1,RPS6KA2,RPS6KA3,RPS6…	CDC42EP5,HIST1H4A,OR5T1,RDH13,MYH11,OR2T1,ARHGAP27,PKLR,LYN,TARM1,FCAR,LAIR1,ZNF709,KRTAP5-1,CNOT3,TARM1,CRHR1,APOBEC3A,PANK4,PSMB9,ABCC1,GAN,LY6E,TAS2R9,TARM1,CSN2,OR13A1,CNOT3,UNC79,PADI6,OR10A3,HIST1H2BB,TSEN34,NDUFA7,PTPRC,ARHGEF26,SLC37A4,CTSO,AGK,FAN1,TRIM69,HS3ST5,LILRB5,OR5T2,OR5M1,CNOT3,SLC2A6,GP6,NCR1,OR13A1,KRT23,GP6,CNOT3,SURF4,DDOST,MBOAT7,RDH13,PRPF31,PLA2G10,CNOT3,PRPF31,NAPEPLD,HI…	0.120936108462597	0.211655519280286	0.231394840047621	0.241657250151573	0.303719768086193
CP466722	ATM	BRCA1,RBBP8,TP53,WRN,MRE11A,EXO1,H2AFX,KAT5,BLM,TERF1,ATR,NBN,ABL1,TELO2,TP53BP1,TERT,CHEK2,CHEK1	BCL2L1,PTGS2,EXO1,CRKL,HSPA4,SUMO1,HSPA9,RAD18,HIPK2,WRNIP1,RB1,RFWD2,TOPORS,SMG6,APBB1,PLK1,CBL,CUL9,MYC,CUL7,SUMO3,BRCA1,WT1,VRK1,BARD1,TRIM24,SP1,XPA,SP3,CUL1,CREB1,TERF2IP,MDM4,SETD7,KAT8,RBBP8,GTF2F1,TTI1,AKT1,PTGES3,PHB,APP,FZR1,H2AFX,KAT5,SFN,PTEN,TERF1,RNF8,FBXO4,TOP2A,TNKS,CLSPN,MED21,RBBP7,ENAH,RPS27A,KAT2B,UBE2D1,UHRF1BP1,EP400,CRK,XRCC5,ACTL6A,TERF2,PPM1D,RUVBL1,RUVBL2,FAM175A,BACH1,E…	RNF14,HSPA2,UBL7,CCNE1,HSPA6,CRKL,HSPA4,SUMO1,FOXA1,HSPA9,HSPA8,USP9X,FKBP4,HIPK2,SMARCC1,SRSF11,SRSF10,POLK,SRSF12,FKBP8,PRKCZ,HUWE1,SMG6,SMG1,HSPA5,NR0B2,SMG9,APBB1,RAD51B,RPL18,ZC3H13,CRBN,ESPL1,ZC3H14,MRPL52,RNF111,RPS3A,THY1,YAP1,SUMO3,PPIE,PIK3R2,CBLC,DHX9,IGF1R,STK11,ARID1A,WDR1,CSF1R,WRN,SP1,XPA,SP3,MYBL2,CAPZA1,SIVA1,PELP1,POLI,SMARCD2,EFTUD2,UBE4B,JAK2,GTF2F1,ESR2,TTI1,GTF2F2,CCND1,MAX,…	ADH4,TARM1,ZNF649,ESRRG,MYH11,SLC9A8,CLTB,RPS18,LSM2,P2RY14,GABRG3,LAIR2,AGER,SPSB4,SSBP1,FCAR,MT1F,CNOT3,BGN,APOBEC3A,PSMB9,GAN,OR4C3,ABCB8,TBL1XR1,LTA,MPI,OR10A3,BAAT,CPNE7,OR52D1,DAXX,RING1,HLA-DQA2,BCO2,DDAH2,HSD11B2,B3GNT4,DENND2C,OR2H1,TMEM86B,POU5F1,OR5M1,OR2Z1,OR2T1,SURF4,NHLRC2,DDOST,MBOAT7,PRPF31,OR6X1,OR2A25,APOM,TAS2R40,OR2A14,HSPA1A,GABBR1,NPBWR2,AQP11,MAGED1,MCFD2,PPFIA3,UTS2R,HS3ST…	0.36385674169167	0.472036824235955	0.500057795516479	0.452749242185399	0.5052914316353
CP724714	ERBB2	ERBB3,ACPP,SHC1,ERBB4,STAT3,HSPA4,EGFR,SRC,CTNNB1,GRB2,GRB7,HSP90AA1	ERRFI1,HSPA6,CRKL,HSPA4,SUMO1,HSPA8,HDAC3,FKBP4,AKT1,PTK2B,PIH1D1,RAPGEF1,EGF,CAV1,RARA,SUGT1,CALM2,HSPA5,MAP3K3,NTRK1,PARK2,HSP90AB1,TDP2,CDH1,PGR,RELA,CDH2,CDH5,BLNK,CBLC,CBLB,IGF1R,STK11,SHC1,ERBB4,SOD1,SP1,MEN1,TOMM34,FASLG,PELP1,PAFAH1B1,PA2G4,CSNK2A1,FGFR1,IKBKB,TERT,TTI1,CCND1,PTPN12,PTPN11,MST1R,TCF7L1,RBBP5,KIT,AHR,SYK,GRB2,GRB7,PTGES3L-AARSD1,PEMT,CFTR,CSF2RB,NR5A2,FBXW11,APP,RPS27A,KHD…	RNF14,ERRFI1,FBXO45,SMARCC1,HSPA6,CRKL,HSPA4,SUMO1,FOXA1,HSPA9,HSPA8,MEN1,USP9X,IL6ST,FKBP4,HIPK2,NDEL1,IFNAR1,GRB10,THBS1,RNF11,EEF2K,DLG3,SMG6,SMG1,HSPA5,TYROBP,NR0B2,COMMD1,SMG9,DUSP4,PIK3CG,RPL18,FAU,RNF111,KDM2A,WEE1,KDM2B,SUMO3,PIK3R2,CBLC,CBLB,IGF1R,STK11,IRS2,WRN,SP1,TRAF1,SP3,STK3,SMARCD2,SMARCD1,TGFB1I1,UBXN7,TTI1,CCND1,MAX,CCND3,CCND2,GRB14,PRPH,ZC3HC1,AHR,PTEN,TCF12,TRAF6,CTBP1,YWHAH,…	KRTAP5-6,TARM1,ESRRG,MYH11,RPS18,LSM2,LAIR2,AGER,PRPS1,SSBP1,FCAR,CNOT3,NLRP4,APOBEC3A,PSMB9,HLA-E,GAN,SKA1,LTA,PFDN6,DHX16,PRDM14,OR10A3,BAAT,MRPS18B,DAXX,HSPA1A,MAPK13,FZD1,KRTAP5-5,ZNF267,RNPC3,MUT,ADHFE1,DDAH2,CRH,HS3ST5,POU5F1,OR5M1,NDUFB9,EIF5B,SURF4,DDOST,MBOAT7,PRPF31,OR6X1,RAB41,OR2A25,APOM,TAS2R40,OR2A14,HSPA1A,ARSE,NPBWR2,KIT,BICD2,FGFR1OP,IER3,DYNLT1,RGS21,TIAM2,RNF5,MRPL46,BRE,CDSN,A…	0.196664489962079	0.278276504293066	0.280155022524381	0.26109092498508	0.351585218091947
Crizotinib	MET,ALK	SRC,PLXNB1,EGFR,CBL,GAB1,PLCG1,GRB2,HGF,PTPN1	ERRFI1,CRKL,HSPA4,HSPA8,IKBKB,PTK2B,RAPGEF1,SEMA4D,EGF,CAV1,RARA,CALM2,ITSN1,ARHGEF7,ARHGEF11,NTRK1,NTRK2,HSP90AB1,CDH1,LYN,FGFR1,BLNK,CBLC,ERBB3,IGF1R,CD28,SHC1,ERBB4,KLK3,FASLG,FGFR2,ALK,SYK,PTPN11,MST1R,CD2AP,GRB2,PEMT,VDR,SH3BP2,RPS27A,UBE2D2,GAB1,GAB2,DNM1,UBE2L3,DNM2,CRK,KIT,FLG,TGFA,PLXNB1,VIL1,GRAP2,JAK2,PIK3R2,EPHB2,TOM1L1,EPN1,HCK,PTPN1,BCAR1,EPOR,TNK2,ESR2,LRIG1,ESR1,VAV1,CBL,LCK,SYN1,…	RNF14,ERRFI1,HSPA6,CRKL,HSPA4,SUMO1,HSPA8,MEN1,IL6ST,FKBP4,THBS1,SEMA4D,LEF1,RNF11,DLG1,DLG3,SMG1,HSPA5,TYROBP,PIK3CA,PIK3CG,RPL18,GRIN1,NR5A2,CBLC,ARHGEF11,IGF1R,STK11,SP1,SP3,UBE4B,TTI1,CCND1,SH3KBP1,RPS24,GRB14,USP34,PTEN,FAS,TSG101,FBXW11,CDKN1B,RPS27A,UBE2D2,UBE2D1,STIP1,FAF1,AHSA2,GRAP2,JAK2,NF2,JAK1,CHUK,PAXIP1,PPARG,VEGFA,RNF41,VEGFB,HCK,CBY1,TNK2,KCNH2,CBL,TTC31,GIT1,PRDM2,SERBP1,ASH2L,L…	TARM1,MYH11,CLTB,RPS18,LSM2,GGT6,P2RY14,KLK7,LAIR2,AGER,COL4A3,KLK1,SSBP1,FCAR,CNOT3,APOBEC3A,PSMB9,GAN,OR4C3,TBL1XR1,LTA,PIP4K2C,OR10A3,BAAT,CPNE7,STX3,DAXX,HSPA1A,SLC25A6,HLA-DQA2,EIF3F,MRPL49,DDAH2,CDC42EP2,HSD11B2,B3GNT4,HS3ST5,TMEM86B,POU5F1,OR5M1,OR5W2,GTF2F2,OR6N2,SFTPC,ZNF641,STAT3,RPL13,ADAM9,SURF4,DDOST,MBOAT7,PRPF31,OR6X1,OR2A25,APOM,TAS2R40,OR2A14,HSPA1A,GABBR1,NPBWR2,MAGED1,MCFD2,PPF…	0.200041467890982	0.3373448339565	0.357989420597599	0.312364471296615	0.4662284486294
CUDC-101	HDAC1,HDAC2,HDAC3,HDAC4,HDAC5,HDAC6,HDAC7,HDAC9,EGFR	ERRFI1,SMARCC1,YWHAE,CRKL,HSPA4,SUMO1,HSPA8,HDAC5,EGF,CAV1,CALM2,BHLHE41,DNMT1,YWHAH,HSP90AB1,CDH1,RELA,HMG20B,ERBB2,CBLB,TRIM28,SHC1,ERBB4,SP1,SP3,NR2C1,SNAI1,CSNK2A1,SOS2,CCND1,WHSC1,PTPN11,RBBP7,YWHAG,RUNX2,RUNX1,BRMS1,PHB,CTBP1,MTA3,ZNF217,RPS27A,PHF21A,SUDS3,UHRF1BP1,ARID4A,ARID4B,SKI,SAP130,TGFA,CHD3,SAP30,CHD4,RUVBL2,NONO,NCK2,GRB2,PIK3R2,TCF3,MIER1,PDCD6IP,EPN1,PPARG,SFPQ,CRK,PTPN1,ING1,I…	RNF14,ERRFI1,SMARCC1,HSPA6,CRKL,HSPA4,SUMO1,FOXA1,SUMO3,HSPA8,PSPC1,MEN1,IL6ST,FKBP4,HIPK2,RNF11,SMG1,HSPA5,IRS1,NR0B2,NRIP1,FAU,RNF111,THY1,HSPA9,PIK3R2,CBLC,CBLB,IGF1R,STK11,WRN,SP1,SP3,SMARCD3,SMARCD2,SMARCD1,GATA2,ALK,AHSA1,TTI1,CCND1,WHSC1,CCND3,MBTD1,RPS24,PTK2B,AHR,PTEN,TCF12,CTBP1,CTBP2,TOM1L1,TSG101,ARHGAP32,FBXW11,CDKN1B,RPS27A,ITGA4,UBE2D1,BAZ2A,STIP1,LIMS1,SAP130,CCT8,CCT2,CCT7,CCT5,F…	RNF14,HSPA2,HSPA6,HSPA5,HSPA4,HSPA9,HSPA8,RNF11,NCBP2,CBX3,NR0B2,PPP4C,PIK3CD,PIK3CG,ZC3H13,ZC3H14,RNF111,KDM2A,GRIN1,KDM2B,CBLC,CBLB,NUP98,XPC,SP1,XPA,SP3,PPP2R2C,WHSC1,PRPH,BAK1,MAF,CTBP1,CTBP2,TSG101,NOP2,ITGA4,GTF3C3,APOA1,XPO1,BACH1,NENF,TTK,GRAP2,FBXL15,KCNIP3,XPOT,HMCN1,ANAPC2,ZEB1,ANAPC4,ANAPC7,ZEB2,RPS6KA1,RPS6KA2,RPS6KA3,RPS6KA4,KCNH2,ATAD5,PSMD14,PSMD10,PSMD13,PSMD12,GIT1,GIT2,PIK3CA,N…	PDE7B,KRTAP5-6,KRT13,TARM1,MYH11,RPS18,LSM2,LAIR2,AGER,PRPS1,SSBP1,FCAR,CNOT3,APOBEC3A,PSMB9,CD300LD,GAN,ABCB8,LTA,DHX16,PRDM14,OR10A3,BAAT,MRPS18B,DAXX,HSPA1A,HLA-DQA2,PLN,ZNF43,KRTAP5-5,ZNF267,RNPC3,MUT,ADHFE1,DDAH2,CRH,OR2H1,POU5F1,OR5M1,OR5W2,NDUFB9,GTF2F2,OR6N2,SURF4,DDOST,MBOAT7,PRPF31,OR6X1,RSPO2,OR2A25,APOM,DEFB110,TAS2R40,AWAT1,OR2A14,HSPA1A,GABBR1,NPBWR2,USP19,BICD2,KRTAP10-8,FGFR1OP,PL…	0.392846570284389	0.41585392481355	0.423042841312586	0.418915429881718	0.438807537695161
Cyclopamine	SMO	PTCH2,PTCH1	PTCH2,SMO,CCNB1,PTCH1	TARM1,MYH11,CLTB,RPS18,ESPL1,OR2T1,P2RY14,LAIR2,AGER,SSBP1,FCAR,CNOT3,SPSB4,APOBEC3A,PSMB9,CD300LD,GAN,OR4C3,ABCB8,TBL1XR1,LTA,MPI,VARS,OR10A3,BAAT,CPNE7,DAXX,WDR46,RING1,HLA-DQA2,PLN,ZNF43,MTO1,HSD11B2,B3GNT4,HS3ST5,TMEM86B,POU5F1,OR5M1,LSM2,SURF4,DDOST,MBOAT7,PRPF31,AHSG,OR6X1,OR2A25,APOM,KIFC1,TAS2R40,AWAT1,OR2A14,HSPA1A,GABBR1,NPBWR2,MAGED1,MCFD2,PPFIA3,DEFB125,RGS21,LHFPL2,RNF5,HAPLN1,HLA-DR…	CDC42EP5,HIST1H4A,OR5T1,RDH13,MYH11,OR2T1,ARHGAP27,PKLR,LYN,TARM1,FCAR,LAIR1,ZNF709,KRTAP5-1,CNOT3,TARM1,CRHR1,APOBEC3A,PANK4,PSMB9,ABCC1,GAN,LY6E,TAS2R9,TARM1,CSN2,OR13A1,CNOT3,UNC79,PADI6,OR10A3,HIST1H2BB,TSEN34,NDUFA7,PTPRC,ARHGEF26,SLC37A4,CTSO,AGK,FAN1,TRIM69,HS3ST5,LILRB5,OR5T2,OR5M1,CNOT3,SLC2A6,GP6,NCR1,OR13A1,KRT23,GP6,CNOT3,SURF4,DDOST,MBOAT7,RDH13,PRPF31,PLA2G10,CNOT3,PRPF31,NAPEPLD,HI…	0.178867048838177	0.175200294768768	0.396068947123761	0.420705435001801	0.392277919004871
Dabrafenib	BRAF	YWHAZ,RPS6KA2,AKT1,PRKCA,HRAS,YWHAQ,PRKCE,RPS6KB2,MAP2K2,MAP2K1,PRKACA,ARAF,RAF1,MAPK3	BCL2L1,IKBKB,AKT1,ARAF,PEBP1,PIK3CA,PIK3CD,MAP3K5,RELA,BRCA1,STK3,MDM4,KRAS,AKAP5,PHB,GSK3A,PTEN,ELK1,PAK1,CDKN1B,HRAS,ITGA4,AANAT,RICTOR,THEM4,LRRK2,TSC2,CDC25C,CDC25B,CDC25A,MRAS,CHUK,PTPN7,RPS6KA2,RPS6KA3,TP53,CBL,AR,HDAC5,HDAC4,HDAC7,RPS6KB1,RAP1A,MAPK14,RPS6,XIAP,PRKAR2B,ARRB2,ABL1,PIK3CG,RAF1,TSC1,SKP2,ZHX2,GP1BA,RPS6KB2,MAPK3,MAPK1,MARK2,MARK3,DUSP4,DUSP1,EPB41L3,RALGDS,MTOR,PRKAR1A,EP300,…	TRAF2,HSPA2,FGFR1OP2,HSPA6,CRKL,HSPA4,SUMO1,CTTNBP2,HSPA8,MEN1,FKBP4,HIPK2,PDCD10,FKBP8,SMG6,HSPA5,PIK3CA,COMMD1,PIK3CD,PIK3CG,RPL18,RPS3A,HSPA9,NR5A2,CBLC,CBLB,IGF1R,STK11,WRN,SP1,SP3,STK3,STK4,AKAP5,GTF2F1,AKAP1,TTI1,CCND1,MAX,CCND3,CCND2,RPS24,BAK1,AHR,PTEN,ATF4,FBXW11,RPS27L,CDKN1B,RPS27A,ITGA4,UBE2D3,UBE2D1,STIP1,CCT8,APOE,CCT2,CCT3,BACH1,CCT7,CCT4,CCT5,AHSA1,AHSA2,CAV1,BRCC3,CHUK,BLM,PPARG,…	ADH4,TARM1,ZNF649,MYH11,SLC9A8,RPS18,LSM2,KLK7,LAIR2,OR5T1,COL4A3,SSBP1,FCAR,MT1F,CNOT3,FKBPL,APOBEC3A,PSMB9,GAN,LTA,OR10A3,BAAT,DAXX,HSPA1A,SLC25A6,HLA-DQA2,CHST14,BCO2,DDAH2,FAN1,OR2H1,POU5F1,ATP6V1E2,SFTPC,STAT3,ADAM9,SURF4,DDOST,MBOAT7,PRPF31,OR6X1,OR2A25,APOM,TAS2R40,OR2A14,HSPA1A,GABBR1,NPBWR2,RGS21,RNF5,MAP2K1,MRPL46,CDSN,ABR,OR12D2,MRPS18B,PUF60,TNF,NEU1,LAIR2,LY6G6C,HIST1H3C,HIST1H3I,TRI…	0.298154709413839	0.553140653606726	0.597460119982147	0.391127611393669	0.665376012540727
Dasatinib	ABL1,ABL2,SRC,KIT	PDGFRB,VDR,CRKL,CBLC,ENAH,ATM,EGFR,PELP1,IKBKB,PTK2B,DNM1,TP73,ABL1,CRK,EPHB2,SORBS2,KITLG,BCR,CAV1,RARA,STAT3,STAT1,YWHAQ,JUN,RB1,PIK3CG,DOK1,PGR,PXN,CD44,CDH1,KDR,ESR1,ERBB2,SRC,PTPRA,KHDRBS1,ENO1,AR,NCOA6,PTPN1,BCAR1,TNK2,LRP1,ESR2,PEMT,TNFRSF1A,ABI2,CDCP1,PTPN11,ABI1,PLCG1,CBL,MET,GRB2,RAD51,HSP90AA1,GRIN2A	RNF14,HSPA2,CCNE1,HSPA6,CRKL,HSPA4,SUMO1,HSPA8,IL6ST,FKBP4,DLG1,DLG3,HSPA5,PIK3CG,GRIN1,CBLC,CBLB,IGF1R,STK11,WRN,SP1,SP3,ALK,CCND1,SH3KBP1,CCND3,CCND2,AHR,PTEN,CDKN1B,RPS27A,ITGA4,STIP1,AHSA1,AHSA2,JAK2,NF2,JAK1,CHUK,PAXIP1,BLM,PPARG,VEGFA,HCK,TNK2,KCNH2,PSMD10,CBL,TTC31,GIT1,PRDM2,ASH2L,LRPAP1,RET,SMAD3,NPHP1,NCOA2,NEDD9,NCOA1,NCOA6,CDC37,RAD51AP1,MVP,EGFR,RXRG,RXRA,AIP,LTA,YAP1,FOXO3,ACPP,LRIG…	RNF14,HSPA2,HSPA6,HSPA5,HSPA4,HSPA9,HSPA8,RNF11,NCBP2,PIK3CA,PIK3CB,PRNP,PIK3CG,ZC3H13,RNF111,KDM2A,GRIN1,KDM2B,CBLC,CBLB,SP1,XPA,SP3,WHSC1,ERF,MAF,CTBP1,TSG101,ITGA1,ITGA2,ITGA4,ITGA5,ITGA6,ITGA7,BACH1,TTK,GRAP2,FBXL15,KCNIP3,ANAPC2,ANAPC5,ANAPC4,ANAPC7,ZEB2,ITGAX,RPS6KA1,RPS6KA2,RPS6KA3,RPS6KA4,KCNH2,PSMD14,PSMD10,TOP1,PSMD12,GIT1,GIT2,NR0B2,LRPAP1,PIK3CD,SMAD6,SMAD7,SMAD1,SMAD2,SMAD3,MUS81,NPH…	ADH4,KRTAP5-6,TARM1,ZNF649,MYH11,SLC9A8,RPS18,LSM2,LAIR2,AGER,SSBP1,FCAR,MT1F,CNOT3,APOBEC3A,PSMB9,CD300LD,GAN,GCGR,LTA,DHX16,OR10A3,BAAT,MRPS18B,DAXX,HSPA1A,HLA-DQA2,PLN,ZNF43,BCO2,CSNK1E,DDAH2,KCNU1,DAXX,HS3ST5,POU5F1,OR5M1,SURF4,DDOST,MBOAT7,HNRNPF,PRPF31,OR6X1,OR2A25,LYRM4,KIFC1,TAS2R40,AWAT1,OR2A14,HSPA1A,GABBR1,NPBWR2,FGFR1OP,IER3,RGS21,RNF5,HLA-DRA,MRPL46,MRPL23,CDSN,ABR,OR2H1,OR12D2,MRPS1…	0.446614664660177	0.465062256474865	0.476532942840085	0.444286415699544	0.506061809023201
Docetaxel	TUBA1A,TUBA3E,TUBA3C,TUBB2A,TUBB1,TUBB6,TUBB2B	PFDN2,RUVBL1,LRRK2,TTI1,TUBA1C,TUBA1B,TUBA1A,ACAT1,PFDN4,PFDN5,TUBA4A,TIMM50,AIFM1,TUBB2A,SMG1	SRCAP,MYC,VBP1,HSPA4,VPS72,HSPA8,INO80,KAT5,MAP2K3,MSN,PIH1D1,UPF1,SFXN3,TELO2,SMARCA1,ACTR6,DPCD,UPF2,TOMM7,RUVBL1,LRRK2,RUVBL2,TUBA1C,TUBA1B,TUBA1A,YWHAQ,SMG9,CDC37,ACAT1,TUBA3E,DMAP1,TIMM50,MBP,MAGOH,ACTL6A,ZNHIT1,PFDN2,PFDN5,PFDN4,PFDN6,TUBB6,SNCA,TUBB1,POLR2E,EP400,MTOR,DNM1L,NFRKB,TUBA4A,ACO2,TUBB2A,ACTB,CTNNB1,TTI1,LTV1,RPAP3,H2AFZ,PDRG1,EIF4EBP1,CFDP1,YEATS4,ACTR8,HSP90AA1,ACTR5,AIFM1,EIF…	HSPA2,SMARCC1,HSPA6,HSPA5,HSPA4,SUMO1,HSPA9,HSPA8,MEN1,FKBP4,SRSF10,SRSF12,SMG5,SMG7,SMG1,SUPT5H,SMG9,APBB1,ZC3H13,ZC3H14,STK11,ARID1A,SP1,GTF2F1,TTI1,GTF2F2,MAX,BAK1,AHR,STK38L,TSN,CAPZB,FBXW11,CDKN1B,POLR1A,POLR1B,POLR1C,POLR1D,SFXN3,SFXN1,STIP1,SAP130,GTF2B,AHSA1,AHSA2,HRH2,DMAP1,JAK1,DPCD,SNRNP200,CHUK,BLM,CBY1,KCNH2,MAGOHB,CBL,TTC31,PDRG1,KRT10,NOV,EIF4A3,MYH10,SMAD4,HIST1H2BC,SMAD3,PARK2,PL…	CDC42EP5,HIST1H4A,OR5T1,RDH13,MYH11,OR2T1,ARHGAP27,PKLR,LYN,TARM1,FCAR,LAIR1,ZNF709,KRTAP5-1,CNOT3,TARM1,CRHR1,APOBEC3A,PANK4,PSMB9,ABCC1,GAN,LY6E,TAS2R9,TARM1,CSN2,OR13A1,CNOT3,UNC79,PADI6,OR10A3,HIST1H2BB,TSEN34,NDUFA7,PTPRC,ARHGEF26,SLC37A4,CTSO,AGK,FAN1,TRIM69,HS3ST5,LILRB5,OR5T2,OR5M1,CNOT3,SLC2A6,GP6,NCR1,OR13A1,KRT23,GP6,CNOT3,SURF4,DDOST,MBOAT7,RDH13,PRPF31,PLA2G10,CNOT3,PRPF31,NAPEPLD,HI…	0.312923431438832	0.422572062606078	0.50799087460802	0.555527922562382	0.595079885961853
EHT 1864	RAC1,RAC3	NCF2,DOCK2,DOCK1,BIRC2,ARHGAP1,NCKAP1,HACE1,PARD6G,ARHGEF7,IQGAP1,IQGAP2,ARHGDIA,ARFIP2,RTKN,PLXNB1,TRIO,FHOD1,ESR1,VAV1,BAIAP2,PAK1,CREBBP,PAK3	HDAC1,HSPA4,HSPA8,BRK1,AKT1,SEMA4D,CAV1,ETS2,CALM1,PARD6G,ARHGEF7,MAP3K7,MED24,KLF4,RELA,MYB,BRCA1,ARHGEF11,IGF1R,FHOD1,TRIM24,SP1,SP3,SAFB,CREB1,SMAD1,PHB2,IKBKB,PTGES3,KAT5,AHR,CCND1,GRB2,TLR4,GRIP1,ELMO1,AR,PAK3,NR3C1,KHDRBS1,VDR,DOCK2,DOCK1,UBE2D2,ARFIP2,UBE2D1,CRK,ARHGAP1,NCKAP1,BNIPL,PLXNB1,UBE3A,JUN,GTF2B,SREBF1,NCOR1,STAT6,CHUK,RHOU,PPARG,NCOA1,STAT3,RHOA,IRF3,ESR2,ESR1,VAV1,HNF4A,CBL,PAK…	RNF14,HSPA2,UBL7,SMARCC1,HSPA6,CRKL,HSPA4,SUMO1,FOXA1,SUMO3,HSPA8,MEN1,FKBP4,HIPK2,E2F1,GRB10,SSU72,GATAD2A,SEMA4D,PRKCZ,ZFYVE19,SMG1,HSPA5,TYROBP,NR0B2,PIK3CB,COMMD1,APBB1,ZC3H13,RNF111,HSPA9,PIK3R2,CBLC,ARHGEF11,IGF1R,STK11,DIAPH1,WRN,SP1,SP3,STK3,SMARCD1,UBE4B,SHFM1,UBXN7,GTF2F1,TTI1,CCND1,SH3KBP1,PSMB6,AHR,PTEN,ENC1,CSN2,TCF12,CTBP1,RBL2,TNFSF10,CDKN1B,RPS27A,UBE2D2,UBE2D3,UBE2D1,STIP1,SAP130…	TARM1,MYH11,CLTB,RPS18,LSM2,P2RY14,LAIR2,AGER,SPSB4,SSBP1,FCAR,CNOT3,APOBEC3A,PSMB9,GRM7,GAN,OR4C3,ABCB8,TBL1XR1,LTA,MPI,OR10A3,BAAT,CPNE7,DAXX,HSPA1A,HLA-DQA2,PLN,ZNF43,DDAH2,HSD11B2,B3GNT4,HS3ST5,TMEM86B,UBE2E1,POU5F1,OR5M1,OR5W2,GTF2F2,OR6N2,OR2T1,SURF4,DDOST,MBOAT7,HNRNPF,PRPF31,OR6X1,OR2A25,APOM,KIFC1,TAS2R40,AWAT1,OR2A14,HSPA1A,GABBR1,NPBWR2,AQP11,MAGED1,MCFD2,PPFIA3,SEMA4D,KRTAP10-8,CNTN2,…	0.314609571766244	0.317608776944584	0.362469359451393	0.37608125371393	0.339984520564931
EKB-569	EGFR	USP8,CBLC,CRKL,ERBB3,RPS27A,GAB1,CTNNB1,PLCG2,PLCG1,SOS1,CTNND1,CRK,EGF,CAV1,TGFA,EPS15,UBASH3B,STAT3,STAT1,STAM2,HSPA4,HSP90AB1,LRIG1,PIK3R2,CDH1,SH3KBP1,ERBB2,CBLB,HSPA8,SHC1,ERBB4,EPN1,HGS,SRC,AR,CALM2,PTPN1,RASA1,TNK2,YWHAZ,ERRFI1,SOS2,NCK2,ESR1,PTPN11,PDCD6IP,CBL,MET,GRB2,HSPG2,HSP90AA1	RNF14,ERRFI1,HSPA6,CRKL,HSPA4,SUMO1,HSPA8,MEN1,IL6ST,FKBP4,RNF11,SMG1,HSPA5,PIK3CA,RPL18,NR5A2,CBLC,CBLB,IGF1R,STK11,SP1,SP3,TTI1,CCND1,SH3KBP1,AHR,TSG101,FBXW11,RPS27A,ITGA4,UBE2D1,STIP1,AHSA1,AHSA2,GRAP2,JAK2,NF2,JAK1,CHUK,PPARG,RNF41,HCK,CBY1,TNK2,KCNH2,CBL,TTC31,PRDM2,SERBP1,RET,SMAD3,MAP3K5,TSC2,NCOA2,NEDD9,NCOA1,NCOA6,NEDD4,CDC37,EGFR,LEPR,LEF1,YAP1,ACPP,ALK,INSR,CDC27,CDC42,SIRPG,PSMD4,CHM…	RNF14,HSPA2,HSPA6,HSPA5,HSPA4,HSPA9,HSPA8,RNF11,PIK3CA,PIK3CB,PIK3CD,PIK3CG,ZC3H13,ZC3H14,RNF111,KDM2A,GRIN1,KDM2B,CBLC,CBLB,SP1,SP3,MAX,PRPH,MAF,CTBP1,TSG101,NOP2,ITGA4,GTF3C3,XPO1,BACH1,NENF,TTK,GRAP2,HRH2,KCNIP3,HMCN1,ANAPC2,ANAPC5,ANAPC4,ANAPC7,ZEB2,RPS6KA1,RPS6KA2,RPS6KA3,KCNH2,ATAD5,PSMD14,PSMD10,TOP1,PSMD12,GIT1,GIT2,SERBP1,NOV,SMAD4,PRNP,SMAD6,SMAD7,SMAD1,SMAD2,SMAD3,NPHP1,PELI1,PELI3,PLR…	KRTAP5-6,TARM1,MYH11,RPS18,LSM2,LAIR2,AGER,PRPS1,SSBP1,FCAR,CNOT3,APOBEC3A,PSMB9,HLA-E,GAN,KRTAP5-1,SKA1,LTA,DHX16,PRDM14,OR10A3,BAAT,MRPS18B,DAXX,HSPA1A,HLA-DQA2,KRTAP5-5,ZNF267,RNPC3,MUT,ADHFE1,DDAH2,CRH,HS3ST5,POU5F1,OR5M1,OR5W2,NDUFB9,GTF2F2,OR6N2,SURF4,DDOST,MBOAT7,PRPF31,OR6X1,RSPO2,OR2A25,APOM,TAS2R40,OR2A14,HSPA1A,GABBR1,NPBWR2,KRTAP10-8,FGFR1OP,PLA2G2A,IER3,DYNLT1,RGS21,TIAM2,RNF5,MRPL46…	0.405396698007702	0.421014446816609	0.425450280025038	0.407591374125594	0.462669773805402
Embelin	XIAP	CASP7,XAF1,CASP3,TRAF6,MAP3K7,TAB1,COMMD1,UBE2D1,BIRC2,CASP9,UBE2D3,AKT1,CASP12,RIPK2,SEPT4,AHCY,RAF1,BIRC5,HTRA2	BCL2L1,UBL7,UBQLN1,HSPA6,HUWE1,USP9X,IKBKB,AKT1,CASP12,TOPORS,PEBP1,ZFYVE19,MAP3K3,COMMD1,COMMD6,MAP3K7,MAP3K5,RELA,CUL2,CUL3,BRCA1,BARD1,TRIM25,TTLL12,HCLS1,STK3,MYLIP,USP34,KRAS,UBE4B,XAF1,UBXN7,SYK,PHB,APP,GSK3A,PTEN,CYLD,CSN2,RBX1,MAVS,RNF2,PAK1,EIF2AK2,CDKN1B,HRAS,NFKBIA,UBE2D2,UBE2D3,UBE2D1,SEPT4,RICTOR,ATP7B,SMURF1,THEM4,TLR3,TSC2,UBE3A,TRAF3IP2,MYD88,EDARADD,INCENP,TLR4,CDC25A,MRAS,CHUK,R…	RNF14,HSPA2,UBL7,FGFR1OP2,HSPA6,HSPA5,HSPA4,SUMO1,CTTNBP2,HSPA8,FKBP4,HIPK2,PDCD10,OAS1,FKBP8,RNF11,ZFYVE19,TYROBP,PIK3CA,COMMD1,COMMD6,APBB1,PIK3CG,RPL18,RTN4R,KDM2A,RPS3A,KDM2B,IRAK4,CBLB,IGF1R,STK11,FBXO22,SP1,SP3,STK3,STK4,UBE4B,MYD88,GTF2F1,TTI1,CCND1,MAX,CCND3,CCND2,RPS24,GRB14,BAK1,AHR,PTEN,CSN2,KLC1,TNFSF11,FBXW11,CDKN1B,RPS27A,UBE2D2,UBE2D3,UBE2D1,ATP6V1F,STIP1,CCT8,APOE,TANK,CHCHD4,CCT2…	TARM1,MYH11,RPS18,LSM2,ENTPD3,CTNNB1,LAIR2,OR5T1,SSBP1,FCAR,CNOT3,FKBPL,APOBEC3A,PSMB9,GAN,HIST1H1E,LTA,PDHB,OR10A3,BAAT,DAXX,RING1,HLA-DQA2,DDAH2,FAN1,OR2H1,POU5F1,SFTPC,SURF4,DDOST,MBOAT7,PRPF31,OR6X1,OR2A25,APOM,TAS2R40,OR2A14,HSPA1A,GABBR1,NPBWR2,CNTN2,OR4F6,OR8U1,RGS21,RNF5,OR2T4,ASB7,MRPL46,CDSN,ABR,OR12D2,MRPS18B,PUF60,TNF,NEU1,LAIR2,LY6G6C,HIST1H3C,HIST1H3I,TRIM31,GP6,HIST1H2AM,OR10G9,LTB…	0.0310867449690843	0.245811403156095	0.350048102206823	0.160269732053021	0.272138050034416
Epothilone B	TUBA1A,TUBA3E,TUBA3C,TUBB2A,TUBB1,TUBB6,TUBB2B	PFDN2,RUVBL1,LRRK2,TTI1,TUBA1C,TUBA1B,TUBA1A,ACAT1,PFDN4,PFDN5,TUBA4A,TIMM50,AIFM1,TUBB2A,SMG1	SRCAP,MYC,VBP1,HSPA4,VPS72,HSPA8,INO80,KAT5,MAP2K3,MSN,PIH1D1,UPF1,SFXN3,TELO2,SMARCA1,ACTR6,DPCD,UPF2,TOMM7,RUVBL1,LRRK2,RUVBL2,TUBA1C,TUBA1B,TUBA1A,YWHAQ,SMG9,CDC37,ACAT1,TUBA3E,DMAP1,TIMM50,MBP,MAGOH,ACTL6A,ZNHIT1,PFDN2,PFDN5,PFDN4,PFDN6,TUBB6,SNCA,TUBB1,POLR2E,EP400,MTOR,DNM1L,NFRKB,TUBA4A,ACO2,TUBB2A,ACTB,CTNNB1,TTI1,LTV1,RPAP3,H2AFZ,PDRG1,EIF4EBP1,CFDP1,YEATS4,ACTR8,HSP90AA1,ACTR5,AIFM1,EIF…	HSPA2,SMARCC1,HSPA6,HSPA5,HSPA4,SUMO1,HSPA9,HSPA8,MEN1,FKBP4,SRSF10,SRSF12,SMG5,SMG7,SMG1,SUPT5H,SMG9,APBB1,ZC3H13,ZC3H14,STK11,ARID1A,SP1,GTF2F1,TTI1,GTF2F2,MAX,BAK1,AHR,STK38L,TSN,CAPZB,FBXW11,CDKN1B,POLR1A,POLR1B,POLR1C,POLR1D,SFXN3,SFXN1,STIP1,SAP130,GTF2B,AHSA1,AHSA2,HRH2,DMAP1,JAK1,DPCD,SNRNP200,CHUK,BLM,CBY1,KCNH2,MAGOHB,CBL,TTC31,PDRG1,KRT10,NOV,EIF4A3,MYH10,SMAD4,HIST1H2BC,SMAD3,PARK2,PL…	CDC42EP5,HIST1H4A,OR5T1,RDH13,MYH11,OR2T1,ARHGAP27,PKLR,LYN,TARM1,FCAR,LAIR1,ZNF709,KRTAP5-1,CNOT3,TARM1,CRHR1,APOBEC3A,PANK4,PSMB9,ABCC1,GAN,LY6E,TAS2R9,TARM1,CSN2,OR13A1,CNOT3,UNC79,PADI6,OR10A3,HIST1H2BB,TSEN34,NDUFA7,PTPRC,ARHGEF26,SLC37A4,CTSO,AGK,FAN1,TRIM69,HS3ST5,LILRB5,OR5T2,OR5M1,CNOT3,SLC2A6,GP6,NCR1,OR13A1,KRT23,GP6,CNOT3,SURF4,DDOST,MBOAT7,RDH13,PRPF31,PLA2G10,CNOT3,PRPF31,NAPEPLD,HI…	0.141598691450991	0.255166359128863	0.298063766723635	0.28437004787272	0.303071838678728
Erlotinib	EGFR	USP8,CBLC,CRKL,ERBB3,RPS27A,GAB1,CTNNB1,PLCG2,PLCG1,SOS1,CTNND1,CRK,EGF,CAV1,TGFA,EPS15,UBASH3B,STAT3,STAT1,STAM2,HSPA4,HSP90AB1,LRIG1,PIK3R2,CDH1,SH3KBP1,ERBB2,CBLB,HSPA8,SHC1,ERBB4,EPN1,HGS,SRC,AR,CALM2,PTPN1,RASA1,TNK2,YWHAZ,ERRFI1,SOS2,NCK2,ESR1,PTPN11,PDCD6IP,CBL,MET,GRB2,HSPG2,HSP90AA1	RNF14,ERRFI1,HSPA6,CRKL,HSPA4,SUMO1,HSPA8,MEN1,IL6ST,FKBP4,RNF11,SMG1,HSPA5,PIK3CA,RPL18,NR5A2,CBLC,CBLB,IGF1R,STK11,SP1,SP3,TTI1,CCND1,SH3KBP1,AHR,TSG101,FBXW11,RPS27A,ITGA4,UBE2D1,STIP1,AHSA1,AHSA2,GRAP2,JAK2,NF2,JAK1,CHUK,PPARG,RNF41,HCK,CBY1,TNK2,KCNH2,CBL,TTC31,PRDM2,SERBP1,RET,SMAD3,MAP3K5,TSC2,NCOA2,NEDD9,NCOA1,NCOA6,NEDD4,CDC37,EGFR,LEPR,LEF1,YAP1,ACPP,ALK,INSR,CDC27,CDC42,SIRPG,PSMD4,CHM…	RNF14,HSPA2,HSPA6,HSPA5,HSPA4,HSPA9,HSPA8,RNF11,PIK3CA,PIK3CB,PIK3CD,PIK3CG,ZC3H13,ZC3H14,RNF111,KDM2A,GRIN1,KDM2B,CBLC,CBLB,SP1,SP3,MAX,PRPH,MAF,CTBP1,TSG101,NOP2,ITGA4,GTF3C3,XPO1,BACH1,NENF,TTK,GRAP2,HRH2,KCNIP3,HMCN1,ANAPC2,ANAPC5,ANAPC4,ANAPC7,ZEB2,RPS6KA1,RPS6KA2,RPS6KA3,KCNH2,ATAD5,PSMD14,PSMD10,TOP1,PSMD12,GIT1,GIT2,SERBP1,NOV,SMAD4,PRNP,SMAD6,SMAD7,SMAD1,SMAD2,SMAD3,NPHP1,PELI1,PELI3,PLR…	KRTAP5-6,TARM1,MYH11,RPS18,LSM2,LAIR2,AGER,PRPS1,SSBP1,FCAR,CNOT3,APOBEC3A,PSMB9,HLA-E,GAN,KRTAP5-1,SKA1,LTA,DHX16,PRDM14,OR10A3,BAAT,MRPS18B,DAXX,HSPA1A,HLA-DQA2,KRTAP5-5,ZNF267,RNPC3,MUT,ADHFE1,DDAH2,CRH,HS3ST5,POU5F1,OR5M1,OR5W2,NDUFB9,GTF2F2,OR6N2,SURF4,DDOST,MBOAT7,PRPF31,OR6X1,RSPO2,OR2A25,APOM,TAS2R40,OR2A14,HSPA1A,GABBR1,NPBWR2,KRTAP10-8,FGFR1OP,PLA2G2A,IER3,DYNLT1,RGS21,TIAM2,RNF5,MRPL46…	0.295963579505725	0.262494661884825	0.229433905921977	0.315160920035894	0.270689327964829
Etoposide	TOP2A,TOP2B	SMARCC1,SMARCB1,SUMO1,SUMO3,TOP1MT,TOP1,BLM,ESPL1,SMARCE1,NSMCE2,SMARCA2,TOP2A,TOP2B,CSNK2A1,SMARCD2	SMARCC1,SUMO1,SUMO3,HIPK2,DPF1,SRSF11,TOPORS,SUGT1,CALM1,NR0B2,EIF3F,ESPL1,NSMCE2,RNF111,MYB,MAGOH,TRIM28,RANGAP1,SMARCD3,SMARCD2,SMARCD1,TDP1,CSNK2A1,ARID1B,ARID1A,RBBP5,TERF2,CTR9,RNF7,TOP2A,HIRIP3,NFKBIA,SMARCE1,CHD3,SRSF1,CHD4,EXO1,JUN,TOP2B,CHEK1,SIRT1,RAD51,SENP6,CDK11A,SENP1,SENP2,BLM,PPARG,UBA2,UBE2I,TP53,TOP1,MEF2A,SNCA,TOP3A,ATXN1,HDAC1,HDAC2,HDAC4,SMAD4,ATM,ATR,HMGXB4,NCOR1,ZBTB16,ERCC…	HSPA2,SMARCC1,HSPA6,HSPA5,HSPA4,SUMO1,SUMO3,HSPA8,PRPF8,FKBP4,HIPK2,SRSF11,SRSF10,SRSF12,FKBP8,NCBP1,SMG1,CDC73,NR0B2,COMMD1,RPL18,ZC3H13,ESPL1,ZC3H14,RNF111,THY1,SRPK2,HSPA9,NR5A2,DHX9,WDR5,STK11,WRN,SP1,XPA,SP3,RIOK1,SMARCD3,SMARCD2,SMARCD1,CBX1,CCND1,WHSC1,AHR,PTEN,CTBP1,STK38L,YWHAH,TSN,CAPZB,FBXW11,DTL,RPS27A,HSP90B1,UBE2D1,POLR1B,POLR1C,RAD1,STIP1,SAP130,XPO1,CCT8,CCT2,CCT7,SF3B2,EFTUD2,AHS…	CDC42EP5,HIST1H4A,OR5T1,KRTAP5-1,KRTAP5-2,RDH13,MYH11,OR2T1,ARHGAP27,PKLR,LYN,TARM1,FCAR,LAIR1,ZNF709,KRTAP5-1,CNOT3,KRTAP4-9,TARM1,CRHR1,APOBEC3A,PANK4,PSMB9,ABCC1,GAN,LY6E,TAS2R9,TARM1,CSN2,OR13A1,CNOT3,HSPA1L,UNC79,PADI6,DHX16,OR10A3,HIST1H2BB,APOM,TSEN34,MRPS18B,RING1,NDUFA7,PTPRC,IER3,ARHGEF26,SLC37A4,CTSO,AGK,FAN1,TRIM69,HTN3,ANKRD28,HS3ST5,LILRB5,OR5T2,OR5M1,CNOT3,SLC2A6,DEFB136,GP6,DEFB13…	0.130818653315355	0.276559665711773	0.312560578612191	0.1914654613405	0.41794822415215
EX-527	SIRT1	KYNU,TP53,HIC1,E2F1,PPARGC1A,KAT5,FOXO3,FOXO1,SMARCD2,USP22,CSNK2A1	BCL2L1,PTGS2,UBE3A,HSPA4,SUMO1,HSPA9,FKBP4,HIPK2,SMARCC1,SEC23IP,RFWD2,USP22,TOPORS,SUGT1,CALM1,APBB1,EIF3F,CUL9,RNF111,MYC,CUL7,SUMO3,BRCA1,WT1,VRK1,BARD1,WRN,SP1,SP3,CREB1,SMARCD2,SMARCD1,MDM4,SETD7,KAT8,IKBKB,AKT1,PHB,APP,FZR1,KAT5,RBBP5,SFN,PTEN,CTR9,RNF7,CTBP2,CHEK1,ARID1A,HIRIP3,NR3C1,RPS27A,KAT2B,UHRF1BP1,EP400,SMARCE1,RUVBL1,RUVBL2,TADA2B,EGR1,JUN,PPARGC1A,RRM2B,CHEK2,GTF2H1,TOP2A,SIRT1,C…	TRAF2,HSPA2,SMARCC1,HSPA6,HSPA5,HSPA4,SUMO1,FOXA1,HSPA9,HSPA8,FKBP4,HIPK2,SRSF11,SEC23IP,FKBP8,SMG1,CDC73,NR0B2,PRNP,APBB1,APBB3,RPL18,ESPL1,FAU,MRPL52,RNF111,THY1,SUMO3,IGF1R,STK11,WDR1,WRN,SP1,XPA,SP3,MYBL2,SMARCD3,SMARCD2,SMARCD1,GTF2F1,ESR2,TTI1,CCND1,WHSC1,CCND3,MBTD1,BAK1,AHR,PTEN,FAS,CTBP1,CTBP2,RPS27L,CDKN1B,RMI1,RPS27A,UBE2D2,UBE2D3,HSP90B1,UBE2D1,POLR1B,POLR1C,STIP1,SAP130,BABAM1,TADA2B…	TARM1,MYH11,RPS18,LSM2,LAIR2,AGER,SSBP1,FCAR,CNOT3,APOBEC3A,PSMB9,GAN,SKA1,LTA,OR10A3,BAAT,DAXX,HSPA1A,HLA-DQA2,PLN,ZNF43,DDAH2,HS3ST5,POU5F1,ATP6V1E2,SURF4,DDOST,MBOAT7,PRPF31,OR6X1,OR2A25,APOM,KIFC1,TAS2R40,AWAT1,OR2A14,HSPA1A,GABBR1,NPBWR2,RGS21,RNF5,HLA-DRA,MRPL46,CDSN,ABR,OR12D2,MRPS18B,PUF60,TNF,NEU1,LAIR2,LY6G6C,HIST1H3C,PRMT6,CAPZA2,EHMT2,HIST1H3I,TRIM31,GP6,HIST1H2AM,OR10G9,LTB,TSEN34,FC…	0.310136058855515	0.483081592625745	0.488297494708409	0.454109752235431	0.499534520286554
FMK	RPS6KA3,RPS6KA2,RPS6KA1	RPS6,PRKCA,NFKBIA,PRKCE,CREB1,MAPK3,MAPK1,PRKACA,BRAF,PDPK1	SUMO1,IKBKB,AKT1,ARAF,COMMD1,HIST1H1A,RELA,MAGOH,CREB1,RPL14,RPL15,RPL11,RPL13,RPL18,RPL19,AKAP5,SGK1,ELK1,FBXW11,RPS27L,HRAS,NFKBIA,RPL3,JUN,PRKACA,CHUK,PTPN7,RPS6KA1,RPS6KA2,RPS6KA3,TP53,ESR1,SERBP1,LCK,CREBBP,MKNK2,RPL18A,SMAD1,RPS15A,MAPK14,RPS6,RPS5,PRKAR2B,ARRB2,REL,ARRB1,RAF1,NCOA3,SKP1,RPS6KB1,RPS6KB2,MAPK3,MAPK1,DUSP4,DUSP6,DUSP1,RPL27A,RPS26,RPS24,RPS27A,RPS23,RPS20,RPS28,RPS29,PRKAR1A,…	TRAF2,FBXO45,CRKL,HSPA4,SUMO1,HSPA9,HSPA8,HIPK2,IFNAR1,SRSF10,SRSF12,EEF2K,SMG1,PIK3CA,RPF2,COMMD1,PIK3CD,PIK3CG,ZC3H13,ZC3H14,KDM2A,WEE1,KDM2B,SUMO3,IGF1R,WRN,SP1,SP3,STK3,AKAP5,AKAP1,CCND1,MAX,FBXO4,AHR,PTEN,STK38L,TSN,CAPZB,FBXW11,RPS27L,CDKN1B,RPS27A,ITGA4,UBE2D1,SAP130,APOE,UBE4B,EFTUD2,FAF1,JAK2,JAK3,JAK1,TOPORS,MYBBP1A,SPRTN,SENP6,CHUK,SENP1,BLM,PPARG,ING4,ING1,RPS6KA1,RPS6KA2,RPS6KA3,RPS6…	CDC42EP5,HIST1H4A,OR5T1,RDH13,MYH11,OR2T1,ARHGAP27,PKLR,LYN,TARM1,FCAR,LAIR1,ZNF709,KRTAP5-1,CNOT3,TARM1,CRHR1,APOBEC3A,PANK4,PSMB9,ABCC1,GAN,LY6E,TAS2R9,TARM1,CSN2,OR13A1,CNOT3,UNC79,PADI6,OR10A3,HIST1H2BB,TSEN34,NDUFA7,PTPRC,ARHGEF26,SLC37A4,CTSO,AGK,FAN1,TRIM69,HS3ST5,LILRB5,OR5T2,OR5M1,CNOT3,SLC2A6,GP6,NCR1,OR13A1,KRT23,GP6,CNOT3,SURF4,DDOST,MBOAT7,RDH13,PRPF31,PLA2G10,CNOT3,PRPF31,NAPEPLD,HI…	0.291124161889563	0.447165929143796	0.499727910959985	0.449664743851108	0.514758700359529
FR-180204	MAPK1	MKNK2,SMAD1,MAPK14,MAP2K2,MAP2K1,ARRB2,RAF1,NCOA3,MAPK3,JUN,PEA15,ETS1,DUSP4,MYC,DUSP6,DUSP1,PTPN7,RPS6KA1,RPS6KA2,RPS6KA3,TP53,PTPRR,ESR1,MBP,STAT5A,LCK	BCL2L1,PTGS2,EGR1,CRKL,HSPA4,SUMO1,HSPA9,HSPA8,IKBKB,AKT1,HDAC2,ARAF,USP28,CCNT1,RFWD2,CAV1,RARA,PEBP1,TP53,PIK3CA,MAP3K5,SMAD4,CBL,CUL9,JAK2,MYC,CUL7,SUMO3,ZAP70,BRCA1,WT1,IGF1R,VRK1,BARD1,TRIM24,SP1,SP3,SAFB,CREB1,SH2D2A,STK3,SMAD2,USP33,MDM4,CSNK2A1,KRAS,KAT8,HIPK2,CCND1,PHB,PTPN11,FZR1,SETD7,KAT5,YWHAG,AHR,PTGES3,ELK1,MAX,GRIP1,ATR,SIN3A,PAK1,NFATC2,VDR,HRAS,RPS27A,KHDRBS1,MED24,CRK,SKI,MAPKA…	TRAF2,HSPA2,FBXO45,SMARCC1,HSPA6,CRKL,HSPA4,SUMO1,FOXA1,HSPA9,HSPA8,IL6ST,FKBP4,HIPK2,FGFR1OP2,SRSF11,ATRX,PDCD10,GATAD2A,FKBP8,NCBP1,SMG1,HSPA5,TYROBP,PIK3CA,COMMD1,PIK3CD,APBB1,PIK3CG,RPL18,ZC3H13,MRPL52,RNF111,KDM2A,RPS3A,THY1,KDM2B,SUMO3,CBLC,CBLB,IGF1R,STK11,WDR1,CSF1R,WRN,SP1,XPA,SP3,IL2RB,STK3,STK4,SMARCD2,SMARCD1,MXD4,AKAP5,SHFM1,GTF2F1,TTI1,CCND1,MAX,CCND3,CCND2,RPS24,SYAP1,BAK1,AHR,PTEN…	TARM1,MYH11,CLTB,RPS18,OR2T1,P2RY14,KLK7,LAIR2,AGER,COL4A3,SSBP1,FCAR,CNOT3,SPSB4,APOBEC3A,PSMB9,GAN,OR4C3,TBL1XR1,LTA,MPI,VARS,OR10A3,BAAT,CPNE7,DAXX,RING1,SLC25A6,HLA-DQA2,CHST14,KRTAP5-5,ZNF267,RNPC3,RAG1,CYB5A,DDAH2,TPP1,HSD11B2,B3GNT4,HS3ST5,TMEM86B,POU5F1,OR5M1,SFTPC,STAT3,LSM2,ADAM9,RAB8B,SURF4,DDOST,MBOAT7,PRPF31,AMN,OR6X1,OR2A25,APOM,TAS2R40,OR2A14,HSPA1A,GABBR1,NPBWR2,MAGED1,MCFD2,PPFIA…	0.265033733099077	0.444089482727789	0.454097056748435	0.438681062466141	0.480197152610036
FTI-277	FDPS	UBC	UBC,FDPS	UBC,FDPS	CDC42EP5,HIST1H4A,OR5T1,SLCO4C1,RDH13,MYH11,OR2T1,ARHGAP27,CLEC5A,LYN,TARM1,SLC19A1,LAIR1,ZNF709,KRTAP5-1,CNOT3,TARM1,CRHR1,APOBEC3A,PANK4,PSMB9,AGFG1,ABCC1,GAN,LY6E,TAS2R9,PC,NUDT4,CSN2,OR13A1,CNOT3,SULT1B1,NET1,UNC79,PADI6,OR10A3,HIST1H2BB,TSEN34,CNTF,PTPRC,ARHGEF26,SLC37A4,CTSO,AGK,FAN1,TRIM69,HS3ST5,LILRB5,OR5T2,OR5M1,CNOT3,SLC2A6,GP6,NCR1,OR13A1,KRT23,GP6,CNOT3,SURF4,DDOST,MBOAT7,RDH13,PRPF3…	-0.0298131321992006	-0.0309554035002233	-0.0346455189457246	0.104637719480665	0.247202102016124
Gefitinib	EGFR	USP8,CBLC,CRKL,ERBB3,RPS27A,GAB1,CTNNB1,PLCG2,PLCG1,SOS1,CTNND1,CRK,EGF,CAV1,TGFA,EPS15,UBASH3B,STAT3,STAT1,STAM2,HSPA4,HSP90AB1,LRIG1,PIK3R2,CDH1,SH3KBP1,ERBB2,CBLB,HSPA8,SHC1,ERBB4,EPN1,HGS,SRC,AR,CALM2,PTPN1,RASA1,TNK2,YWHAZ,ERRFI1,SOS2,NCK2,ESR1,PTPN11,PDCD6IP,CBL,MET,GRB2,HSPG2,HSP90AA1	RNF14,ERRFI1,HSPA6,CRKL,HSPA4,SUMO1,HSPA8,MEN1,IL6ST,FKBP4,RNF11,SMG1,HSPA5,PIK3CA,RPL18,NR5A2,CBLC,CBLB,IGF1R,STK11,SP1,SP3,TTI1,CCND1,SH3KBP1,AHR,TSG101,FBXW11,RPS27A,ITGA4,UBE2D1,STIP1,AHSA1,AHSA2,GRAP2,JAK2,NF2,JAK1,CHUK,PPARG,RNF41,HCK,CBY1,TNK2,KCNH2,CBL,TTC31,PRDM2,SERBP1,RET,SMAD3,MAP3K5,TSC2,NCOA2,NEDD9,NCOA1,NCOA6,NEDD4,CDC37,EGFR,LEPR,LEF1,YAP1,ACPP,ALK,INSR,CDC27,CDC42,SIRPG,PSMD4,CHM…	RNF14,HSPA2,HSPA6,HSPA5,HSPA4,HSPA9,HSPA8,RNF11,PIK3CA,PIK3CB,PIK3CD,PIK3CG,ZC3H13,ZC3H14,RNF111,KDM2A,GRIN1,KDM2B,CBLC,CBLB,SP1,SP3,MAX,PRPH,MAF,CTBP1,TSG101,NOP2,ITGA4,GTF3C3,XPO1,BACH1,NENF,TTK,GRAP2,HRH2,KCNIP3,HMCN1,ANAPC2,ANAPC5,ANAPC4,ANAPC7,ZEB2,RPS6KA1,RPS6KA2,RPS6KA3,KCNH2,ATAD5,PSMD14,PSMD10,TOP1,PSMD12,GIT1,GIT2,SERBP1,NOV,SMAD4,PRNP,SMAD6,SMAD7,SMAD1,SMAD2,SMAD3,NPHP1,PELI1,PELI3,PLR…	KRTAP5-6,TARM1,MYH11,RPS18,LSM2,LAIR2,AGER,PRPS1,SSBP1,FCAR,CNOT3,APOBEC3A,PSMB9,HLA-E,GAN,KRTAP5-1,SKA1,LTA,DHX16,PRDM14,OR10A3,BAAT,MRPS18B,DAXX,HSPA1A,HLA-DQA2,KRTAP5-5,ZNF267,RNPC3,MUT,ADHFE1,DDAH2,CRH,HS3ST5,POU5F1,OR5M1,OR5W2,NDUFB9,GTF2F2,OR6N2,SURF4,DDOST,MBOAT7,PRPF31,OR6X1,RSPO2,OR2A25,APOM,TAS2R40,OR2A14,HSPA1A,GABBR1,NPBWR2,KRTAP10-8,FGFR1OP,PLA2G2A,IER3,DYNLT1,RGS21,TIAM2,RNF5,MRPL46…	0.383580288386793	0.438005050258283	0.471650874205281	0.413460156146077	0.507586282138157
Genentech Cpd 10	AURKA,AURKB	MYCN,TPX2,TP53,INCENP,PLK1,TACC1,BIRC5,AIM1,CALU,CEP192,RACGAP1,CENPA,CDCA8,HIST3H3,MAPRE1	BCL2L1,PTGS2,UBE3A,HSPA4,PLK1,SUMO3,PKMYT1,HIPK2,RFWD2,TOPORS,TPX2,SUMO1,CUL9,CUL7,MAPRE1,HSPA9,MAPRE3,BRCA1,WT1,VRK1,BARD1,TRIM24,SP1,SP3,CREB1,CEP192,RPL11,MDM4,SETD7,KAT8,PHB,FZR1,RBBP7,KAT5,KIF23,ASF1A,SFN,PTEN,TACC1,HIST3H3,RPS27A,KAT2B,UHRF1BP1,PLXNB2,MYCN,EGR1,RRM2B,CHEK2,CHEK1,INCENP,SIRT1,CDC25C,PARP1,BLM,SMYD2,CKAP5,ING4,ING1,HIST1H2BJ,UBE2I,UBE2K,TP53,UBE2A,TBP,TAF9,CSNK2A1,CREBBP,PPP2…	HSPA2,EXO1,HSPA6,HSPA5,HSPA4,SUMO1,SUMO3,HSPA8,FKBP4,HIPK2,SMARCC1,SRSF11,SRSF10,SRSF12,FKBP8,SMG1,CBX3,NR0B2,COMMD1,APBB1,RPL18,ZC3H13,ZC3H14,MRPL52,RNF111,THY1,HSPA9,SF3A1,STK11,WDR1,XPC,SP1,XPA,SP3,CAPZA1,SMARCD2,EFTUD2,GTF2F1,TTI1,CCND1,MAX,MBTD1,BAK1,AHR,PTEN,FAS,CTBP1,STK38L,TSN,CAPZB,RPS27L,CDKN1B,RPS27A,UBE2D2,UBE2D3,MSH2,UBE2D1,POLR1B,POLR1C,STIP1,SAP130,BABAM1,BACH1,LNX1,NENF,GTF2B,FAF1…	CDC42EP5,HIST1H4A,GLIPR1,OR5T1,KRTAP5-1,KRTAP5-2,PRICKLE1,RDH13,MYH11,PPFIA2,AMDHD1,SNRPF,EGF,OR2T1,ARHGAP27,PKLR,LYN,TARM1,FCAR,LAIR1,ZNF709,KRTAP5-1,CNOT3,KRTAP4-9,TARM1,CRHR1,APOBEC3A,PANK4,PSMB9,ABCC1,GAN,LY6E,TAS2R9,TARM1,CSN2,OR13A1,CNOT3,HSPA1L,TDG,UNC79,PADI6,DHX16,OR10A3,HIST1H2BB,APOM,TSEN34,MRPS18B,RING1,NDUFA7,PTPRC,IER3,ARHGEF26,SLC37A4,CTSO,AGK,FAN1,TRIM69,HTN3,ANKRD28,HS3ST5,LILRB5…	0.324838742905454	0.445602812402967	0.463447706541505	0.436320982811057	0.48893568643895
GNF-2	ABL1,ABL2	SRC,YWHAQ,CRKL,ABI2,GRB2,ENAH,ATM,JUN,CBL,ABI1,TP73,DOK1,RB1,RAD51,HSP90AA1,CRK,SORBS2,BCR	HSPA2,FBXO18,EXO1,HSPA6,CRKL,HSPA4,SUMO1,HSPA8,PDGFRA,BRK1,CDC37,PTK2B,PIH1D1,RAPGEF1,ATRX,RFWD2,RPA1,CAV1,RARA,SUGT1,HSPA5,IRS1,ITSN1,ARHGEF7,FANCM,PIK3CG,HSP90AB1,TDP2,CDH1,CFTR,LYN,PXN,BRCA1,CBLB,STK11,SHC1,WRN,SP1,TOMM34,KLK3,FASLG,SMAD3,MDM4,CSNK2A1,FGFR1,PAFAH1B1,FKBP4,RBBP8,AKT1,CCND1,PHB,PTPN11,CCND2,MST1R,KAT5,CD2AP,AHR,SYK,GRB2,PTGES3L-AARSD1,PEMT,CCND3,CREBBP,NFATC2,VDR,CDKN1B,ENAH,DOC…	RNF14,HSPA2,CCNE1,RPL18,HSPA6,CRKL,HSPA4,SUMO1,FOXA1,HSPA9,HSPA8,USP9X,IL6ST,FKBP4,HIPK2,NDEL1,SMARCC1,TTC9C,THBS1,RNF11,DLG1,DLG3,SMG6,SMG1,HSPA5,DERL1,TYROBP,PIK3CA,APBB1,PIK3CG,TSC1,FAU,RNF111,KDM2A,RPS3A,GRIN1,KDM2B,SUMO3,CBLC,CBLB,IGF1R,STK11,WRN,SP1,XPA,SP3,STK3,ALK,UBE4B,SHFM1,GTF2F1,ESR2,TTI1,CCND1,WHSC1,CCND3,CCND2,AHR,PTEN,ITGA4,ENC1,MAF,CTBP1,TNKS,FBXW11,CDKN1B,RPS27A,UBE2D2,UBE2D3,HSP…	CDC42EP5,HIST1H4A,OR5T1,COL28A1,RDH13,MYH11,NANP,HLA-DPB1,OR2T1,ARHGAP27,PKLR,LYN,TARM1,FCAR,LAIR1,ZNF709,KRTAP5-1,CNOT3,TARM1,CRHR1,APOBEC3A,PANK4,PSMB9,ABCC1,GAN,LY6E,TAS2R9,TARM1,CSN2,OR13A1,CNOT3,UNC79,PADI6,OR10A3,HIST1H2BB,TSEN34,NDUFA7,PTPRC,ARHGEF26,UBE2E1,SLC37A4,CTSO,AGK,FAN1,TRIM69,KCNU1,HS3ST5,LILRB5,OR5T2,OR5M1,CNOT3,SLC2A6,GP6,NCR1,OR13A1,ASPSCR1,KRT23,GP6,CNOT3,SURF4,PDCD6IP,DDOST,…	0.23483553384807	0.298459420922412	0.297619558940846	0.280909343063035	0.310843051115028
GSK1070916	AURKB	INCENP,RACGAP1,BIRC5,AIM1,CENPA,CDCA8,HIST3H3,MAPRE1	RBBP7,BIRC5,XIAP,UHRF1BP1,CBX5,MAGOH,CBX1,HJURP,ECT2,RACGAP1,AURKA,AURKB,CDCA8,MAPRE1,ASF1A,ASF1B,INCENP,AIM1,CENPA,NPM1,HIST1H2BJ,CASP7,SETD7,KIF23,CASP9,MAPRE3,HIST3H3	BCL2L1,MYH10,RPL27A,PLK1,SUMO3,HSPA8,PRPF4B,AKT1,CASP12,HDAC2,SRSF10,DHX15,CWC22,SNRNP200,TPX2,SMG1,TP53,DDX39A,RAN,COMMD1,MAP3K7,RPL19,SUMO1,ZC3H13,ZC3H14,SAP18,ILF3,RELA,MAPRE1,MAGOH,MAPRE3,SF3A1,BRCA1,TRIM28,ACIN1,SLC25A5,XAF1,CENPA,PRMT5,RPL15,RPL13,RPL18,PA2G4,SETD7,H2AFV,SNRPD3,SNRPD2,SNRPD1,PRPF8,MIS12,RBBP7,KAT5,H2AFZ,VIM,HSPA9,TRA2B,HNRNPH1,ACTB,HIST3H3,STK38L,TSN,CAPZB,CHTOP,RPL8,SPTAN1…	CDC42EP5,HIST1H4A,OR5T1,KRTAP5-1,KRTAP5-2,RDH13,MYH11,OR2T1,ARHGAP27,PKLR,LYN,TARM1,FCAR,LAIR1,ZNF709,KRTAP5-1,CNOT3,KRTAP4-9,TARM1,CRHR1,APOBEC3A,PANK4,PSMB9,ABCC1,GAN,LY6E,TAS2R9,TARM1,CSN2,OR13A1,CNOT3,HSPA1L,UNC79,PADI6,DHX16,OR10A3,HIST1H2BB,APOM,TSEN34,MRPS18B,RING1,NDUFA7,PTPRC,IER3,ARHGEF26,SLC37A4,CTSO,AGK,FAN1,TRIM69,HTN3,ANKRD28,HS3ST5,LILRB5,OR5T2,OR5M1,CNOT3,SLC2A6,DEFB136,GP6,DEFB13…	0.375462288687968	0.530019323123281	0.597033684568663	0.570298912134174	0.639685005542617
GSK-1904529A	IGF1R	IGF1,SHC1,ESR1,GRB10,PTPN11,NEDD4,IRS1,ARRB2,YWHAB,PIK3R3,PTPN1	HSPA4,HSPA8,IL6ST,AKT1,RAPGEF2,CAV1,PIK3CA,NTRK1,MAP3K5,JAK2,RELA,ZAP70,BRCA1,ERBB3,IGF1R,SHC1,TRIM24,SP1,SP3,SAFB,ARRDC3,USP32,USP33,MDM4,SOCS1,SOS1,SOCS3,CCND1,GRB10,PTPN11,KAT5,KIT,AHR,PTGES3,GRB2,PTPN12,GRIP1,APP,CSF2RB,GAB2,MED24,IRS1,UBE2L3,CRK,PTEN,RAF1,UBE3A,STAT5A,SCNN1G,PIK3R3,SCNN1B,SCNN1A,JAK1,IGF1,CDC25C,CDC25B,UBE2E1,HGS,IGFBP3,IGFBP1,IGFBP4,IGFBP5,PTPN1,BCAR1,ESR2,PPARG,GRB14,GAB1,…	HSPA2,UBL7,SMARCC1,HSPA6,CRKL,HSPA4,SUMO1,HSPA8,USP9X,IL6ST,FKBP4,ZFYVE19,SMG1,HSPA5,PIK3CA,COMMD1,PRNP,APBB1,PIK3CG,ZC3H13,CBLC,CBLB,IGF1R,STK11,SP1,SP3,TCEB1,STK3,SMARCD1,RHEB,UBE4B,SHFM1,GTF2F1,TTI1,CCND1,GRB10,GRB14,AHR,PTEN,CTBP1,YWHAH,TSG101,ARHGAP32,FBXW11,CDKN1B,RPS27A,UBE2D2,UBE2D3,UBE2D1,STIP1,SAP130,BACH1,GTF2B,CDC25C,AHSA2,GRAP2,JAK2,JAK3,DIO2,JAK1,TOPORS,MED12,BRCC3,CHUK,PAXIP1,PPARG…	CDC42EP5,ABCC6,HIST1H4A,MUC1,RDH13,MYH11,G6PC2,UBE2L3,ZFP36L1,BRWD1,OR2T1,CFD,GGT6,KDM4D,LYN,RGS9BP,OR5T1,KLK1,OR5V1,FCAR,KRT3,ZNF709,KRTAP5-1,CNOT3,TARM1,CRHR1,ZNF197,SLC27A4,CYP2R1,PSMB9,GOLGA2,GAN,BTLA,URM1,TAS2R9,TARM1,GPR20,CSN2,OR13A1,CNOT3,PIP4K2C,PADI6,OR10A3,HIST1H2BB,STX3,TSEN34,MRPL16,BPIFB4,CNTF,OR10A6,EDARADD,PTPRC,PATL1,STAT6,ARHGEF26,KRTAP5-5,ZNF267,RNPC3,SLC37A4,CTSO,BCAP31,OR6C76…	-0.0615791957751955	0.175174659957111	0.192367775693857	0.100497633155326	0.154825119692665
GSK2126458	MTOR	RPTOR,MAPKAP1,RICTOR,STAT3,RRAGC,STAT1,RRAGB,MLST8,RPS6KB1,FKBP4,AKT1,PRR5L,AKT1S1,EIF4EBP1,FKBP1A,DEPTOR,RHEB,TTI1	HSPA4,HDAC3,FKBP4,AKT1,PIH1D1,MLST8,SMG1,RYR1,RELA,BRCA1,SP1,IKBKB,TTI1,RPS6,CCND1,GSK3A,PTEN,FKBP1A,PAK1,CDKN1B,IFNGR1,RICTOR,THEM4,RUVBL1,LRRK2,RUVBL2,RAF1,TUBA1A,AKT1S1,JAK2,JAK1,FOS,CHUK,POLR2E,EIF4E,PTPN2,DEPTOR,RPAP3,PRKCZ,EIF4EBP1,PDE6D,CREBBP,HDAC1,PDGFRA,RAP1B,RET,MAPK14,GLMN,XIAP,ARRB2,TELO2,TSC2,TSC1,STAT3,STAT2,STAT1,RPS6KB1,MAPK8,SRC,TGFBR1,MTOR,EP300,FOXO1,PRR5L,PIAS1,HSP90AA1,RHEB,…	RNF14,HSPA2,SMARCC1,MOV10,HSPA6,HSPA5,HSPA4,SUMO1,FOXA1,HSPA8,IL6ST,FKBP4,IFNAR1,GATAD2A,NCBP1,SMG6,SMG1,CRKL,TYROBP,NR0B2,COMMD1,SMG9,DUSP4,CBLC,CBLB,IGF1R,STK11,BABAM1,IFNG,SP1,SP3,STK3,TGFB1I1,GTF2F1,TTI1,GTF2F2,CCND1,MAX,CCND3,AHR,PTEN,MAF,TRAF6,CTBP1,EIF2AK2,RPS27L,CDKN1B,RPS27A,UBE2D3,UBE2D1,POLR1A,POLR1B,POLR1C,POLR1D,STIP1,SAP130,APOE,BACH1,GTF2B,AHSA1,AHSA2,JAK2,DMAP1,JAK1,MED12,DPCD,BRC…	CDC42EP5,HIST1H4A,OR5T1,KRTAP5-1,KRTAP5-2,RDH13,MYH11,OR2T1,ARHGAP27,PKLR,LYN,TARM1,FCAR,LAIR1,ZNF709,KRTAP5-1,CNOT3,KRTAP4-9,TARM1,CRHR1,APOBEC3A,PANK4,PSMB9,ABCC1,GAN,LY6E,TAS2R9,TARM1,CSN2,OR13A1,CNOT3,HSPA1L,UNC79,PADI6,DHX16,OR10A3,HIST1H2BB,APOM,TSEN34,MRPS18B,RING1,NDUFA7,PTPRC,IER3,ARHGEF26,SLC37A4,CTSO,AGK,FAN1,TRIM69,HTN3,ANKRD28,HS3ST5,LILRB5,OR5T2,OR5M1,CNOT3,SLC2A6,DEFB136,GP6,DEFB13…	0.268061463788317	0.339874720984822	0.379419238444311	0.346703009977868	0.420227203104858
GSK690693	AKT1,AKT3	CDKN1B,FOXO3,XIAP,ARRB2,RICTOR,TSC2,TSC1,THEM4,SKP2,RAF1,RPS6KB1,MAPKAP1,IKBKB,TERT,BRCA1,NOS3,CHUK,FOXO1,AR,MTOR,HSP90AA1,EP300,MAPK14,TCL1A,GSK3A,BAD,PTEN,PRKCZ,BRAF,MAPT,PDPK1,PAK1	BCL2L1,HSPA2,EGR1,HSPA6,HSPA5,HSPA4,SUMO1,FYN,HSPA8,IKBKB,AKT1,CASP12,PIH1D1,ARAF,RRAGB,TTC12,MAP3K7,CAV1,PEBP1,UXT,MLST8,UIMC1,CALM1,ARHGEF6,ARHGEF7,COMMD1,GTF2E1,KLF5,PARD6A,MAP3K5,HSP90AB1,SMAD4,ETS1,MAP3K3,CDH1,MYC,MYB,CUL1,BRCA1,IGF1R,ETS2,TUBG1,BABAM1,BARD1,SP1,SP3,CREB1,TOMM34,STK3,SMAD2,TGFB1I1,TOPBP1,USP33,PAFAH1B1,PA2G4,CSNK2A1,KRAS,FKBP4,XAF1,RBBP8,GTF2F1,MRE11A,TTI1,CCND1,PHB,CCND3,FZ…	RNF14,HSPA2,UBL7,FGFR1OP2,HSPA6,HSPA5,HSPA4,SUMO1,CHD8,FBXO46,HSPA8,MEN1,USP9X,RNF168,FKBP4,HIPK2,NDEL1,SMARCC1,POLK,GRB10,PDCD10,ATP5A1,GATAD2A,FKBP8,NCBP1,HUWE1,RALA,SMG6,DLG5,CRKL,ATRIP,PIK3CA,PIK3CB,COMMD1,PIK3CD,DUSP4,PIK3CG,RPL18,ZC3H13,RNF111,KDM2A,RPS3A,KDM2B,HSPA9,NR5A2,CBLC,DHX9,IGF1R,STK11,WRN,SP1,XPA,SP3,POLI,STK3,STK4,SMARCD2,SMARCD1,ATF7IP,TAF11,CCNO,JAK2,GTF2F1,TTI1,GTF2F2,CCND1,MA…	KRTAP5-6,TARM1,MYH11,RPS18,LSM2,LAIR2,AGER,SSBP1,FCAR,CNOT3,APOBEC3A,PSMB9,GAN,LTA,DHX16,OR10A3,BAAT,MRPS18B,DAXX,RING1,HLA-DQA2,DDAH2,OR2H1,POU5F1,OR5M1,SURF4,DDOST,MBOAT7,PRPF31,OR6X1,OR2A25,APOM,TAS2R40,OR2A14,HSPA1A,GABBR1,NPBWR2,FGFR1OP,IER3,RGS21,RNF5,MRPL46,CDSN,ABR,OR2H1,OR12D2,MRPS18B,PUF60,TNF,NEU1,LY6G6C,HIST1H3C,HIST1H3I,TRIM31,GP6,HIST1H2AM,WDR46,VPS52,RING1,TAPBP,PFDN6,OR10G9,LTB,TS…	0.434084030799957	0.51938883946187	0.51013105307957	0.50144135208143	0.536092028250397
GW-2580	CSF1R	CBL,IL34,CSF1,GRB2	MAP4K1,PDGFRB,ERBB3,CRKL,CBLB,STAMBP,SLA2,DOCK1,EGFR,EPHA2,RET,GAB1,MAP2,ABL1,PTK2B,CD28,DNM1,UBE2L3,HCK,SORBS1,CRK,SORBS2,BCR,UBASH3A,UBASH3B,BCAR1,INPPL1,IRS1,ITSN1,ARHGEF7,YWHAQ,CSF1R,VAV1,JAK2,PIK3R2,SPRY1,DNM2,SH3KBP1,KDR,ZAP70,ERBB2,SRC,LYN,SHC1,UBE2D2,FYN,SYN1,KLK3,FASLG,LCP2,PTPN1,RAPGEF1,SLA,EPOR,TNK2,SOS2,SOS1,SPRY2,SYK,PTPN11,KIT,MST1R,PLCG1,CBL,CD2AP,MET,GRB2,KHDRBS1,PTPRA,UBC,BLNK,GA…	HSPA2,AGL,RNF11,HSPA5,HSPA4,HSPA9,HSPA8,LAPTM5,PDCD11,SQLE,HSPA6,PIK3CA,PIK3CG,RNF114,C11orf58,TMEM59,ABCD3,CBLC,CBLB,NUP98,XPC,SP1,NUP93,PTRH2,TRAPPC3,PRPH,CTBP1,CTBP2,TSG101,ATP2A2,ITGA5,GTF3C4,XPO1,ZNF451,XPO5,CSDE1,TTK,GRAP2,LSS,EPS15L1,ANAPC5,GARS,ANAPC7,RPS6KA1,RPS6KA3,KCNH2,PSMD14,PSMD10,TOP1,PSMD12,GIT1,UTP20,SERBP1,GANAB,NUP133,SMAD4,SMAD7,SMAD1,VAPA,SMAD3,NPHP1,PELI1,TUBB2A,ARF1,ARF6,AR…	CDC42EP5,HIST1H4A,OR5T1,RDH13,MYH11,OR2T1,ARHGAP27,PKLR,LYN,TARM1,FCAR,LAIR1,ZNF709,KRTAP5-1,CNOT3,TARM1,CRHR1,APOBEC3A,PANK4,PSMB9,ABCC1,GAN,LY6E,TAS2R9,TARM1,CSN2,OR13A1,CNOT3,UNC79,PADI6,OR10A3,HIST1H2BB,TSEN34,NDUFA7,PTPRC,ARHGEF26,SLC37A4,CTSO,AGK,FAN1,TRIM69,HS3ST5,LILRB5,OR5T2,OR5M1,CNOT3,SLC2A6,GP6,NCR1,OR13A1,KRT23,GP6,CNOT3,SURF4,DDOST,MBOAT7,RDH13,PRPF31,PLA2G10,CNOT3,PRPF31,NAPEPLD,HI…	0.262528035672023	0.316634360038606	0.348521947052893	0.32426112031709	0.412440640236496
GW 441756	NTRK1	SQSTM1,PLCG1,NGF,SHC1	CSF2RB,PDGFRB,NGF,KHDRBS1,RET,GAB1,INSR,NGFR,SH3BP2,CRK,CASP8,FLT4,FLG,FLT1,GABARAPL1,INPPL1,GABARAPL2,NTRK1,NTRK2,VIL1,ZAP70,MAP1LC3A,MAP1LC3B,KDR,PRKCI,ERBB3,IGF1R,SHC1,TRAF6,EGFR,NBR1,PRKCZ,LCP2,FGFR2,RASA1,CSNK2A1,FGFR1,SQSTM1,LRP1,ALK,SOS1,SYK,PTPN12,APP,ERBB2,PLCG1,CBL,KIT,KEAP1,GRB2,WDFY3,GAB2	ERRFI1,XIAP,HSPA6,CRKL,HSPA4,NAP1L4,HSPA8,ATG13,IKBKB,AKT1,PTK2B,AKT3,RAPGEF1,UBE2V1,EGF,PA2G4,CAV1,KLC1,SUGT1,CALM2,IRS1,ITSN1,ARHGEF7,NFE2L1,PRNP,NTRK1,NTRK2,PIK3CG,HSP90AB1,RTN4R,MAP3K3,CSF2RA,RNF111,CDH1,PIK3R3,LYN,CDH5,BLNK,ERBB2,ERBB3,IGF1R,CD28,MYD88,SHC1,ERBB4,MAPK8IP1,SNCA,PRMT1,TSC22D4,BID,YWHAB,KLK3,FASLG,TRAF3IP2,APBB1,ACPP,KITLG,FGFR2,MAP1LC3C,CSNK2A1,FGFR1,PELI1,CASP10,YWHAZ,SOCS3,T…	CDC42EP5,HIST1H4A,ADH4,OR5T1,ZNF649,RDH13,MYH11,SLC9A8,OR2T1,GATAD2B,LYN,TARM1,FCAR,MT1F,LAIR1,ZNF709,KRTAP5-1,CNOT3,TARM1,CRHR1,APOBEC3A,PANK4,PSMB9,ABCC1,GAN,LY6E,TAS2R9,TARM1,SLC5A8,TRIM69,CSN2,OR13A1,CNOT3,UNC79,PADI6,OR10A3,HIST1H2BB,TSEN34,ZNF790,CNTF,KRTAP13-1,ZNF26,PTPRC,ITSN2,PRPF31,OR11L1,SLC37A4,ENPP1,CTSO,AGK,FAN1,CYP2A13,HS3ST5,LILRB5,OR5M1,CNOT3,MAP3K5,ZNF624,COL4A6,RAB40C,GSTK1,ELA…	-0.0302778598852489	0.02137564999409	0.130314801907046	0.0208647353654406	0.108023636179752
GW843682X	PLK1	CCNB1,CDC25C,CHEK2,ERCC6L,PKMYT1,AURKA,PIN1,TOP3A,TOPORS	YWHAQ,PLK1,ATM,CHEK1,PKMYT1,SMAD3,FOXO1,ATR,PIN1,RMI1,CDC6,TOPORS,YWHAZ,MYCN,TPX2,CCNA2,ERCC6L,ANAPC11,YWHAH,AURKA,FANCA,MARK3,PML,FANCM,CHEK2,YWHAE,BRCA1,INCENP,CDC25C,CKS2,CDC25A,CEP192,BLM,YWHAB,UBE2D1,HIST1H1A,CCNB1,PTCH1,TP53,CDC27,TACC1,FZR1,CALU,TOP1,CDC20,CDK2,MAPT,CDS1,HIST3H3,TOP3A	UBL7,EXO1,HSPA4,SUMO1,HSPA9,HIPK2,SRSF11,ZFYVE19,RNF111,SUMO3,IGF1R,WRN,SP1,XPA,SP3,UBE4B,GTF2F1,CCND1,MAX,PTEN,FBXW11,CDKN1B,RPS27A,ITGA4,UBE2D3,UBE2D1,APOE,BACH1,TTK,BRCC3,SENP2,BLM,ING4,ANAPC2,ANAPC5,ING1,ANAPC7,ZEB2,CBL,ZNF350,SMAD4,SMAD2,SMAD3,SMO,MUS81,XIAP,TSC2,CDC6,CDC7,NCOA2,NEDD9,NEDD4,PTTG1,DDB1,YAP1,USP9X,HMGB1,EGFR,BAX,CTNNB1,BAD,TNFAIP3,CCNA2,CCNA1,CDCA8,MID1,BANP,E4F1,APC2,TRIP12,E…	TARM1,MYH11,CLTB,OR2T1,P2RY14,LAIR2,SSBP1,FCAR,CNOT3,SPSB4,APOBEC3A,PSMB9,GAN,OR4C3,ABCB8,TBL1XR1,MPI,OR10A3,BAAT,CPNE7,RAG1,CYB5A,TPP1,HSD11B2,B3GNT4,HS3ST5,TMEM86B,OR5M1,TRAPPC2,RAB8B,SURF4,DDOST,MBOAT7,HNRNPF,PRPF31,AMN,NPBWR2,MAGED1,MCFD2,PPFIA3,DEFB125,RGS21,TSC1,AK8,MRPL46,ABR,PUF60,HIST1H3C,RAG2,CRYL1,GJB2,REEP3,UGT8,FRAT1,GP6,HIST1H2AM,NSD1,CALML5,TSEN34,FCAR,BAG5,SLC16A1,B2M,HTN3,NR1D2,S…	0.0849845766065243	0.124391738971546	0.169162421801608	0.21418490584367	0.167397456018774
HG-5-113-01	ABL1,ABL2	SRC,YWHAQ,CRKL,ABI2,GRB2,ENAH,ATM,JUN,CBL,ABI1,TP73,DOK1,RB1,RAD51,HSP90AA1,CRK,SORBS2,BCR	HSPA2,FBXO18,EXO1,HSPA6,CRKL,HSPA4,SUMO1,HSPA8,PDGFRA,BRK1,CDC37,PTK2B,PIH1D1,RAPGEF1,ATRX,RFWD2,RPA1,CAV1,RARA,SUGT1,HSPA5,IRS1,ITSN1,ARHGEF7,FANCM,PIK3CG,HSP90AB1,TDP2,CDH1,CFTR,LYN,PXN,BRCA1,CBLB,STK11,SHC1,WRN,SP1,TOMM34,KLK3,FASLG,SMAD3,MDM4,CSNK2A1,FGFR1,PAFAH1B1,FKBP4,RBBP8,AKT1,CCND1,PHB,PTPN11,CCND2,MST1R,KAT5,CD2AP,AHR,SYK,GRB2,PTGES3L-AARSD1,PEMT,CCND3,CREBBP,NFATC2,VDR,CDKN1B,ENAH,DOC…	RNF14,HSPA2,CCNE1,RPL18,HSPA6,CRKL,HSPA4,SUMO1,FOXA1,HSPA9,HSPA8,USP9X,IL6ST,FKBP4,HIPK2,NDEL1,SMARCC1,TTC9C,THBS1,RNF11,DLG1,DLG3,SMG6,SMG1,HSPA5,DERL1,TYROBP,PIK3CA,APBB1,PIK3CG,TSC1,FAU,RNF111,KDM2A,RPS3A,GRIN1,KDM2B,SUMO3,CBLC,CBLB,IGF1R,STK11,WRN,SP1,XPA,SP3,STK3,ALK,UBE4B,SHFM1,GTF2F1,ESR2,TTI1,CCND1,WHSC1,CCND3,CCND2,AHR,PTEN,ITGA4,ENC1,MAF,CTBP1,TNKS,FBXW11,CDKN1B,RPS27A,UBE2D2,UBE2D3,HSP…	CDC42EP5,HIST1H4A,OR5T1,COL28A1,RDH13,MYH11,NANP,HLA-DPB1,OR2T1,ARHGAP27,PKLR,LYN,TARM1,FCAR,LAIR1,ZNF709,KRTAP5-1,CNOT3,TARM1,CRHR1,APOBEC3A,PANK4,PSMB9,ABCC1,GAN,LY6E,TAS2R9,TARM1,CSN2,OR13A1,CNOT3,UNC79,PADI6,OR10A3,HIST1H2BB,TSEN34,NDUFA7,PTPRC,ARHGEF26,UBE2E1,SLC37A4,CTSO,AGK,FAN1,TRIM69,KCNU1,HS3ST5,LILRB5,OR5T2,OR5M1,CNOT3,SLC2A6,GP6,NCR1,OR13A1,ASPSCR1,KRT23,GP6,CNOT3,SURF4,PDCD6IP,DDOST,…	0.203053029472464	0.39220552987697	0.390039234553355	0.366156459177675	0.40866506596843
HG-5-88-01	EGFR	USP8,CBLC,CRKL,ERBB3,RPS27A,GAB1,CTNNB1,PLCG2,PLCG1,SOS1,CTNND1,CRK,EGF,CAV1,TGFA,EPS15,UBASH3B,STAT3,STAT1,STAM2,HSPA4,HSP90AB1,LRIG1,PIK3R2,CDH1,SH3KBP1,ERBB2,CBLB,HSPA8,SHC1,ERBB4,EPN1,HGS,SRC,AR,CALM2,PTPN1,RASA1,TNK2,YWHAZ,ERRFI1,SOS2,NCK2,ESR1,PTPN11,PDCD6IP,CBL,MET,GRB2,HSPG2,HSP90AA1	RNF14,ERRFI1,HSPA6,CRKL,HSPA4,SUMO1,HSPA8,MEN1,IL6ST,FKBP4,RNF11,SMG1,HSPA5,PIK3CA,RPL18,NR5A2,CBLC,CBLB,IGF1R,STK11,SP1,SP3,TTI1,CCND1,SH3KBP1,AHR,TSG101,FBXW11,RPS27A,ITGA4,UBE2D1,STIP1,AHSA1,AHSA2,GRAP2,JAK2,NF2,JAK1,CHUK,PPARG,RNF41,HCK,CBY1,TNK2,KCNH2,CBL,TTC31,PRDM2,SERBP1,RET,SMAD3,MAP3K5,TSC2,NCOA2,NEDD9,NCOA1,NCOA6,NEDD4,CDC37,EGFR,LEPR,LEF1,YAP1,ACPP,ALK,INSR,CDC27,CDC42,SIRPG,PSMD4,CHM…	RNF14,HSPA2,HSPA6,HSPA5,HSPA4,HSPA9,HSPA8,RNF11,PIK3CA,PIK3CB,PIK3CD,PIK3CG,ZC3H13,ZC3H14,RNF111,KDM2A,GRIN1,KDM2B,CBLC,CBLB,SP1,SP3,MAX,PRPH,MAF,CTBP1,TSG101,NOP2,ITGA4,GTF3C3,XPO1,BACH1,NENF,TTK,GRAP2,HRH2,KCNIP3,HMCN1,ANAPC2,ANAPC5,ANAPC4,ANAPC7,ZEB2,RPS6KA1,RPS6KA2,RPS6KA3,KCNH2,ATAD5,PSMD14,PSMD10,TOP1,PSMD12,GIT1,GIT2,SERBP1,NOV,SMAD4,PRNP,SMAD6,SMAD7,SMAD1,SMAD2,SMAD3,NPHP1,PELI1,PELI3,PLR…	KRTAP5-6,TARM1,MYH11,RPS18,LSM2,LAIR2,AGER,PRPS1,SSBP1,FCAR,CNOT3,APOBEC3A,PSMB9,HLA-E,GAN,KRTAP5-1,SKA1,LTA,DHX16,PRDM14,OR10A3,BAAT,MRPS18B,DAXX,HSPA1A,HLA-DQA2,KRTAP5-5,ZNF267,RNPC3,MUT,ADHFE1,DDAH2,CRH,HS3ST5,POU5F1,OR5M1,OR5W2,NDUFB9,GTF2F2,OR6N2,SURF4,DDOST,MBOAT7,PRPF31,OR6X1,RSPO2,OR2A25,APOM,TAS2R40,OR2A14,HSPA1A,GABBR1,NPBWR2,KRTAP10-8,FGFR1OP,PLA2G2A,IER3,DYNLT1,RGS21,TIAM2,RNF5,MRPL46…	0.0917962864415642	0.245028276391088	0.26923475980671	8.19570988456189e-05	0.406191635565619
Imatinib	ABL1,ABL2,KIT	CRKL,ENAH,ATM,PLCG1,TP73,CRK,SORBS2,BCR,YWHAQ,JUN,RB1,PIK3CG,DOK1,SRC,KITLG,ABI2,PTPN11,ABI1,CBL,GRB2,RAD51,HSP90AA1	HSPA2,FBXO18,EXO1,HSPA6,CRKL,HSPA4,SUMO1,NRAS,HSPA8,PDGFRA,IL6ST,BRK1,CDC37,PTK2B,PIH1D1,RAPGEF1,ATRX,RFWD2,RPA1,CAV1,RARA,SUGT1,HSPA5,IRS1,ITSN1,ARHGEF7,FANCM,VIL1,NTRK2,PIK3CG,HSP90AB1,TDP2,CDH1,CFTR,LYN,PXN,BRCA1,CBLB,IGF1R,STK11,SHC1,WRN,SP1,TOMM34,KLK3,FASLG,KITLG,SMAD3,MDM4,CSNK2A1,FGFR1,PAFAH1B1,FKBP4,RBBP8,SOCS3,AKT1,CCND1,PHB,PTPN11,CCND2,MST1R,KAT5,CD2AP,AHR,SYK,GRB2,PTGES3L-AARSD1,PEMT…	RNF14,HSPA2,CCNE1,RPL18,HSPA6,CRKL,HSPA4,SUMO1,FOXA1,HSPA9,HSPA8,USP9X,IL6ST,FKBP4,HIPK2,NDEL1,SMARCC1,GRB10,TTC9C,THBS1,TRAF3,RNF11,DLG1,DLG3,SMG6,SMG1,HSPA5,DERL1,TYROBP,PIK3CA,PIK3CD,APBB1,PIK3CG,TSC1,FAU,RNF111,KDM2A,RPS3A,GRIN1,KDM2B,SUMO3,CBLC,CBLB,IGF1R,STK11,WRN,SP1,XPA,SP3,IL2RB,TCEB1,STK3,UBE4B,SHFM1,GTF2F1,ESR2,TTI1,CCND1,WHSC1,CCND3,CCND2,GRB14,AHR,PTEN,ITGA4,ENC1,MAF,CTBP1,TNKS,FBXW1…	KRTAP5-6,TARM1,MYH11,LAIR2,SSBP1,FCAR,CNOT3,APOBEC3A,PSMB9,GAN,GCGR,DHX16,OR10A3,BAAT,MRPS18B,CSNK1E,KCNU1,HS3ST5,OR5M1,SURF4,DDOST,MBOAT7,HNRNPF,PRPF31,LYRM4,NPBWR2,PSMB9,RGS21,MRPL46,MRPL23,ABR,PUF60,HIST1H3C,HIST1H3I,GP6,HIST1H2AM,WDR46,VPS52,RING1,TAPBP,PFDN6,SLC39A7,RXRB,TSEN34,FCAR,SLC16A1,MICB,B2M,PSENEN,HTN3,SURF1,ARHGAP27,ZNF611,NCR1,ALOX5,FCAR,KRTAP1-1,ELP5,SLN,ARHGAP11A,OR5D16,GP6,TSN,…	0.302725178277893	0.318493156456844	0.403655358501093	0.4093976069962	0.390741961357462
IOX2	EGLN1	EPAS1,FKBP8	EGLN3,EPAS1,EGLN1,CALM1,ARNT,VHL,FKBP8,ARNT2,BCL2	BCL2L1,TCEB2,TCEB1,AIP,BAX,VHL,BAD,BBC3,RAF1,IQGAP1,SIM2,SIM1,BMF,BIK,CALM1,FKBP8,BID,NPAS4,CSNK2A1,CUL2,NOS3,BECN1,SIAH2,NR4A1,OSR1,PRKCZ,BCL2L11,EP300,ARNT2,BNIP3,EGLN3,EPAS1,EGLN1,TP53,FN1,ARNT,CASP8,BAK1,AHR,TCP1,RBX1,SCN5A,RALA,BCL2	CDC42EP5,HIST1H4A,OR5T1,RDH13,MYH11,OR2T1,ARHGAP27,PKLR,LYN,TARM1,FCAR,LAIR1,ZNF709,KRTAP5-1,CNOT3,TARM1,CRHR1,APOBEC3A,PANK4,PSMB9,ABCC1,GAN,LY6E,TAS2R9,TARM1,CSN2,OR13A1,CNOT3,UNC79,PADI6,OR10A3,HIST1H2BB,TSEN34,NDUFA7,PTPRC,ARHGEF26,SLC37A4,CTSO,AGK,FAN1,TRIM69,HS3ST5,LILRB5,OR5T2,OR5M1,CNOT3,SLC2A6,GP6,NCR1,OR13A1,KRT23,GP6,CNOT3,SURF4,DDOST,MBOAT7,RDH13,PRPF31,PLA2G10,CNOT3,PRPF31,NAPEPLD,HI…	0.125330039138783	0.183713987150633	0.206292077607436	0.173349774875469	0.298627095588525
IPA-3	PAK1,PAK3	NCK2,RAC1,ARHGEF6,ARHGEF7,RHOU,AKT1,BAD,PAK3,RAF1,PAK1,CDC42	BCL2L1,NCF2,IKBKB,AKT1,PEBP1,PARD6G,ARHGEF7,PIK3CB,PARD6B,PARD6A,BRCA1,STK3,KRAS,PHB,GSK3A,PTEN,PAK1,PAK3,DOCK9,DOCK2,CDKN1B,HRAS,DOCK1,MCF2L,RICTOR,ARHGAP1,NCKAP1,THEM4,TSC2,CDC25A,MRAS,RHOU,CHUK,TNK2,VAV1,CBL,ARHGEF6,AR,GIT1,SNCA,BAIAP2,EFNB2,PDGFRB,MAP2K1,RTKN,RAP1A,MAPK14,XIAP,ARRB2,RAF1,TSC1,HACE1,SKP2,RPS6KB1,MAPK3,MAPK1,TRIO,MTOR,EP300,WAS,FHOD1,FOXO1,PRKACA,HSP90AA1,RHEB,CDC42,EGFR,BIRC2,…	TRAF2,ERRFI1,FGFR1OP2,HSPA6,CRKL,HSPA4,SUMO1,CTTNBP2,HSPA8,FKBP4,PDCD10,FKBP8,SMG6,HSPA5,PIK3CA,PIK3CB,COMMD1,PIK3CD,PIK3CG,CBLC,CBLB,IGF1R,STK11,CSF1R,SP1,SP3,STK3,STK4,RSU1,GTF2F1,TTI1,CCND1,MAX,CCND3,CCND2,BAK1,AHR,PTEN,FBXW11,DIRAS1,DIRAS2,CDKN1B,RPS27A,ITGA4,UBE2D3,UBE2D1,STIP1,BNIPL,CCT8,APOE,CCT2,CCT3,BACH1,CCT7,CCT4,CCT5,AHSA1,AHSA2,BRCC3,CHUK,PPARG,INPPL1,HCK,BNIP3,TNK2,RPS6KA2,RPS6KA3,R…	TARM1,MYH11,CLTB,RPS18,LSM2,P2RY14,LAIR2,AGER,SPSB4,SSBP1,FCAR,CNOT3,APOBEC3A,PSMB9,GAN,OR4C3,ABCB8,TBL1XR1,LTA,MPI,OR10A3,BAAT,CPNE7,DAXX,HSPA1A,HLA-DQA2,EIF3F,DDAH2,HSD11B2,B3GNT4,HS3ST5,TMEM86B,POU5F1,OR5M1,OR5W2,GTF2F2,OR6N2,OR2T1,SURF4,DDOST,MBOAT7,PRPF31,OR6X1,OR2A25,APOM,TAS2R40,OR2A14,HSPA1A,GABBR1,NPBWR2,MAGED1,MCFD2,PPFIA3,SEMA4D,KRTAP10-8,CNTN2,OR4F6,DEFB125,RXRB,RGS21,RNF5,ASB7,MRPL46…	0.271426270076564	0.37962254782558	0.426159945755924	0.374841838939558	0.465455435819889
JNK-9L	MAPK9	TP53,JUN,JUND,MAP2K7,MAP2K4,MAPK8IP3,MAPK8IP1,ATF2	BCL2L1,PTGS2,UBE3A,HSPA4,SUMO1,SUMO3,MEN1,HIPK2,RFWD2,TOPORS,MAP3K2,NFE2L2,MAP3K7,MAP3K5,CUL9,CUL7,HSPA9,BRCA1,WT1,VRK1,BARD1,TRIM24,SP1,SP3,CREB1,RPL11,MDM4,SETD7,KAT8,PHB,APP,FZR1,KAT5,SFN,PTEN,NFATC2,RPS27A,KAT2B,EGR1,JUN,RRM2B,CHEK2,CHEK1,SIRT1,FOS,PARP1,BLM,SMYD2,ING4,ING1,UBE2I,UBE2K,TP53,UBE2A,TBP,TAF9,CSNK2A1,CREBBP,PPP2R5C,HDAC1,HDAC2,YY1,FOSB,ATM,SMAD2,SMAD3,MAPK14,ATR,MAPK11,ABL1,TP63,…	HSPA2,EXO1,HSPA6,HSPA5,HSPA4,SUMO1,SUMO3,HSPA8,MEN1,FKBP4,HIPK2,SMARCC1,SRSF11,FKBP8,RNF11,SMG1,CRKL,NR0B2,PRNP,APBB1,APBB3,RPL18,MRPL52,RNF111,THY1,HSPA9,STK11,WDR1,WRN,SP1,XPA,SP3,SMARCD2,GTF2F1,ESR2,TTI1,CCND1,MAX,MBTD1,BAK1,AHR,PTEN,ENC1,MAF,KLC1,EIF2AK2,RPS27L,CDKN1B,RPS27A,UBE2D2,UBE2D3,MSH2,UBE2D1,POLR1B,POLR1C,STIP1,SAP130,BABAM1,BACH1,LNX1,GTF2B,FAF1,AHSA2,CAV1,RPL34,ERCC6L,XPOT,SENP6,BR…	CDC42EP5,HIST1H4A,OR5T1,MUC1,RDH13,MYH11,BRWD1,OR2T1,ARHGAP27,PKLR,LYN,TARM1,FCAR,LAIR1,ZNF709,KRTAP5-1,CNOT3,TARM1,CRHR1,APOBEC3A,PANK4,CYP2R1,PSMB9,ABCC1,GAN,BTLA,LY6E,TAS2R9,TARM1,CSN2,OR13A1,CNOT3,UNC79,UBE2H,PADI6,OR10A3,HIST1H2BB,TSEN34,BPIFB4,NDUFA7,EDARADD,PTPRC,ARHGEF26,KRTAP5-5,ZNF267,UBE2L3,SLC37A4,CTSO,BCAP31,ZFP36L1,AGK,FAN1,TRIM69,HS3ST5,LILRB5,RNPC3,OR5T2,OR5M1,CNOT3,KRT6B,SLC2A6,T…	0.108140084468952	0.216544190236314	0.230810733931628	0.204366396047413	0.243444880696164
JNK Inhibitor VIII	MAPK9	TP53,JUN,JUND,MAP2K7,MAP2K4,MAPK8IP3,MAPK8IP1,ATF2	BCL2L1,PTGS2,UBE3A,HSPA4,SUMO1,SUMO3,MEN1,HIPK2,RFWD2,TOPORS,MAP3K2,NFE2L2,MAP3K7,MAP3K5,CUL9,CUL7,HSPA9,BRCA1,WT1,VRK1,BARD1,TRIM24,SP1,SP3,CREB1,RPL11,MDM4,SETD7,KAT8,PHB,APP,FZR1,KAT5,SFN,PTEN,NFATC2,RPS27A,KAT2B,EGR1,JUN,RRM2B,CHEK2,CHEK1,SIRT1,FOS,PARP1,BLM,SMYD2,ING4,ING1,UBE2I,UBE2K,TP53,UBE2A,TBP,TAF9,CSNK2A1,CREBBP,PPP2R5C,HDAC1,HDAC2,YY1,FOSB,ATM,SMAD2,SMAD3,MAPK14,ATR,MAPK11,ABL1,TP63,…	HSPA2,EXO1,HSPA6,HSPA5,HSPA4,SUMO1,SUMO3,HSPA8,MEN1,FKBP4,HIPK2,SMARCC1,SRSF11,FKBP8,RNF11,SMG1,CRKL,NR0B2,PRNP,APBB1,APBB3,RPL18,MRPL52,RNF111,THY1,HSPA9,STK11,WDR1,WRN,SP1,XPA,SP3,SMARCD2,GTF2F1,ESR2,TTI1,CCND1,MAX,MBTD1,BAK1,AHR,PTEN,ENC1,MAF,KLC1,EIF2AK2,RPS27L,CDKN1B,RPS27A,UBE2D2,UBE2D3,MSH2,UBE2D1,POLR1B,POLR1C,STIP1,SAP130,BABAM1,BACH1,LNX1,GTF2B,FAF1,AHSA2,CAV1,RPL34,ERCC6L,XPOT,SENP6,BR…	CDC42EP5,HIST1H4A,OR5T1,MUC1,RDH13,MYH11,BRWD1,OR2T1,ARHGAP27,PKLR,LYN,TARM1,FCAR,LAIR1,ZNF709,KRTAP5-1,CNOT3,TARM1,CRHR1,APOBEC3A,PANK4,CYP2R1,PSMB9,ABCC1,GAN,BTLA,LY6E,TAS2R9,TARM1,CSN2,OR13A1,CNOT3,UNC79,UBE2H,PADI6,OR10A3,HIST1H2BB,TSEN34,BPIFB4,NDUFA7,EDARADD,PTPRC,ARHGEF26,KRTAP5-5,ZNF267,UBE2L3,SLC37A4,CTSO,BCAP31,ZFP36L1,AGK,FAN1,TRIM69,HS3ST5,LILRB5,RNPC3,OR5T2,OR5M1,CNOT3,KRT6B,SLC2A6,T…	0.0977121311617839	0.215036325012612	0.22646772199903	0.218036968186061	0.234413467371929
JQ12	HDAC1,HDAC2,HDAC3,HDAC4,HDAC5,HDAC6,HDAC7,HDAC9	SMARCC1,YWHAE,SUMO1,HDAC5,BHLHE41,DNMT1,YWHAH,RELA,HMG20B,TRIM28,SP1,SP3,NR2C1,SNAI1,CSNK2A1,CCND1,WHSC1,RBBP7,YWHAG,RUNX2,RUNX1,BRMS1,PHB,CTBP1,MTA3,ZNF217,RPS27A,PHF21A,SUDS3,UHRF1BP1,ARID4A,ARID4B,SKI,SAP130,CHD3,SAP30,CHD4,RUVBL2,NONO,TCF3,MIER1,PPARG,SFPQ,ING1,ING2,UBE2I,TP53,ESR1,MEF2C,MEF2A,PRDM1,NR0B2,ANKRA2,HDAC1,KDM1A,HDAC3,HDAC2,YY1,HDAC4,HDAC7,HDAC9,SMAD2,IKZF1,NCOR2,NCOR1,SPI1,STAT3,…	RNF14,SMARCC1,HSPA4,SUMO1,FOXA1,SUMO3,HSPA8,PSPC1,MEN1,HIPK2,SMG1,NR0B2,NRIP1,FAU,RNF111,THY1,HSPA9,IGF1R,WRN,SP1,SP3,SMARCD3,SMARCD2,SMARCD1,GATA2,TTI1,CCND1,WHSC1,CCND3,MBTD1,RPS24,AHR,PTEN,TCF12,CTBP1,CTBP2,FBXW11,CDKN1B,RPS27A,ITGA4,UBE2D1,BAZ2A,SAP130,CCT8,CCT2,CCT7,CCT5,JAK2,DMAP1,JAK1,TOPORS,PTBP1,DPCD,CHRAC1,SENP6,CHUK,SENP1,BLM,PPARG,PPP1R3D,PPARA,ING4,ZEB1,ING1,ING2,PSMD10,TOP1,ZNF350,P…	RNF14,HSPA2,HSPA6,HSPA5,HSPA4,HSPA9,HSPA8,NCBP1,NCBP2,CBX3,NR0B2,PPP4C,ZC3H13,ZC3H14,RNF111,KDM2A,KDM2B,CBLC,CBLB,NUP98,XPC,SP1,XPA,SP3,PPP2R2C,WHSC1,PRPH,BAK1,CTBP1,CTBP2,NSL1,NOP2,ITGA4,APOA1,XPO1,BACH1,NENF,FBXL15,KCNIP3,XPOT,ANAPC2,ZEB1,ANAPC4,ZEB2,RPS6KA1,RPS6KA2,RPS6KA3,RPS6KA4,KCNH2,ATAD5,PSMD14,PSMD10,TOP1,PSMD12,SERBP1,NOV,SMAD9,SMAD4,SMAD6,SMAD7,SMAD1,SMAD2,SMAD3,HRH2,PELI1,PELI3,PLRG1,…	PDE7B,KRT13,TARM1,MYH11,RPS18,LSM2,LAIR2,AGER,SSBP1,FCAR,CNOT3,APOBEC3A,PSMB9,CD300LD,GAN,ABCB8,LTA,OR10A3,BAAT,DAXX,HSPA1A,HLA-DQA2,PLN,ZNF43,DDAH2,OR2H1,POU5F1,OR5M1,SURF4,DDOST,MBOAT7,PRPF31,OR6X1,OR2A25,APOM,DEFB110,TAS2R40,AWAT1,OR2A14,HSPA1A,GABBR1,NPBWR2,USP19,RGS21,RNF5,HLA-DRA,MRPL46,CDSN,ABR,OR12D2,MRPS18B,PUF60,TNF,NEU1,LY6G6C,HIST1H3C,PRMT6,CAPZA2,EHMT2,HIST1H3I,TRIM31,GP6,HIST1H2AM,O…	0.22690245920752	0.261393091036555	0.293166577513171	0.234670006916533	0.234957580392109
JW-7-24-1	LCK	SYK,PIK3CA,KHDRBS1,CBL,CD5,SH2D2A,MAPK1,ZAP70,PRKCQ,LCP2,CD247	CRKL,FYN,IKBKB,PTK2B,ITSN1,PIK3CA,MYC,CBLB,SHC1,PRMT1,EPHA2,SH2D2A,KLK3,SPRY2,SYK,PTPN11,MST1R,CD2AP,GRB2,CD3E,HRAS,KHDRBS1,RRAS,UBE2L3,CRK,JUN,GRAP2,PIK3R3,PIK3R2,CHUK,MRAS,HCK,PTPN7,RPS6KA1,RPS6KA2,RPS6KA3,TP53,ESR1,VAV1,CBL,TYROBP,ARHGEF7,LCK,CREBBP,MKNK2,CSF1R,SMAD1,MAP2K1,MAPK14,CD5,SPRY1,ARRB2,SH3BP2,ABL1,RAF1,BCR,NCOA3,FCER1G,STAT3,SLA2,RASA1,MAPK3,MAPK1,DUSP4,DUSP6,DUSP1,KDR,SRC,UBE2D2,LY…	ERRFI1,HSPA6,CRKL,HSPA4,SUMO1,HSPA9,HSPA8,USP9X,IL6ST,HIPK2,TYROBP,PIK3CA,PIK3CD,PIK3CG,SUMO3,CBLC,CBLB,IGF1R,WRN,SP1,SP3,STK3,UBE4B,MYD88,CCND1,MAX,AHR,PTEN,EIF2AK2,CDKN1B,RPS27A,UBE2D2,UBE2D1,GTF2B,GRAP2,JAK2,JAK3,JAK1,TOPORS,EDARADD,CHUK,BLM,PPARG,VEGFA,ING4,HCK,ING1,RPS6KA1,RPS6KA2,RPS6KA3,RPS6KA4,TOP1,GIT1,PRDM2,CDC42,SMAD4,PAG1,SMAD6,SMAD1,RET,SMAD3,XIAP,PARK2,NCOA2,NCOA3,NCOA1,NCOA6,PELI3,…	TARM1,MYH11,LAIR2,SSBP1,FCAR,CNOT3,APOBEC3A,PSMB9,CD300LD,GAN,ABCB8,OR10A3,BAAT,PLN,ZNF43,HS3ST5,OR5M1,SURF4,DDOST,MBOAT7,PRPF31,KIFC1,AWAT1,NPBWR2,CNTN2,OR4F6,RGS21,ASB7,HLA-DRA,MRPL46,ABR,PUF60,HIST1H3C,PRMT6,CAPZA2,EHMT2,HIST1H3I,HIST1H2AM,TSEN34,FCAR,SLC16A1,B2M,HTN3,NLGN3,SURF1,FCGR3A,ARHGAP27,NCR1,ALOX5,FCAR,KRTAP1-1,ARHGAP11A,MYO18A,ZNF138,CNOT7,MTOR,GP6,CNGA2,CALM1,PRPF31,APBA2,TAS2R7,PIS…	0.304992264176774	0.419421853372358	0.490366867991174	0.46197476892102	0.522461206486254
JW-7-52-1	MTOR	RPTOR,MAPKAP1,RICTOR,STAT3,RRAGC,STAT1,RRAGB,MLST8,RPS6KB1,FKBP4,AKT1,PRR5L,AKT1S1,EIF4EBP1,FKBP1A,DEPTOR,RHEB,TTI1	HSPA4,HDAC3,FKBP4,AKT1,PIH1D1,MLST8,SMG1,RYR1,RELA,BRCA1,SP1,IKBKB,TTI1,RPS6,CCND1,GSK3A,PTEN,FKBP1A,PAK1,CDKN1B,IFNGR1,RICTOR,THEM4,RUVBL1,LRRK2,RUVBL2,RAF1,TUBA1A,AKT1S1,JAK2,JAK1,FOS,CHUK,POLR2E,EIF4E,PTPN2,DEPTOR,RPAP3,PRKCZ,EIF4EBP1,PDE6D,CREBBP,HDAC1,PDGFRA,RAP1B,RET,MAPK14,GLMN,XIAP,ARRB2,TELO2,TSC2,TSC1,STAT3,STAT2,STAT1,RPS6KB1,MAPK8,SRC,TGFBR1,MTOR,EP300,FOXO1,PRR5L,PIAS1,HSP90AA1,RHEB,…	RNF14,HSPA2,SMARCC1,MOV10,HSPA6,HSPA5,HSPA4,SUMO1,FOXA1,HSPA8,IL6ST,FKBP4,IFNAR1,GATAD2A,NCBP1,SMG6,SMG1,CRKL,TYROBP,NR0B2,COMMD1,SMG9,DUSP4,CBLC,CBLB,IGF1R,STK11,BABAM1,IFNG,SP1,SP3,STK3,TGFB1I1,GTF2F1,TTI1,GTF2F2,CCND1,MAX,CCND3,AHR,PTEN,MAF,TRAF6,CTBP1,EIF2AK2,RPS27L,CDKN1B,RPS27A,UBE2D3,UBE2D1,POLR1A,POLR1B,POLR1C,POLR1D,STIP1,SAP130,APOE,BACH1,GTF2B,AHSA1,AHSA2,JAK2,DMAP1,JAK1,MED12,DPCD,BRC…	CDC42EP5,HIST1H4A,OR5T1,KRTAP5-1,KRTAP5-2,RDH13,MYH11,OR2T1,ARHGAP27,PKLR,LYN,TARM1,FCAR,LAIR1,ZNF709,KRTAP5-1,CNOT3,KRTAP4-9,TARM1,CRHR1,APOBEC3A,PANK4,PSMB9,ABCC1,GAN,LY6E,TAS2R9,TARM1,CSN2,OR13A1,CNOT3,HSPA1L,UNC79,PADI6,DHX16,OR10A3,HIST1H2BB,APOM,TSEN34,MRPS18B,RING1,NDUFA7,PTPRC,IER3,ARHGEF26,SLC37A4,CTSO,AGK,FAN1,TRIM69,HTN3,ANKRD28,HS3ST5,LILRB5,OR5T2,OR5M1,CNOT3,SLC2A6,DEFB136,GP6,DEFB13…	0.217208274129157	0.210657896428163	0.15704696509161	0.181875497805439	0.219465437413872
KIN001-055	JAK3	STAT5A	EPOR,CRKL,PTPN11,STAT5A,MAPK1,JAK2,JAK3,JAK1,CRK	MAP4K1,PDGFRB,PDGFRA,IL10RA,CRKL,SRC,MKNK2,DOCK1,EGFR,SMAD1,RET,GAB1,MAPK14,MAP2K2,MAP2K1,ARRB2,RAPGEF1,ABL1,CRK,ABL2,RAF1,ETS1,BCR,NCOA3,STAT3,GHR,STAT1,PEA15,STAT6,BCAR1,CSF2RB,JUN,ARHGAP32,MAPK3,MAPK1,JAK2,JAK3,JAK1,DUSP4,MYC,DUSP6,DUSP1,MAGOH,CISH,CBLB,IGF1R,SHC1,NEDD9,KHDRBS1,SOCS1,IL2RB,LEPR,PXN,SOCS3,SH2B1,IRS1,PTPN1,IL6ST,PTPN7,MAPK8,FGFR1,EPOR,RPS6KA1,RPS6KA2,RPS6KA3,TP53,PTPRR,SOS1,ESR1…	CDC42EP5,HIST1H4A,OR5T1,RDH13,MYH11,PLA2G6,CNTN2,OR2T1,ARHGAP27,PKLR,LYN,TARM1,FCAR,KREMEN1,LAIR1,ZNF709,KRTAP5-1,CNOT3,TARM1,CRHR1,APOBEC3A,PANK4,AP2A2,PSMB9,ABCC1,GAN,LY6E,TAS2R9,NPBWR1,TARM1,KCNQ3,CSN2,OR13A1,CNOT3,UNC79,PADI6,OR10A3,HIST1H2BB,TSEN34,S100A7A,NDUFA7,PTPRC,ARHGEF26,SLC37A4,CTSO,AGK,FAN1,TRIM69,HS3ST5,LILRB5,OR5T2,OR5M1,CNOT3,SLC2A6,GP6,NCR1,OR13A1,KRT23,GP6,GPC6,CNOT3,SURF4,DDOS…	0.0988944140258192	0.147832154404509	0.273630570342663	0.306840900028245	0.376795161972879
KIN001-102	AKT1	CDKN1B,FOXO3,XIAP,ARRB2,RICTOR,TSC2,TSC1,THEM4,SKP2,RAF1,RPS6KB1,MAPKAP1,IKBKB,TERT,BRCA1,NOS3,CHUK,FOXO1,AR,MTOR,HSP90AA1,EP300,MAPK14,TCL1A,GSK3A,BAD,PTEN,PRKCZ,BRAF,MAPT,PDPK1,PAK1	BCL2L1,HSPA2,EGR1,HSPA6,HSPA5,HSPA4,SUMO1,FYN,HSPA8,IKBKB,AKT1,CASP12,PIH1D1,ARAF,RRAGB,TTC12,MAP3K7,CAV1,PEBP1,UXT,MLST8,UIMC1,CALM1,ARHGEF6,ARHGEF7,COMMD1,GTF2E1,KLF5,PARD6A,MAP3K5,HSP90AB1,SMAD4,ETS1,MAP3K3,CDH1,MYC,MYB,CUL1,BRCA1,IGF1R,ETS2,TUBG1,BABAM1,BARD1,SP1,SP3,CREB1,TOMM34,STK3,SMAD2,TGFB1I1,TOPBP1,USP33,PAFAH1B1,PA2G4,CSNK2A1,KRAS,FKBP4,XAF1,RBBP8,GTF2F1,MRE11A,TTI1,CCND1,PHB,CCND3,FZ…	RNF14,HSPA2,UBL7,FGFR1OP2,HSPA6,HSPA5,HSPA4,SUMO1,CHD8,FBXO46,HSPA8,MEN1,USP9X,RNF168,FKBP4,HIPK2,NDEL1,SMARCC1,POLK,GRB10,PDCD10,ATP5A1,GATAD2A,FKBP8,NCBP1,HUWE1,RALA,SMG6,DLG5,CRKL,ATRIP,PIK3CA,PIK3CB,COMMD1,PIK3CD,DUSP4,PIK3CG,RPL18,ZC3H13,RNF111,KDM2A,RPS3A,KDM2B,HSPA9,NR5A2,CBLC,DHX9,IGF1R,STK11,WRN,SP1,XPA,SP3,POLI,STK3,STK4,SMARCD2,SMARCD1,ATF7IP,TAF11,CCNO,JAK2,GTF2F1,TTI1,GTF2F2,CCND1,MA…	KRTAP5-6,TARM1,MYH11,RPS18,LSM2,LAIR2,AGER,SSBP1,FCAR,CNOT3,APOBEC3A,PSMB9,GAN,LTA,DHX16,OR10A3,BAAT,MRPS18B,DAXX,RING1,HLA-DQA2,DDAH2,OR2H1,POU5F1,OR5M1,SURF4,DDOST,MBOAT7,PRPF31,OR6X1,OR2A25,APOM,TAS2R40,OR2A14,HSPA1A,GABBR1,NPBWR2,FGFR1OP,IER3,RGS21,RNF5,MRPL46,CDSN,ABR,OR2H1,OR12D2,MRPS18B,PUF60,TNF,NEU1,LY6G6C,HIST1H3C,HIST1H3I,TRIM31,GP6,HIST1H2AM,WDR46,VPS52,RING1,TAPBP,PFDN6,OR10G9,LTB,TS…	0.453322371471884	0.555505100593723	0.558807884489475	0.541114600900125	0.567594241822853
KIN001-236	TEK	ANGPT2,ANGPT1	ANGPT2,TEK,ANGPT1	ANGPT2,TEK,ANGPT1	CDC42EP5,HIST1H4A,OR5T1,RDH13,MYH11,OR2T1,ARHGAP27,PKLR,LYN,TARM1,FCAR,LAIR1,ZNF709,KRTAP5-1,CNOT3,TARM1,CRHR1,APOBEC3A,PANK4,PSMB9,ABCC1,GAN,LY6E,TAS2R9,TARM1,CSN2,OR13A1,CNOT3,UNC79,PADI6,OR10A3,HIST1H2BB,TSEN34,NDUFA7,PTPRC,ARHGEF26,SLC37A4,CTSO,AGK,FAN1,TRIM69,HS3ST5,LILRB5,OR5T2,OR5M1,CNOT3,SLC2A6,GP6,NCR1,OR13A1,KRT23,GP6,CNOT3,SURF4,DDOST,MBOAT7,RDH13,PRPF31,PLA2G10,CNOT3,PRPF31,NAPEPLD,HI…	0.141613659662609	0.138800663934546	0.139057791947124	0.536367913889454	0.604803078446442
KIN001-244	PDPK1	RPS6KA3,SGK1,PRKCE,PKN2,RPS6KB1,PDK1,AKT1,PRKCZ,G3BP1,SND1	RPS6KA2,RPN1,CDKN1B,MAPK14,RPS6,BAD,AKT3,ARRB2,RICTOR,TSC2,TSC1,RPTOR,THEM4,SKP2,NEDD4L,PARD6G,RAF1,RBPJ,RPS6KB1,PARD6B,PARD6A,RPS6KB2,MAPKAP1,MAPK3,MAPK1,IKBKB,NEDD4,PRKACA,RELA,TERT,BRCA1,NOS3,SQSTM1,PRKCA,PKN2,PRKCE,CHUK,FOXO1,USP10,PRKCZ,MTOR,SND1,HSP90AA1,RHOA,EP300,FOXO3,TCL1A,RPS6KA3,SGK1,AKT1,GSK3A,XIAP,PARD3,PDK1,PTEN,AR,G3BP1,BRAF,MAPT,PDPK1,PAK1,VHL	RNF14,HSPA2,HSPA6,HSPA5,HSPA4,SUMO1,HSPA8,FKBP4,SMG6,RPF1,COMMD1,DUSP4,ZC3H18,ARHGEF11,IGF1R,STK11,DIAPH1,BABAM1,SP1,SP3,STK3,AKAP5,GTF2F1,TTI1,CCND1,MAX,CCND3,GRB14,AHR,PTEN,RPS27L,CDKN1B,RPS27A,UBE2D2,UBE2D3,UBE2D1,STIP1,APOE,BACH1,AHSA1,AHSA2,MAP1LC3A,MAP1LC3B,BRCC3,CHUK,PPARG,ING4,RPS6KA1,RPS6KA2,RPS6KA3,RPS6KA4,KCNH2,TTC31,ZNF350,SERBP1,KRT19,SMAD4,SMAD1,SMAD2,PARD6B,XIAP,AKAP13,REL,TSC2,HTR…	CDC42EP5,HIST1H4A,ARHGAP35,ZNF689,OR5T1,PANK4,GJD2,RDH13,MYH11,SLC45A3,OR3A3,OR2T1,ARHGAP27,PKLR,LYN,TARM1,FCAR,KCNE2,LAIR1,ZNF709,KRTAP5-1,CNOT3,TARM1,CRHR1,APOBEC3A,PANK4,PSMB9,ABCC1,GAN,ADAMTS13,LY6E,TAS2R9,COLEC12,TARM1,ZNF208,PIP,CSN2,OR13A1,CNOT3,UNC79,PADI6,OR10A3,HIST1H2BB,TSEN34,CACFD1,ARHGAP27,NDUFA7,SKI,PSMB4,MAPK13,F11R,PTPRC,KAT6B,ARHGEF26,C1R,SLC37A4,ZIC3,CTSO,AGK,FAN1,TRIM69,CD1A,H…	0.288669778459194	0.443269019394344	0.451363280045916	0.436174451145791	0.476383765649328
KIN001-266	MAP3K8	NFKB1,TRAF2	HDAC1,MAP4K4,NFKBIA,BIRC3,BIRC2,IKBKB,TNFRSF14,CASP8,REL,TNFRSF12A,LTBR,TICAM1,MAP3K8,TANK,CD27,TRADD,MAP3K5,RIPK1,TNFRSF8,TNFRSF9,RELB,NFKB2,ERN1,TRAF1,NR3C1,TRAF3,TRAF6,SP1,DAB2IP,CHUK,CD40,TNFRSF11A,EP300,RELA,CTNNB1,TNFRSF1B,TNFRSF1A,BTRC,NOTCH1,TNFAIP3,UBC,BCL3,UBE2N	HSPA2,AGL,RNF11,HSPA5,HSPA4,HSPA9,HSPA8,LAPTM5,PDCD11,SQLE,HSPA6,NR0B2,RNF114,C11orf58,TMEM59,ABCD3,CBLB,NUP98,XPC,SP1,SP3,NUP93,PTRH2,FAM98A,MAX,TRAPPC3,PRPH,CTBP1,CTBP2,TSG101,ATP2A2,ITGA5,GTF3C4,XPO1,ZNF451,XPO5,CSDE1,TTK,LSS,EPS15L1,ANAPC5,GARS,ANAPC7,RPS6KA1,RPS6KA3,KCNH2,PSMD14,PSMD10,TOP1,PSMD12,UTP20,SERBP1,GANAB,CD40LG,NUP133,SMAD4,SMAD7,SMAD1,SMAD2,SMAD3,PELI1,PELI3,ARF1,ARF6,ARF4,SPTLC…	CDC42EP5,HIST1H4A,OR5T1,RDH13,MYH11,OR2T1,ARHGAP27,PKLR,LYN,TARM1,FCAR,LAIR1,ZNF709,KRTAP5-1,CNOT3,TARM1,CRHR1,APOBEC3A,PANK4,PSMB9,ABCC1,GAN,LY6E,TAS2R9,TARM1,CSN2,OR13A1,CNOT3,UNC79,PADI6,OR10A3,HIST1H2BB,TSEN34,NDUFA7,PTPRC,ARHGEF26,SLC37A4,CTSO,AGK,FAN1,TRIM69,HS3ST5,LILRB5,OR5T2,OR5M1,CNOT3,SLC2A6,GP6,NCR1,OR13A1,KRT23,GP6,CNOT3,SURF4,DDOST,MBOAT7,RDH13,PRPF31,PLA2G10,CNOT3,PRPF31,NAPEPLD,HI…	0.233654021833971	0.296781530356761	0.317460575801311	0.25821982307574	0.319562526094079
KU-55933	ATM	BRCA1,RBBP8,TP53,WRN,MRE11A,EXO1,H2AFX,KAT5,BLM,TERF1,ATR,NBN,ABL1,TELO2,TP53BP1,TERT,CHEK2,CHEK1	BCL2L1,PTGS2,EXO1,CRKL,HSPA4,SUMO1,HSPA9,RAD18,HIPK2,WRNIP1,RB1,RFWD2,TOPORS,SMG6,APBB1,PLK1,CBL,CUL9,MYC,CUL7,SUMO3,BRCA1,WT1,VRK1,BARD1,TRIM24,SP1,XPA,SP3,CUL1,CREB1,TERF2IP,MDM4,SETD7,KAT8,RBBP8,GTF2F1,TTI1,AKT1,PTGES3,PHB,APP,FZR1,H2AFX,KAT5,SFN,PTEN,TERF1,RNF8,FBXO4,TOP2A,TNKS,CLSPN,MED21,RBBP7,ENAH,RPS27A,KAT2B,UBE2D1,UHRF1BP1,EP400,CRK,XRCC5,ACTL6A,TERF2,PPM1D,RUVBL1,RUVBL2,FAM175A,BACH1,E…	RNF14,HSPA2,UBL7,CCNE1,HSPA6,CRKL,HSPA4,SUMO1,FOXA1,HSPA9,HSPA8,USP9X,FKBP4,HIPK2,SMARCC1,SRSF11,SRSF10,POLK,SRSF12,FKBP8,PRKCZ,HUWE1,SMG6,SMG1,HSPA5,NR0B2,SMG9,APBB1,RAD51B,RPL18,ZC3H13,CRBN,ESPL1,ZC3H14,MRPL52,RNF111,RPS3A,THY1,YAP1,SUMO3,PPIE,PIK3R2,CBLC,DHX9,IGF1R,STK11,ARID1A,WDR1,CSF1R,WRN,SP1,XPA,SP3,MYBL2,CAPZA1,SIVA1,PELP1,POLI,SMARCD2,EFTUD2,UBE4B,JAK2,GTF2F1,ESR2,TTI1,GTF2F2,CCND1,MAX,…	ADH4,TARM1,ZNF649,ESRRG,MYH11,SLC9A8,CLTB,RPS18,LSM2,P2RY14,GABRG3,LAIR2,AGER,SPSB4,SSBP1,FCAR,MT1F,CNOT3,BGN,APOBEC3A,PSMB9,GAN,OR4C3,ABCB8,TBL1XR1,LTA,MPI,OR10A3,BAAT,CPNE7,OR52D1,DAXX,RING1,HLA-DQA2,BCO2,DDAH2,HSD11B2,B3GNT4,DENND2C,OR2H1,TMEM86B,POU5F1,OR5M1,OR2Z1,OR2T1,SURF4,NHLRC2,DDOST,MBOAT7,PRPF31,OR6X1,OR2A25,APOM,TAS2R40,OR2A14,HSPA1A,GABBR1,NPBWR2,AQP11,MAGED1,MCFD2,PPFIA3,UTS2R,HS3ST…	0.307822399575898	0.421924910098792	0.434774269294582	0.377417823492017	0.423564168153102
Lapatinib	ERBB2,EGFR	USP8,CBLC,CRKL,HSPA4,HSPA8,EGFR,GAB1,CTNNB1,PLCG2,PLCG1,SOS1,CTNND1,CRK,EGF,CAV1,TGFA,EPS15,UBASH3B,STAT3,CBLB,STAM2,HSP90AB1,LRIG1,PIK3R2,CDH1,SH3KBP1,ERBB2,ERBB3,RPS27A,SHC1,ERBB4,EPN1,HGS,SRC,AR,ERRFI1,CALM2,PTPN1,RASA1,TNK2,YWHAZ,ACPP,SOS2,NCK2,ESR1,PTPN11,PDCD6IP,CBL,STAT1,MET,GRB2,HSPG2,GRB7,HSP90AA1	RNF14,ERRFI1,HSPA6,CRKL,HSPA4,SUMO1,HSPA8,MEN1,IL6ST,FKBP4,RNF11,SMG1,HSPA5,PIK3CA,RPL18,PIK3R2,CBLC,CBLB,IGF1R,STK11,SP1,SP3,TTI1,CCND1,SH3KBP1,AHR,TSG101,FBXW11,RPS27A,UBE2D2,UBE2D1,STIP1,AHSA1,AHSA2,GRAP2,JAK2,NF2,JAK1,CHUK,PPARG,RHOU,HCK,CBY1,TNK2,KCNH2,CBL,TTC31,PRDM2,SERBP1,RET,PELP1,MAP3K5,TSC2,NCOA2,NCOA3,NCOA1,NCOA6,CDC34,CDC37,EGFR,LEPR,LEF1,YAP1,ACPP,ALK,INSR,CDC27,CDC42,ERBB2,SIRPG,PS…	RNF14,HSPA2,HSPA6,HSPA5,HSPA4,HSPA9,HSPA8,RNF11,PIK3CA,PIK3CB,PRNP,PIK3CG,ZC3H13,ZC3H14,RNF111,KDM2A,GRIN1,KDM2B,CBLC,CBLB,SP1,SP3,MAX,PRPH,MAF,CTBP1,TSG101,NOP2,ITGA4,GTF3C3,XPO1,BACH1,TTK,GRAP2,HRH2,KCNIP3,HMCN1,ANAPC2,ANAPC5,ANAPC4,ANAPC7,ZEB2,RPS6KA1,RPS6KA2,RPS6KA3,KCNH2,ATAD5,PSMD14,PSMD10,TOP1,PSMD12,GIT1,GIT2,SERBP1,NOV,SMAD4,PIK3CD,SMAD6,SMAD7,SMAD1,SMAD2,SMAD3,NPHP1,PELI1,PELI3,PLRG1,FA…	KRTAP5-6,TARM1,ESRRG,MYH11,RPS18,LSM2,LAIR2,AGER,PRPS1,SSBP1,FCAR,CNOT3,NLRP4,APOBEC3A,PSMB9,HLA-E,GAN,SKA1,LTA,PFDN6,DHX16,PRDM14,OR10A3,BAAT,MRPS18B,DAXX,HSPA1A,MAPK13,FZD1,KRTAP5-5,ZNF267,RNPC3,MUT,ADHFE1,DDAH2,CRH,HS3ST5,POU5F1,OR5M1,OR5W2,NDUFB9,GTF2F2,EIF5B,OR6N2,SURF4,DDOST,MBOAT7,PRPF31,OR6X1,RAB41,OR2A25,APOM,TAS2R40,OR2A14,HSPA1A,ARSE,NPBWR2,KIT,BICD2,KRTAP10-8,FGFR1OP,PLA2G2A,IER3,DYNL…	0.361166180204055	0.425832982953252	0.40681626735922	0.392773587241967	0.36348414336697
LAQ824	HDAC1,HDAC2,HDAC3,HDAC4,HDAC5,HDAC6,HDAC7,HDAC9	SMARCC1,YWHAE,SUMO1,HDAC5,BHLHE41,DNMT1,YWHAH,RELA,HMG20B,TRIM28,SP1,SP3,NR2C1,SNAI1,CSNK2A1,CCND1,WHSC1,RBBP7,YWHAG,RUNX2,RUNX1,BRMS1,PHB,CTBP1,MTA3,ZNF217,RPS27A,PHF21A,SUDS3,UHRF1BP1,ARID4A,ARID4B,SKI,SAP130,CHD3,SAP30,CHD4,RUVBL2,NONO,TCF3,MIER1,PPARG,SFPQ,ING1,ING2,UBE2I,TP53,ESR1,MEF2C,MEF2A,PRDM1,NR0B2,ANKRA2,HDAC1,KDM1A,HDAC3,HDAC2,YY1,HDAC4,HDAC7,HDAC9,SMAD2,IKZF1,NCOR2,NCOR1,SPI1,STAT3,…	RNF14,SMARCC1,HSPA4,SUMO1,FOXA1,SUMO3,HSPA8,PSPC1,MEN1,HIPK2,SMG1,NR0B2,NRIP1,FAU,RNF111,THY1,HSPA9,IGF1R,WRN,SP1,SP3,SMARCD3,SMARCD2,SMARCD1,GATA2,TTI1,CCND1,WHSC1,CCND3,MBTD1,RPS24,AHR,PTEN,TCF12,CTBP1,CTBP2,FBXW11,CDKN1B,RPS27A,ITGA4,UBE2D1,BAZ2A,SAP130,CCT8,CCT2,CCT7,CCT5,JAK2,DMAP1,JAK1,TOPORS,PTBP1,DPCD,CHRAC1,SENP6,CHUK,SENP1,BLM,PPARG,PPP1R3D,PPARA,ING4,ZEB1,ING1,ING2,PSMD10,TOP1,ZNF350,P…	RNF14,HSPA2,HSPA6,HSPA5,HSPA4,HSPA9,HSPA8,NCBP1,NCBP2,CBX3,NR0B2,PPP4C,ZC3H13,ZC3H14,RNF111,KDM2A,KDM2B,CBLC,CBLB,NUP98,XPC,SP1,XPA,SP3,PPP2R2C,WHSC1,PRPH,BAK1,CTBP1,CTBP2,NSL1,NOP2,ITGA4,APOA1,XPO1,BACH1,NENF,FBXL15,KCNIP3,XPOT,ANAPC2,ZEB1,ANAPC4,ZEB2,RPS6KA1,RPS6KA2,RPS6KA3,RPS6KA4,KCNH2,ATAD5,PSMD14,PSMD10,TOP1,PSMD12,SERBP1,NOV,SMAD9,SMAD4,SMAD6,SMAD7,SMAD1,SMAD2,SMAD3,HRH2,PELI1,PELI3,PLRG1,…	PDE7B,KRT13,TARM1,MYH11,RPS18,LSM2,LAIR2,AGER,SSBP1,FCAR,CNOT3,APOBEC3A,PSMB9,CD300LD,GAN,ABCB8,LTA,OR10A3,BAAT,DAXX,HSPA1A,HLA-DQA2,PLN,ZNF43,DDAH2,OR2H1,POU5F1,OR5M1,SURF4,DDOST,MBOAT7,PRPF31,OR6X1,OR2A25,APOM,DEFB110,TAS2R40,AWAT1,OR2A14,HSPA1A,GABBR1,NPBWR2,USP19,RGS21,RNF5,HLA-DRA,MRPL46,CDSN,ABR,OR12D2,MRPS18B,PUF60,TNF,NEU1,LY6G6C,HIST1H3C,PRMT6,CAPZA2,EHMT2,HIST1H3I,TRIM31,GP6,HIST1H2AM,O…	0.253423278473143	0.353438098260555	0.371305624943058	0.327450898996949	0.361401730276918
LY317615	PRKCB	IKBKB,CHUK,RBCK1	BTRC,MAP4K4,NFKBIB,NFKBIA,UBE2D3,IKBKB,AKT1,NCOA3,PPM1B,MAP3K7,CDC37,CTNNB1,NFKB1,NFKB2,SRC,TRAF2,PRKCB,CHUK,PRKCQ,RELA,FOXO3,TNFRSF1A,EIF2AK2,KEAP1,SHARPIN,RBCK1,HSP90AA1,CREBBP	TRAF2,HSPA2,SNAI1,HSPA6,HSPA5,HSPA4,SUMO1,SHARPIN,STK11,MEN1,IKBKB,AKT1,PTK2B,PIH1D1,KCNH2,PRKCZ,CAV1,LTBR,MAPKAP1,MAP3K8,SUGT1,APC2,GHR,NFE2L2,NFE2L1,COMMD1,MAP3K7,MAP3K5,HSP90AB1,ETS1,TDP2,FADD,CDH1,RELB,RELA,MYB,CDH5,CUL1,CUL2,CUL3,BRCA1,HSPA8,CDC34,BARD1,SP1,CLSPN,CD27,TSC22D4,CREB1,PLK4,PER2,TOMM34,LRP1,BHLHE41,PELP1,PAFAH1B1,CSNK2A1,FGFR1,UBE4B,TERT,SOCS1,ESR2,PTGES3,GSK3A,TCF7L1,ERF,AHR,PT…	MYH11,LAIR2,SSBP1,FCAR,CNOT3,TARM1,APOBEC3A,PSMB9,GRM7,GAN,ABCB8,SKA1,DHX16,OR10A3,BAAT,MRPS18B,RAG1,CYB5A,TPP1,HS3ST5,OR5M1,RAB8B,SURF4,DDOST,MBOAT7,GPT2,AMN,NPBWR2,PSMB9,RGS21,TSC1,AK8,MRPL46,ABR,PUF60,LAIR2,HIST1H3C,CRYL1,GJB2,REEP3,HIST1H3I,FRAT1,GP6,HIST1H2AM,WDR46,VPS52,RING1,TAPBP,PFDN6,SLC39A7,RXRB,TSEN34,FCAR,BAG5,SLC16A1,MICB,B2M,PSENEN,HTN3,NDOR1,NLGN3,SURF1,ARHGAP27,ZNF611,NCR1,ALOX5,…	0.124721672301092	0.261012061860532	0.323131015162186	0.295130825753526	0.361778734038353
Masitinib	KIT	PTPN11,PIK3CG,PLCG1,GRB2,CRK,KITLG,BCR	CRKL,IL6ST,PTK2B,RAPGEF1,NTRK1,NTRK2,PIK3CG,ZAP70,ERBB2,ERBB3,IGF1R,CD28,SHC1,FASLG,KITLG,FGFR2,FGFR1,SOCS3,SYK,PTPN11,MST1R,KIT,GRB2,CSF2RB,HRAS,DOCK1,KHDRBS1,GAB1,RRAS,DNM1,DNM2,CRK,FLG,VIL1,JAK2,JAK1,PIK3R5,HCK,PTPN1,BCAR1,EPOR,TNK2,VAV1,CBL,SYN1,PDGFRB,PDGFRA,STAMBP,RET,SPRY2,SH3BP2,SOS2,ABL1,ABL2,BCR,FLT1,NEDD9,MPZL1,CSF1R,MAPK8,KDR,SRC,GAB2,LEPR,FES,ALK,SOS1,IRS1,MET,STAT5A,BLNK,SLAMF1,MAP4…	ERRFI1,LIF,CRKL,HSPA4,FYN,HSPA8,FNBP1,IL6ST,IKBKB,EPO,PTK2B,IFNGR1,RAPGEF1,EGF,CAV1,RARA,IL10RA,CALM2,GHR,ITSN1,ARHGEF7,PIK3CD,NTRK1,NTRK2,PIK3CG,HSP90AB1,FADD,CDH1,PIK3R3,LYN,CDH5,MAGOH,ZAP70,ERBB2,ERBB3,IGF1R,CD28,SHC1,ERBB4,PRMT1,BID,YWHAB,KLK3,FASLG,KITLG,SMAD3,FGFR2,PA2G4,FGFR1,CASP10,YWHAZ,SOCS1,SOCS3,SOCS2,SYK,GRB10,PTPN11,MST1R,GRB14,CSF2,KIT,PTEN,ITGA4,GRB2,GFRA1,TP73,GRB7,PTPN12,PEMT,IT…	CDC42EP5,HIST1H4A,OR5T1,KRTAP5-1,KRTAP5-2,RDH13,MYH11,OR2T1,ARHGAP27,PKLR,LYN,TARM1,FCAR,LAIR1,ZNF709,KRTAP5-1,CNOT3,KRTAP4-9,TARM1,CRHR1,APOBEC3A,PANK4,PSMB9,ABCC1,GAN,LY6E,TAS2R9,TARM1,CSN2,OR13A1,CNOT3,HSPA1L,UNC79,PADI6,DHX16,OR10A3,HIST1H2BB,APOM,TSEN34,MRPS18B,RING1,NDUFA7,PTPRC,IER3,ARHGEF26,SLC37A4,CTSO,AGK,FAN1,TRIM69,HTN3,ANKRD28,HS3ST5,LILRB5,OR5T2,OR5M1,CNOT3,SLC2A6,DEFB136,GP6,DEFB13…	0.264442718517088	0.452745272883731	0.493150335054537	0.446461864922953	0.516496473457372
Midostaurin	KIT	PTPN11,PIK3CG,PLCG1,GRB2,CRK,KITLG,BCR	CRKL,IL6ST,PTK2B,RAPGEF1,NTRK1,NTRK2,PIK3CG,ZAP70,ERBB2,ERBB3,IGF1R,CD28,SHC1,FASLG,KITLG,FGFR2,FGFR1,SOCS3,SYK,PTPN11,MST1R,KIT,GRB2,CSF2RB,HRAS,DOCK1,KHDRBS1,GAB1,RRAS,DNM1,DNM2,CRK,FLG,VIL1,JAK2,JAK1,PIK3R5,HCK,PTPN1,BCAR1,EPOR,TNK2,VAV1,CBL,SYN1,PDGFRB,PDGFRA,STAMBP,RET,SPRY2,SH3BP2,SOS2,ABL1,ABL2,BCR,FLT1,NEDD9,MPZL1,CSF1R,MAPK8,KDR,SRC,GAB2,LEPR,FES,ALK,SOS1,IRS1,MET,STAT5A,BLNK,SLAMF1,MAP4…	ERRFI1,LIF,CRKL,HSPA4,FYN,HSPA8,FNBP1,IL6ST,IKBKB,EPO,PTK2B,IFNGR1,RAPGEF1,EGF,CAV1,RARA,IL10RA,CALM2,GHR,ITSN1,ARHGEF7,PIK3CD,NTRK1,NTRK2,PIK3CG,HSP90AB1,FADD,CDH1,PIK3R3,LYN,CDH5,MAGOH,ZAP70,ERBB2,ERBB3,IGF1R,CD28,SHC1,ERBB4,PRMT1,BID,YWHAB,KLK3,FASLG,KITLG,SMAD3,FGFR2,PA2G4,FGFR1,CASP10,YWHAZ,SOCS1,SOCS3,SOCS2,SYK,GRB10,PTPN11,MST1R,GRB14,CSF2,KIT,PTEN,ITGA4,GRB2,GFRA1,TP73,GRB7,PTPN12,PEMT,IT…	CDC42EP5,HIST1H4A,OR5T1,KRTAP5-1,KRTAP5-2,RDH13,MYH11,OR2T1,ARHGAP27,PKLR,LYN,TARM1,FCAR,LAIR1,ZNF709,KRTAP5-1,CNOT3,KRTAP4-9,TARM1,CRHR1,APOBEC3A,PANK4,PSMB9,ABCC1,GAN,LY6E,TAS2R9,TARM1,CSN2,OR13A1,CNOT3,HSPA1L,UNC79,PADI6,DHX16,OR10A3,HIST1H2BB,APOM,TSEN34,MRPS18B,RING1,NDUFA7,PTPRC,IER3,ARHGEF26,SLC37A4,CTSO,AGK,FAN1,TRIM69,HTN3,ANKRD28,HS3ST5,LILRB5,OR5T2,OR5M1,CNOT3,SLC2A6,DEFB136,GP6,DEFB13…	0.166274522016866	0.293151431406778	0.320216835899812	0.352107800928566	0.373061703930544
MK-2206	AKT1	CDKN1B,FOXO3,XIAP,ARRB2,RICTOR,TSC2,TSC1,THEM4,SKP2,RAF1,RPS6KB1,MAPKAP1,IKBKB,TERT,BRCA1,NOS3,CHUK,FOXO1,AR,MTOR,HSP90AA1,EP300,MAPK14,TCL1A,GSK3A,BAD,PTEN,PRKCZ,BRAF,MAPT,PDPK1,PAK1	BCL2L1,HSPA2,EGR1,HSPA6,HSPA5,HSPA4,SUMO1,FYN,HSPA8,IKBKB,AKT1,CASP12,PIH1D1,ARAF,RRAGB,TTC12,MAP3K7,CAV1,PEBP1,UXT,MLST8,UIMC1,CALM1,ARHGEF6,ARHGEF7,COMMD1,GTF2E1,KLF5,PARD6A,MAP3K5,HSP90AB1,SMAD4,ETS1,MAP3K3,CDH1,MYC,MYB,CUL1,BRCA1,IGF1R,ETS2,TUBG1,BABAM1,BARD1,SP1,SP3,CREB1,TOMM34,STK3,SMAD2,TGFB1I1,TOPBP1,USP33,PAFAH1B1,PA2G4,CSNK2A1,KRAS,FKBP4,XAF1,RBBP8,GTF2F1,MRE11A,TTI1,CCND1,PHB,CCND3,FZ…	RNF14,HSPA2,UBL7,FGFR1OP2,HSPA6,HSPA5,HSPA4,SUMO1,CHD8,FBXO46,HSPA8,MEN1,USP9X,RNF168,FKBP4,HIPK2,NDEL1,SMARCC1,POLK,GRB10,PDCD10,ATP5A1,GATAD2A,FKBP8,NCBP1,HUWE1,RALA,SMG6,DLG5,CRKL,ATRIP,PIK3CA,PIK3CB,COMMD1,PIK3CD,DUSP4,PIK3CG,RPL18,ZC3H13,RNF111,KDM2A,RPS3A,KDM2B,HSPA9,NR5A2,CBLC,DHX9,IGF1R,STK11,WRN,SP1,XPA,SP3,POLI,STK3,STK4,SMARCD2,SMARCD1,ATF7IP,TAF11,CCNO,JAK2,GTF2F1,TTI1,GTF2F2,CCND1,MA…	KRTAP5-6,TARM1,MYH11,RPS18,LSM2,LAIR2,AGER,SSBP1,FCAR,CNOT3,NLRP4,APOBEC3A,PSMB9,GAN,LTA,DHX16,OR10A3,BAAT,MRPS18B,DAXX,RING1,MAPK13,HLA-DQA2,RAG1,CYB5A,DDAH2,TPP1,OR2H1,POU5F1,OR5M1,FZD1,RAB8B,SURF4,DDOST,MBOAT7,PRPF31,AMN,OR6X1,OR2A25,APOM,TAS2R40,OR2A14,HSPA1A,GABBR1,NPBWR2,KIT,NDUFS2,FGFR1OP,IER3,RGS21,RNF5,TSC1,AK8,MRPL46,BRE,CDSN,ABR,SLC30A2,OR2H1,OR12D2,SPTBN4,MRPS18B,LDLRAP1,PUF60,TNF,NEU…	0.104621372938702	0.196211727177474	0.199680633997596	0.223356053873191	0.284817728554617
MPS-1-IN-1	RPS27A,TTK,RPS27L	RPS12,RPS11,RPL37A,RPS16,RPL27A,RPS14,BIRC7,PSMD4,USP2,NFKBIA,RPL18A,RPS15A,UBE2D1,RIPK1,RPS6,RPS5,RPS25,IDE,CDC16,RPS20,RPL24,STAM2,HDAC6,CDC34,RPL23,RPL22,FAU,KLF1,RPLP2,RPL4,RPS26,RPS24,TRAF3,RPS23,TRAF6,PCNA,EGFR,RPLP1,NBR1,RPS28,RPS29,RPL14,RPL15,AMFR,RPL11,RPL9,RPL13,RPS4X,RPL18,RPL19,TP53,UBE2N,CDC27,YOD1,RPS19,RPL31,NEDD4L,UBE2D2,HTT,RPS3A,SERBP1,RPL10L,MAD2L1,EEF2	TRAF2,ERRFI1,ZDHHC17,HSPA6,CRKL,HSPA4,SUMO1,HSPA9,HSPA8,UBL7,HIPK2,ZFYVE19,DLG5,COMMD1,SUMO3,CBLC,CBLB,WRN,SP1,SP3,CYP3A4,UBE4B,SHFM1,UBXN7,CCND1,PSMB6,USP34,PTEN,FBXW11,RPS27L,DTL,CDKN1B,NOP2,UBE2D2,UBE2D1,RAD1,TANK,MSH3,TTK,TNFRSF8,MAP1LC3A,MAP1LC3C,CAV1,EDARADD,SPRTN,CHUK,BLM,INSIG1,ING4,ANAPC2,ANAPC5,ING1,ANAPC7,RPS6KA1,RPS6KA2,ZNRF2,ATAD5,PSMD14,PSMD10,CBL,PSMD12,WDR31,MYBBP1A,SMAD2,SMAD3,XI…	RNF14,HSPA2,HSPA6,HSPA5,HSPA4,HSPA9,HSPA8,RNF11,PIK3CA,PRNP,ZC3H13,ZC3H14,RNF111,KDM2A,KDM2B,SIRPG,CBLB,XPC,SP1,XPA,SP3,MAX,BAK1,CTBP1,TSG101,NOP2,ITGA4,XPO7,BACH1,TTK,GRAP2,HRH2,PSMG2,KCNIP3,XPOT,ANAPC2,ANAPC5,GARS,ANAPC7,ZEB2,RPS6KA1,RPS6KA2,RPS6KA3,RPS6KA4,KCNH2,ATAD5,PSMD14,PSMD10,PSMD13,PSMD12,UTP20,NR0B2,NOV,CD40LG,SMAD4,SMAD6,SMAD7,SMAD1,SMAD2,SMAD3,IGF2R,PELI1,PELI3,PLRG1,FAHD1,ESPL1,DRAP…	TARM1,MYH11,RPS18,LSM2,LAIR2,OR5T1,SSBP1,FCAR,CNOT3,FKBPL,APOBEC3A,PSMB9,GAN,LTA,OR10A3,BAAT,DAXX,HSPA1A,HLA-DQA2,DDAH2,OR2H1,POU5F1,SURF4,DDOST,MBOAT7,PRPF31,OR6X1,OR2A25,APOM,TAS2R40,OR2A14,HSPA1A,GABBR1,NPBWR2,RGS21,RNF5,MRPL46,CDSN,ABR,OR12D2,MRPS18B,PUF60,TNF,NEU1,LAIR2,LY6G6C,HIST1H3C,HIST1H3I,TRIM31,GP6,HIST1H2AM,OR10G9,LTB,TSEN34,FCAR,SLC16A1,B2M,HSD17B8,TUBB,SERPINF2,HLA-B,OR2J2,SURF1,MI…	0.470209875838544	0.472576796527799	0.518753016370331	0.516823554112483	0.548190967346917
MS-275	HDAC1,HDAC2,HDAC3,HDAC4,HDAC5,HDAC6,HDAC7,HDAC9	SMARCC1,YWHAE,SUMO1,HDAC5,BHLHE41,DNMT1,YWHAH,RELA,HMG20B,TRIM28,SP1,SP3,NR2C1,SNAI1,CSNK2A1,CCND1,WHSC1,RBBP7,YWHAG,RUNX2,RUNX1,BRMS1,PHB,CTBP1,MTA3,ZNF217,RPS27A,PHF21A,SUDS3,UHRF1BP1,ARID4A,ARID4B,SKI,SAP130,CHD3,SAP30,CHD4,RUVBL2,NONO,TCF3,MIER1,PPARG,SFPQ,ING1,ING2,UBE2I,TP53,ESR1,MEF2C,MEF2A,PRDM1,NR0B2,ANKRA2,HDAC1,KDM1A,HDAC3,HDAC2,YY1,HDAC4,HDAC7,HDAC9,SMAD2,IKZF1,NCOR2,NCOR1,SPI1,STAT3,…	RNF14,SMARCC1,HSPA4,SUMO1,FOXA1,SUMO3,HSPA8,PSPC1,MEN1,HIPK2,SMG1,NR0B2,NRIP1,FAU,RNF111,THY1,HSPA9,IGF1R,WRN,SP1,SP3,SMARCD3,SMARCD2,SMARCD1,GATA2,TTI1,CCND1,WHSC1,CCND3,MBTD1,RPS24,AHR,PTEN,TCF12,CTBP1,CTBP2,FBXW11,CDKN1B,RPS27A,ITGA4,UBE2D1,BAZ2A,SAP130,CCT8,CCT2,CCT7,CCT5,JAK2,DMAP1,JAK1,TOPORS,PTBP1,DPCD,CHRAC1,SENP6,CHUK,SENP1,BLM,PPARG,PPP1R3D,PPARA,ING4,ZEB1,ING1,ING2,PSMD10,TOP1,ZNF350,P…	RNF14,HSPA2,HSPA6,HSPA5,HSPA4,HSPA9,HSPA8,NCBP1,NCBP2,CBX3,NR0B2,PPP4C,ZC3H13,ZC3H14,RNF111,KDM2A,KDM2B,CBLC,CBLB,NUP98,XPC,SP1,XPA,SP3,PPP2R2C,WHSC1,PRPH,BAK1,CTBP1,CTBP2,NSL1,NOP2,ITGA4,APOA1,XPO1,BACH1,NENF,FBXL15,KCNIP3,XPOT,ANAPC2,ZEB1,ANAPC4,ZEB2,RPS6KA1,RPS6KA2,RPS6KA3,RPS6KA4,KCNH2,ATAD5,PSMD14,PSMD10,TOP1,PSMD12,SERBP1,NOV,SMAD9,SMAD4,SMAD6,SMAD7,SMAD1,SMAD2,SMAD3,HRH2,PELI1,PELI3,PLRG1,…	PDE7B,KRT13,TARM1,MYH11,RPS18,LSM2,LAIR2,AGER,SSBP1,FCAR,CNOT3,APOBEC3A,PSMB9,CD300LD,GAN,ABCB8,LTA,OR10A3,BAAT,DAXX,HSPA1A,HLA-DQA2,PLN,ZNF43,DDAH2,OR2H1,POU5F1,OR5M1,SURF4,DDOST,MBOAT7,PRPF31,OR6X1,OR2A25,APOM,DEFB110,TAS2R40,AWAT1,OR2A14,HSPA1A,GABBR1,NPBWR2,USP19,RGS21,RNF5,HLA-DRA,MRPL46,CDSN,ABR,OR12D2,MRPS18B,PUF60,TNF,NEU1,LY6G6C,HIST1H3C,PRMT6,CAPZA2,EHMT2,HIST1H3I,TRIM31,GP6,HIST1H2AM,O…	0.205270117281394	0.224016811957773	0.26099518115816	0.303718451488798	0.235481447132913
NG-25	MAP3K7	TNFRSF1A,TAB1,RIPK2,BIRC2,EIF2AK2,MAPK8IP1,RIPK1,BIRC3,TAB3,TLR3,NOD2,UBE2N,PELI3,TRAF6,UBC,XIAP,MAPK8,CHUK,TLR4,TGFBR1,CARD11,MAP2K7,MYD88,IKBKB,MAP2K6	HSPA2,AGL,HSPA6,HSPA5,HSPA4,HSPA9,HSPA8,LAPTM5,PDCD11,SQLE,RNF11,RNF114,C11orf58,TMEM59,ABCD3,CBLB,NUP98,XPC,SP1,NUP93,PTRH2,TRAPPC3,PRPH,TSTA3,CTBP1,CTBP2,TSG101,ATP2A2,ITGA5,GTF3C4,XPO1,ZNF451,XPO5,CSDE1,TTK,LSS,EPS15L1,ANAPC5,GARS,ANAPC7,RPS6KA1,RPS6KA3,KCNH2,PSMD14,PSMD10,TOP1,PSMD12,UTP20,SERBP1,GANAB,NUP133,SMAD4,SMAD6,SMAD7,SMAD1,SMAD2,SMAD3,PELI1,PELI3,ARF1,ARF6,ARF4,SPTLC1,PRKAR1A,SAR1A,…	RNF14,HSPA2,AGL,RNF11,HSPA5,HSPA4,CHD8,HSPA9,HSPA8,LAPTM5,B2M,MZT2B,PDCD10,PDCD11,SQLE,HSPA6,NCBP2,PIK3CA,PPP4C,PRNP,ZNF706,PIK3CG,RNF114,C11orf58,ZC3H15,SPTLC3,TMEM59,KDM2A,ZC3H18,ABCD3,KDM2B,CBLC,CBLB,NUP98,XPC,SP1,XPA,SP3,NUP93,PPP2R2C,PPP2R2B,GC,PIK3C3,PTRH2,TRAPPC1,MAX,TRAPPC3,TRAPPC2,TRAPPC5,TRAPPC4,PRPH,BAK1,EIF2AK1,TPX2,CSN2,CSN3,CTBP1,CTBP2,TSG101,ATP2A2,ITGA1,ITGA2,NOP2,ITGA4,ITGA5,ITGA…	TARM1,MYH11,RPS18,LSM2,LAIR2,AGER,SSBP1,FCAR,CNOT3,APOBEC3A,PSMB9,GAN,LTA,OR10A3,BAAT,DAXX,RING1,HLA-DQA2,DDAH2,OR2H1,POU5F1,OR5M1,SURF4,DDOST,MBOAT7,PRPF31,OR6X1,OR2A25,APOM,TAS2R40,OR2A14,HSPA1A,GABBR1,NPBWR2,RGS21,RNF5,MRPL46,CDSN,ABR,OR12D2,MRPS18B,PUF60,TNF,NEU1,LY6G6C,HIST1H3C,HIST1H3I,TRIM31,GP6,HIST1H2AM,OR10G9,LTB,TSEN34,FCAR,SLC16A1,B2M,HSD17B8,HTN3,HLA-B,OR2J2,SURF1,MICB,HLA-G,ARHGAP27…	0.429520953088008	0.530333296293782	0.544603815538383	0.523373089260782	0.584688039277307
Nilotinib	ABL1,ABL2	SRC,YWHAQ,CRKL,ABI2,GRB2,ENAH,ATM,JUN,CBL,ABI1,TP73,DOK1,RB1,RAD51,HSP90AA1,CRK,SORBS2,BCR	HSPA2,FBXO18,EXO1,HSPA6,CRKL,HSPA4,SUMO1,HSPA8,PDGFRA,BRK1,CDC37,PTK2B,PIH1D1,RAPGEF1,ATRX,RFWD2,RPA1,CAV1,RARA,SUGT1,HSPA5,IRS1,ITSN1,ARHGEF7,FANCM,PIK3CG,HSP90AB1,TDP2,CDH1,CFTR,LYN,PXN,BRCA1,CBLB,STK11,SHC1,WRN,SP1,TOMM34,KLK3,FASLG,SMAD3,MDM4,CSNK2A1,FGFR1,PAFAH1B1,FKBP4,RBBP8,AKT1,CCND1,PHB,PTPN11,CCND2,MST1R,KAT5,CD2AP,AHR,SYK,GRB2,PTGES3L-AARSD1,PEMT,CCND3,CREBBP,NFATC2,VDR,CDKN1B,ENAH,DOC…	RNF14,HSPA2,CCNE1,RPL18,HSPA6,CRKL,HSPA4,SUMO1,FOXA1,HSPA9,HSPA8,USP9X,IL6ST,FKBP4,HIPK2,NDEL1,SMARCC1,TTC9C,THBS1,RNF11,DLG1,DLG3,SMG6,SMG1,HSPA5,DERL1,TYROBP,PIK3CA,APBB1,PIK3CG,TSC1,FAU,RNF111,KDM2A,RPS3A,GRIN1,KDM2B,SUMO3,CBLC,CBLB,IGF1R,STK11,WRN,SP1,XPA,SP3,STK3,ALK,UBE4B,SHFM1,GTF2F1,ESR2,TTI1,CCND1,WHSC1,CCND3,CCND2,AHR,PTEN,ITGA4,ENC1,MAF,CTBP1,TNKS,FBXW11,CDKN1B,RPS27A,UBE2D2,UBE2D3,HSP…	CDC42EP5,HIST1H4A,OR5T1,COL28A1,RDH13,MYH11,NANP,HLA-DPB1,OR2T1,ARHGAP27,PKLR,LYN,TARM1,FCAR,LAIR1,ZNF709,KRTAP5-1,CNOT3,TARM1,CRHR1,APOBEC3A,PANK4,PSMB9,ABCC1,GAN,LY6E,TAS2R9,TARM1,CSN2,OR13A1,CNOT3,UNC79,PADI6,OR10A3,HIST1H2BB,TSEN34,NDUFA7,PTPRC,ARHGEF26,UBE2E1,SLC37A4,CTSO,AGK,FAN1,TRIM69,KCNU1,HS3ST5,LILRB5,OR5T2,OR5M1,CNOT3,SLC2A6,GP6,NCR1,OR13A1,ASPSCR1,KRT23,GP6,CNOT3,SURF4,PDCD6IP,DDOST,…	0.414415927608157	0.47867298255208	0.542313413075545	0.458537675488341	0.582416199060845
NPK76-II-72-1	PLK3	TP53	BCL2L1,PTGS2,UBE3A,HSPA4,SUMO1,HSPA9,HIPK2,RFWD2,TOPORS,CUL9,CUL7,PLK3,BRCA1,WT1,VRK1,BARD1,TRIM24,SP1,SP3,CREB1,RPL11,MDM4,SETD7,KAT8,PHB,FZR1,KAT5,SFN,PTEN,SUMO3,RPS27A,KAT2B,EGR1,RRM2B,CHEK2,CHEK1,SIRT1,PARP1,BLM,SMYD2,ING4,ING1,UBE2I,UBE2K,TP53,UBE2A,TBP,TOP1,CSNK2A1,CREBBP,PPP2R5C,HDAC1,HDAC2,YY1,ATM,SMAD2,SMAD3,MAPK14,ATR,TP63,MAPK3,MAPK1,PML,S100A4,MAPK8,MAPK9,NDN,BAX,EP300,CDS1,PIAS2,CDK2…	HSPA2,EXO1,HSPA6,HSPA5,HSPA4,SUMO1,HSPA9,HSPA8,FKBP4,HIPK2,SMARCC1,SRSF11,FKBP8,SMG1,NR0B2,APBB1,RPL18,MRPL52,RNF111,THY1,SUMO3,STK11,WDR1,XPC,SP1,XPA,SP3,SMARCD2,GTF2F1,TTI1,CCND1,MAX,MBTD1,BAK1,AHR,PTEN,FAS,CTBP1,RPS27L,CDKN1B,RPS27A,UBE2D2,UBE2D3,MSH2,UBE2D1,POLR1B,POLR1C,STIP1,SAP130,BABAM1,BACH1,LNX1,GTF2B,FAF1,AHSA2,CAV1,RPL34,ERCC6L,XPOT,SENP6,BRCC3,CHUK,SENP1,PAXIP1,BLM,PPARG,ING4,ANAPC2,…	CDC42EP5,HIST1H4A,OR5T1,RDH13,MYH11,OR2T1,ARHGAP27,PKLR,LYN,TARM1,FCAR,LAIR1,ZNF709,KRTAP5-1,CNOT3,TARM1,CRHR1,APOBEC3A,PANK4,PSMB9,ABCC1,GAN,LY6E,TAS2R9,TARM1,CSN2,OR13A1,CNOT3,UNC79,PADI6,OR10A3,HIST1H2BB,TSEN34,NDUFA7,PTPRC,ARHGEF26,SLC37A4,CTSO,AGK,FAN1,TRIM69,HS3ST5,LILRB5,OR5T2,OR5M1,CNOT3,SLC2A6,GP6,NCR1,OR13A1,KRT23,GP6,CNOT3,SURF4,DDOST,MBOAT7,RDH13,PRPF31,PLA2G10,CNOT3,PRPF31,NAPEPLD,HI…	0.386454007627107	0.568852500611319	0.609196928150917	0.585675413627085	0.63220486965975
NSC-207895	MDM4	TP53,CSNK1A1,YWHAQ,USP7,YWHAB,YWHAG,YWHAE	BCL2L1,PTGS2,UBE3A,HSPA4,SUMO1,HSPA9,HIPK2,YY1,TOPORS,MAP3K3,DNMT1,CUL9,RFWD2,CUL7,KLHDC10,SUMO3,BRCA1,WT1,IGF1R,VRK1,BARD1,TRIM24,SP1,SP3,CREB1,RPL11,USP32,MDM4,SETD7,KAT8,PHB,FZR1,KAT5,MTA1,SFN,PTEN,SIN3A,CDKN1B,RPS27A,KAT2B,UHRF1BP1,LRRK2,TSC2,FAM175B,EGR1,RRM2B,RNF220,CHEK2,CHEK1,SIRT1,XPOT,CDC25C,CDC25B,PARP1,BLM,SMYD2,ING4,ING1,UBE2I,UBE2K,TP53,CSNK1A1,UBE2A,TBP,TAF9,TOP1,CSNK2A1,CREBBP,PPP…	HSPA2,EXO1,HSPA6,CRKL,HSPA4,SUMO1,HSPA9,HSPA8,USP9X,FKBP4,HIPK2,SMARCC1,SRSF11,GRB10,OAS1,GATAD2A,FKBP8,ZFYVE19,SMG1,HSPA5,NR0B2,APBB1,RPL18,MRPL52,RNF111,THY1,SUMO3,IGF1R,STK11,WDR1,WRN,SP1,XPA,SP3,MYBL2,STK3,SMARCD2,PIK3C3,AHSA1,UBXN7,GTF2F1,TTI1,CCND1,SH3KBP1,CCND3,MBTD1,RPS24,BAK1,AHR,PTEN,FAS,CTBP1,AR,FBXW11,RPS27L,CDKN1B,RPS27A,UBE2D2,UBE2D3,MSH2,UBE2D1,POLR1B,POLR1C,STIP1,SAP130,BABAM1,BAC…	TARM1,MYH11,RPS18,LSM2,LAIR2,AGER,SSBP1,FCAR,CNOT3,APOBEC3A,PSMB9,GAN,LTA,OR10A3,BAAT,DAXX,RING1,HLA-DQA2,DDAH2,OR2H1,POU5F1,OR5M1,SURF4,DDOST,MBOAT7,PRPF31,OR6X1,OR2A25,APOM,TAS2R40,OR2A14,HSPA1A,GABBR1,NPBWR2,RGS21,RNF5,MRPL46,CDSN,ABR,OR12D2,MRPS18B,PUF60,TNF,NEU1,LY6G6C,HIST1H3C,HIST1H3I,TRIM31,GP6,HIST1H2AM,OR10G9,LTB,TSEN34,FCAR,SLC16A1,B2M,HSD17B8,HTN3,HLA-B,OR2J2,SURF1,MICB,HLA-G,ARHGAP27…	0.162366662495299	0.37529791457815	0.399066585146942	0.371969678596153	0.393779282516268
NSC-87877	PTPN11	CSF2RB,PDGFRB,IGF1R,SOCS3,MPZL1,IL6ST,GAB2,LEPR,EGFR,IRS1,CBL,GAB1,INSR,GRB2,JAK2,PXN,JAK1,KIT,STAT5A,SLAMF1	ERRFI1,LIF,CRKL,HSPA4,HSPA8,IL6ST,PTK2B,RAPGEF1,EGF,CAV1,CALM2,GHR,IRS1,ITSN1,ARHGEF7,PIK3CG,HSP90AB1,CDH1,PIK3R3,LYN,MAGOH,ZAP70,ERBB2,CBLB,IGF1R,CD28,SHC1,ERBB4,CSF1R,KLK3,FASLG,KITLG,SOCS1,SOCS3,SYK,PTPN12,PTPN11,MST1R,GRB14,CSF2,KIT,PTEN,GRB2,GRB10,CSF2RB,JAK3,KHDRBS1,CSF2RA,IL10RA,RPS27A,GAB2,GAB1,DNM1,UBE2L3,DNM2,CRK,CD2AP,TGFA,STAT5B,GRAP2,JAK2,PIK3R2,JAK1,IGF1,EPN1,PRKCD,HCK,PTPN1,BCAR1,E…	RNF14,ERRFI1,HSPA6,CRKL,HSPA4,SUMO1,HSPA9,HSPA8,MEN1,IL6ST,FKBP4,LIFR,SRSF12,LEF1,RNF11,SMG1,HSPA5,TYROBP,PIK3CA,PIK3CG,RPL18,ZC3H13,FAU,NR5A2,CBLC,CBLB,IGF1R,STK11,IFNG,SP1,SP3,CAPZA1,UBE4B,TTI1,CCND1,GRB10,IL2RG,RPS24,GRB14,USP34,PTEN,FAS,STK38L,SRSF10,ITGA8,CAPZB,FBXW11,ITGA1,ITGA2,RPS27A,UBE2D2,ITGA5,ITGA6,UBE2D1,STIP1,LIMS1,SAP130,THRAP3,CWC22,EFTUD2,FAF1,AHSA2,GRAP2,JAK2,JAK3,JAK1,ITGA7,CHU…	KREMEN1,ADH4,TARM1,ZNF649,ESRRG,MYH11,SLC9A8,CLTB,RPS18,OR2T1,P2RY14,LAIR2,AGER,SSBP1,FCAR,MT1F,CNOT3,SPSB4,APOBEC3A,PSMB9,GAN,OR4C3,ABCB8,TBL1XR1,LTA,MPI,VARS,OR10A3,BAAT,CPNE7,DAXX,RING1,HLA-DQA2,KRTAP5-5,ZNF267,RNPC3,DDAH2,HSD11B2,B3GNT4,KCNMB2,HS3ST5,TMEM86B,POU5F1,OR5M1,ATP4B,TRAPPC2,LSM2,SURF4,DDOST,MBOAT7,PRPF31,OR6X1,OR2A25,APOM,TAS2R40,OR2A14,HSPA1A,GABBR1,KRTAP19-2,NPBWR2,MAGED1,MCFD2,P…	0.142290112840938	0.231543300534557	0.206838414865593	0.223158781678641	0.257315518466593
NVP-BHG712	EPHB4	EFNB2	EFNB2,EPHA4,EPHA3,EPHB4,NCK2	EFNB2,PDGFRB,NCK2,EPHB4,EFNB3,EGFR,EFNA5,EPHA4,EPHA3,RHOU,LIMS1,EFNA1,PAK1	CDC42EP5,HIST1H4A,OR5T1,RDH13,MYH11,MAFG,NOXO1,OR2T1,ARHGAP27,PKLR,LYN,TARM1,FCAR,LAIR1,ZNF709,KRTAP5-1,CNOT3,TARM1,CRHR1,APOBEC3A,PANK4,PSMB9,CHRNG,ABCC1,GAN,LY6E,TAS2R9,TARM1,ZNF675,CSN2,OR13A1,CNOT3,UNC79,PADI6,NUDT11,OR10A3,HIST1H2BB,NCOR2,WDR5,TSEN34,TRRAP,NF1,NDUFA7,OR2T4,VKORC1L1,PTPRC,ARHGEF26,ZNF565,SLC37A4,SIGLEC15,CTSO,AGK,FAN1,AP2A1,TRIM69,ZNF585A,HS3ST5,LILRB5,OR5T2,OR5M1,CNOT3,SLC2A…	0.303744224826211	0.34666323102728	0.384136199368715	0.478594535003252	0.582450374760513
Obatoclax Mesylate	BCL2,BCL2L1,MCL1	BCL2L1,PMAIP1,RAD9A,HUWE1,BAX,BAD,BBC3,CASP9,FKBP8,BMF,BIK,RAF1,BID,APAF1,BECN1,NR4A1,HRK,BCL2L11,BNIP3,TP53,USP9X,CASP8,BAK1,BCL2	BCL2L1,PTGS2,UBL7,UBE3A,PMAIP1,HSPA4,SUMO1,UVRAG,RAD9A,HUWE1,HUS1,USP9X,CASP10,AKT1,RFWD2,FKBP8,TOPORS,PEBP1,ZFYVE19,CALM1,USP34,SETD7,FADD,CUL7,HSPA9,BRCA1,WT1,VRK1,BARD1,WRN,SP1,SP3,SH3GLB1,CREB1,UFC1,STK3,FASLG,SMAD2,HRK,PIK3C3,MDM4,CSNK2A1,KRAS,KAT8,HIPK2,PHB,FZR1,KAT5,BAK1,SFN,PTEN,SUMO3,SIN3A,PAK1,TNFSF10,TRAF1,ZWINT,HRAS,RPS27A,UBE2D2,KAT2B,UBE2D1,UBE2L3,RAD1,DYNLL1,BMF,EGR1,PIK3R4,RRM2B,T…	HSPA2,UBL7,FGFR1OP2,HSPA6,HSPA5,HSPA4,SUMO1,HSPA9,HSPA8,FKBP4,HIPK2,SMARCC1,SRSF11,UBE2V1,PDCD10,DYNLL1,GATAD2A,FKBP8,EEF2K,RALA,ZFYVE19,SMG1,CRY2,ATF7IP,PIK3CA,COMMD1,PIK3CD,APBB1,PIK3CG,RPL18,MRPL52,RNF111,THY1,SUMO3,ARHGEF11,IGF1R,STK11,DIAPH1,WDR1,WRN,SP1,XPA,SP3,MYBL2,TCEB1,SUN2,STK3,STK4,SMARCD2,PIK3C3,UBE4B,MYD88,GTF2F1,TTI1,CCND1,MAX,CCND3,CCND2,RPS24,SNAP29,BAK1,AHR,PTEN,CTBP1,NSL1,ARHGA…	CDC42EP5,HIST1H4A,OR5T1,KRT27,RDH13,MYH11,OR2T1,ARHGAP27,PKLR,LYN,TARM1,TBCA,FCAR,KRT13,LAIR1,ZNF709,KRTAP5-1,CNOT3,TARM1,CRHR1,APOBEC3A,PANK4,PSMB9,ABCC1,GAN,LY6E,TAS2R9,TARM1,HDAC3,CSN2,OR13A1,CNOT3,UNC79,PADI6,GPHN,OR10A3,HIST1H2BB,TSEN34,NDUFA7,PTPRC,ARHGEF26,SLC37A4,CTSO,PDE7B,AGK,FAN1,TRIM69,HS3ST5,LILRB5,COL8A2,OR5T2,OR5M1,CNOT3,SLC2A6,GP6,NCR1,OR13A1,KRT23,GP6,CNOT3,SURF4,DDOST,MBOAT7,RDH…	0.234286940045565	0.32386457870507	0.369093943116767	0.294022580181801	0.377023309962517
Olaparib	PARP1,PARP2	PCNA,CASP7,TP53,CASP3,H2AFX,PARP1,PARP2,XRCC1,XRCC5,APLF	BCL2L1,PTGS2,UBE3A,ZRANB3,HSPA4,SUMO1,HSPA9,RAD18,SIVA1,HIPK2,RFWD2,TOPORS,DLG5,GADD45A,DNMT1,GADD45G,LIG4,CUL9,LIG3,CUL7,SUMO3,BRCA1,WT1,VRK1,BARD1,TRIM24,SP1,SP3,CREB1,RPL11,RFC2,MDM4,SETD7,KAT8,MUTYH,CCND1,PHB,APP,FZR1,H2AFX,KAT5,SFN,PTEN,RNF8,CCNO,RFC3,DTL,RPS27A,KAT2B,MSH2,RAD1,XRCC1,XRCC5,XRCC4,POLD1,PPM1D,EGR1,YARS,RRM2B,CHEK2,CHEK1,SIRT1,SPRTN,PARP1,PARP2,BLM,SMYD2,ING4,APTX,APLF,UBE2I,MC…	TRAF2,HSPA2,CCNE1,HSPA6,HSPA5,HSPA4,SUMO1,HSPA9,HSPA8,USP9X,FKBP4,HIPK2,SMARCC1,SRSF11,FKBP8,ZFYVE19,DLG5,NR0B2,COMMD1,PRNP,APBB1,APBB3,RPL18,PRIM1,MRPL52,DRAP1,THY1,SUMO3,DHX9,WDR5,STK11,WDR1,WRN,SP1,XPA,SP3,MYBL2,AGER,SMARCD2,AHSA1,UBXN7,GTF2F1,TTI1,POU2AF1,CCND1,MAX,CCND3,MBTD1,BAK1,AHR,PTEN,FAS,CTBP1,SREBF1,TNFSF10,RPS27L,DTL,CDKN1B,RPS27A,UBE2D2,UBE2D3,UBE2D1,POLR1B,POLR1C,RAD1,STIP1,SAP130,…	TARM1,MYH11,RPS18,LSM2,KLK7,LAIR2,OR5T1,COL4A3,SSBP1,FCAR,CNOT3,FKBPL,APOBEC3A,PSMB9,GAN,LTA,OR10A3,BAAT,DAXX,HSPA1A,SLC25A6,HLA-DQA2,CHST14,DDAH2,OR2H1,POU5F1,SFTPC,STAT3,ADAM9,SURF4,DDOST,MBOAT7,PRPF31,OR6X1,OR2A25,APOM,TAS2R40,OR2A14,HSPA1A,GABBR1,NPBWR2,RGS21,RNF5,MAP2K1,MRPL46,CDSN,ABR,OR12D2,MRPS18B,PUF60,TNF,NEU1,LAIR2,LY6G6C,HIST1H3C,HIST1H3I,TRIM31,GP6,HIST1H2AM,OR10G9,LTB,TSEN34,FCAR,SL…	0.181819172899919	0.38452330643044	0.386374753155538	0.333929069996548	0.448717933945952
OSI-027	AKT1,RPTOR,MLST8,MTOR	CDKN1B,RAP1B,FOXO3,AKT1,XIAP,ARRB2,RICTOR,TSC2,TSC1,RPTOR,THEM4,SKP2,FKBP4,RAF1,MLST8,RPS6KB1,MAPKAP1,AKT1S1,IKBKB,TERT,BRCA1,RRAGD,NOS3,RRAGA,RRAGC,RRAGB,CHUK,FOXO1,AR,MTOR,HSP90AA1,STAT3,EP300,MAPK14,TCL1A,DEPTOR,STAT1,TTI1,GSK3A,BAD,PTEN,PRR5L,PRKCZ,EIF4EBP1,BRAF,MAPT,FKBP1A,PDPK1,RHEB,PAK1	RNF14,HSPA2,MOV10,HSPA6,HSPA5,HSPA4,SUMO1,HSPA8,FKBP4,SMG6,SMG1,COMMD1,IGF1R,STK11,SP1,SP3,STK3,GTF2F1,TTI1,CCND1,MAX,CCND3,AHR,PTEN,CDKN1B,UBE2D3,UBE2D1,STIP1,APOE,BACH1,AHSA1,AHSA2,JAK2,JAK1,BRCC3,CHUK,PPARG,GLMN,RPS6KA2,RPS6KA3,RPS6KA4,KCNH2,TTC31,ZNF350,PDE6D,SMAD4,SMAD1,RAP1A,SMAD3,XIAP,TELO2,TSC2,HTRA2,TSC1,NCOA2,NCOA3,NCOA1,CDC34,CDC37,RET,AIP,FOXO3,FOXO1,TP73,CDC42,ERBB2,EGFR,CTNNB1,BAD,R…	RNF14,HSPA2,FGFR1OP2,HSPA6,HSPA5,HSPA4,HSPA9,HSPA8,MZT2B,PDCD10,NCBP1,PIK3CA,PIK3CB,PIK3CD,PIK3CG,ZC3H13,RNF111,KDM2A,KDM2B,CBLC,DHX9,SP1,XPA,SP3,MAX,BAK1,CSN2,CSN3,CTBP1,ITGA4,BACH1,FBXL15,XPOT,ANAPC2,ANAPC5,ANAPC4,ZEB2,RPS6KA1,RPS6KA2,RPS6KA3,RPS6KA4,KCNH2,ATAD5,PSMD10,TOP1,GIT1,SERBP1,SMAD9,SMAD4,SMAD6,SMAD7,SMAD1,SMAD2,SMAD3,PELI1,PELI3,TUBB2A,FAHD1,TCEA1,PRKAR1A,CHTF18,SH2B1,NFRKB,MCF2L,LEO1…	KRTAP5-6,TARM1,MYH11,RPS18,LSM2,LAIR2,AGER,SSBP1,FCAR,CNOT3,APOBEC3A,PSMB9,GAN,LTA,DHX16,OR10A3,BAAT,MRPS18B,DAXX,RING1,HLA-DQA2,DDAH2,OR2H1,POU5F1,OR5M1,SURF4,DDOST,MBOAT7,PRPF31,OR6X1,OR2A25,APOM,TAS2R40,OR2A14,HSPA1A,GABBR1,NPBWR2,FGFR1OP,IER3,RGS21,RNF5,MRPL46,CDSN,ABR,OR2H1,OR12D2,MRPS18B,PUF60,TNF,NEU1,LY6G6C,HIST1H3C,HIST1H3I,TRIM31,GP6,HIST1H2AM,WDR46,VPS52,RING1,TAPBP,PFDN6,OR10G9,LTB,TS…	0.380955304597487	0.44180279730879	0.459167851893346	0.445359972460285	0.48608598041533
OSI-906	IGF1R	IGF1,SHC1,ESR1,GRB10,PTPN11,NEDD4,IRS1,ARRB2,YWHAB,PIK3R3,PTPN1	HSPA4,HSPA8,IL6ST,AKT1,RAPGEF2,CAV1,PIK3CA,NTRK1,MAP3K5,JAK2,RELA,ZAP70,BRCA1,ERBB3,IGF1R,SHC1,TRIM24,SP1,SP3,SAFB,ARRDC3,USP32,USP33,MDM4,SOCS1,SOS1,SOCS3,CCND1,GRB10,PTPN11,KAT5,KIT,AHR,PTGES3,GRB2,PTPN12,GRIP1,APP,CSF2RB,GAB2,MED24,IRS1,UBE2L3,CRK,PTEN,RAF1,UBE3A,STAT5A,SCNN1G,PIK3R3,SCNN1B,SCNN1A,JAK1,IGF1,CDC25C,CDC25B,UBE2E1,HGS,IGFBP3,IGFBP1,IGFBP4,IGFBP5,PTPN1,BCAR1,ESR2,PPARG,GRB14,GAB1,…	HSPA2,UBL7,SMARCC1,HSPA6,CRKL,HSPA4,SUMO1,HSPA8,USP9X,IL6ST,FKBP4,ZFYVE19,SMG1,HSPA5,PIK3CA,COMMD1,PRNP,APBB1,PIK3CG,ZC3H13,CBLC,CBLB,IGF1R,STK11,SP1,SP3,TCEB1,STK3,SMARCD1,RHEB,UBE4B,SHFM1,GTF2F1,TTI1,CCND1,GRB10,GRB14,AHR,PTEN,CTBP1,YWHAH,TSG101,ARHGAP32,FBXW11,CDKN1B,RPS27A,UBE2D2,UBE2D3,UBE2D1,STIP1,SAP130,BACH1,GTF2B,CDC25C,AHSA2,GRAP2,JAK2,JAK3,DIO2,JAK1,TOPORS,MED12,BRCC3,CHUK,PAXIP1,PPARG…	CDC42EP5,ABCC6,HIST1H4A,MUC1,RDH13,MYH11,G6PC2,UBE2L3,ZFP36L1,BRWD1,OR2T1,CFD,GGT6,KDM4D,LYN,RGS9BP,OR5T1,KLK1,OR5V1,FCAR,KRT3,ZNF709,KRTAP5-1,CNOT3,TARM1,CRHR1,ZNF197,SLC27A4,CYP2R1,PSMB9,GOLGA2,GAN,BTLA,URM1,TAS2R9,TARM1,GPR20,CSN2,OR13A1,CNOT3,PIP4K2C,PADI6,OR10A3,HIST1H2BB,STX3,TSEN34,MRPL16,BPIFB4,CNTF,OR10A6,EDARADD,PTPRC,PATL1,STAT6,ARHGEF26,KRTAP5-5,ZNF267,RNPC3,SLC37A4,CTSO,BCAP31,OR6C76…	-0.0373118788362519	0.248280613465593	0.231698246159239	-0.105154688682554	0.414192058202709
OSI-930	KIT,KDR	SRC,SHC1,CDH5,PTPN11,CBL,PIK3CG,PLCG1,GRB2,VEGFA,CRK,KITLG,NRP1,FLT4,BCR	CRKL,FYN,IL6ST,IKBKB,PTK2B,RAPGEF1,CAV1,RARA,ITSN1,ARHGEF7,NTRK1,NTRK2,PIK3CG,CDH1,LYN,CDH5,PXN,ERBB2,CBLB,IGF1R,CD28,SHC1,KLK3,FASLG,KITLG,FGFR2,FGFR1,SOCS3,SYK,PTPN12,PTPN11,MST1R,KIT,GRB2,APP,CSF2RB,VDR,HRAS,DOCK1,KHDRBS1,GAB1,RRAS,DNM1,UBE2L3,DNM2,CRK,CD2AP,FLG,VIL1,JAK2,PIK3R2,JAK1,EPHB2,SLA,VEGFA,PIK3R5,HCK,PTPN1,BCAR1,EPOR,TNK2,ESR2,TNFRSF1A,VAV1,CBL,UBE2D2,LCK,SYN1,PDGFRB,PDGFRA,SLA2,STAM…	RNF14,ERRFI1,CRKL,HSPA4,HSPA8,MEN1,IL6ST,THBS1,LEF1,DLG1,DLG3,TYROBP,PIK3CA,PIK3CD,APBB1,PIK3CG,GRIN1,NR5A2,CBLC,CBLB,IGF1R,SP1,SP3,UBE4B,CCND1,GRB10,GRB14,USP34,PTEN,KLC1,FBXW11,CDKN1B,RPS27A,ITGA4,UBE2D1,GRAP2,JAK2,JAK3,JAK1,CHUK,PAXIP1,PPARG,VEGFA,VEGFB,HCK,HMCN1,CBY1,TNK2,CBL,GIT1,GIT2,VWF,ASH2L,LRPAP1,PAG1,RET,SMAD3,NPHP1,THRA,NCOA2,NEDD9,NCOA1,NCOA6,MTA1,NEDD4,CDC37,CISH,MVP,PSMD1,RXRG,RXRA…	CDC42EP5,HIST1H4A,OR5T1,KRTAP5-1,KRTAP5-2,RDH13,MYH11,OR2T1,ARHGAP27,PKLR,LYN,TARM1,FCAR,PHOSPHO1,LAIR1,ZNF709,KRTAP5-1,CNOT3,KRTAP4-9,TARM1,CRHR1,APOBEC3A,PANK4,PSMB9,AGFG1,ABCC1,GAN,LY6E,TAS2R9,TARM1,NUDT4,CBX2,CSN2,OR13A1,CNOT3,HSPA1L,NET1,UNC79,MSRB3,PADI6,DHX16,OR10A3,HIST1H2BB,APOM,TSEN34,MRPS18B,RING1,NDUFA7,PTPRC,TAS1R1,IER3,ARHGEF26,SLC37A4,CTSO,AGK,FAN1,TRIM69,HTN3,ANKRD28,HS3ST5,LILRB5…	0.411729990997098	0.516997604339241	0.553991663172699	0.520878454112842	0.577983853304929
OSU-03012	PDPK1	RPS6KA3,SGK1,PRKCE,PKN2,RPS6KB1,PDK1,AKT1,PRKCZ,G3BP1,SND1	RPS6KA2,RPN1,CDKN1B,MAPK14,RPS6,BAD,AKT3,ARRB2,RICTOR,TSC2,TSC1,RPTOR,THEM4,SKP2,NEDD4L,PARD6G,RAF1,RBPJ,RPS6KB1,PARD6B,PARD6A,RPS6KB2,MAPKAP1,MAPK3,MAPK1,IKBKB,NEDD4,PRKACA,RELA,TERT,BRCA1,NOS3,SQSTM1,PRKCA,PKN2,PRKCE,CHUK,FOXO1,USP10,PRKCZ,MTOR,SND1,HSP90AA1,RHOA,EP300,FOXO3,TCL1A,RPS6KA3,SGK1,AKT1,GSK3A,XIAP,PARD3,PDK1,PTEN,AR,G3BP1,BRAF,MAPT,PDPK1,PAK1,VHL	RNF14,HSPA2,HSPA6,HSPA5,HSPA4,SUMO1,HSPA8,FKBP4,SMG6,RPF1,COMMD1,DUSP4,ZC3H18,ARHGEF11,IGF1R,STK11,DIAPH1,BABAM1,SP1,SP3,STK3,AKAP5,GTF2F1,TTI1,CCND1,MAX,CCND3,GRB14,AHR,PTEN,RPS27L,CDKN1B,RPS27A,UBE2D2,UBE2D3,UBE2D1,STIP1,APOE,BACH1,AHSA1,AHSA2,MAP1LC3A,MAP1LC3B,BRCC3,CHUK,PPARG,ING4,RPS6KA1,RPS6KA2,RPS6KA3,RPS6KA4,KCNH2,TTC31,ZNF350,SERBP1,KRT19,SMAD4,SMAD1,SMAD2,PARD6B,XIAP,AKAP13,REL,TSC2,HTR…	CDC42EP5,HIST1H4A,ARHGAP35,ZNF689,OR5T1,PANK4,GJD2,RDH13,MYH11,SLC45A3,OR3A3,OR2T1,ARHGAP27,PKLR,LYN,TARM1,FCAR,KCNE2,LAIR1,ZNF709,KRTAP5-1,CNOT3,TARM1,CRHR1,APOBEC3A,PANK4,PSMB9,ABCC1,GAN,ADAMTS13,LY6E,TAS2R9,COLEC12,TARM1,ZNF208,PIP,CSN2,OR13A1,CNOT3,UNC79,PADI6,OR10A3,HIST1H2BB,TSEN34,CACFD1,ARHGAP27,NDUFA7,SKI,PSMB4,MAPK13,F11R,PTPRC,KAT6B,ARHGEF26,C1R,SLC37A4,ZIC3,CTSO,AGK,FAN1,TRIM69,CD1A,H…	0.274597564572263	0.287982500686486	0.388321364942729	0.29654202155781	0.373499280694377
PAC-1	CASP3	GZMB,BIRC7,BIRC2,CASP6,APP,HCLS1,CASP9,UBC,XIAP,CASP8,PARP1	HSPA2,AGL,RNF11,HSPA5,HSPA4,HSPA9,HSPA8,LAPTM5,PDCD11,SQLE,HSPA6,PRNP,RNF114,C11orf58,TMEM59,ABCD3,CBLB,NUP98,XPC,SP1,NUP93,PTRH2,TRAPPC3,PRPH,CTBP1,CTBP2,TSG101,ATP2A2,ITGA5,GTF3C4,XPO1,ZNF451,XPO5,CSDE1,TTK,LSS,EPS15L1,ANAPC5,GARS,ANAPC7,RPS6KA1,RPS6KA3,KCNH2,PSMD14,PSMD10,TOP1,PSMD12,UTP20,SERBP1,GANAB,NUP133,SMAD4,SMAD7,SMAD1,SMAD2,SMAD3,PELI1,ARF1,ARF6,ARF4,SPTLC1,PRKAR1A,SAR1A,DCAKD,KIAA152…	RNF14,HSPA2,AGL,RNF11,HSPA5,HSPA4,CHD8,HSPA9,HSPA8,LAPTM5,B2M,MZT2B,PDCD10,PDCD11,SQLE,HSPA6,NCBP2,PIK3CA,PPP4C,PRNP,ZNF706,PIK3CG,RNF114,C11orf58,ZC3H15,SPTLC3,TMEM59,KDM2A,ZC3H18,ABCD3,KDM2B,DHX8,CBLB,NUP98,XPC,SP1,XPA,SP3,NUP93,PPP2R2C,PPP2R2B,GC,PIK3C3,PTRH2,TRAPPC1,MAX,TRAPPC3,TRAPPC2,TRAPPC5,TRAPPC4,PRPH,BAK1,TPX2,CSN2,CSN3,CTBP1,CTBP2,TSG101,ATP2A2,ITGA1,ITGA2,NOP2,ITGA4,ITGA5,ITGA6,ITGA7,…	ZKSCAN3,MYH11,CLTB,OR2T1,P2RY14,LAIR2,SPSB4,SSBP1,FCAR,CNOT3,TARM1,APOBEC3A,PSMB9,GAN,OR4C3,ABCB8,SKA1,MPI,OR10A3,BAAT,CPNE7,KRTAP5-5,ZNF267,RNPC3,HSD11B2,B3GNT4,HS3ST5,TMEM86B,TRAPPC2,SURF4,DDOST,MBOAT7,PRPF31,NPBWR2,MAGED1,MCFD2,OR10V1,PPFIA3,BICD2,CNTN2,OR10H5,OR4F6,DEFB125,DPAGT1,NEGR1,RGS21,UGT8,ASB7,MRPL46,CLEC7A,ABR,RND1,PUF60,LAIR2,KRT2,HIST1H3C,RAG2,HIST1H3I,MANEA,GP6,OR5AP2,HIST1H2AM,TM…	0.280412093340517	0.422693342190596	0.434095458909248	0.386406912519703	0.436612835674179
Paclitaxel	TUBA1A,TUBA3E,TUBA3C,TUBB2A,TUBB1,TUBB6,TUBB2B	PFDN2,RUVBL1,LRRK2,TTI1,TUBA1C,TUBA1B,TUBA1A,ACAT1,PFDN4,PFDN5,TUBA4A,TIMM50,AIFM1,TUBB2A,SMG1	SRCAP,MYC,VBP1,HSPA4,VPS72,HSPA8,INO80,KAT5,MAP2K3,MSN,PIH1D1,UPF1,SFXN3,TELO2,SMARCA1,ACTR6,DPCD,UPF2,TOMM7,RUVBL1,LRRK2,RUVBL2,TUBA1C,TUBA1B,TUBA1A,YWHAQ,SMG9,CDC37,ACAT1,TUBA3E,DMAP1,TIMM50,MBP,MAGOH,ACTL6A,ZNHIT1,PFDN2,PFDN5,PFDN4,PFDN6,TUBB6,SNCA,TUBB1,POLR2E,EP400,MTOR,DNM1L,NFRKB,TUBA4A,ACO2,TUBB2A,ACTB,CTNNB1,TTI1,LTV1,RPAP3,H2AFZ,PDRG1,EIF4EBP1,CFDP1,YEATS4,ACTR8,HSP90AA1,ACTR5,AIFM1,EIF…	HSPA2,SMARCC1,HSPA6,HSPA5,HSPA4,SUMO1,HSPA9,HSPA8,MEN1,FKBP4,SRSF10,SRSF12,SMG5,SMG7,SMG1,SUPT5H,SMG9,APBB1,ZC3H13,ZC3H14,STK11,ARID1A,SP1,GTF2F1,TTI1,GTF2F2,MAX,BAK1,AHR,STK38L,TSN,CAPZB,FBXW11,CDKN1B,POLR1A,POLR1B,POLR1C,POLR1D,SFXN3,SFXN1,STIP1,SAP130,GTF2B,AHSA1,AHSA2,HRH2,DMAP1,JAK1,DPCD,SNRNP200,CHUK,BLM,CBY1,KCNH2,MAGOHB,CBL,TTC31,PDRG1,KRT10,NOV,EIF4A3,MYH10,SMAD4,HIST1H2BC,SMAD3,PARK2,PL…	CDC42EP5,HIST1H4A,OR5T1,RDH13,MYH11,OR2T1,ARHGAP27,PKLR,LYN,TARM1,FCAR,LAIR1,ZNF709,KRTAP5-1,CNOT3,TARM1,CRHR1,APOBEC3A,PANK4,PSMB9,ABCC1,GAN,LY6E,TAS2R9,TARM1,CSN2,OR13A1,CNOT3,UNC79,PADI6,OR10A3,HIST1H2BB,TSEN34,NDUFA7,PTPRC,ARHGEF26,SLC37A4,CTSO,AGK,FAN1,TRIM69,HS3ST5,LILRB5,OR5T2,OR5M1,CNOT3,SLC2A6,GP6,NCR1,OR13A1,KRT23,GP6,CNOT3,SURF4,DDOST,MBOAT7,RDH13,PRPF31,PLA2G10,CNOT3,PRPF31,NAPEPLD,HI…	0.0669658770056226	0.143035444665127	0.16987493029469	0.28986562695038	0.283780187020578
Parthenolide	NFKB1	HDAC1,IKBKB,NR3C1,BTRC,SP1,NFKBIA,MAP3K8,NOTCH1,CTNNB1,CHUK,REL,RELB,NFKB2,EP300,RELA,BCL3	SMARCC1,GHR,SUMO1,MEN1,ATF7IP,IKBKB,AKT1,HDAC2,CRY2,RARA,MAP3K8,BHLHE41,RBPJ,COMMD1,RUVBL2,DNMT1,ETS1,SETD7,CDH1,RELB,MYC,MYB,CDH5,CUL1,CUL2,BRCA1,TRIM28,SP1,SP3,CREB1,PLK4,E2F4,PER2,PER1,SNAI1,CSNK2A1,FGFR1,CDH3,SOCS1,WHSC1,MAX,SAP30,RBBP7,TCF7L1,RBBP5,RUNX2,RUNX1,BRMS1,PHB,CTBP1,MTA3,NR3C1,DNMT3B,FBXW11,BCL11B,CLSPN,NFKBIB,MED20,NFKBIA,PHF21A,KAT2B,NFKBIE,UHRF1BP1,TCF7L2,CHD4,EED,ARID4B,SUDS3,S…	RNF14,HSPA2,SMARCC1,HSPA6,HSPA5,HSPA4,SUMO1,FOXA1,HSPA9,HSPA8,PSPC1,MEN1,USP9X,FKBP4,HIPK2,IFNAR1,POLK,SF3B3,NCBP1,EEF2K,ZFYVE19,DLG5,CRKL,IRS1,NR0B2,COMMD1,COMMD6,BTAF1,TSC1,ZC3H13,RNF111,KDM2A,WEE1,KDM2B,SUMO3,PIK3R2,CBLC,DHX9,IGF1R,STK11,ARID1A,BABAM1,WRN,SP1,SP3,TCEB1,SMARCD2,SMARCD1,GATA2,UBE4B,JAK2,GTF2F1,ESR2,TTI1,POU2AF1,CCND1,WHSC1,CCND3,MBTD1,VAV1,PRPH,AHR,PTEN,ITGA4,TCF12,CTBP1,CTBP2,F…	KRTAP5-6,TARM1,MYH11,RPS18,LSM2,LAIR2,SSBP1,FCAR,CNOT3,APOBEC3A,PSMB9,GAN,LTA,DHX16,OR10A3,BAAT,MRPS18B,DAXX,RING1,HLA-DQA2,DDAH2,HS3ST5,POU5F1,OR5M1,SURF4,DDOST,MBOAT7,PRPF31,OR6X1,OR2A25,APOM,TAS2R40,OR2A14,HSPA1A,GABBR1,NPBWR2,RNF5,OLR1,PSMB9,RGS21,RNF5,MRPL46,CDSN,ABR,OR12D2,MRPS18B,PUF60,TNF,NEU1,LY6G6C,HIST1H3C,HIST1H3I,TRIM31,GP6,HIST1H2AM,WDR46,VPS52,RING1,TAPBP,PFDN6,OR10G9,SLC39A7,RXRB,…	0.231403011262035	0.276020129323439	0.364541901908528	0.349432023467375	0.334105349030837
Pazopanib	KDR,PDGFRA,PDGFRB,KIT	PDGFRB,PDGFRA,PDGFA,PLCG1,CRK,FLT4,PIK3CG,KITLG,BCR,STAT3,STAT1,SLC9A3R1,FYN,NRP1,CDH5,SRC,PDGFB,PDGFC,SHC1,VEGFA,PTPN1,RASA1,NCK2,PTPN11,CBL,PTEN,GRB2	EFNB2,CRKL,NRAS,HDAC3,IL6ST,IKBKB,AKT1,PTK2B,RAPGEF1,CAV1,RARA,IRS1,ITSN1,ARHGEF7,NTRK1,NTRK2,PIK3CG,PAG1,CDH1,CFTR,LYN,CDH5,CBLB,PXN,ERBB2,ERBB3,IGF1R,CD28,SHC1,ERBB4,SP1,KLK3,FASLG,KITLG,FGFR2,FGFR1,SOCS3,SYK,PTPN12,PTPN11,MST1R,KIT,PTEN,GRB2,PEMT,APP,CSF2RB,VDR,HRAS,DOCK1,KHDRBS1,GAB1,RRAS,GAB2,DNM1,UBE2L3,DNM2,CRK,CD2AP,FLG,RASA1,ADRB2,VIL1,JAK2,PIK3R2,JAK1,EPHB2,CTLA4,FOS,MAPT,SLA,RHOU,VEGFA…	RNF14,ERRFI1,SMARCC1,CRKL,HSPA4,SUMO1,HSPA9,HSPA8,MEN1,IL6ST,FKBP4,BRMS1,IFNAR1,IGSF11,UBE2V2,DLG1,DLG3,TYROBP,PIK3CA,COMMD1,PRNP,APBB1,PIK3CG,GRIN1,SUMO3,NR5A2,CBLC,CBLB,IGF1R,IFNG,SP1,SP3,RNF220,RSU1,UBE4B,TTI1,HIPK2,CCND1,GRB10,GRB14,USP34,PTEN,MAF,KLC1,RBL2,FBXW11,CDKN1B,RPS27A,UBE2D2,UBE2D3,UBE2D1,LIMS1,SAP130,APOE,PPP1CC,GTF2B,GRAP2,JAK2,NF2,JAK1,TOPORS,XPOT,CHUK,PAXIP1,BLM,PPARG,VEGFA,RNF4…	CDC42EP5,HIST1H4A,OR5T1,SLCO4C1,KRTAP5-1,KRTAP5-2,RDH13,MYH11,OR2T1,ARHGAP27,CLEC5A,LYN,TARM1,SLC19A1,LAIR1,ZNF709,KRTAP5-1,CNOT3,KRTAP4-9,TARM1,CRHR1,APOBEC3A,PANK4,PSMB9,AGFG1,ABCC1,GAN,LY6E,TAS2R9,PC,PLK3,CSN2,OR13A1,CNOT3,SULT1B1,NET1,UNC79,PADI6,DHX16,OR10A3,HIST1H2BB,APOM,TSEN34,MRPS18B,RING1,CNTF,PTPRC,KRT25,ARHGEF26,SLC37A4,CTSO,AGK,FAN1,TRIM69,HTN3,ANKRD28,HS3ST5,LILRB5,OR5T2,OR5M1,CNOT3…	0.174759004078678	0.270270138018077	0.279967965291695	0.250404960727579	0.286741608070357
PD-0325901	MAP2K1	MAPK3,MAPK1,RAF1,BRAF,ARAF	BCL2L1,MKNK2,NRAS,HRAS,SMAD1,RAP1A,MAPK14,MAP2K2,MAP2K1,ARRB2,RAF1,ETS1,YWHAZ,NCOA3,MAPK3,YWHAQ,JUN,RB1,RPS6KB2,PEA15,YWHAH,MAPK1,AKT1,YWHAB,DUSP4,MYC,DUSP6,DUSP1,YWHAG,YWHAE,PEBP1,PRKCA,CDC25A,PRKCE,MRAS,STK3,HSP90AA1,PTPN7,KRAS,RPS6KA1,RPS6KA2,RPS6KA3,TP53,PTPRR,ESR1,MBP,XIAP,BAD,PAK1,STAT5A,ELK1,PRKACA,BRAF,PHB,ARAF,RHEB,LCK,BCL2	HSPA2,FGFR1OP2,HSPA6,CRKL,HSPA4,SUMO1,HSPA9,HSPA8,FKBP4,HIPK2,PDCD10,FKBP8,HSPA5,PIK3CA,COMMD1,PIK3CD,PIK3CG,SUMO3,IGF1R,STK11,WRN,SP1,SP3,STK3,STK4,AKAP5,CCND1,MAX,CCND3,CCND2,BAK1,AHR,PTEN,FBXW11,CDKN1B,RPS27A,ITGA4,UBE2D3,TFDP2,STIP1,CCT8,CCT2,CCT3,CCT7,CCT4,CCT5,AHSA1,AHSA2,JAK2,JAK3,JAK1,TOPORS,CHUK,BLM,PPARG,ING4,ING1,BNIP3,RPS6KA1,RPS6KA2,RPS6KA3,RPS6KA4,KCNH2,PSMD10,CBL,TTC31,PDE6D,SMAD4,…		0.26228900238308	0.496133644952432	0.542897582482555	0.404721211974541	0.589668685234374
PD-0332991	CDK4,CDK6	CDKN2B,CDKN2C,BRCA1,CDKN2D,CCND1,CDKN1B,CCND3,CCND2,PSMD10,RB1,CDC37,CDK2,PCNA,HSP90AA1,HIST1H1A	HSPA2,EXO1,HSPA6,HSPA5,HSPA4,SUMO1,STK11,SIVA1,IKBKB,AKT1,PIH1D1,MLH1,RPA1,SUGT1,DLG5,ZRANB3,MAP3K3,DNMT1,GADD45G,HSP90AB1,TDP2,MYC,CUL1,BRCA1,CDKN2C,HSPA8,TUBG1,CDKN2D,BARD1,WRN,SP1,TOMM34,PAFAH1B1,CSNK2A1,FKBP4,SHFM1,RBBP8,GTF2F1,CCND1,PHB,CCND3,CCND2,RBBP7,AHR,PTGES3,PTGES3L-AARSD1,ATR,CCNO,CCNH,CFTR,FZR1,DTL,MED21,CDKN1B,RPS27A,CHEK1,UBE2D1,RAD1,POLN,PINK1,ARID4A,STIP1,XRCC5,TERT,MUTYH,KDM5A,…	RNF14,HSPA2,UBL7,CCNE1,HSPA6,HSPA5,HSPA4,SUMO1,FOXA1,HSPA9,STK11,USP9X,RNF168,FKBP4,HIPK2,NDEL1,SMARCC1,MZT2B,ATRX,HUWE1,SMG6,DLG5,CRKL,ATRIP,NR0B2,TSC1,ZC3H13,PRIM1,RNF111,KDM2A,RPS3A,THY1,KDM2B,SUMO3,PIK3R2,CBLC,DHX9,IGF1R,HSPA8,WRN,SP1,XPA,SP3,STK3,AKAP5,SHFM1,UBXN7,GTF2F1,TTI1,GTF2F2,CCND1,WHSC1,CCND3,CCND2,RPS24,GINS2,AHR,PTEN,ATF4,CTBP1,FBXW11,DTL,CDKN1B,RPS25,RPS27A,UBE2D2,UBE2D3,HSP90B1,U…	CDC42EP5,HIST1H4A,OR5T1,PHF21A,RDH13,MYH11,SMPD2,ESPL1,EPHA7,OR2T1,ARHGAP27,PKLR,LYN,TARM1,FCAR,LAIR1,ZNF709,KRTAP5-1,CNOT3,TARM1,CRHR1,APOBEC3A,PANK4,PSMB9,ABCC1,GAN,LY6E,TAS2R9,TARM1,CSN2,OR13A1,CNOT3,CD63,UNC79,PADI6,OR10A3,HIST1H2BB,TSEN34,NDUFA7,PTPRC,ARHGEF26,SLC37A4,CTSO,MTO1,AGAP2,AGK,FAN1,TRIM69,HS3ST5,LILRB5,OR5T2,OR5M1,CNOT3,SLC2A6,MAP3K7,GP6,NCR1,OR13A1,KRT23,GP6,CNOT3,SURF4,DDOST,MBO…	0.24563154196646	0.442511576432383	0.526150340034249	0.366088923201434	0.533055267944479
PD-173074	FGFR1,FGFR3	CRK,SOS1,CTNNB1,PLCG1,FLG,FGF8,FGF7,FGF6,FGF5,FGF4,FGF3,FGF2,FGF1	MEN1,IKBKB,RAPGEF1,S100A13,ITSN1,FGFR2,NTRK1,NTRK2,CDH1,CDH3,CDH2,CDH5,PXN,ERBB2,CBLB,SHC1,FGFR4,CBY1,FGFR3,FGFR1,SYK,SYT1,TCF7L1,RBBP5,KIT,GRB2,FBXW11,HRAS,DOCK1,KHDRBS1,TCF7L2,CRK,FLG,RUVBL1,RUVBL2,CHD8,VIL1,NR5A2,TCF4,TCF7,TCF3,FGF8,FGF7,FGF6,FGF5,FGF4,BCAR1,FGF2,FGF1,CBL,CREBBP,HDAC1,PDGFRB,PDGFRA,RET,SMAD3,SH3BP2,HCK,ABL1,ABL2,BCR,FLT1,NEDD9,SKP1,FGF3,PSEN1,CTNNA1,NFKB1,MAPK8,KDR,SRC,LEF1,EP…	RNF14,ERRFI1,SMARCC1,CRKL,HSPA4,HSPA8,MEN1,USP9X,IFNAR1,EEF2K,ZFYVE19,SMG1,TYROBP,NR0B2,SMG9,PIK3CG,RNF111,KDM2A,WEE1,KDM2B,PIK3R2,CBLC,CBLB,IGF1R,SP1,SP3,SMARCD2,SMARCD1,TGFB1I1,SNAP25,TTI1,GRB10,GRB14,PRPH,PTEN,TCF12,CTBP1,ARHGAP32,FBXW11,CDKN1B,RPS27A,ITGA4,UBE2D1,SAP130,GTF2B,GRAP2,JAK2,JAK3,DMAP1,JAK1,KCNIP3,DPCD,CHUK,PPARG,VEGFA,VEGFB,HCK,CBY1,ING2,ZEB2,TNK2,CSNK1A1,TFAP4,CBL,GIT1,GIT2,PIK3…	TARM1,ESRRG,MYH11,RPS18,LSM2,LAIR2,AGER,SSBP1,FCAR,CNOT3,NLRP4,APOBEC3A,PSMB9,GAN,ABCB8,LTA,OR10A3,BAAT,DAXX,HSPA1A,MAPK13,FZD1,DDAH2,HS3ST5,POU5F1,OR5M1,LAGE3,SURF4,DDOST,MBOAT7,PRPF31,OR6X1,OR2A25,APOM,TAS2R40,OR2A14,HSPA1A,ARSE,KRTAP19-2,KRTAP19-4,KIT,SFTPD,FOXD3,RGS21,RNF220,RNF5,MRPL46,TPCN1,BRE,CXCR3,CDSN,ABR,SLC30A2,OR12D2,LAMB3,LTA,MRPS18B,LDLRAP1,RTN3,PUF60,TNF,CNDP2,NEU1,LY6G6C,HIST1H3C…	0.242324378800879	0.344325703640522	0.359798917704695	0.332469702761989	0.393677237364862
PF-4708671	RPS6KB1	RPTOR,RPS6,PDK1,AKT1,MTOR,PDPK1,RICTOR	FKBP4,AKT1,EP300,MAGOH,BRCA1,RPL14,RPL15,RPL11,RPL13,RPL18,RPL19,IKBKB,TTI1,GSK3A,XIAP,PTEN,FKBP1A,PAK1,RPS27L,CDKN1B,RPL4,RPS27A,RPL3,RICTOR,THEM4,TSC2,AKT1S1,CHUK,HSP90AA1,STAT3,RPS6KA2,RPS6KA3,DEPTOR,PRKCZ,EIF4EBP1,SERBP1,RPL18A,RAP1B,RPS15A,MAPK14,RPS6,RPS5,ARRB2,RAF1,TSC1,SKP2,STAT1,RPS6KB1,RPS6KB2,RPL27A,RPS26,RPS24,RPS25,RPS23,RPS20,RPS28,RPS29,MTOR,SND1,RPS4X,MLST8,STAU1,SGK1,FOXO1,PRR5L,…	RNF14,HSPA2,MOV10,HSPA6,HSPA5,HSPA4,SUMO1,HSPA9,HSPA8,FKBP4,SRSF10,SRSF12,SMG6,SMG1,RPF1,RPF2,COMMD1,ZC3H13,ZC3H14,IGF1R,STK11,BABAM1,SP1,SP3,STK3,GTF2F1,TTI1,CCND1,MAX,CCND3,AHR,PTEN,STK38L,TSN,CAPZB,RPS27L,CDKN1B,RPS27A,UBE2D2,UBE2D3,UBE2D1,STIP1,SAP130,APOE,BACH1,EFTUD2,AHSA1,AHSA2,JAK2,JAK1,MYBBP1A,BRCC3,CHUK,BLM,PPARG,GLMN,RPS6KA2,RPS6KA3,RPS6KA4,KCNH2,MAGOHB,TTC31,KRT14,ZNF350,PDE6D,SERBP1,…	KRTAP5-6,KRTAP5-2,OR2H1,DEFB135,KRTAP5-1,RXRB,OR6C68,ZNF611,KRTAP12-3,HLA-F,NMS,MICB,OR6C1,ARSH,KRTAP3-3,DNAJC19,DENND1C,ACOT6,ZNF551,OR5L2,KRTAP4-9,HLA-DQA1,PSMB8,HLA-DRB1,HLA-DQA2,HLA-DRA,KRTAP9-3,OR2J3,OR6C65,OR6C3,HLA-G,TRIM71,TSN,SARNP,HSPA1L,DHX16,MBD5,APOM,MRPS18B,TECRL,NOTCH4,APOM,KRTAP2-3,OR2H1,DIO2,LY6G6C,MT1H,HTN3,KRTAP4-11,ANKRD28,DIO1,C6orf25,HLA-F,DDAH2,KRTAP5-11,KRTAP5-10,ABCF1,LGR…	0.168340706795511	0.179779838001851	0.237258857241884	0.155788160792098	0.234706790881504
PHA-665752	MET	SRC,PLXNB1,EGFR,CBL,GAB1,GRB2,HGF,PTPN1	ERRFI1,CRKL,HSPA4,HSPA8,IKBKB,PTK2B,RAPGEF1,SEMA4D,EGF,CAV1,RARA,CALM2,ITSN1,ARHGEF7,ARHGEF11,HSP90AB1,CDH1,LYN,BLNK,CBLC,ERBB3,IGF1R,CD28,SHC1,ERBB4,KLK3,FASLG,SYK,PTPN11,MST1R,CD2AP,GRB2,PEMT,VDR,RPS27A,UBE2D2,GAB1,GAB2,DNM1,UBE2L3,DNM2,CRK,KIT,TGFA,PLXNB1,GRAP2,JAK2,PIK3R2,EPHB2,TOM1L1,EPN1,HCK,PTPN1,BCAR1,EPOR,TNK2,ESR2,LRIG1,ESR1,VAV1,CBL,LCK,SYN1,PDGFRB,SLA2,STAMBP,EPHA2,RET,PELP1,SPRY2,SPR…	RNF14,ERRFI1,HSPA6,CRKL,HSPA4,SUMO1,HSPA8,MEN1,IL6ST,FKBP4,THBS1,SEMA4D,LEF1,RNF11,DLG1,DLG3,SMG1,HSPA5,TYROBP,PIK3CA,PIK3CG,RPL18,GRIN1,NR5A2,CBLC,ARHGEF11,IGF1R,STK11,SP1,SP3,UBE4B,TTI1,CCND1,SH3KBP1,RPS24,GRB14,USP34,PTEN,FAS,TSG101,FBXW11,CDKN1B,RPS27A,UBE2D2,UBE2D1,STIP1,FAF1,AHSA2,GRAP2,JAK2,NF2,JAK1,CHUK,PAXIP1,PPARG,VEGFA,RNF41,HCK,CBY1,TNK2,KCNH2,CBL,TTC31,GIT1,PRDM2,SERBP1,ASH2L,LRPAP1,…	TARM1,MYH11,CLTB,RPS18,LSM2,GGT6,P2RY14,KLK7,LAIR2,AGER,COL4A3,KLK1,SSBP1,FCAR,CNOT3,APOBEC3A,PSMB9,GAN,OR4C3,TBL1XR1,LTA,PIP4K2C,OR10A3,BAAT,CPNE7,STX3,DAXX,HSPA1A,SLC25A6,HLA-DQA2,EIF3F,MRPL49,DDAH2,CDC42EP2,HSD11B2,B3GNT4,HS3ST5,TMEM86B,POU5F1,OR5M1,OR5W2,GTF2F2,OR6N2,SFTPC,ZNF641,STAT3,RPL13,ADAM9,SURF4,DDOST,MBOAT7,PRPF31,OR6X1,OR2A25,APOM,TAS2R40,OR2A14,HSPA1A,GABBR1,NPBWR2,MAGED1,MCFD2,PPF…	0.0274262926890681	0.203275332422559	0.169590524308826	0.189926431934732	0.16757339831464
Phenformin	PRKAA1	PRKAB1,PRKAG2,PRKAG1,STK11	CAB39,PRKAB1,PRKAG1,PRKAG2,PRKAA2,PRKAA1,CDC37,UBC,HSP90AA1,STRADB	HSPA2,AGL,RNF11,HSPA5,HSPA4,HSPA9,HSPA8,LAPTM5,PDCD11,SQLE,HSPA6,RNF114,C11orf58,SPTLC1,ABCD3,CBLB,NUP98,XPC,SP1,NUP93,PTRH2,TRAPPC3,PRPH,CTBP1,CTBP2,TSG101,ATP2A2,ITGA5,GTF3C4,XPO1,ZNF451,XPO5,CSDE1,TTK,LSS,EPS15L1,ANAPC5,GARS,ANAPC7,RPS6KA1,RPS6KA3,KCNH2,PSMD14,PSMD10,TOP1,PSMD12,UTP20,SERBP1,GANAB,NUP133,SMAD4,SMAD7,SMAD1,SMAD2,SMAD3,PELI1,ARF1,ARF6,ARF4,TMEM59,PRKAR1A,SAR1A,PRKAA1,DCAKD,FOXO1…	CDC42EP5,HIST1H4A,OR5T1,RDH13,MYH11,OR2T1,ARHGAP27,PKLR,LYN,TARM1,FCAR,LAIR1,ZNF709,KRTAP5-1,CNOT3,TARM1,CRHR1,APOBEC3A,PANK4,PSMB9,ABCC1,GAN,LY6E,TAS2R9,TARM1,CSN2,OR13A1,CNOT3,UNC79,PADI6,OR10A3,HIST1H2BB,TSEN34,NDUFA7,PTPRC,ARHGEF26,SLC37A4,CTSO,AGK,FAN1,TRIM69,HS3ST5,LILRB5,OR5T2,OR5M1,CNOT3,SLC2A6,GP6,NCR1,OR13A1,KRT23,GP6,CNOT3,SURF4,DDOST,MBOAT7,RDH13,PRPF31,PLA2G10,CNOT3,PRPF31,NAPEPLD,HI…	0.0176791054043966	0.111785989134784	0.372776143659302	0.369236187239582	0.440995581798386
PIK-93	PI4K2A ,PI4K2B,PI3K	UBC	PI4K2A ,PI4K2B,PI3K,UBC	PI4K2A ,PI4K2B,PI3K,UBC	CDC42EP5,HIST1H4A,OR5T1,RDH13,MYH11,OR2T1,ARHGAP27,PKLR,LYN,TARM1,ZNF627,OR13C3,FCAR,LAIR1,ZNF709,KRTAP5-1,CNOT3,TARM1,CRHR1,APOBEC3A,PANK4,PSMB9,ABCC1,GAN,LY6E,TAS2R9,TARM1,CSN2,OR13A1,CNOT3,AKR1C4,UNC79,PADI6,RING1,OR10A3,HIST1H2BB,TSEN34,COPS8,NDUFA7,PTPRC,PLN,ZNF43,ARHGEF26,CR1,SLC37A4,BTNL2,CTSO,AGK,FAN1,TRIM69,APRT,HS3ST5,LILRB5,OR5T2,OR5M1,CNOT3,SLC2A6,GP6,NCR1,OR13A1,KRT23,GP6,CNOT3,SURF4…	0.0427885325534012	0.0403725914125604	0.0430773732454639	0.502407004799753	0.570149257587105
PLX4720	BRAF	YWHAZ,RPS6KA2,AKT1,PRKCA,HRAS,YWHAQ,PRKCE,RPS6KB2,MAP2K2,MAP2K1,PRKACA,ARAF,RAF1,MAPK3	BCL2L1,IKBKB,AKT1,ARAF,PEBP1,PIK3CA,PIK3CD,MAP3K5,RELA,BRCA1,STK3,MDM4,KRAS,AKAP5,PHB,GSK3A,PTEN,ELK1,PAK1,CDKN1B,HRAS,ITGA4,AANAT,RICTOR,THEM4,LRRK2,TSC2,CDC25C,CDC25B,CDC25A,MRAS,CHUK,PTPN7,RPS6KA2,RPS6KA3,TP53,CBL,AR,HDAC5,HDAC4,HDAC7,RPS6KB1,RAP1A,MAPK14,RPS6,XIAP,PRKAR2B,ARRB2,ABL1,PIK3CG,RAF1,TSC1,SKP2,ZHX2,GP1BA,RPS6KB2,MAPK3,MAPK1,MARK2,MARK3,DUSP4,DUSP1,EPB41L3,RALGDS,MTOR,PRKAR1A,EP300,…	TRAF2,HSPA2,FGFR1OP2,HSPA6,CRKL,HSPA4,SUMO1,CTTNBP2,HSPA8,MEN1,FKBP4,HIPK2,PDCD10,FKBP8,SMG6,HSPA5,PIK3CA,COMMD1,PIK3CD,PIK3CG,RPL18,RPS3A,HSPA9,NR5A2,CBLC,CBLB,IGF1R,STK11,WRN,SP1,SP3,STK3,STK4,AKAP5,GTF2F1,AKAP1,TTI1,CCND1,MAX,CCND3,CCND2,RPS24,BAK1,AHR,PTEN,ATF4,FBXW11,RPS27L,CDKN1B,RPS27A,ITGA4,UBE2D3,UBE2D1,STIP1,CCT8,APOE,CCT2,CCT3,BACH1,CCT7,CCT4,CCT5,AHSA1,AHSA2,CAV1,BRCC3,CHUK,BLM,PPARG,…	ADH4,TARM1,ZNF649,MYH11,SLC9A8,RPS18,LSM2,KLK7,LAIR2,OR5T1,COL4A3,SSBP1,FCAR,MT1F,CNOT3,FKBPL,APOBEC3A,PSMB9,GAN,LTA,OR10A3,BAAT,DAXX,HSPA1A,SLC25A6,HLA-DQA2,CHST14,BCO2,DDAH2,FAN1,OR2H1,POU5F1,ATP6V1E2,SFTPC,STAT3,ADAM9,SURF4,DDOST,MBOAT7,PRPF31,OR6X1,OR2A25,APOM,TAS2R40,OR2A14,HSPA1A,GABBR1,NPBWR2,RGS21,RNF5,MAP2K1,MRPL46,CDSN,ABR,OR12D2,MRPS18B,PUF60,TNF,NEU1,LAIR2,LY6G6C,HIST1H3C,HIST1H3I,TRI…	0.321206319561912	0.4719486112117	0.519216037284306	0.348069406407851	0.552737584853067
PLX4720 (rescreen)	BRAF	YWHAZ,RPS6KA2,AKT1,PRKCA,HRAS,YWHAQ,PRKCE,RPS6KB2,MAP2K2,MAP2K1,PRKACA,ARAF,RAF1,MAPK3	BCL2L1,IKBKB,AKT1,ARAF,PEBP1,PIK3CA,PIK3CD,MAP3K5,RELA,BRCA1,STK3,MDM4,KRAS,AKAP5,PHB,GSK3A,PTEN,ELK1,PAK1,CDKN1B,HRAS,ITGA4,AANAT,RICTOR,THEM4,LRRK2,TSC2,CDC25C,CDC25B,CDC25A,MRAS,CHUK,PTPN7,RPS6KA2,RPS6KA3,TP53,CBL,AR,HDAC5,HDAC4,HDAC7,RPS6KB1,RAP1A,MAPK14,RPS6,XIAP,PRKAR2B,ARRB2,ABL1,PIK3CG,RAF1,TSC1,SKP2,ZHX2,GP1BA,RPS6KB2,MAPK3,MAPK1,MARK2,MARK3,DUSP4,DUSP1,EPB41L3,RALGDS,MTOR,PRKAR1A,EP300,…	TRAF2,HSPA2,FGFR1OP2,HSPA6,CRKL,HSPA4,SUMO1,CTTNBP2,HSPA8,MEN1,FKBP4,HIPK2,PDCD10,FKBP8,SMG6,HSPA5,PIK3CA,COMMD1,PIK3CD,PIK3CG,RPL18,RPS3A,HSPA9,NR5A2,CBLC,CBLB,IGF1R,STK11,WRN,SP1,SP3,STK3,STK4,AKAP5,GTF2F1,AKAP1,TTI1,CCND1,MAX,CCND3,CCND2,RPS24,BAK1,AHR,PTEN,ATF4,FBXW11,RPS27L,CDKN1B,RPS27A,ITGA4,UBE2D3,UBE2D1,STIP1,CCT8,APOE,CCT2,CCT3,BACH1,CCT7,CCT4,CCT5,AHSA1,AHSA2,CAV1,BRCC3,CHUK,BLM,PPARG,…	ADH4,TARM1,ZNF649,MYH11,SLC9A8,RPS18,LSM2,KLK7,LAIR2,OR5T1,COL4A3,SSBP1,FCAR,MT1F,CNOT3,FKBPL,APOBEC3A,PSMB9,GAN,LTA,OR10A3,BAAT,DAXX,HSPA1A,SLC25A6,HLA-DQA2,CHST14,BCO2,DDAH2,FAN1,OR2H1,POU5F1,ATP6V1E2,SFTPC,STAT3,ADAM9,SURF4,DDOST,MBOAT7,PRPF31,OR6X1,OR2A25,APOM,TAS2R40,OR2A14,HSPA1A,GABBR1,NPBWR2,RGS21,RNF5,MAP2K1,MRPL46,CDSN,ABR,OR12D2,MRPS18B,PUF60,TNF,NEU1,LAIR2,LY6G6C,HIST1H3C,HIST1H3I,TRI…	0.321206319561912	0.4719486112117	0.52568752001	0.362581002122104	0.552737584853067
PXD101, Belinostat	HDAC1,HDAC2,HDAC3,HDAC4,HDAC5,HDAC6,HDAC7,HDAC9	SMARCC1,YWHAE,SUMO1,HDAC5,BHLHE41,DNMT1,YWHAH,RELA,HMG20B,TRIM28,SP1,SP3,NR2C1,SNAI1,CSNK2A1,CCND1,WHSC1,RBBP7,YWHAG,RUNX2,RUNX1,BRMS1,PHB,CTBP1,MTA3,ZNF217,RPS27A,PHF21A,SUDS3,UHRF1BP1,ARID4A,ARID4B,SKI,SAP130,CHD3,SAP30,CHD4,RUVBL2,NONO,TCF3,MIER1,PPARG,SFPQ,ING1,ING2,UBE2I,TP53,ESR1,MEF2C,MEF2A,PRDM1,NR0B2,ANKRA2,HDAC1,KDM1A,HDAC3,HDAC2,YY1,HDAC4,HDAC7,HDAC9,SMAD2,IKZF1,NCOR2,NCOR1,SPI1,STAT3,…	RNF14,SMARCC1,HSPA4,SUMO1,FOXA1,SUMO3,HSPA8,PSPC1,MEN1,HIPK2,SMG1,NR0B2,NRIP1,FAU,RNF111,THY1,HSPA9,IGF1R,WRN,SP1,SP3,SMARCD3,SMARCD2,SMARCD1,GATA2,TTI1,CCND1,WHSC1,CCND3,MBTD1,RPS24,AHR,PTEN,TCF12,CTBP1,CTBP2,FBXW11,CDKN1B,RPS27A,ITGA4,UBE2D1,BAZ2A,SAP130,CCT8,CCT2,CCT7,CCT5,JAK2,DMAP1,JAK1,TOPORS,PTBP1,DPCD,CHRAC1,SENP6,CHUK,SENP1,BLM,PPARG,PPP1R3D,PPARA,ING4,ZEB1,ING1,ING2,PSMD10,TOP1,ZNF350,P…	RNF14,HSPA2,HSPA6,HSPA5,HSPA4,HSPA9,HSPA8,NCBP1,NCBP2,CBX3,NR0B2,PPP4C,ZC3H13,ZC3H14,RNF111,KDM2A,KDM2B,CBLC,CBLB,NUP98,XPC,SP1,XPA,SP3,PPP2R2C,WHSC1,PRPH,BAK1,CTBP1,CTBP2,NSL1,NOP2,ITGA4,APOA1,XPO1,BACH1,NENF,FBXL15,KCNIP3,XPOT,ANAPC2,ZEB1,ANAPC4,ZEB2,RPS6KA1,RPS6KA2,RPS6KA3,RPS6KA4,KCNH2,ATAD5,PSMD14,PSMD10,TOP1,PSMD12,SERBP1,NOV,SMAD9,SMAD4,SMAD6,SMAD7,SMAD1,SMAD2,SMAD3,HRH2,PELI1,PELI3,PLRG1,…	PDE7B,KRT13,TARM1,MYH11,RPS18,LSM2,LAIR2,AGER,SSBP1,FCAR,CNOT3,APOBEC3A,PSMB9,CD300LD,GAN,ABCB8,LTA,OR10A3,BAAT,DAXX,HSPA1A,HLA-DQA2,PLN,ZNF43,DDAH2,OR2H1,POU5F1,OR5M1,SURF4,DDOST,MBOAT7,PRPF31,OR6X1,OR2A25,APOM,DEFB110,TAS2R40,AWAT1,OR2A14,HSPA1A,GABBR1,NPBWR2,USP19,RGS21,RNF5,HLA-DRA,MRPL46,CDSN,ABR,OR12D2,MRPS18B,PUF60,TNF,NEU1,LY6G6C,HIST1H3C,PRMT6,CAPZA2,EHMT2,HIST1H3I,TRIM31,GP6,HIST1H2AM,O…	0.348849839477527	0.385898475644407	0.40733191597673	0.385833125524672	0.393330512033152
QL-VIII-58	MTOR,ATR	ATM,CHEK1,FKBP4,AKT1,RICTOR,CDC7,RPTOR,STAT3,STAT1,RPS6KB1,MAPKAP1,ATRIP,AKT1S1,CHEK2,RAD52,BRCA1,RRAGC,RRAGB,WRN,XPA,BLM,TP53BP1,TELO2,MLST8,TP53,TTI1,RPA1,RPA2,PRR5L,EIF4EBP1,DEPTOR,FKBP1A,RHEB	BCL2L1,PTGS2,UBE3A,HSPA4,SUMO1,HSPA9,RAD18,HDAC3,FKBP4,AKT1,E2F1,PIH1D1,WRNIP1,RB1,RFWD2,TOPORS,MLST8,SMG1,RYR1,GTF2E1,LIG4,PLK1,CUL9,RRM2B,RELA,CUL7,SUMO3,AURKA,ERBB2,WT1,VRK1,TUBG1,BARD1,WRN,SP1,XPA,SP3,CUL1,CREB1,SMAD2,MDM4,CSNK2A1,KAT8,IKBKB,RBBP8,GTF2F1,TTI1,RPS6,CCND1,PHB,FZR1,GSK3A,KAT5,SFN,PTEN,TERF1,DBF4,FKBP1A,ATR,SIN3A,PAK1,HIPK2,CLSPN,MED21,CDKN1B,RPS27A,KAT2B,UBE2D1,POLR1B,POLR1C,IFN…	RNF14,HSPA2,UBL7,SMARCC1,MOV10,HSPA6,HSPA5,HSPA4,SUMO1,FOXA1,HSPA9,HSPA8,APBB1,USP9X,IL6ST,FKBP4,HIPK2,IFNAR1,SRSF11,SRSF10,POLK,CDC7,SF3B3,GATAD2A,FKBP8,TRAF3,NCBP1,HUWE1,SMG6,SMG1,CRKL,TYROBP,NR0B2,COMMD1,SMG9,DUSP4,BTAF1,ZC3H13,CRBN,ESPL1,ZC3H14,MRPL52,RNF111,THY1,YAP1,SUMO3,PPIE,SF3A1,CBLC,CBLB,IGF1R,STK11,PPP1R8,WDR1,WRN,SP1,XPA,SP3,DNAJC19,TAF1A,AGER,RNF220,POLI,STK3,SMARCD2,TGFB1I1,ETV5,EF…	CDC42EP5,HIST1H4A,OR5T1,KRTAP5-1,KRTAP5-2,RDH13,MYH11,OR2T1,ARHGAP27,PKLR,LYN,TARM1,FCAR,LAIR1,ZNF709,KRTAP5-1,CNOT3,KRTAP4-9,TARM1,CRHR1,APOBEC3A,PANK4,PSMB9,ABCC1,GAN,LY6E,TAS2R9,TARM1,CSN2,OR13A1,CNOT3,HSPA1L,UNC79,PADI6,DHX16,OR10A3,HIST1H2BB,APOM,TSEN34,MRPS18B,RING1,NDUFA7,PTPRC,IER3,ARHGEF26,SLC37A4,CTSO,AGK,FAN1,TRIM69,HTN3,ANKRD28,HS3ST5,LILRB5,OR5T2,OR5M1,CNOT3,SLC2A6,DEFB136,GP6,DEFB13…	0.200683067387811	0.377569112774178	0.406514123156847	0.352158601237447	0.567667835577779
QL-X-138	MKNK2,MTOR	RPTOR,FKBP4,RICTOR,STAT3,RRAGC,STAT1,RRAGB,MAPKAP1,MLST8,RPS6KB1,MAPK14,AKT1,PRR5L,MAPK1,EIF4EBP1,AKT1S1,FKBP1A,DEPTOR,RHEB,TTI1	HSPA4,HDAC3,FKBP4,AKT1,PIH1D1,MLST8,SMG1,RYR1,MYC,ERBB2,SP1,TELO2,RAP1B,IKBKB,TTI1,CCND1,GSK3A,SYK,FKBP1A,PAK1,CDKN1B,IFNGR1,RICTOR,MAPKAPK2,THEM4,RUVBL1,LRRK2,PTEN,TSC2,TUBA1A,JUN,PRR5L,AKT1S1,JAK2,JAK1,FOS,CHUK,POLR2E,GLMN,SKP2,CCDC8,EIF4E,PTPN7,RPS6KA1,RPS6KA2,RPS6KA3,RPS6KA4,ESR1,RPAP3,MEF2A,PRKCZ,EIF4EBP1,DEPTOR,PDE6D,LCK,CREBBP,HDAC1,PDGFRA,MKNK2,SMAD1,RET,MAPK14,RPS6,XIAP,ARRB2,PTPN2,RAF1,…	RNF14,HSPA2,SMARCC1,MOV10,HSPA6,CRKL,HSPA4,SUMO1,FOXA1,HSPA9,HSPA8,IL6ST,FKBP4,HIPK2,IFNAR1,GATAD2A,NCBP1,SMG6,SMG1,HSPA5,TYROBP,PIK3CA,COMMD1,SMG9,RPL18,SUMO3,CBLC,CBLB,IGF1R,STK11,BABAM1,WRN,SP1,SP3,STK3,TGFB1I1,GTF2F1,TTI1,GTF2F2,CCND1,MAX,CCND3,CCND2,AHR,PTEN,MAF,CTBP1,EIF2AK2,RPS27L,CDKN1B,RPS27A,UBE2D3,UBE2D1,POLR1A,POLR1B,POLR1C,POLR1D,STIP1,SAP130,APOE,BACH1,GTF2B,AHSA1,AHSA2,JAK2,JAK3,DM…	CDC42EP5,HIST1H4A,OR5T1,KRTAP5-1,KRTAP5-2,RDH13,MYH11,OR2T1,ARHGAP27,PKLR,LYN,TARM1,FCAR,LAIR1,ZNF709,KRTAP5-1,CNOT3,KRTAP4-9,TARM1,CRHR1,APOBEC3A,PANK4,PSMB9,ABCC1,GAN,LY6E,TAS2R9,TARM1,CSN2,OR13A1,CNOT3,HSPA1L,UNC79,PADI6,DHX16,OR10A3,HIST1H2BB,APOM,TSEN34,MRPS18B,RING1,NDUFA7,PTPRC,IER3,ARHGEF26,SLC37A4,CTSO,AGK,FAN1,TRIM69,HTN3,ANKRD28,HS3ST5,LILRB5,OR5T2,OR5M1,CNOT3,SLC2A6,DEFB136,GP6,DEFB13…	0.346482590632828	0.415612154727775	0.445139068862592	0.433832752068272	0.504103722198774
Rapamycin	MTOR	RPTOR,MAPKAP1,RICTOR,STAT3,RRAGC,STAT1,RRAGB,MLST8,RPS6KB1,FKBP4,AKT1,PRR5L,AKT1S1,EIF4EBP1,FKBP1A,DEPTOR,RHEB,TTI1	HSPA4,HDAC3,FKBP4,AKT1,PIH1D1,MLST8,SMG1,RYR1,RELA,BRCA1,SP1,IKBKB,TTI1,RPS6,CCND1,GSK3A,PTEN,FKBP1A,PAK1,CDKN1B,IFNGR1,RICTOR,THEM4,RUVBL1,LRRK2,RUVBL2,RAF1,TUBA1A,AKT1S1,JAK2,JAK1,FOS,CHUK,POLR2E,EIF4E,PTPN2,DEPTOR,RPAP3,PRKCZ,EIF4EBP1,PDE6D,CREBBP,HDAC1,PDGFRA,RAP1B,RET,MAPK14,GLMN,XIAP,ARRB2,TELO2,TSC2,TSC1,STAT3,STAT2,STAT1,RPS6KB1,MAPK8,SRC,TGFBR1,MTOR,EP300,FOXO1,PRR5L,PIAS1,HSP90AA1,RHEB,…		CDC42EP5,HIST1H4A,OR5T1,KRTAP5-1,KRTAP5-2,RDH13,MYH11,OR2T1,ARHGAP27,PKLR,LYN,TARM1,FCAR,LAIR1,ZNF709,KRTAP5-1,CNOT3,KRTAP4-9,TARM1,CRHR1,APOBEC3A,PANK4,PSMB9,ABCC1,GAN,LY6E,TAS2R9,TARM1,CSN2,OR13A1,CNOT3,HSPA1L,UNC79,PADI6,DHX16,OR10A3,HIST1H2BB,APOM,TSEN34,MRPS18B,RING1,NDUFA7,PTPRC,IER3,ARHGEF26,SLC37A4,CTSO,AGK,FAN1,TRIM69,HTN3,ANKRD28,HS3ST5,LILRB5,OR5T2,OR5M1,CNOT3,SLC2A6,DEFB136,GP6,DEFB13…	0.0896928110358842	0.165038497188057	0.277877096578988	0.198797993221836	0.244524301303082
RDEA119	MAP2K1	MAPK3,MAPK1,RAF1,BRAF,ARAF	BCL2L1,MKNK2,NRAS,HRAS,SMAD1,RAP1A,MAPK14,MAP2K2,MAP2K1,ARRB2,RAF1,ETS1,YWHAZ,NCOA3,MAPK3,YWHAQ,JUN,RB1,RPS6KB2,PEA15,YWHAH,MAPK1,AKT1,YWHAB,DUSP4,MYC,DUSP6,DUSP1,YWHAG,YWHAE,PEBP1,PRKCA,CDC25A,PRKCE,MRAS,STK3,HSP90AA1,PTPN7,KRAS,RPS6KA1,RPS6KA2,RPS6KA3,TP53,PTPRR,ESR1,MBP,XIAP,BAD,PAK1,STAT5A,ELK1,PRKACA,BRAF,PHB,ARAF,RHEB,LCK,BCL2	HSPA2,FGFR1OP2,HSPA6,CRKL,HSPA4,SUMO1,HSPA9,HSPA8,FKBP4,HIPK2,PDCD10,FKBP8,HSPA5,PIK3CA,COMMD1,PIK3CD,PIK3CG,SUMO3,IGF1R,STK11,WRN,SP1,SP3,STK3,STK4,AKAP5,CCND1,MAX,CCND3,CCND2,BAK1,AHR,PTEN,FBXW11,CDKN1B,RPS27A,ITGA4,UBE2D3,TFDP2,STIP1,CCT8,CCT2,CCT3,CCT7,CCT4,CCT5,AHSA1,AHSA2,JAK2,JAK3,JAK1,TOPORS,CHUK,BLM,PPARG,ING4,ING1,BNIP3,RPS6KA1,RPS6KA2,RPS6KA3,RPS6KA4,KCNH2,PSMD10,CBL,TTC31,PDE6D,SMAD4,…	TARM1,MYH11,CLTB,OR2T1,P2RY14,KLK7,LAIR2,COL4A3,SSBP1,FCAR,RAG2,SPSB4,APOBEC3A,PSMB9,GAN,OR4C3,TBL1XR1,S1PR5,MPI,OR10A3,BAAT,CPNE7,SLC25A6,PLN,ZNF43,POLR2L,B3GNT4,HS3ST5,TMEM86B,STAT3,ADAM9,SURF4,DDOST,MBOAT7,PRPF31,KIFC1,AWAT1,NPBWR2,MAGED1,MCFD2,PPFIA3,DEFB125,OR13J1,RGS21,HLA-DRA,MAP2K1,MRPL46,ABR,PUF60,LAIR2,HIST1H3C,CNOT3,CAPZA2,EHMT2,UGT8,GP6,HIST1H2AM,CALML5,TSEN34,FCAR,SLC16A1,B2M,HTN3,NR…	0.279671082917179	0.555700893415315	0.661320295405296	0.523650667247273	0.689696762715228
rTRAIL	TNFRSF10A,TNFRSF10B	TNFSF10,CFLAR,CASP8,TNFRSF10B,TNFRSF10A,FADD	TNFSF10,RALBP1,BIRC2,CASP10,TNFRSF10B,RIPK3,EZR,TNFRSF10D,ITCH,FAS,BID,TRADD,CFLAR,FADD,DAPK1,TRAF1,TRAF2,SQSTM1,FASLG,RHOA,DEDD,CASP6,RIPK1,CASP3,TNFRSF1A,TNFRSF10A,CASP8,BCL2	BCL2L1,NBR1,RNF11,CASP10,FKBP8,PLIN3,LTBR,MAP3K8,CALM2,SPG20,MAP3K7,MAP3K5,FADD,ARHGEF11,ARHGEF12,DIAPH1,ARHGDIA,CD27,FASLG,ARRDC1,CSNK2A1,IKBKB,PLD1,PTPN13,APP,XIAP,BAK1,GRB2,CYLD,TLR4,TNFSF10,RPS27A,UBE2D2,UBE2D1,TNFRSF14,UBE2L3,CASP8,TNFRSF12A,ARHGAP1,SMURF1,TANK,JUN,TNFRSF8,TNFRSF9,MAP1LC3A,MAP1LC3B,NR4A1,BECN1,TICAM1,FAF1,CHUK,PARP1,RHOA,BNIP3,TNFRSF1B,GZMB,TNFRSF1A,TNFAIP3,WDFY3,RALB,RALA,R…	CDC42EP5,HIST1H4A,OR5T1,RDH13,MYH11,SCNN1B,ENTPD3,OR2T1,ARHGAP27,PKLR,LYN,TARM1,FCAR,LAIR1,ZNF709,KRTAP5-1,CNOT3,TARM1,CRHR1,APOBEC3A,PANK4,PSMB9,AGFG1,ABCC1,GAN,LY6E,TAS2R9,TARM1,NUDT4,CBX2,HIST1H1E,CSN2,OR13A1,CNOT3,SULT1B1,PDHB,UNC79,MSRB3,PADI6,OR10A3,HIST1H2BB,TSEN34,NDUFA7,FADD,PTPRC,TAS1R1,ARHGEF26,SLC37A4,CTSO,AGK,FAN1,TRIM69,HS3ST5,LILRB5,OR5T2,OR5M1,CNOT3,ABCA3,SLC2A6,MMADHC,GP6,NCR1,KC…	0.156629292583432	0.207366789427143	0.307709517366476	0.200321483066968	0.41034629209835
Ruxolitinib	JAK1,JAK2,TYK2	EPOR,STAT6,IL2RB,STAT3,IL10RA,STAT1,GRB2,PTPN11,IRS1,IL6ST,STAT5B,STAT5A,SOCS3,CSF2RB,IFNGR1,IFNAR1,SH2B1,SOCS1,PTPN1,MAGOH,GHR	MYH10,LIF,GHR,HSPA9,HSPA8,PRPF4B,HDAC3,IL6ST,PRPF8,PTK2B,IFNAR1,SRSF10,DHX15,TYK2,CWC22,IFNW1,SNRNP200,SMG1,CRKL,IRS1,RAN,PIK3CA,BCLAF1,MPP4,ZC3H13,ZC3H14,SAP18,PIK3R3,RELA,SPIN1,MAGOH,SF3A1,ERBB2,CBLB,IGF1R,CD28,DDX3X,SHC1,YTHDC1,IFNG,SP1,ACIN1,CAPZA1,SLC25A5,PRMT5,RPL15,SEC24A,RPL13,SOCS1,RPL18,RPL19,ILF3,SNRPD2,SNRPD3,SNRPD1,SOCS3,RPS6,SYK,PTPN11,SOCS2,MST1R,CSHL1,VIM,CCND1,GRB2,HNRNPH1,ACTB,H…	RNF14,ERRFI1,SMARCC1,NCBP1,CRKL,HSPA4,SUMO1,FOXA1,HSPA9,HSPA8,IL6ST,FKBP4,TCEB3,IFNAR1,SRSF10,MFAP1,SRSF12,TYK2,IFNW1,BYSL,SMG1,NCBP2,TYROBP,PIK3CA,COMMD1,SMG9,DUSP4,PIK3CG,ZC3H13,ZC3H14,EXO1,WEE1,CIRBP,CBLC,CBLB,IGF1R,NR5A1,WDR1,IFNG,SP1,SP3,IL2RB,RUVBL1,STK4,TGFB1I1,UBXN7,TTI1,CCND1,MAX,DDX42,GRB14,PTEN,MAF,TRAF6,CTBP1,STK38L,LIFR,TSN,CAPZB,FBXW11,RPS27L,CDKN1B,RPS27A,ITGA4,MSH2,KRR1,STIP1,SAP1…	TARM1,MYH11,CLTB,RPS18,OR2T1,P2RY14,LAIR2,AGER,FCAR,RAG2,SPSB4,APOBEC3A,PSMB9,GAN,OR4C3,TBL1XR1,S1PR5,LTA,MPI,VARS,OR10A3,BAAT,CPNE7,DAXX,RING1,HLA-DQA2,KRTAP5-5,ZNF267,RNPC3,DDAH2,FAN1,HSD11B2,B3GNT4,HS3ST5,TMEM86B,POU5F1,LSM2,SURF4,DDOST,MBOAT7,PRPF31,OR6X1,OR2A25,APOM,TAS2R40,OR2A14,HSPA1A,GABBR1,NPBWR2,MAGED1,MCFD2,PPFIA3,BICD2,CNTN2,OR4F6,DEFB125,RXRB,RGS21,RNF5,ASB7,SSBP1,MRPL46,CDSN,ABR,OR…	0.411923347724832	0.495689767085246	0.526779608107558	0.525955563359127	0.508443068156613
Salubrinal	SMAD7	WWP1,YAP1,SMAD4,UBC,SMURF1,TGFBR1,ACVR1B	HSPA2,AGL,NCBP1,HSPA5,HSPA4,HSPA9,HSPA8,LAPTM5,PDCD11,SQLE,RNF11,RNF114,C11orf58,TMEM59,ABCD3,CBLB,NUP98,XPC,SP1,NUP93,PTRH2,TRAPPC3,PRPH,CTBP1,CTBP2,TSG101,ATP2A2,ITGA5,GTF3C4,XPO1,ZNF451,XPO5,CSDE1,TTK,LSS,EPS15L1,ANAPC5,GARS,ANAPC7,RPS6KA1,RPS6KA3,KCNH2,PSMD14,PSMD10,TOP1,PSMD12,UTP20,SERBP1,GANAB,SMAD9,NUP133,SMAD4,SMAD6,SMAD7,SMAD1,SMAD2,SMAD3,PELI1,ARF1,ARF6,ARF4,SPTLC1,PRKAR1A,SAR1A,DCAKD,…	RNF14,HSPA2,AGL,RNF11,HSPA5,HSPA4,CHD8,HSPA9,HSPA8,LAPTM5,B2M,MZT2B,PDCD10,PDCD11,SQLE,HSPA6,NCBP2,PIK3CA,PPP4C,PRNP,ZNF706,PIK3CG,RNF114,C11orf58,ZC3H15,SPTLC3,RNF111,KDM2A,ZC3H18,ABCD3,KDM2B,SIRPG,CBLB,NUP98,XPC,SP1,XPA,SP3,NUP93,PPP2R2C,PPP2R2B,GC,PIK3C3,PTRH2,TRAPPC1,MAX,TRAPPC3,TRAPPC2,TRAPPC5,TRAPPC4,PRPH,BAK1,TPX2,CSN2,CSN3,FANCL,CTBP1,CTBP2,TSG101,ATP2A2,ITGA1,ITGA2,NOP2,ITGA4,ITGA5,ITGA6…	TARM1,MYH11,RPS18,LSM2,LAIR2,OR5T1,SSBP1,FCAR,CNOT3,FKBPL,APOBEC3A,PSMB9,GAN,SKA1,LTA,OR10A3,BAAT,DAXX,RING1,HLA-DQA2,PLN,ZNF43,DDAH2,FAN1,OR2H1,POU5F1,SURF4,DDOST,MBOAT7,PRPF31,OR6X1,OR2A25,APOM,KIFC1,TAS2R40,AWAT1,OR2A14,HSPA1A,GABBR1,NPBWR2,RGS21,RNF5,HLA-DRA,MRPL46,CDSN,ABR,OR12D2,MRPS18B,PUF60,TNF,NEU1,LAIR2,LY6G6C,HIST1H3C,PRMT6,CAPZA2,EHMT2,HIST1H3I,TRIM31,HIST1H2AM,OR10G9,LTB,TSEN34,FCAR,…	0.223448789323339	0.246545401846385	0.289212884412782	0.312752302864287	0.316784884925714
SB 216763	GSK3A	AKT1,MAPT,AXIN1	HSPA4,CDKN1B,FOXO3,CTNNB1,AKT1,BAD,ARRB2,PIN1,RICTOR,TSC2,TSC1,YWHAZ,MAPKAP1,THEM4,SKP2,APOE,AXIN1,AMER1,RPS6KB1,DVL2,CSNK1E,MARK1,RAF1,TERT,CDK5,BRCA1,NOS3,MARK2,FYN,CHUK,FOXO1,AR,MTOR,PDPK1,EP300,DVL1,MAPK14,TCL1A,LRP6,CSNK1A1,LRP5,IKBKB,GSK3A,XIAP,PTEN,PRKCZ,PRKACA,BRAF,MAPT,SNCA,HSP90AA1,PAK1	RNF14,HSPA2,HSPA6,HSPA5,HSPA4,SUMO1,HSPA8,MEN1,FKBP4,SMG6,SMG1,COMMD1,IGF1R,STK11,SP1,SP3,STK3,GTF2F1,TTI1,CCND1,MAX,CCND3,CCND2,AHR,PTEN,FBXW11,CDKN1B,ITGA4,UBE2D3,UBE2D1,STIP1,ARNTL,APOE,BACH1,AHSA1,AHSA2,CDC25B,TUBA1B,BRCC3,CHUK,PPARG,CBY1,RPS6KA2,RPS6KA3,RPS6KA4,CSNK1A1,KCNH2,CBL,TTC31,ZNF350,MAP3K3,SMAD4,PAG1,SMAD1,RAP1A,SMAD3,XIAP,PARK2,TSC2,HTRA2,TSC1,NCOA2,NCOA3,NCOA1,CDC34,CDC37,AIP,PRKA…	CDC42EP5,HIST1H4A,OR5T1,RDH13,MYH11,OR2T1,ARHGAP27,PKLR,LYN,TARM1,FCAR,LAIR1,ZNF709,KRTAP5-1,CNOT3,TARM1,CRHR1,APOBEC3A,PANK4,PSMB9,ABCC1,GAN,LY6E,TAS2R9,TARM1,CSN2,OR13A1,CNOT3,UNC79,PADI6,OR10A3,HIST1H2BB,TSEN34,NDUFA7,PTPRC,ARHGEF26,SLC37A4,CTSO,AGK,FAN1,TRIM69,HS3ST5,LILRB5,OR5T2,OR5M1,CNOT3,SLC2A6,GP6,NCR1,OR13A1,KRT23,GP6,CNOT3,SURF4,DDOST,MBOAT7,RDH13,PRPF31,PLA2G10,CNOT3,PRPF31,NAPEPLD,HI…	0.0938309522491298	0.226569085900474	0.26810375962474	0.254193468790378	0.31464078814244
SB-505124	TGFBR1	SMURF1,TGFB1,TGFB3,TRAF6,TGFBR2,SMAD6,SMAD7,MAP3K7,SMAD2,SMAD3,STRAP,USP15,HSP90AA1,FKBP1A,ENG	TRAF2,HSPA2,HSPA6,HSPA5,WWP1,SUMO1,HSPA8,FKBP4,ZFYVE9,PIH1D1,UBE2V1,TTC12,DCN,SUGT1,RYR1,MAP3K3,HSPA4,MAP3K7,STRAP,HSP90AB1,TDP2,RNF111,ERBB2,STK11,SP1,TOMM34,FOXH1,PAFAH1B1,CSNK2A1,IKBKB,AKT1,PTGES3,APP,AHR,TLR3,CYLD,TLR4,FKBP1A,MAVS,CFTR,UBE2N,EIF2AK2,ACVR1B,TRIM33,RPS27A,KAT2B,UBE2L3,PINK1,STIP1,SKI,SMURF1,RUNX2,LRRK2,TIRAP,JUN,AHSA1,AHSA2,TRAF3IP2,MYD88,EDARADD,ACVRL1,ENG,PTGES3L-AARSD1,CHUK,…	RNF14,HSPA2,SMARCC1,HSPA6,HSPA5,HSPA4,SUMO1,FOXA1,HSPA9,HSPA8,MEN1,RNF168,FKBP4,HIPK2,UBE2V2,NCBP1,ZFYVE19,SMG1,CRKL,IRS1,TYROBP,NR0B2,NRIP1,PRNP,APBB1,APBB3,RPL18,RTN4R,FAU,RNF111,KDM2A,ZC3H18,KDM2B,SUMO3,IRAK4,PIK3R2,CBLC,CBLB,IGF1R,STK11,DIAPH1,WRN,SP1,SP3,STK3,UBE4B,MYD88,TTI1,CCND1,MAX,CCND3,CCND2,AHR,PTEN,FAS,TAX1BP1,KLC1,ARHGAP32,TNFSF11,FBXW11,ACVR1B,CDKN1B,RPS25,RPS27A,UBE2D2,UBE2D3,HSP9…	TARM1,MYH11,CLTB,RPS18,LSM2,P2RY14,LAIR2,OR5T1,SSBP1,FCAR,RAG2,SPSB4,APOBEC3A,PSMB9,GAN,SGPP2,INHBB,OR4C3,TBL1XR1,S1PR5,LTA,MPI,OR10A3,BAAT,CPNE7,DAXX,HSPA1A,HLA-DQA2,EIF3F,DDAH2,FAN1,POLR2L,B3GNT4,OR2H1,TMEM86B,POU5F1,OR2T1,SURF4,DDOST,MBOAT7,PRPF31,OR6X1,TRIM46,CXCR1,TAS2R40,CCT3,OR2A14,HSPA1A,GABBR1,NPBWR2,MAGED1,MCFD2,PPFIA3,DEFB125,RGS21,RNF5,TRAT1,HDAC11,CWC22,MRPL46,TGFBR2,CDSN,ABR,TRIM17,…	0.203706239582168	0.319658860613065	0.334116907218616	0.334294424089863	0.351578463523887
SB52334	TGFBR1	SMURF1,TGFB1,TGFB3,TRAF6,TGFBR2,SMAD6,SMAD7,MAP3K7,SMAD2,SMAD3,STRAP,USP15,HSP90AA1,FKBP1A,ENG	TRAF2,HSPA2,HSPA6,HSPA5,WWP1,SUMO1,HSPA8,FKBP4,ZFYVE9,PIH1D1,UBE2V1,TTC12,DCN,SUGT1,RYR1,MAP3K3,HSPA4,MAP3K7,STRAP,HSP90AB1,TDP2,RNF111,ERBB2,STK11,SP1,TOMM34,FOXH1,PAFAH1B1,CSNK2A1,IKBKB,AKT1,PTGES3,APP,AHR,TLR3,CYLD,TLR4,FKBP1A,MAVS,CFTR,UBE2N,EIF2AK2,ACVR1B,TRIM33,RPS27A,KAT2B,UBE2L3,PINK1,STIP1,SKI,SMURF1,RUNX2,LRRK2,TIRAP,JUN,AHSA1,AHSA2,TRAF3IP2,MYD88,EDARADD,ACVRL1,ENG,PTGES3L-AARSD1,CHUK,…	RNF14,HSPA2,SMARCC1,HSPA6,HSPA5,HSPA4,SUMO1,FOXA1,HSPA9,HSPA8,MEN1,RNF168,FKBP4,HIPK2,UBE2V2,NCBP1,ZFYVE19,SMG1,CRKL,IRS1,TYROBP,NR0B2,NRIP1,PRNP,APBB1,APBB3,RPL18,RTN4R,FAU,RNF111,KDM2A,ZC3H18,KDM2B,SUMO3,IRAK4,PIK3R2,CBLC,CBLB,IGF1R,STK11,DIAPH1,WRN,SP1,SP3,STK3,UBE4B,MYD88,TTI1,CCND1,MAX,CCND3,CCND2,AHR,PTEN,FAS,TAX1BP1,KLC1,ARHGAP32,TNFSF11,FBXW11,ACVR1B,CDKN1B,RPS25,RPS27A,UBE2D2,UBE2D3,HSP9…	TARM1,MYH11,CLTB,RPS18,LSM2,P2RY14,LAIR2,OR5T1,SSBP1,FCAR,RAG2,SPSB4,APOBEC3A,PSMB9,GAN,SGPP2,INHBB,OR4C3,TBL1XR1,S1PR5,LTA,MPI,OR10A3,BAAT,CPNE7,DAXX,HSPA1A,HLA-DQA2,EIF3F,DDAH2,FAN1,POLR2L,B3GNT4,OR2H1,TMEM86B,POU5F1,OR2T1,SURF4,DDOST,MBOAT7,PRPF31,OR6X1,TRIM46,CXCR1,TAS2R40,CCT3,OR2A14,HSPA1A,GABBR1,NPBWR2,MAGED1,MCFD2,PPFIA3,DEFB125,RGS21,RNF5,TRAT1,HDAC11,CWC22,MRPL46,TGFBR2,CDSN,ABR,TRIM17,…	0.174713371784056	0.376588228344381	0.423445926270951	0.3866317054463	0.43847499993666
SB590885	BRAF	YWHAZ,RPS6KA2,AKT1,PRKCA,HRAS,YWHAQ,PRKCE,RPS6KB2,MAP2K2,MAP2K1,PRKACA,ARAF,RAF1,MAPK3	BCL2L1,IKBKB,AKT1,ARAF,PEBP1,PIK3CA,PIK3CD,MAP3K5,RELA,BRCA1,STK3,MDM4,KRAS,AKAP5,PHB,GSK3A,PTEN,ELK1,PAK1,CDKN1B,HRAS,ITGA4,AANAT,RICTOR,THEM4,LRRK2,TSC2,CDC25C,CDC25B,CDC25A,MRAS,CHUK,PTPN7,RPS6KA2,RPS6KA3,TP53,CBL,AR,HDAC5,HDAC4,HDAC7,RPS6KB1,RAP1A,MAPK14,RPS6,XIAP,PRKAR2B,ARRB2,ABL1,PIK3CG,RAF1,TSC1,SKP2,ZHX2,GP1BA,RPS6KB2,MAPK3,MAPK1,MARK2,MARK3,DUSP4,DUSP1,EPB41L3,RALGDS,MTOR,PRKAR1A,EP300,…	TRAF2,HSPA2,FGFR1OP2,HSPA6,CRKL,HSPA4,SUMO1,CTTNBP2,HSPA8,MEN1,FKBP4,HIPK2,PDCD10,FKBP8,SMG6,HSPA5,PIK3CA,COMMD1,PIK3CD,PIK3CG,RPL18,RPS3A,HSPA9,NR5A2,CBLC,CBLB,IGF1R,STK11,WRN,SP1,SP3,STK3,STK4,AKAP5,GTF2F1,AKAP1,TTI1,CCND1,MAX,CCND3,CCND2,RPS24,BAK1,AHR,PTEN,ATF4,FBXW11,RPS27L,CDKN1B,RPS27A,ITGA4,UBE2D3,UBE2D1,STIP1,CCT8,APOE,CCT2,CCT3,BACH1,CCT7,CCT4,CCT5,AHSA1,AHSA2,CAV1,BRCC3,CHUK,BLM,PPARG,…	ADH4,TARM1,ZNF649,MYH11,SLC9A8,RPS18,LSM2,KLK7,LAIR2,OR5T1,COL4A3,SSBP1,FCAR,MT1F,CNOT3,FKBPL,APOBEC3A,PSMB9,GAN,LTA,OR10A3,BAAT,DAXX,HSPA1A,SLC25A6,HLA-DQA2,CHST14,BCO2,DDAH2,FAN1,OR2H1,POU5F1,ATP6V1E2,SFTPC,STAT3,ADAM9,SURF4,DDOST,MBOAT7,PRPF31,OR6X1,OR2A25,APOM,TAS2R40,OR2A14,HSPA1A,GABBR1,NPBWR2,RGS21,RNF5,MAP2K1,MRPL46,CDSN,ABR,OR12D2,MRPS18B,PUF60,TNF,NEU1,LAIR2,LY6G6C,HIST1H3C,HIST1H3I,TRI…	0.220896034250467	0.436785700226531	0.478882057696979	0.301636123934294	0.509382569847116
SB-715992	KIF11	UBC	UBC,KIF11	UBC,KIF11	CDC42EP5,HIST1H4A,OR5T1,RDH13,MYH11,OR2T1,ARHGAP27,PKLR,LYN,TARM1,FCAR,LAIR1,ZNF709,KRTAP5-1,CNOT3,TARM1,CRHR1,APOBEC3A,PANK4,PSMB9,ABCC1,GAN,LY6E,TAS2R9,TARM1,CSN2,OR13A1,CNOT3,UNC79,PADI6,OR10A3,HIST1H2BB,TSEN34,NDUFA7,PTPRC,ARHGEF26,SLC37A4,CTSO,AGK,FAN1,TRIM69,HS3ST5,LILRB5,OR5T2,OR5M1,CNOT3,SLC2A6,GP6,NCR1,OR13A1,KRT23,GP6,CNOT3,SURF4,DDOST,MBOAT7,RDH13,PRPF31,PLA2G10,CNOT3,PRPF31,NAPEPLD,HI…	0.0141843948920827	0.0124525772851723	0.0152637855667372	0.439686227895752	0.568820074600402
SGC0946	DOT1L	MLLT1,MLLT10,MLLT3	AFF4,MLLT1,AFF1,MLLT3,MLLT10,BCOR,DOT1L	PCGF1,BCL6,AFF4,MLLT1,AFF1,MLLT3,MLLT10,BCOR,CCNT1,DOT1L	CDC42EP5,HIST1H4A,OR5T1,RDH13,MYH11,OR2T1,ARHGAP27,PKLR,LYN,TARM1,FCAR,LAIR1,ZNF709,KRTAP5-1,CNOT3,TARM1,CRHR1,APOBEC3A,PANK4,PSMB9,ABCC1,GAN,LY6E,TAS2R9,TARM1,CSN2,OR13A1,CNOT3,UNC79,PADI6,OR10A3,HIST1H2BB,TSEN34,NDUFA7,PTPRC,ARHGEF26,SLC37A4,CTSO,AGK,FAN1,TRIM69,HS3ST5,LILRB5,OR5T2,OR5M1,CNOT3,SLC2A6,GP6,NCR1,OR13A1,KRT23,GP6,CNOT3,SURF4,DDOST,MBOAT7,RDH13,PRPF31,PLA2G10,CNOT3,PRPF31,NAPEPLD,HI…	0.133693765467449	0.130736741035876	0.164085505079594	0.329229758874124	0.451004896269762
SL 0101-1	RPS6KA3,RPS6KA2,RPS6KA1,AURKB	INCENP,MAPRE1,RPS6,PRKCA,AIM1,BIRC5,NFKBIA,PRKCE,CREB1,RACGAP1,MAPK3,MAPK1,PRKACA,BRAF,PDPK1,CDCA8,HIST3H3,CENPA	RPL27A,SUMO1,IKBKB,AKT1,ARAF,COMMD1,HIST1H1A,RELA,MAPRE1,MAGOH,MAPRE3,CREB1,RPL14,RPL15,RPL11,RPL13,RPL18,RPL19,SETD7,AKAP5,RBBP7,XIAP,KIF23,ELK1,HIST3H3,FBXW11,RPS27L,RPL4,NFKBIA,RPL3,UHRF1BP1,JUN,PRKACA,INCENP,CHUK,PTPN7,HIST1H2BJ,RPS6KA1,RPS6KA2,RPS6KA3,TP53,ESR1,RPS19,SERBP1,LCK,CREBBP,MKNK2,RPL18A,SMAD1,RPS15A,MAPK14,RPS6,RPS5,PRKAR2B,ARRB2,REL,ARRB1,CBX5,RAF1,CBX1,NCOA3,SKP1,RACGAP1,RPS6KB1…	TRAF2,FBXO45,CRKL,HSPA4,SUMO1,HSPA9,HSPA8,HIPK2,IFNAR1,SRSF10,SRSF12,GATAD2A,EEF2K,SMG1,PIK3CA,RPF2,COMMD1,PIK3CD,PIK3CG,ZC3H13,ZC3H14,KDM2A,WEE1,KDM2B,SUMO3,IGF1R,WRN,SP1,SP3,STK3,AKAP5,SUV39H1,AKAP1,CCND1,MAX,FBXO4,AHR,PTEN,STK38L,TSN,CAPZB,FBXW11,RPS27L,CDKN1B,RPS27A,ITGA4,UBE2D3,UBE2D1,SAP130,APOE,UBE4B,EFTUD2,FAF1,JAK2,JAK3,H3F3A,JAK1,TOPORS,MYBBP1A,SPRTN,SENP6,CHUK,SENP1,BLM,PPARG,ING4,ING1…	KRTAP5-6,TARM1,MYH11,LAIR2,SSBP1,FCAR,CNOT3,NLRP4,APOBEC3A,PSMB9,GAN,DHX16,OR10A3,BAAT,MRPS18B,MAPK13,FZD1,HS3ST5,OR5M1,SURF4,DDOST,MBOAT7,PRPF31,ARSE,NPBWR2,KIT,IER3,RGS21,MRPL46,BRE,ABR,SLC30A2,LDLRAP1,PUF60,HIST1H3C,HIST1H3I,XDH,GP6,HIST1H2AM,WDR46,VPS52,RING1,TAPBP,PFDN6,SLC39A7,RXRB,TSEN34,FCAR,SLC16A1,MICB,B2M,PSENEN,HTN3,SURF1,ARHGAP27,ZNF611,NCR1,ALOX5,FCAR,KRTAP1-1,ARHGAP11A,OR5D16,GP6,T…	0.299320862565643	0.422068028163932	0.492979246117091	0.423142081681049	0.51105425874372
SN-38	TOP1	TP53,SUPT16H,SUMO1,NCL,SRSF1,TOP2A,TOP2B,TDP1,SRSF11,TOPORS	BCL2L1,PTGS2,UBE3A,HSPA4,SUMO1,HSPA9,HIPK2,SMARCC1,SRSF11,SRSF10,RFWD2,TOPORS,CDC73,PLK1,CHEK2,ESPL1,CUL9,CUL7,SUMO3,BRCA1,WT1,VRK1,BARD1,TRIM24,SP1,SP3,RANGAP1,CREB1,USP39,RPL11,MDM4,TDP1,SETD7,KAT8,TPBG,PHB,FZR1,KAT5,ATXN1,SFN,PTEN,CTR9,CHEK1,RPS27A,CDC5L,UBE2D1,EIF4A3,SMARCE1,CHD3,SRSF1,NSMCE2,U2AF1,EGR1,JUN,RRM2B,SF3A2,TOP2B,SMARCD2,TOP2A,SIRT1,NXF1,SENP6,PARP1,SENP1,SENP2,BLM,PPARG,UBA2,SMYD…	HSPA2,UBL7,SMARCC1,NCBP1,NCBP2,HSPA4,SUMO1,HSPA9,HSPA8,USP9X,FKBP4,HIPK2,SRSF11,SRSF10,MFAP1,SRSF12,GATAD2A,FKBP8,HSPA6,ZFYVE19,SMG1,HSPA5,CDC73,SUPT5H,COMMD1,APBB1,ZC3H13,ESPL1,ZC3H14,MRPL52,RNF111,ZC3H18,THY1,YAP1,SUMO3,DHX9,STK11,RBMX2,WDR1,NUP98,WRN,SP1,XPA,SP3,TAF1A,SIVA1,POLI,SMARCD3,SMARCD2,SMARCD1,CDC37,AHSA1,UBE4B,APLF,GTF2F1,TTI1,CCND1,DUSP6,DDX42,DDX46,AHR,PTEN,SNRNP27,CTBP1,SREBF1,STK…	KRTAP5-6,KRTAP5-2,OR2H1,DEFB135,KRTAP5-1,RXRB,OR6C68,ZNF611,KRTAP12-3,HLA-F,NMS,MICB,OR6C1,ARSH,KRTAP3-3,DNAJC19,DENND1C,ACOT6,ZNF551,OR5L2,KRTAP4-9,HLA-DQA1,PSMB8,HLA-DRB1,HLA-DQA2,HLA-DRA,KRTAP9-3,OR2J3,OR6C65,OR6C3,HLA-G,TRIM71,TSN,SARNP,HSPA1L,DHX16,MBD5,APOM,MRPS18B,TECRL,NOTCH4,APOM,KRTAP2-3,OR2H1,DIO2,LY6G6C,MT1H,HTN3,KRTAP4-11,ANKRD28,DIO1,C6orf25,HLA-F,DDAH2,KRTAP5-11,KRTAP5-10,ABCF1,LGR…	0.174930088166405	0.377028300266906	0.434579101197783	0.324137282939543	0.588191269233514
SNX-2112	HSP90AA1,HSP90AB1,HSP90B1	HSPA2,GANAB,HSPA6,HSPA5,HSPA4,SUMO1,HSPA8,EGFR,AIP,CALR,FKBP4,AKT1,PIH1D1,ABL1,ATP5B,STIP1,RAF1,CDC37L1,SUGT1,LRRK2,SKP1,MAP3K3,ATP5A1,MYH9,CDC37,HSP90AB1,AHSA1,AHSA2,NOD1,TDP2,TTC28,TERT,ERBB2,NR3C1,NOS3,P4HB,TTC12,CHUK,TOMM34,AR,TGFBR1,CSNK2A1,PAFAH1B1,TP53,ESR1,PTGES3,PPP5C,PINK1,KCNH2,RPL32,RPAP3,STK11,AHR,TTC31,CDK4,PTGES3L-AARSD1,HSP90AA1,OS9,CFTR	RNF14,HSPA2,HSPA6,HSPA5,HSPA4,SUMO1,HSPA9,HSPA8,FKBP4,HIPK2,NDEL1,SMG6,SMG1,CRKL,RNF111,KDM2A,KDM2B,SUMO3,CBLC,CBLB,IGF1R,STK11,WRN,SP1,SP3,STK3,TTI1,CCND1,CCND3,CCND2,AHR,PTEN,FBXW11,CDKN1B,RPS27A,HSP90B1,UBE2D1,STIP1,AHSA1,AHSA2,FBXL15,TOPORS,SENP6,CHUK,SENP1,BLM,PPARG,GLMN,ING1,TNK2,KCNH2,PSMD10,CBL,TTC31,PRDM2,ATXN1,MYH10,GANAB,SMAD4,SMAD6,SMAD7,SMAD2,SMAD3,XIAP,TSC2,TSC1,NCOA2,NCOA3,NCOA1,NC…	RNF14,HSPA2,FGFR1OP2,HSPA6,HSPA5,HSPA4,HSPA9,HSPA8,PDCD10,RNF11,DISC1,NR0B2,PIK3CD,PIK3CG,ZC3H13,ZC3H14,RNF111,KDM2A,KDM2B,CBLC,CBLB,XPC,SP1,XPA,SP3,MAX,BAK1,CTBP1,TSG101,NOP2,ITGA4,GTF3C3,XPO1,BACH1,GRAP2,FBXL15,XPOT,ANAPC2,ANAPC5,ANAPC4,ZEB2,RPS6KA1,RPS6KA2,RPS6KA3,RPS6KA4,KCNH2,ATAD5,PSMD14,PSMD10,PSMD13,PSMD12,SERBP1,NOV,GANAB,SMAD9,SMAD4,PRNP,SMAD6,SMAD7,SMAD1,SMAD2,SMAD3,PELI1,PELI3,TUBB2A,…	LCE2D,TARM1,MYH11,CLTB,RPS18,LSM2,P2RY14,LAIR2,AGER,SPSB4,SSBP1,FCAR,CNOT3,APOBEC3A,PSMB9,CD300LD,GAN,OR4C3,SKA1,LTA,MPI,OR10A3,BAAT,CPNE7,DAXX,HSPA1A,HLA-DQA2,PLN,ZNF43,DDAH2,HSD11B2,B3GNT4,OR2H1,TMEM86B,POU5F1,OR5M1,OR2T1,SURF4,DDOST,MBOAT7,PRPF31,OR6X1,OR2A25,APOM,KIFC1,TAS2R40,AWAT1,OR2A14,HSPA1A,GABBR1,KRTAP19-2,NPBWR2,MAGED1,MCFD2,OR10V1,PPFIA3,OR10H5,DEFB125,DPAGT1,FOXD3,NEGR1,RGS21,RNF220…	0.434470840940724	0.468848583064982	0.485681218561872	0.487363602518962	0.51611985880178
Sorafenib	PDGFRA,PDGFRB,KDR,KIT,FLT3	PDGFRB,PDGFRA,SRC,PLCG1,CRK,FLT4,PIK3CG,KITLG,BCR,STAT3,STAT1,SLC9A3R1,FYN,RASA1,CDH5,PDGFA,PDGFB,PDGFC,SHC1,VEGFA,PTPN1,NRP1,NCK2,PTPN11,CBL,PTEN,GRB2,FLT3LG	EFNB2,CRKL,NRAS,HDAC3,IL6ST,IKBKB,AKT1,PTK2B,RAPGEF1,CAV1,RARA,IRS1,ITSN1,ARHGEF7,NTRK1,NTRK2,PIK3CG,CDH1,RELA,CDH5,ZAP70,ERBB2,CBLB,IGF1R,CD28,SHC1,ERBB4,SP1,KLK3,FASLG,KITLG,FGFR2,FGFR1,SOCS3,CCND1,PTPN12,PTPN11,MST1R,KIT,SYK,GRB2,PEMT,CFTR,CSF2RB,VDR,APP,HRAS,DOCK1,KHDRBS1,GAB1,RRAS,DNM1,IFNGR1,DNM2,CRK,CD2AP,FLG,PTEN,ADRB2,VIL1,JAK2,PIK3R2,JAK1,EPHB2,CTLA4,FOS,MAPT,SLA,UBASH3A,RHOU,VEGFA,PIK3…	RNF14,ERRFI1,SMARCC1,CRKL,HSPA4,SUMO1,FOXA1,HSPA9,HSPA8,MEN1,USP9X,IL6ST,FKBP4,HIPK2,IFNAR1,GRB10,THBS1,LEF1,TRAF3,DLG1,DLG3,BRCA1,NR0B2,COMMD1,PIK3CD,DUSP4,PIK3CG,GRIN1,SUMO3,NR5A2,CBLC,CBLB,IGF1R,IRS2,IFNG,SP1,SP3,TGFB1I1,RSU1,UBE4B,TTI1,CCND1,MAX,GRB14,AHR,PTEN,MAF,TRAF6,CTBP1,FBXW11,CDKN1B,RPS27A,UBE2D2,UBE2D3,UBE2D1,SAP130,APOE,GTF2B,GRAP2,JAK2,JAK3,JAK1,TOPORS,XPOT,CHUK,PAXIP1,BLM,PPARG,VEG…	CDC42EP5,HIST1H4A,OR5T1,KRTAP5-1,KRTAP5-2,RDH13,MYH11,OR2T1,ARHGAP27,PKLR,LYN,TARM1,FCAR,PHOSPHO1,LAIR1,ZNF709,KRTAP5-1,CNOT3,KRTAP4-9,TARM1,CRHR1,APOBEC3A,PANK4,PSMB9,AGFG1,ABCC1,GAN,LY6E,TAS2R9,TARM1,NUDT4,CBX2,CSN2,OR13A1,CNOT3,HSPA1L,NET1,UNC79,MSRB3,PADI6,DHX16,OR10A3,HIST1H2BB,APOM,TSEN34,MRPS18B,RING1,NDUFA7,PTPRC,TAS1R1,IER3,ARHGEF26,SLC37A4,CTSO,AGK,FAN1,TRIM69,HTN3,ANKRD28,HS3ST5,LILRB5…	0.290435614013535	0.368462197820098	0.280703733712951	0.314009953549328	0.271703163546211
S-Trityl-L-cysteine	KIF11	UBC	UBC,KIF11	UBC,KIF11	CDC42EP5,HIST1H4A,OR5T1,RDH13,MYH11,OR2T1,ARHGAP27,PKLR,LYN,TARM1,FCAR,LAIR1,ZNF709,KRTAP5-1,CNOT3,TARM1,CRHR1,APOBEC3A,PANK4,PSMB9,ABCC1,GAN,LY6E,TAS2R9,TARM1,CSN2,OR13A1,CNOT3,UNC79,PADI6,OR10A3,HIST1H2BB,TSEN34,NDUFA7,PTPRC,ARHGEF26,SLC37A4,CTSO,AGK,FAN1,TRIM69,HS3ST5,LILRB5,OR5T2,OR5M1,CNOT3,SLC2A6,GP6,NCR1,OR13A1,KRT23,GP6,CNOT3,SURF4,DDOST,MBOAT7,RDH13,PRPF31,PLA2G10,CNOT3,PRPF31,NAPEPLD,HI…	-0.02313211954336	-0.020196481785708	-0.0190055007541243	0.174177751381909	0.202642196425332
Sunitinib	PDGFRA,PDGFRB,KDR,KIT,FLT3	PDGFRB,PDGFRA,SRC,PLCG1,CRK,FLT4,PIK3CG,KITLG,BCR,STAT3,STAT1,SLC9A3R1,FYN,RASA1,CDH5,PDGFA,PDGFB,PDGFC,SHC1,VEGFA,PTPN1,NRP1,NCK2,PTPN11,CBL,PTEN,GRB2,FLT3LG	EFNB2,CRKL,NRAS,HDAC3,IL6ST,IKBKB,AKT1,PTK2B,RAPGEF1,CAV1,RARA,IRS1,ITSN1,ARHGEF7,NTRK1,NTRK2,PIK3CG,CDH1,RELA,CDH5,ZAP70,ERBB2,CBLB,IGF1R,CD28,SHC1,ERBB4,SP1,KLK3,FASLG,KITLG,FGFR2,FGFR1,SOCS3,CCND1,PTPN12,PTPN11,MST1R,KIT,SYK,GRB2,PEMT,CFTR,CSF2RB,VDR,APP,HRAS,DOCK1,KHDRBS1,GAB1,RRAS,DNM1,IFNGR1,DNM2,CRK,CD2AP,FLG,PTEN,ADRB2,VIL1,JAK2,PIK3R2,JAK1,EPHB2,CTLA4,FOS,MAPT,SLA,UBASH3A,RHOU,VEGFA,PIK3…	RNF14,ERRFI1,SMARCC1,CRKL,HSPA4,SUMO1,FOXA1,HSPA9,HSPA8,MEN1,USP9X,IL6ST,FKBP4,HIPK2,IFNAR1,GRB10,THBS1,LEF1,TRAF3,DLG1,DLG3,BRCA1,NR0B2,COMMD1,PIK3CD,DUSP4,PIK3CG,GRIN1,SUMO3,NR5A2,CBLC,CBLB,IGF1R,IRS2,IFNG,SP1,SP3,TGFB1I1,RSU1,UBE4B,TTI1,CCND1,MAX,GRB14,AHR,PTEN,MAF,TRAF6,CTBP1,FBXW11,CDKN1B,RPS27A,UBE2D2,UBE2D3,UBE2D1,SAP130,APOE,GTF2B,GRAP2,JAK2,JAK3,JAK1,TOPORS,XPOT,CHUK,PAXIP1,BLM,PPARG,VEG…	CDC42EP5,HIST1H4A,OR5T1,KRTAP5-1,KRTAP5-2,RDH13,MYH11,OR2T1,ARHGAP27,PKLR,LYN,TARM1,FCAR,PHOSPHO1,LAIR1,ZNF709,KRTAP5-1,CNOT3,KRTAP4-9,TARM1,CRHR1,APOBEC3A,PANK4,PSMB9,AGFG1,ABCC1,GAN,LY6E,TAS2R9,TARM1,NUDT4,CBX2,CSN2,OR13A1,CNOT3,HSPA1L,NET1,UNC79,MSRB3,PADI6,DHX16,OR10A3,HIST1H2BB,APOM,TSEN34,MRPS18B,RING1,NDUFA7,PTPRC,TAS1R1,IER3,ARHGEF26,SLC37A4,CTSO,AGK,FAN1,TRIM69,HTN3,ANKRD28,HS3ST5,LILRB5…	0.345690406580198	0.398177317032552	0.398870723674826	0.382827150548508	0.396139529478649
T0901317	NR1H3	RXRB	RXRB,NR1H3	RXRB,NR1H3	CDC42EP5,HIST1H4A,OR5T1,RDH13,MYH11,MAFG,NOXO1,OR2T1,ARHGAP27,PKLR,LYN,TARM1,FCAR,LAIR1,ZNF709,KRTAP5-1,CNOT3,TARM1,CRHR1,APOBEC3A,PANK4,PSMB9,CHRNG,ABCC1,GAN,LY6E,TAS2R9,TARM1,ZNF675,CSN2,OR13A1,CNOT3,UNC79,PADI6,NUDT11,OR10A3,HIST1H2BB,NCOR2,WDR5,TSEN34,TRRAP,NF1,NDUFA7,OR2T4,VKORC1L1,PTPRC,ARHGEF26,ZNF565,SLC37A4,SIGLEC15,CTSO,AGK,FAN1,AP2A1,TRIM69,ZNF585A,HS3ST5,LILRB5,OR5T2,OR5M1,CNOT3,SLC2A…	0.136537480755146	0.135952291156044	0.136874841268817	0.572864469975217	0.607206639970711
TAK-715	MAPK14	MKNK2,MAP2K3,AKT1,MAP2K6,MAP2K4,MAPKAPK2,NCOA3,RB1,MAPK3,MAPK1,OBSL1,MBP,RPS6KA4,CCDC8,DUSP16,PTPN7,DUSP10,TP53,DUSP1,TAB1,MEF2A,ATF2	BCL2L1,PTGS2,EGR1,HSPA4,SUMO1,HSPA9,IKBKB,AKT1,RFWD2,TOPORS,RARA,MAP3K2,MAP3K7,MAP3K4,MAP3K5,HDAC9,CUL9,MYC,CUL7,SUMO3,BRCA1,WT1,VRK1,BARD1,WRN,SP1,SP3,CREB1,RPL11,HDAC5,MDM4,CSNK2A1,KAT8,RBBP8,ESR2,HIPK2,CCND1,PHB,CCND3,CCND2,RBBP7,KAT5,AHR,PTEN,ELK1,ATR,SIN3A,KDM5A,FZR1,GSK3A,RPS27A,KAT2B,TCL1A,ARID4A,RICTOR,MAPKAPK2,SFN,THEM4,LRRK2,TLR3,TSC2,CCNE1,JUN,CDK2,RRM2B,CHEK2,CHEK1,SIRT1,RAD51,FOS,PAR…	RNF14,HSPA2,SMARCC1,HSPA6,CRKL,HSPA4,SUMO1,FOXA1,HSPA9,HSPA8,RNF168,FKBP4,HIPK2,SRSF11,ATRX,GATAD2A,FKBP8,SMG6,SMG1,HSPA5,PIK3CA,COMMD1,APBB1,NAP1L1,RPL18,AKT1S1,MRPL52,RNF111,RPS3A,THY1,SUMO3,DNAJC19,IGF1R,STK11,WDR1,WRN,SP1,XPA,SP3,STK3,SMARCD2,TGFB1I1,CFTR,AHSA1,AKAP5,SHFM1,GTF2F1,TTI1,CCND1,MAX,CCND3,CCND2,BAK1,AHR,PTEN,MAF,CTBP1,EIF2AK2,RPS27L,CDKN1B,RMI1,RPS27A,UBE2D2,UBE2D3,UBE2D1,POLR1B,P…	TARM1,MYH11,CLTB,OR2T1,P2RY14,LAIR2,SSBP1,FCAR,CNOT3,SPACA4,SPSB4,APOBEC3A,PSMB9,GAN,OR4C3,GCGR,TBL1XR1,MPI,OR10A3,BAAT,CPNE7,ZNF267,RNPC3,CSNK1E,HSD11B2,KCNU1,HS3ST5,TMEM86B,OR5M1,OR5W2,GTF2F2,OR6N2,SURF4,DDOST,MBOAT7,PRPF31,LYRM4,NPBWR2,MAGED1,MCFD2,PPFIA3,SEMA4D,KRTAP10-8,LCE3A,DEFB125,RGS21,MRPL46,MRPL23,ABR,PUF60,HIST1H3C,RAG2,HIST1H3I,GP6,HIST1H2AM,CALML5,HTR3E,TSEN34,FCAR,SLC16A1,METTL7A,B…	0.439300021017473	0.543402259823046	0.555291953032955	0.549192370922194	0.579520515398438
Tamoxifen	ESR1,ESR2	HDAC1,BAG1,HSPA4,PHB2,HSPA8,EGFR,TFF1,KAT5,FOXO1,NCOR2,NCOR1,CAV1,NCOA2,CEBPB,NCOA1,NCOA6,UBE3A,DDX17,MAPK1,SP1,RELA,MTA1,BRCA1,SRC,IGF1R,RAC3,NCOA3,TRIM24,PSMD1,SP3,SAFB,MED24,PPARG,EP300,ESR2,ESR1,CCND1,NRIP1,AHR,PTGES3,CREBBP,PRDM2,GRIP1,HSP90AA1,TADA3	HSPA2,SMARCC1,HSPA6,CRKL,HSPA4,SUMO1,HSPA8,FKBP4,SMG1,HSPA5,NR0B2,COMMD1,APBB1,ZC3H13,CBLC,CBLB,IGF1R,STK11,SP1,SP3,SMARCD1,SHFM1,GTF2F1,TTI1,CCND1,MAX,PSMB6,AHR,CTBP1,CDKN1B,RPS27A,UBE2D2,UBE2D3,UBE2D1,STIP1,SAP130,BACH1,GTF2B,AHSA1,AHSA2,BRCC3,CHUK,PAXIP1,PPARG,PPARA,ING4,ING1,ING2,RPS6KA1,RPS6KA2,RPS6KA3,KCNH2,PSMD14,PSMD10,CBL,PSMD12,TTC31,ZNF350,PRDM2,BHLHE41,ASH2L,SMAD4,SMAD1,SMAD2,SMAD3,TA…	RNF14,HSPA2,HSPA6,HSPA5,HSPA4,HSPA9,HSPA8,MZT2B,NCBP1,NCBP2,CBX3,NR0B2,PRNP,ZC3H13,ZC3H14,RNF111,KDM2A,GRIN1,KDM2B,CBLC,CBLB,SP1,XPA,SP3,MAX,MAF,CTBP1,CTBP2,TSG101,ITGA4,GTF3C3,APOA1,XPO7,BACH1,GRAP2,HRH2,PSMG2,ZEB1,ZEB2,RPS6KA1,RPS6KA2,RPS6KA3,RPS6KA4,KCNH2,ATAD5,PSMD14,PSMD10,TOP1,PSMD12,GIT1,GIT2,PIK3CA,NOV,SMAD9,SMAD4,SMAD6,SMAD7,SMAD1,SMAD2,SMAD3,NPHP1,PLRG1,FAHD1,DRAP1,TCEA1,PRKAR1A,CHTF18,…	CDC42EP5,HIST1H4A,OR5T1,KRTAP5-1,KRTAP5-2,RDH13,MYH11,OR2T1,ARHGAP27,PKLR,LYN,TARM1,FCAR,LAIR1,ZNF709,KRTAP5-1,CNOT3,KRTAP4-9,TARM1,CRHR1,APOBEC3A,PANK4,PSMB9,ABCC1,GAN,LY6E,TAS2R9,TARM1,CSN2,OR13A1,CNOT3,HSPA1L,UNC79,PADI6,DHX16,OR10A3,HIST1H2BB,APOM,TSEN34,MRPS18B,RING1,NDUFA7,PTPRC,IER3,ARHGEF26,SLC37A4,CTSO,AGK,FAN1,TRIM69,HTN3,ANKRD28,HS3ST5,LILRB5,OR5T2,OR5M1,CNOT3,SLC2A6,DEFB136,GP6,DEFB13…	0.350350737244356	0.404209249050532	0.420002393577976	0.3621388669615	0.438667719542156
Temsirolimus	MTOR	RPTOR,MAPKAP1,RICTOR,STAT3,RRAGC,STAT1,RRAGB,MLST8,RPS6KB1,FKBP4,AKT1,PRR5L,AKT1S1,EIF4EBP1,FKBP1A,DEPTOR,RHEB,TTI1	HSPA4,HDAC3,FKBP4,AKT1,PIH1D1,MLST8,SMG1,RYR1,RELA,BRCA1,SP1,IKBKB,TTI1,RPS6,CCND1,GSK3A,PTEN,FKBP1A,PAK1,CDKN1B,IFNGR1,RICTOR,THEM4,RUVBL1,LRRK2,RUVBL2,RAF1,TUBA1A,AKT1S1,JAK2,JAK1,FOS,CHUK,POLR2E,EIF4E,PTPN2,DEPTOR,RPAP3,PRKCZ,EIF4EBP1,PDE6D,CREBBP,HDAC1,PDGFRA,RAP1B,RET,MAPK14,GLMN,XIAP,ARRB2,TELO2,TSC2,TSC1,STAT3,STAT2,STAT1,RPS6KB1,MAPK8,SRC,TGFBR1,MTOR,EP300,FOXO1,PRR5L,PIAS1,HSP90AA1,RHEB,…	RNF14,HSPA2,SMARCC1,MOV10,HSPA6,HSPA5,HSPA4,SUMO1,FOXA1,HSPA8,IL6ST,FKBP4,IFNAR1,GATAD2A,NCBP1,SMG6,SMG1,CRKL,TYROBP,NR0B2,COMMD1,SMG9,DUSP4,CBLC,CBLB,IGF1R,STK11,BABAM1,IFNG,SP1,SP3,STK3,TGFB1I1,GTF2F1,TTI1,GTF2F2,CCND1,MAX,CCND3,AHR,PTEN,MAF,TRAF6,CTBP1,EIF2AK2,RPS27L,CDKN1B,RPS27A,UBE2D3,UBE2D1,POLR1A,POLR1B,POLR1C,POLR1D,STIP1,SAP130,APOE,BACH1,GTF2B,AHSA1,AHSA2,JAK2,DMAP1,JAK1,MED12,DPCD,BRC…	CDC42EP5,HIST1H4A,OR5T1,KRTAP5-1,KRTAP5-2,RDH13,MYH11,OR2T1,ARHGAP27,PKLR,LYN,TARM1,FCAR,LAIR1,ZNF709,KRTAP5-1,CNOT3,KRTAP4-9,TARM1,CRHR1,APOBEC3A,PANK4,PSMB9,ABCC1,GAN,LY6E,TAS2R9,TARM1,CSN2,OR13A1,CNOT3,HSPA1L,UNC79,PADI6,DHX16,OR10A3,HIST1H2BB,APOM,TSEN34,MRPS18B,RING1,NDUFA7,PTPRC,IER3,ARHGEF26,SLC37A4,CTSO,AGK,FAN1,TRIM69,HTN3,ANKRD28,HS3ST5,LILRB5,OR5T2,OR5M1,CNOT3,SLC2A6,DEFB136,GP6,DEFB13…	0.260262429851406	0.355490426896237	0.418930493167647	0.362030849976467	0.437299937126797
TG101348	JAK2	EPOR,CSF2RB,STAT1,STAT3,SOCS3,GHR,PTPN11,IRS1,STAT5B,STAT5A,GRB2,IFNGR1,SH2B1,SOCS1,PTPN1	GHR,HDAC3,IL6ST,EPO,PTK2B,RAPGEF1,CRKL,IRS1,PIK3CA,PIK3R3,RELA,BLNK,ERBB2,ERBB3,IGF1R,CD28,SHC1,IFNG,SP1,FASLG,SOCS1,SOCS3,SOCS2,SYK,PTPN11,MST1R,CSHL1,KIT,CCND1,GRB2,CSF2RB,CSF2RA,DOCK1,KHDRBS1,GAB1,DNM1,IFNGR1,DNM2,CRK,STAT5B,JAK2,JAK3,JAK1,FOS,PTPN2,PTPN1,BCAR1,EPOR,TNK2,VAV1,CBL,CREBBP,SYN1,HDAC1,PDGFRB,PDGFRA,STAMBP,RET,SPRY2,ABL1,BCR,STAT3,STAT2,STAT1,MPZL1,CSF1R,MAPK1,CISH,MAPK8,SRC,GAB2,L…	RNF14,ERRFI1,SMARCC1,CRKL,HSPA4,SUMO1,FOXA1,HSPA8,IL6ST,FKBP4,IFNAR1,GRB10,EEF2K,TYROBP,PIK3CA,COMMD1,PIK3CG,CBLC,CBLB,IGF1R,IFNG,SP1,SP3,TGFB1I1,TTI1,CCND1,MAX,GRB14,PTEN,MAF,TRAF6,CTBP1,ARHGAP32,FBXW11,CDKN1B,RPS27A,UBE2D2,SAP130,GTF2B,GRAP2,JAK2,JAK3,JAK1,CHUK,PPARG,ING4,HCK,ING1,ING2,TNK2,RPS6KA2,RHEB,CBL,GIT1,GIT2,NR0B2,SMAD4,SMAD1,SMAD2,SMAD3,NPHP1,REL,NCOA2,NEDD9,SPI1,NCOA6,CDC34,CISH,IRF3…	TARM1,MYH11,CLTB,OR2T1,P2RY14,LAIR2,FCAR,RAG2,SPSB4,APOBEC3A,PSMB9,GAN,OR4C3,TBL1XR1,S1PR5,MPI,OR10A3,BAAT,CPNE7,KRTAP5-5,ZNF267,RNPC3,FAN1,HSD11B2,B3GNT4,HS3ST5,TMEM86B,SURF4,DDOST,MBOAT7,PRPF31,NPBWR2,MAGED1,MCFD2,PPFIA3,BICD2,CNTN2,OR4F6,DEFB125,RGS21,ASB7,SSBP1,MRPL46,ABR,PUF60,LAIR2,HIST1H3C,CNOT3,UGT8,GP6,HIST1H2AM,CALML5,HTR3E,TSEN34,FCAR,SLC16A1,METTL7A,B2M,KIF24,HTN3,ARAP1,POLR3C,NR1D2,S…	0.353229093721726	0.485609687035149	0.537358891396259	0.52242721459589	0.562915178325091
TGX221	PIK3CB	RHOG,DIRAS2,DIRAS1,CDC42	NCF2,DOCK9,DIRAS1,DIRAS2,WASL,PARD6G,ARHGAP1,IQGAP2,ITSN1,ARHGEF6,ARHGEF7,PIK3CB,PARD6B,PARD6A,IQGAP1,ARHGDIA,WAS,PRKCI,CDC42EP2,TRIP10,RHOG,TNK2,MCF2L,MAP3K11,ARHGAP32,BAIAP2,CDC42,PAK1,PAK3	MYH10,NCF2,FNBP1,DOCK9,DIRAS1,CLTC,DIRAS2,SNX9,EGFR,CTNNB1,AKT1,BAD,CTTN,DNM1,WASL,EPS8,PARD6G,CRK,RAF1,ARHGAP1,IQGAP2,BNIPL,EPS15,ITSN1,ARHGEF6,ARHGEF7,PIK3CB,NCF4,PARD6B,PARD6A,IQGAP1,MARK2,ARHGDIA,WAS,CYBA,PRKCI,SRC,RAC1,CDC42EP2,RHOU,SQSTM1,PRKCZ,USP16,WIPF2,TRIP10,RHOA,RHOG,MAPK8IP1,TNK2,PARD3,LLGL2,SOS1,NCK2,CALM1,MCF2L,CBL,ACTR2,SCRIB,MAP3K11,ARHGAP32,GRB2,GIT1,BAIAP2,WIPF1,CDC42,ACTR3,PAK…	CDC42EP5,HIST1H4A,OR5T1,RDH13,MYH11,OR2T1,ARHGAP27,PKLR,LYN,TARM1,FCAR,LAIR1,ZNF709,KRTAP5-1,CNOT3,TARM1,CRHR1,APOBEC3A,PANK4,PSMB9,ABCC1,GAN,LY6E,TAS2R9,TARM1,CSN2,OR13A1,CNOT3,UNC79,PADI6,OR10A3,HIST1H2BB,TSEN34,NDUFA7,PTPRC,ARHGEF26,SLC37A4,CTSO,AGK,FAN1,TRIM69,HS3ST5,LILRB5,OR5T2,OR5M1,CNOT3,SLC2A6,GP6,NCR1,OR13A1,KRT23,GP6,CNOT3,SURF4,DDOST,MBOAT7,RDH13,PRPF31,PLA2G10,CNOT3,PRPF31,NAPEPLD,HI…	0.0238389346076613	0.202698751120726	0.30959485502037	0.399395539830349	0.49615823137793
Thapsigargin	ATP2A2	PLN	PLN,ATP2A1,ATP2A2	PLN,SLN,ATP2A1,ATP2A2	TARM1,MYH11,RPS18,LSM2,LAIR2,OR5T1,SSBP1,FCAR,CNOT3,FKBPL,APOBEC3A,PSMB9,GAN,LTA,OR10A3,BAAT,DAXX,HSPA1A,HLA-DQA2,PLN,ZNF43,DDAH2,FAN1,OR2H1,POU5F1,SURF4,DDOST,MBOAT7,PRPF31,OR6X1,OR2A25,APOM,KIFC1,TAS2R40,AWAT1,OR2A14,HSPA1A,GABBR1,NPBWR2,RGS21,RNF5,HLA-DRA,MRPL46,CDSN,ABR,OR12D2,MRPS18B,PUF60,TNF,NEU1,LAIR2,LY6G6C,HIST1H3C,PRMT6,CAPZA2,EHMT2,HIST1H3I,TRIM31,HIST1H2AM,OR10G9,LTB,TSEN34,FCAR,SLC1…	-0.0275149786290734	-0.042820884661981	-0.0481732175611965	0.216556228605297	0.309946253854368
THZ-2-102-1	CDK7	ERCC2,CCNH	GTF2E1,GTF2E2,GTF2H3,ERCC2,ERCC3,CDK2,RAD52,CDK7,CCNH,GTF2H1,MMS19	BRCA1,FZR1,GTF2F1,MED21,CDKN1B,ERCC2,ERCC3,ERCC4,ERCC5,CDC25C,SPDYA,CIAO1,TAF11,ATR,LIG4,MYBL2,XRCC5,CDC6,CDC7,GTF2E1,GTF2E2,CCNA2,SKP1,CCNE2,CCNE1,CDT1,RB1,GTF2B,XPC,MMS19,SUMO1,CKS2,WRN,MSH2,FANCM,TERT,CDC25A,PCNA,UBE2I,H1F0,RBL1,RBL2,GTF2H3,CDC25B,GTF2H1,ORC2,TCEA1,MCM4,MCM3,SKP2,FAM96B,HIST1H1A,HIST1H1B,RAD18,CCNB1,TP53,RAD51,CCND1,TBP,CCNA1,RPA1,RPA2,CDKN3,CDK2,RAD52,CDK6,CDK7,CCNH	CDC42EP5,HIST1H4A,OR5T1,RDH13,MYH11,OR2T1,ARHGAP27,PKLR,LYN,TARM1,FCAR,LAIR1,ZNF709,KRTAP5-1,CNOT3,TARM1,CRHR1,APOBEC3A,PANK4,PSMB9,ABCC1,GAN,LY6E,TAS2R9,TARM1,CSN2,OR13A1,CNOT3,UNC79,PADI6,OR10A3,HIST1H2BB,TSEN34,NDUFA7,PTPRC,ARHGEF26,SLC37A4,CTSO,AGK,FAN1,TRIM69,HS3ST5,LILRB5,OR5T2,OR5M1,CNOT3,SLC2A6,GP6,NCR1,OR13A1,KRT23,GP6,CNOT3,SURF4,DDOST,MBOAT7,RDH13,PRPF31,PLA2G10,CNOT3,PRPF31,NAPEPLD,HI…	-0.0168745292098034	0.336044944813616	0.416393962032679	0.444788018566384	0.546213705115883
Tipifarnib	FDPS	UBC	UBC,FDPS	UBC,FDPS	CDC42EP5,HIST1H4A,OR5T1,SLCO4C1,RDH13,MYH11,OR2T1,ARHGAP27,CLEC5A,LYN,TARM1,SLC19A1,LAIR1,ZNF709,KRTAP5-1,CNOT3,TARM1,CRHR1,APOBEC3A,PANK4,PSMB9,AGFG1,ABCC1,GAN,LY6E,TAS2R9,PC,NUDT4,CSN2,OR13A1,CNOT3,SULT1B1,NET1,UNC79,PADI6,OR10A3,HIST1H2BB,TSEN34,CNTF,PTPRC,ARHGEF26,SLC37A4,CTSO,AGK,FAN1,TRIM69,HS3ST5,LILRB5,OR5T2,OR5M1,CNOT3,SLC2A6,GP6,NCR1,OR13A1,KRT23,GP6,CNOT3,SURF4,DDOST,MBOAT7,RDH13,PRPF3…	-0.0648196837339955	-0.0644094642415705	-0.0557580986607042	0.136667757676527	0.238802575696789
TL-1-85	MAP3K7	TNFRSF1A,TAB1,RIPK2,BIRC2,EIF2AK2,MAPK8IP1,RIPK1,BIRC3,TAB3,TLR3,NOD2,UBE2N,PELI3,TRAF6,UBC,XIAP,MAPK8,CHUK,TLR4,TGFBR1,CARD11,MAP2K7,MYD88,IKBKB,MAP2K6	HSPA2,AGL,HSPA6,HSPA5,HSPA4,HSPA9,HSPA8,LAPTM5,PDCD11,SQLE,RNF11,RNF114,C11orf58,TMEM59,ABCD3,CBLB,NUP98,XPC,SP1,NUP93,PTRH2,TRAPPC3,PRPH,TSTA3,CTBP1,CTBP2,TSG101,ATP2A2,ITGA5,GTF3C4,XPO1,ZNF451,XPO5,CSDE1,TTK,LSS,EPS15L1,ANAPC5,GARS,ANAPC7,RPS6KA1,RPS6KA3,KCNH2,PSMD14,PSMD10,TOP1,PSMD12,UTP20,SERBP1,GANAB,NUP133,SMAD4,SMAD6,SMAD7,SMAD1,SMAD2,SMAD3,PELI1,PELI3,ARF1,ARF6,ARF4,SPTLC1,PRKAR1A,SAR1A,…	RNF14,HSPA2,AGL,RNF11,HSPA5,HSPA4,CHD8,HSPA9,HSPA8,LAPTM5,B2M,MZT2B,PDCD10,PDCD11,SQLE,HSPA6,NCBP2,PIK3CA,PPP4C,PRNP,ZNF706,PIK3CG,RNF114,C11orf58,ZC3H15,SPTLC3,TMEM59,KDM2A,ZC3H18,ABCD3,KDM2B,CBLC,CBLB,NUP98,XPC,SP1,XPA,SP3,NUP93,PPP2R2C,PPP2R2B,GC,PIK3C3,PTRH2,TRAPPC1,MAX,TRAPPC3,TRAPPC2,TRAPPC5,TRAPPC4,PRPH,BAK1,EIF2AK1,TPX2,CSN2,CSN3,CTBP1,CTBP2,TSG101,ATP2A2,ITGA1,ITGA2,NOP2,ITGA4,ITGA5,ITGA…	TARM1,MYH11,RPS18,LSM2,LAIR2,AGER,SSBP1,FCAR,CNOT3,APOBEC3A,PSMB9,GAN,LTA,OR10A3,BAAT,DAXX,RING1,HLA-DQA2,DDAH2,OR2H1,POU5F1,OR5M1,SURF4,DDOST,MBOAT7,PRPF31,OR6X1,OR2A25,APOM,TAS2R40,OR2A14,HSPA1A,GABBR1,NPBWR2,RGS21,RNF5,MRPL46,CDSN,ABR,OR12D2,MRPS18B,PUF60,TNF,NEU1,LY6G6C,HIST1H3C,HIST1H3I,TRIM31,GP6,HIST1H2AM,OR10G9,LTB,TSEN34,FCAR,SLC16A1,B2M,HSD17B8,HTN3,HLA-B,OR2J2,SURF1,MICB,HLA-G,ARHGAP27…	0.461474783226028	0.567095796643007	0.594894800286112	0.571687989108423	0.628472100960632
TL-2-105	RAF1	BCL2L1,HRAS,RAP1A,MAP2K2,MAP2K1,YWHAZ,PEBP1,YWHAQ,NRAS,RB1,MAPK3,YWHAH,MAPK1,YWHAB,YWHAG,YWHAE,CDC25A,MRAS,STK3,KRAS,AKT1,PHB,XIAP,BAD,BRAF,HSP90AA1,RHEB,PAK1,BCL2	BCL2L1,HSPA2,FGFR1OP2,PMAIP1,HSPA6,HSPA5,HSPA4,SUMO1,RAD9A,HSPA8,CCT7,IKBKB,AKT1,CASP12,PIH1D1,ARAF,RAPGEF2,PDCD10,FKBP8,PEBP1,CDC37,ARHGEF6,MAP3K3,COMMD1,PIK3CD,MAP3K7,MAP3K5,HSP90AB1,TDP2,MYC,YAP1,CUL1,BRCA1,IGF1R,STK11,SP1,TOMM34,STK3,STK4,HRK,USP32,SAV1,MDM4,CSNK2A1,KRAS,PAFAH1B1,GSK3A,XAF1,RBBP8,CCND1,PHB,CCND3,CCND2,RBBP7,BAK1,AHR,PTEN,CTTNBP2,ELK1,PTGES3L-AARSD1,PAK1,PAK3,FBXW11,CDKN1B,HRA…	RNF14,HSPA2,UBL7,FGFR1OP2,RPL18,HSPA6,HSPA5,HSPA4,SUMO1,FOXA1,HSPA9,HSPA8,MEN1,USP9X,FKBP4,HIPK2,NDEL1,SMARCC1,GRB10,PDCD10,DYNLL1,GATAD2A,FKBP8,EEF2K,SMG6,SMG1,CRKL,PIK3CA,PIK3CB,COMMD1,PIK3CD,PPME1,PIK3CG,RPS26,PIK3R4,FAU,RNF111,KDM2A,RPS3A,WEE1,KDM2B,CTTNBP2,NR5A2,CBLC,CBLB,IGF1R,STK11,FBXO22,CSF1R,WRN,SP1,SP3,PPP2R2A,PPP2R2C,PPP2R2B,STK3,STK4,ATF7IP,AKAP5,SHFM1,UBXN7,GTF2F1,TTI1,CCND1,MAX,CCN…	CDC42EP5,HIST1H4A,OR5T1,RDH13,MYH11,SERINC2,OR2T1,ARHGAP27,PKLR,LYN,TARM1,ZNF627,OR13C3,FCAR,LAIR1,ZNF709,KRTAP5-1,CNOT3,TARM1,CRHR1,APOBEC3A,PANK4,PSMB9,ABCC1,GAN,USP39,LY6E,TAS2R9,TNIP2,TARM1,CSN2,OR13A1,CNOT3,AKR1C4,UNC79,PADI6,RING1,OR10A3,HIST1H2BB,TSEN34,COPS8,NDUFA7,RAB3B,SLC25A6,PTPRC,PLN,ZNF43,ARHGEF26,TET2,CR1,SLC37A4,BTNL2,CTSO,CXCL11,AGK,FAN1,TRIM69,APRT,HS3ST5,LILRB5,GRM5,OR5T2,OR5M1…	0.443518070853686	0.57225681875843	0.581625215678637	0.551459257962604	0.596702244346152
Trametinib	MAP2K1	MAPK3,MAPK1,RAF1,BRAF,ARAF	BCL2L1,MKNK2,NRAS,HRAS,SMAD1,RAP1A,MAPK14,MAP2K2,MAP2K1,ARRB2,RAF1,ETS1,YWHAZ,NCOA3,MAPK3,YWHAQ,JUN,RB1,RPS6KB2,PEA15,YWHAH,MAPK1,AKT1,YWHAB,DUSP4,MYC,DUSP6,DUSP1,YWHAG,YWHAE,PEBP1,PRKCA,CDC25A,PRKCE,MRAS,STK3,HSP90AA1,PTPN7,KRAS,RPS6KA1,RPS6KA2,RPS6KA3,TP53,PTPRR,ESR1,MBP,XIAP,BAD,PAK1,STAT5A,ELK1,PRKACA,BRAF,PHB,ARAF,RHEB,LCK,BCL2	HSPA2,FGFR1OP2,HSPA6,CRKL,HSPA4,SUMO1,HSPA9,HSPA8,FKBP4,HIPK2,PDCD10,FKBP8,HSPA5,PIK3CA,COMMD1,PIK3CD,PIK3CG,SUMO3,IGF1R,STK11,WRN,SP1,SP3,STK3,STK4,AKAP5,CCND1,MAX,CCND3,CCND2,BAK1,AHR,PTEN,FBXW11,CDKN1B,RPS27A,ITGA4,UBE2D3,TFDP2,STIP1,CCT8,CCT2,CCT3,CCT7,CCT4,CCT5,AHSA1,AHSA2,JAK2,JAK3,JAK1,TOPORS,CHUK,BLM,PPARG,ING4,ING1,BNIP3,RPS6KA1,RPS6KA2,RPS6KA3,RPS6KA4,KCNH2,PSMD10,CBL,TTC31,PDE6D,SMAD4,…	TARM1,MYH11,CLTB,OR2T1,P2RY14,KLK7,LAIR2,COL4A3,SSBP1,FCAR,RAG2,SPSB4,APOBEC3A,PSMB9,GAN,OR4C3,TBL1XR1,S1PR5,MPI,OR10A3,BAAT,CPNE7,SLC25A6,PLN,ZNF43,POLR2L,B3GNT4,HS3ST5,TMEM86B,STAT3,ADAM9,SURF4,DDOST,MBOAT7,PRPF31,KIFC1,AWAT1,NPBWR2,MAGED1,MCFD2,PPFIA3,DEFB125,OR13J1,RGS21,HLA-DRA,MAP2K1,MRPL46,ABR,PUF60,LAIR2,HIST1H3C,CNOT3,CAPZA2,EHMT2,UGT8,GP6,HIST1H2AM,CALML5,TSEN34,FCAR,SLC16A1,B2M,HTN3,NR…	0.322062165580029	0.580238016517789	0.661530090342431	0.538695576500741	0.7000323869639
Tubastatin A	HDAC6	RPS27A	RPS12,RPS11,RPL37A,RPS16,RPS14,BIRC7,PSMD4,USP2,RPS27A,RPL18A,RPS15A,UBE2D1,RIPK1,RPS6,RPS5,TRAF3,IDE,RPS20,RPL24,STAM2,HDAC6,CDC34,RPL23,RPL22,RPS25,FAU,KLF1,RPL4,RPS26,RPS24,NFKBIA,RPS23,TRAF6,PCNA,EGFR,RPLP1,NBR1,RPS28,RPS29,RPL14,RPL15,AMFR,RPL11,RPL9,RPS4X,RPL18,RPL19,TP53,UBE2N,YOD1,RPS19,RPL31,NEDD4L,UBE2D2,HTT,RPS3A,SERBP1,RPL10L,EEF2	TRAF2,ERRFI1,ZDHHC17,HSPA6,CRKL,HSPA4,SUMO1,HSPA9,HSPA8,UBL7,HIPK2,ZFYVE19,DLG5,COMMD1,SUMO3,CBLC,CBLB,WRN,SP1,SP3,CYP3A4,UBE4B,SHFM1,UBXN7,CCND1,USP34,PTEN,FBXW11,RPS27L,DTL,CDKN1B,NOP2,UBE2D2,UBE2D1,RAD1,TANK,MSH3,TNFRSF8,MAP1LC3A,MAP1LC3C,CAV1,EDARADD,SPRTN,CHUK,BLM,INSIG1,ING4,ING1,RPS6KA1,RPS6KA2,ZNRF2,ATAD5,PSMD14,PSMD10,CBL,PSMD12,WDR31,MYBBP1A,SMAD2,SMAD3,XIAP,REL,POLN,MAP3K5,POLK,POLI,PO…	CDC42EP5,HIST1H4A,OR5T1,RDH13,MYH11,OR2T1,ARHGAP27,PKLR,LYN,TARM1,FCAR,LAIR1,ZNF709,KRTAP5-1,CNOT3,TARM1,CRHR1,APOBEC3A,PANK4,PSMB9,ABCC1,GAN,LY6E,TAS2R9,TARM1,CSN2,OR13A1,CNOT3,UNC79,PADI6,OR10A3,HIST1H2BB,TSEN34,NDUFA7,PTPRC,ARHGEF26,SLC37A4,CTSO,AGK,FAN1,TRIM69,HS3ST5,LILRB5,OR5T2,OR5M1,CNOT3,SLC2A6,GP6,NCR1,OR13A1,KRT23,GP6,CNOT3,SURF4,DDOST,MBOAT7,RDH13,PRPF31,PLA2G10,CNOT3,PRPF31,NAPEPLD,HI…	0.167502481791606	0.550805853682003	0.591219944009495	0.561506623135818	0.616292328675009
TW 37	BCL2,BCL2L1	BCL2L1,PMAIP1,RAD9A,BAX,BAD,BBC3,CASP9,FKBP8,BMF,BIK,RAF1,BID,APAF1,BECN1,NR4A1,HRK,BCL2L11,BNIP3,TP53,CASP8,BAK1,BCL2	BCL2L1,PTGS2,UBE3A,PMAIP1,HSPA4,SUMO1,UVRAG,RAD9A,HUS1,CASP10,AKT1,RFWD2,FKBP8,TOPORS,PEBP1,CALM1,SETD7,FADD,CUL7,HSPA9,BRCA1,WT1,VRK1,BARD1,WRN,SP1,SP3,SH3GLB1,CREB1,STK3,FASLG,SMAD2,HRK,PIK3C3,MDM4,CSNK2A1,KRAS,KAT8,HIPK2,PHB,FZR1,KAT5,BAK1,SFN,PTEN,SUMO3,SIN3A,PAK1,TNFSF10,TRAF1,ZWINT,HRAS,RPS27A,KAT2B,RAD1,DYNLL1,BMF,EGR1,PIK3R4,RRM2B,TRAF2,CHEK2,CHEK1,SIRT1,BECN1,TOMM7,CDC25A,MRAS,PARP1,BLM,…	HSPA2,FGFR1OP2,HSPA6,HSPA5,HSPA4,SUMO1,HSPA9,HSPA8,USP9X,FKBP4,HIPK2,SMARCC1,SRSF11,PDCD10,DYNLL1,GATAD2A,FKBP8,EEF2K,RALA,SMG1,CRY2,ATF7IP,PIK3CA,COMMD1,PIK3CD,APBB1,PIK3CG,RPL18,MRPL52,RNF111,THY1,SUMO3,ARHGEF11,IGF1R,STK11,DIAPH1,WDR1,WRN,SP1,XPA,SP3,MYBL2,STK3,STK4,SMARCD2,PIK3C3,MYD88,GTF2F1,TTI1,CCND1,MAX,CCND3,CCND2,RPS24,SNAP29,BAK1,AHR,PTEN,CTBP1,NSL1,ARHGAP32,TNFSF10,RPS27L,CDKN1B,RPS27…	CDC42EP5,HIST1H4A,OR5T1,KRT27,RDH13,MYH11,OR2T1,ARHGAP27,PKLR,LYN,TARM1,TBCA,FCAR,KRT13,LAIR1,ZNF709,KRTAP5-1,CNOT3,TARM1,CRHR1,APOBEC3A,PANK4,PSMB9,ABCC1,GAN,LY6E,TAS2R9,TARM1,HDAC3,CSN2,OR13A1,CNOT3,UNC79,PADI6,GPHN,OR10A3,HIST1H2BB,TSEN34,NDUFA7,PTPRC,ARHGEF26,SLC37A4,CTSO,PDE7B,AGK,FAN1,TRIM69,HS3ST5,LILRB5,COL8A2,OR5T2,OR5M1,CNOT3,SLC2A6,GP6,NCR1,OR13A1,KRT23,GP6,CNOT3,SURF4,DDOST,MBOAT7,RDH…	0.255515079977968	0.412432734031446	0.405833131461423	0.258826589304168	0.41860849508236
Vinblastine	TUBA1A,TUBA3E,TUBA3C,TUBB2A,TUBB1,TUBB6,TUBB2B	PFDN2,RUVBL1,LRRK2,TTI1,TUBA1C,TUBA1B,TUBA1A,ACAT1,PFDN4,PFDN5,TUBA4A,TIMM50,AIFM1,TUBB2A,SMG1	SRCAP,MYC,VBP1,HSPA4,VPS72,HSPA8,INO80,KAT5,MAP2K3,MSN,PIH1D1,UPF1,SFXN3,TELO2,SMARCA1,ACTR6,DPCD,UPF2,TOMM7,RUVBL1,LRRK2,RUVBL2,TUBA1C,TUBA1B,TUBA1A,YWHAQ,SMG9,CDC37,ACAT1,TUBA3E,DMAP1,TIMM50,MBP,MAGOH,ACTL6A,ZNHIT1,PFDN2,PFDN5,PFDN4,PFDN6,TUBB6,SNCA,TUBB1,POLR2E,EP400,MTOR,DNM1L,NFRKB,TUBA4A,ACO2,TUBB2A,ACTB,CTNNB1,TTI1,LTV1,RPAP3,H2AFZ,PDRG1,EIF4EBP1,CFDP1,YEATS4,ACTR8,HSP90AA1,ACTR5,AIFM1,EIF…	HSPA2,SMARCC1,HSPA6,HSPA5,HSPA4,SUMO1,HSPA9,HSPA8,MEN1,FKBP4,SRSF10,SRSF12,SMG5,SMG7,SMG1,SUPT5H,SMG9,APBB1,ZC3H13,ZC3H14,STK11,ARID1A,SP1,GTF2F1,TTI1,GTF2F2,MAX,BAK1,AHR,STK38L,TSN,CAPZB,FBXW11,CDKN1B,POLR1A,POLR1B,POLR1C,POLR1D,SFXN3,SFXN1,STIP1,SAP130,GTF2B,AHSA1,AHSA2,HRH2,DMAP1,JAK1,DPCD,SNRNP200,CHUK,BLM,CBY1,KCNH2,MAGOHB,CBL,TTC31,PDRG1,KRT10,NOV,EIF4A3,MYH10,SMAD4,HIST1H2BC,SMAD3,PARK2,PL…	CDC42EP5,HIST1H4A,OR5T1,RDH13,MYH11,OR2T1,ARHGAP27,PKLR,LYN,TARM1,FCAR,LAIR1,ZNF709,KRTAP5-1,CNOT3,TARM1,CRHR1,APOBEC3A,PANK4,PSMB9,ABCC1,GAN,LY6E,TAS2R9,TARM1,CSN2,OR13A1,CNOT3,UNC79,PADI6,OR10A3,HIST1H2BB,TSEN34,NDUFA7,PTPRC,ARHGEF26,SLC37A4,CTSO,AGK,FAN1,TRIM69,HS3ST5,LILRB5,OR5T2,OR5M1,CNOT3,SLC2A6,GP6,NCR1,OR13A1,KRT23,GP6,CNOT3,SURF4,DDOST,MBOAT7,RDH13,PRPF31,PLA2G10,CNOT3,PRPF31,NAPEPLD,HI…	0.155497307020378	0.320169007891763	0.42053811262399	0.447690827144278	0.506517308593043
Vinorelbine	TUBA1A,TUBA3E,TUBA3C,TUBB2A,TUBB1,TUBB6,TUBB2B	PFDN2,RUVBL1,LRRK2,TTI1,TUBA1C,TUBA1B,TUBA1A,ACAT1,PFDN4,PFDN5,TUBA4A,TIMM50,AIFM1,TUBB2A,SMG1	SRCAP,MYC,VBP1,HSPA4,VPS72,HSPA8,INO80,KAT5,MAP2K3,MSN,PIH1D1,UPF1,SFXN3,TELO2,SMARCA1,ACTR6,DPCD,UPF2,TOMM7,RUVBL1,LRRK2,RUVBL2,TUBA1C,TUBA1B,TUBA1A,YWHAQ,SMG9,CDC37,ACAT1,TUBA3E,DMAP1,TIMM50,MBP,MAGOH,ACTL6A,ZNHIT1,PFDN2,PFDN5,PFDN4,PFDN6,TUBB6,SNCA,TUBB1,POLR2E,EP400,MTOR,DNM1L,NFRKB,TUBA4A,ACO2,TUBB2A,ACTB,CTNNB1,TTI1,LTV1,RPAP3,H2AFZ,PDRG1,EIF4EBP1,CFDP1,YEATS4,ACTR8,HSP90AA1,ACTR5,AIFM1,EIF…	HSPA2,SMARCC1,HSPA6,HSPA5,HSPA4,SUMO1,HSPA9,HSPA8,MEN1,FKBP4,SRSF10,SRSF12,SMG5,SMG7,SMG1,SUPT5H,SMG9,APBB1,ZC3H13,ZC3H14,STK11,ARID1A,SP1,GTF2F1,TTI1,GTF2F2,MAX,BAK1,AHR,STK38L,TSN,CAPZB,FBXW11,CDKN1B,POLR1A,POLR1B,POLR1C,POLR1D,SFXN3,SFXN1,STIP1,SAP130,GTF2B,AHSA1,AHSA2,HRH2,DMAP1,JAK1,DPCD,SNRNP200,CHUK,BLM,CBY1,KCNH2,MAGOHB,CBL,TTC31,PDRG1,KRT10,NOV,EIF4A3,MYH10,SMAD4,HIST1H2BC,SMAD3,PARK2,PL…	CDC42EP5,HIST1H4A,OR5T1,RDH13,MYH11,OR2T1,ARHGAP27,PKLR,LYN,TARM1,FCAR,LAIR1,ZNF709,KRTAP5-1,CNOT3,TARM1,CRHR1,APOBEC3A,PANK4,PSMB9,ABCC1,GAN,LY6E,TAS2R9,TARM1,CSN2,OR13A1,CNOT3,UNC79,PADI6,OR10A3,HIST1H2BB,TSEN34,NDUFA7,PTPRC,ARHGEF26,SLC37A4,CTSO,AGK,FAN1,TRIM69,HS3ST5,LILRB5,OR5T2,OR5M1,CNOT3,SLC2A6,GP6,NCR1,OR13A1,KRT23,GP6,CNOT3,SURF4,DDOST,MBOAT7,RDH13,PRPF31,PLA2G10,CNOT3,PRPF31,NAPEPLD,HI…	0.0170252246146755	0.152950127676206	0.208210728594899	0.343839197716917	0.370978212253369
Vismodegib	SMO	PTCH2,PTCH1	PTCH2,SMO,CCNB1,PTCH1	CCNB1,CCNA2,PLK1,CKS2,FZR1,ANAPC11,FOXO1,PKMYT1,CDC20,SMO,CDC27,CDK2,PTCH2,PTCH1,HIST1H1A,CDC6	CDC42EP5,HIST1H4A,OR5T1,RDH13,MYH11,OR2T1,ARHGAP27,PKLR,LYN,TARM1,FCAR,LAIR1,ZNF709,KRTAP5-1,CNOT3,TARM1,CRHR1,APOBEC3A,PANK4,PSMB9,ABCC1,GAN,LY6E,TAS2R9,TARM1,CSN2,OR13A1,CNOT3,UNC79,PADI6,OR10A3,HIST1H2BB,TSEN34,NDUFA7,PTPRC,ARHGEF26,SLC37A4,CTSO,AGK,FAN1,TRIM69,HS3ST5,LILRB5,OR5T2,OR5M1,CNOT3,SLC2A6,GP6,NCR1,OR13A1,KRT23,GP6,CNOT3,SURF4,DDOST,MBOAT7,RDH13,PRPF31,PLA2G10,CNOT3,PRPF31,NAPEPLD,HI…	0.215012936835938	0.248397903452557	0.31519438591594	0.417807091565055	0.518278547914415
VNLG/124	HDAC1,HDAC2,HDAC3,HDAC4,HDAC5,HDAC6,HDAC7,HDAC9	SMARCC1,YWHAE,SUMO1,HDAC5,BHLHE41,DNMT1,YWHAH,RELA,HMG20B,TRIM28,SP1,SP3,NR2C1,SNAI1,CSNK2A1,CCND1,WHSC1,RBBP7,YWHAG,RUNX2,RUNX1,BRMS1,PHB,CTBP1,MTA3,ZNF217,RPS27A,PHF21A,SUDS3,UHRF1BP1,ARID4A,ARID4B,SKI,SAP130,CHD3,SAP30,CHD4,RUVBL2,NONO,TCF3,MIER1,PPARG,SFPQ,ING1,ING2,UBE2I,TP53,ESR1,MEF2C,MEF2A,PRDM1,NR0B2,ANKRA2,HDAC1,KDM1A,HDAC3,HDAC2,YY1,HDAC4,HDAC7,HDAC9,SMAD2,IKZF1,NCOR2,NCOR1,SPI1,STAT3,…	RNF14,SMARCC1,HSPA4,SUMO1,FOXA1,SUMO3,HSPA8,PSPC1,MEN1,HIPK2,SMG1,NR0B2,NRIP1,FAU,RNF111,THY1,HSPA9,IGF1R,WRN,SP1,SP3,SMARCD3,SMARCD2,SMARCD1,GATA2,TTI1,CCND1,WHSC1,CCND3,MBTD1,RPS24,AHR,PTEN,TCF12,CTBP1,CTBP2,FBXW11,CDKN1B,RPS27A,ITGA4,UBE2D1,BAZ2A,SAP130,CCT8,CCT2,CCT7,CCT5,JAK2,DMAP1,JAK1,TOPORS,PTBP1,DPCD,CHRAC1,SENP6,CHUK,SENP1,BLM,PPARG,PPP1R3D,PPARA,ING4,ZEB1,ING1,ING2,PSMD10,TOP1,ZNF350,P…	RNF14,HSPA2,HSPA6,HSPA5,HSPA4,HSPA9,HSPA8,NCBP1,NCBP2,CBX3,NR0B2,PPP4C,ZC3H13,ZC3H14,RNF111,KDM2A,KDM2B,CBLC,CBLB,NUP98,XPC,SP1,XPA,SP3,PPP2R2C,WHSC1,PRPH,BAK1,CTBP1,CTBP2,NSL1,NOP2,ITGA4,APOA1,XPO1,BACH1,NENF,FBXL15,KCNIP3,XPOT,ANAPC2,ZEB1,ANAPC4,ZEB2,RPS6KA1,RPS6KA2,RPS6KA3,RPS6KA4,KCNH2,ATAD5,PSMD14,PSMD10,TOP1,PSMD12,SERBP1,NOV,SMAD9,SMAD4,SMAD6,SMAD7,SMAD1,SMAD2,SMAD3,HRH2,PELI1,PELI3,PLRG1,…	PDE7B,KRTAP5-6,KRT13,TARM1,MYH11,RPS18,LSM2,LAIR2,AGER,PRPS1,SSBP1,FCAR,CNOT3,APOBEC3A,PSMB9,CD300LD,GAN,ABCB8,LTA,DHX16,PRDM14,OR10A3,BAAT,MRPS18B,DAXX,HSPA1A,HLA-DQA2,PLN,ZNF43,KRTAP5-5,ZNF267,RNPC3,MUT,ADHFE1,DDAH2,CRH,OR2H1,POU5F1,OR5M1,OR5W2,NDUFB9,GTF2F2,OR6N2,SURF4,DDOST,MBOAT7,PRPF31,OR6X1,RSPO2,OR2A25,APOM,DEFB110,TAS2R40,AWAT1,OR2A14,HSPA1A,GABBR1,NPBWR2,USP19,BICD2,KRTAP10-8,FGFR1OP,PL…	0.550388646387431	0.604480759136091	0.609450290732749	0.589474411247351	0.63313433728825
VX-11e	MAPK1	MKNK2,SMAD1,MAPK14,MAP2K2,MAP2K1,ARRB2,RAF1,NCOA3,MAPK3,JUN,PEA15,ETS1,DUSP4,MYC,DUSP6,DUSP1,PTPN7,RPS6KA1,RPS6KA2,RPS6KA3,TP53,PTPRR,ESR1,MBP,STAT5A,LCK	BCL2L1,PTGS2,EGR1,CRKL,HSPA4,SUMO1,HSPA9,HSPA8,IKBKB,AKT1,HDAC2,ARAF,USP28,CCNT1,RFWD2,CAV1,RARA,PEBP1,TP53,PIK3CA,MAP3K5,SMAD4,CBL,CUL9,JAK2,MYC,CUL7,SUMO3,ZAP70,BRCA1,WT1,IGF1R,VRK1,BARD1,TRIM24,SP1,SP3,SAFB,CREB1,SH2D2A,STK3,SMAD2,USP33,MDM4,CSNK2A1,KRAS,KAT8,HIPK2,CCND1,PHB,PTPN11,FZR1,SETD7,KAT5,YWHAG,AHR,PTGES3,ELK1,MAX,GRIP1,ATR,SIN3A,PAK1,NFATC2,VDR,HRAS,RPS27A,KHDRBS1,MED24,CRK,SKI,MAPKA…	TRAF2,HSPA2,FBXO45,SMARCC1,HSPA6,CRKL,HSPA4,SUMO1,FOXA1,HSPA9,HSPA8,IL6ST,FKBP4,HIPK2,FGFR1OP2,SRSF11,ATRX,PDCD10,GATAD2A,FKBP8,NCBP1,SMG1,HSPA5,TYROBP,PIK3CA,COMMD1,PIK3CD,APBB1,PIK3CG,RPL18,ZC3H13,MRPL52,RNF111,KDM2A,RPS3A,THY1,KDM2B,SUMO3,CBLC,CBLB,IGF1R,STK11,WDR1,CSF1R,WRN,SP1,XPA,SP3,IL2RB,STK3,STK4,SMARCD2,SMARCD1,MXD4,AKAP5,SHFM1,GTF2F1,TTI1,CCND1,MAX,CCND3,CCND2,RPS24,SYAP1,BAK1,AHR,PTEN…	TARM1,MYH11,CLTB,RPS18,OR2T1,P2RY14,KLK7,LAIR2,AGER,COL4A3,SSBP1,FCAR,CNOT3,SPSB4,APOBEC3A,PSMB9,GAN,OR4C3,TBL1XR1,LTA,MPI,VARS,OR10A3,BAAT,CPNE7,DAXX,RING1,SLC25A6,HLA-DQA2,CHST14,KRTAP5-5,ZNF267,RNPC3,RAG1,CYB5A,DDAH2,TPP1,HSD11B2,B3GNT4,HS3ST5,TMEM86B,POU5F1,OR5M1,SFTPC,STAT3,LSM2,ADAM9,RAB8B,SURF4,DDOST,MBOAT7,PRPF31,AMN,OR6X1,OR2A25,APOM,TAS2R40,OR2A14,HSPA1A,GABBR1,NPBWR2,MAGED1,MCFD2,PPFIA…	0.267980368701507	0.44915263635969	0.465561384756389	0.442260735813892	0.498076176161747
VX-680	AURKA,AURKB,FLT3,ABL1,JAK2	CSF2RB,CRKL,SRC,PLK1,BIRC5,ATM,IRS1,TP73,CRK,SORBS2,BCR,MYCN,TPX2,STAT3,GHR,STAT1,RACGAP1,YWHAQ,JUN,RB1,DOK1,CDCA8,MAPRE1,ENAH,INCENP,AIM1,CEP192,FLT3LG,CENPA,SH2B1,SOCS1,PTPN1,EPOR,TP53,SOCS3,ABI2,TACC1,PTPN11,ABI1,CALU,CBL,STAT5B,STAT5A,GRB2,RAD51,HSP90AA1,HIST3H3,IFNGR1	HSPA2,EXO1,HSPA6,CRKL,HSPA4,SUMO1,HSPA9,HSPA8,IL6ST,FKBP4,HIPK2,ATRX,HSPA5,PIK3CA,PIK3CG,SUMO3,CBLC,CBLB,IGF1R,STK11,WRN,SP1,SP3,CCND1,MAX,CCND3,CCND2,AHR,PTEN,CDKN1B,RPS27A,UBE2D2,STIP1,AHSA1,AHSA2,JAK2,JAK3,JAK1,CAV1,CHUK,BLM,ING4,HCK,ING1,TNK2,KCNH2,PSMD10,TOP1,TTC31,SARS2,SMAD2,PELP1,XIAP,NEDD9,NCOA1,NCOA6,MTA1,CDC37,RAD51AP1,CISH,S100A4,LEPR,SH2B1,YAP1,BAD,TP73,TBP,WASL,ERBB2,ITCH,HMGB1,EGFR…	RNF14,HSPA2,HSPA6,HSPA5,HSPA4,HSPA9,HSPA8,RNF11,PIK3CA,PIK3CG,ZC3H13,ZC3H14,RNF111,KDM2A,GRIN1,KDM2B,CBLC,CBLB,XPC,SP1,XPA,SP3,MAX,BAK1,MAF,CTBP1,NOP2,ITGA4,BACH1,GRAP2,HRH2,XPOT,ANAPC2,ANAPC5,ANAPC4,ZEB2,RPS6KA1,RPS6KA2,RPS6KA3,RPS6KA4,KCNH2,PSMD14,PSMD10,TOP1,PSMD12,GIT1,GIT2,SERBP1,NOV,SMAD4,SMAD6,SMAD7,SMAD1,SMAD2,SMAD3,MUS81,NPHP1,PLRG1,DRAP1,TCEA1,IL3RA,SH2B1,MOB2,LEO1,CDC45,CDC40,CDC42,IPO…	KRTAP5-6,TARM1,MYH11,AMDHD1,CLTB,SNRPF,OR2T1,P2RY14,LAIR2,SPSB4,SSBP1,FCAR,CNOT3,SPACA4,APOBEC3A,PSMB9,GAN,OR4C3,GCGR,TBL1XR1,MPI,DHX16,OR10A3,BAAT,CPNE7,MRPS18B,RUVBL1,ZNF267,RNPC3,CSNK1E,KCNU1,DENND2C,HS3ST5,TMEM86B,OR5M1,RGS3,SURF4,DDOST,MBOAT7,HNRNPF,PRPF31,LYRM4,NPBWR2,MAGED1,MCFD2,PPFIA3,BICD2,CNTN2,OR4F6,DEFB125,PSMB9,RGS21,UGT8,ASB7,MRPL46,MRPL23,ABR,PUF60,HIST1H3C,RAG2,HIST1H3I,GP6,HIST1…	0.16585259161828	0.225824438382585	0.209143641877835	0.262187546636621	0.281133242408984
VX-702	MAPK14	MKNK2,MAP2K3,AKT1,MAP2K6,MAP2K4,MAPKAPK2,NCOA3,RB1,MAPK3,MAPK1,OBSL1,MBP,RPS6KA4,CCDC8,DUSP16,PTPN7,DUSP10,TP53,DUSP1,TAB1,MEF2A,ATF2	BCL2L1,PTGS2,EGR1,HSPA4,SUMO1,HSPA9,IKBKB,AKT1,RFWD2,TOPORS,RARA,MAP3K2,MAP3K7,MAP3K4,MAP3K5,HDAC9,CUL9,MYC,CUL7,SUMO3,BRCA1,WT1,VRK1,BARD1,WRN,SP1,SP3,CREB1,RPL11,HDAC5,MDM4,CSNK2A1,KAT8,RBBP8,ESR2,HIPK2,CCND1,PHB,CCND3,CCND2,RBBP7,KAT5,AHR,PTEN,ELK1,ATR,SIN3A,KDM5A,FZR1,GSK3A,RPS27A,KAT2B,TCL1A,ARID4A,RICTOR,MAPKAPK2,SFN,THEM4,LRRK2,TLR3,TSC2,CCNE1,JUN,CDK2,RRM2B,CHEK2,CHEK1,SIRT1,RAD51,FOS,PAR…	RNF14,HSPA2,SMARCC1,HSPA6,CRKL,HSPA4,SUMO1,FOXA1,HSPA9,HSPA8,RNF168,FKBP4,HIPK2,SRSF11,ATRX,GATAD2A,FKBP8,SMG6,SMG1,HSPA5,PIK3CA,COMMD1,APBB1,NAP1L1,RPL18,AKT1S1,MRPL52,RNF111,RPS3A,THY1,SUMO3,DNAJC19,IGF1R,STK11,WDR1,WRN,SP1,XPA,SP3,STK3,SMARCD2,TGFB1I1,CFTR,AHSA1,AKAP5,SHFM1,GTF2F1,TTI1,CCND1,MAX,CCND3,CCND2,BAK1,AHR,PTEN,MAF,CTBP1,EIF2AK2,RPS27L,CDKN1B,RMI1,RPS27A,UBE2D2,UBE2D3,UBE2D1,POLR1B,P…	TARM1,MYH11,CLTB,OR2T1,P2RY14,LAIR2,SSBP1,FCAR,CNOT3,SPACA4,SPSB4,APOBEC3A,PSMB9,GAN,OR4C3,GCGR,TBL1XR1,MPI,OR10A3,BAAT,CPNE7,ZNF267,RNPC3,CSNK1E,HSD11B2,KCNU1,HS3ST5,TMEM86B,OR5M1,OR5W2,GTF2F2,OR6N2,SURF4,DDOST,MBOAT7,PRPF31,LYRM4,NPBWR2,MAGED1,MCFD2,PPFIA3,SEMA4D,KRTAP10-8,LCE3A,DEFB125,RGS21,MRPL46,MRPL23,ABR,PUF60,HIST1H3C,RAG2,HIST1H3I,GP6,HIST1H2AM,CALML5,HTR3E,TSEN34,FCAR,SLC16A1,METTL7A,B…	0.386393102568533	0.457737648257236	0.470445608169948	0.471817365155266	0.496239745614799
WH-4-023	SRC,FYN,LCK,HCK,LYN,ABL1,ABL2	PDGFRB,VDR,CRKL,SRC,CBLC,PAG1,ENAH,SKAP1,KHDRBS1,HCLS1,PELP1,IKBKB,PRKCQ,PTK2B,CD247,DNM1,TP73,LCP2,ABL1,CRK,SORBS2,BCR,CAV1,RARA,STAT3,STAT1,PIK3CA,YWHAQ,EPHB2,RB1,JUN,GRB2,PGR,PXN,CD44,CDH1,KDR,ZAP70,ERBB2,CTLA4,ATM,MAPT,CD22,RAD51,EGFR,PRKCD,PLCG2,ENO1,SH2D2A,AR,FASLG,ABI2,HSP90AA1,FYB,NCOA6,PTPN1,BCAR1,TNK2,LRP1,ESR2,SOS1,PEMT,ESR1,SYK,CDCP1,TNFRSF1A,CD5,CBL,ABI1,MET,GRIN2A,PTPRA,SNCA,MAPK1,D…	RNF14,ERRFI1,EXO1,HSPA6,CRKL,HSPA4,SUMO1,HSPA8,FKBP4,ATRX,DLG1,DLG3,HSPA5,TYROBP,PIK3CA,PIK3CG,GRIN1,CBLC,CBLB,IGF1R,STK11,WRN,SP1,SP3,CCND1,CCND3,CCND2,AHR,PTEN,CDKN1B,RPS27A,ITGA4,STIP1,APOE,AHSA1,AHSA2,GRAP2,JAK2,NF2,JAK1,CHUK,PAXIP1,BLM,PPARG,VEGFA,HCK,TNK2,RPS6KA2,RPS6KA3,KCNH2,PSMD10,CBL,TTC31,GIT1,PRDM2,ASH2L,LRPAP1,PAG1,SMAD1,RET,SMAD3,NPHP1,PARK2,NCOA2,NEDD9,NCOA1,NCOA6,MTA1,CDC37,RAD51A…	RNF14,HSPA2,HSPA6,HSPA5,HSPA4,HSPA9,HSPA8,RNF11,NCBP2,PIK3CA,PIK3CB,PRNP,PIK3CG,ZC3H13,RNF111,KDM2A,GRIN1,KDM2B,CBLC,CBLB,SP1,XPA,SP3,MAX,BAK1,MAF,CTBP1,ITGA8,ITGA1,ITGA2,ITGA4,ITGA5,ITGA6,ITGA7,BACH1,TTK,GRAP2,FBXL15,KCNIP3,ANAPC2,ANAPC5,ANAPC4,ANAPC7,ZEB2,ITGAX,RPS6KA1,RPS6KA2,RPS6KA3,RPS6KA4,KCNH2,PSMD14,PSMD10,TOP1,PSMD12,GIT1,GIT2,NR0B2,LRPAP1,PIK3CD,SMAD6,SMAD7,SMAD1,SMAD2,SMAD3,MUS81,NPHP1…	KREMEN1,ADH4,TARM1,ZKSCAN3,ZNF649,ESRRG,MYH11,SLC9A8,CLTB,RPS18,LSM2,P2RY14,LAIR2,OR5T1,SPSB4,SSBP1,FCAR,MT1F,CNOT3,FKBPL,APOBEC3A,PSMB9,CD300LD,GAN,OR4C3,ABCB8,COL28A1,SKA1,LTA,MPI,OR10A3,BAAT,CPNE7,DAXX,RING1,HLA-DQA2,PLN,ZNF43,BCO2,CSNK1E,DDAH2,FAN1,HSD11B2,B3GNT4,DENND2C,OR2H1,TMEM86B,POU5F1,OR2T1,SURF4,DDOST,MBOAT7,HNRNPF,PRPF31,OR6X1,OR2A25,APOM,KIFC1,TAS2R40,AWAT1,OR2A14,HSPA1A,GABBR1,NPBW…	0.388926372605592	0.375083724895198	0.393416142605132	0.393026551123616	0.391968875146896
WZ3105	CLK2,FLT3,ULK1	CLK3,FLT3LG,ATG13,GABARAPL2	SQSTM1,ULK1,GABARAPL2,ATG13,FLT3LG,ATG7,MAP1LC3A,CLK2,CLK3,FLT3	FLT3,GABARAPL1,GABARAPL2,NTRK1,ATG3,ATG7,MAP1LC3A,MAP1LC3B,PRKCI,ULK1,TRAF6,NBR1,ATG10,ATG4B,ATG12,ATG13,FLT3LG,CSNK2A1,SQSTM1,ATG4A,CASP8,KEAP1,PRKCZ,WDFY3,CLK2,CLK3	CDC42EP5,HIST1H4A,OR5T1,RDH13,MYH11,OR2T1,ARHGAP27,PKLR,LYN,TARM1,FCAR,LAIR1,ZNF709,KRTAP5-1,CNOT3,TARM1,CRHR1,APOBEC3A,PANK4,PSMB9,ABCC1,GAN,LY6E,TAS2R9,TARM1,CSN2,OR13A1,CNOT3,UNC79,PADI6,OR10A3,HIST1H2BB,TSEN34,NDUFA7,PTPRC,ARHGEF26,SLC37A4,CTSO,AGK,FAN1,TRIM69,HS3ST5,LILRB5,OR5T2,OR5M1,CNOT3,SLC2A6,GP6,NCR1,OR13A1,KRT23,GP6,CNOT3,SURF4,DDOST,MBOAT7,RDH13,PRPF31,PLA2G10,CNOT3,PRPF31,NAPEPLD,HI…	0.288426865515751	0.293116086512325	0.415713797494399	0.481576281509334	0.678314710310178
XAV 939	TNKS	TERF1	TNKS,TINF2,ATM,TERF1,FBXO4,TNKS2	TNKS,TNKS2,ACD,ATM,POT1,FBXO4,ABL1,MRE11A,SKP1,EXO1,NBN,TERT,CHEK2,CUL1,CHEK1,BRCA1,WRN,BLM,TP53BP1,TERF2IP,TELO2,RBBP8,TP53,TINF2,H2AFX,KAT5,TERF2,CCND1,TERF1,LNPEP,ATR	CDC42EP5,HIST1H4A,OR5T1,RDH13,MYH11,OR2T1,ARHGAP27,PKLR,LYN,TARM1,FCAR,LAIR1,ZNF709,KRTAP5-1,CNOT3,TARM1,CRHR1,APOBEC3A,PANK4,PSMB9,ABCC1,GAN,LY6E,TAS2R9,TARM1,CSN2,OR13A1,CNOT3,UNC79,PADI6,OR10A3,HIST1H2BB,TSEN34,NDUFA7,PTPRC,TRMT112,ARHGEF26,SLC37A4,CTSO,AGK,FAN1,TRIM69,HS3ST5,LILRB5,OR5T2,OR5M1,CNOT3,SLC2A6,GP6,NCR1,OR13A1,KRT23,GP6,CNOT3,SURF4,DDOST,MBOAT7,RDH13,PRPF31,PLA2G10,CNOT3,PRPF31,NA…	0.120359022163615	0.154479477089321	0.230451806179739	0.216104955650175	0.351218868341954
XL-184	KDR,MET,RET,KIT,FLT1,FLT3,FLT4,TEK,AXL	EGFR,GAB1,PLCG1,CRK,FLT4,KITLG,BCR,PGF,PLXNB1,STAT3,PIK3CG,ANGPT2,ANGPT1,CDH5,KDR,SRC,SHC1,VEGFA,VEGFB,HGF,PTPN1,NRP1,PTPN11,CBL,GRB2,GFRA1,FLT3LG,GAS6	ERRFI1,CRKL,HSPA4,NRAS,HSPA8,HDAC3,IL6ST,IKBKB,PTK2B,RAPGEF1,SEMA4D,EGF,AXL,CAV1,RARA,CALM2,IRS1,ITSN1,ARHGEF7,ARHGEF11,NTRK1,NTRK2,PIK3CG,HSP90AB1,CDH1,LYN,CDH5,CBLB,PXN,ERBB2,ERBB3,IGF1R,CD28,SHC1,ERBB4,SP1,KLK3,FASLG,KITLG,FGFR2,FGFR1,YWHAZ,SOCS3,SYK,PTPN12,PTPN11,MST1R,KIT,CCND1,GRB2,GFRA1,APP,CSF2RB,VDR,CTNND1,HRAS,RPS27A,KHDRBS1,GAB1,RRAS,GAB2,DNM1,UBE2L3,DNM2,CRK,CD2AP,FLG,TGFA,PLXNB1,VIL1…	RNF14,ERRFI1,SMARCC1,HSPA6,CRKL,HSPA4,SUMO1,HSPA8,MEN1,IL6ST,FKBP4,BRMS1,IGSF11,SEMA4D,UBE2V2,RNF11,DLG1,DLG3,SMG1,HSPA5,TYROBP,PIK3CA,COMMD1,PRNP,APBB1,PIK3CG,RPL18,FAU,GRIN1,NR5A2,CBLC,ARHGEF11,IGF1R,STK11,SP1,SP3,TCEB1,UBE4B,TTI1,CCND1,GRB10,RPS24,GRB14,USP34,PTEN,FAS,KLC1,TSG101,FBXW11,CDKN1B,RPS27A,UBE2D2,UBE2D1,STIP1,LIMS1,SAP130,PPP1CC,GTF2B,FAF1,AHSA2,GRAP2,JAK2,NF2,JAK1,CHUK,PAXIP1,PPARG…	KRTAP5-6,TARM1,MYH11,CLTB,RPS18,LSM2,GGT6,P2RY14,KLK7,LAIR2,AGER,COL4A3,KLK1,SSBP1,FCAR,CNOT3,APOBEC3A,PSMB9,GAN,OR4C3,TBL1XR1,LTA,PIP4K2C,DHX16,OR10A3,BAAT,CPNE7,STX3,MRPS18B,DAXX,HSPA1A,SLC25A6,HLA-DQA2,EIF3F,MRPL49,DDAH2,CDC42EP2,HSD11B2,B3GNT4,DAXX,HS3ST5,TMEM86B,POU5F1,OR5M1,OR5W2,GTF2F2,OR6N2,SFTPC,ZNF641,STAT3,RPL13,ADAM9,SURF4,DDOST,MBOAT7,PRPF31,OR6X1,OR2A25,APOM,TAS2R40,OR2A14,HSPA1A,GA…	0.270675765917858	0.37124100200755	0.365241699435047	0.361692979643927	0.3957417928153
XL-880	MET	SRC,PLXNB1,EGFR,CBL,GAB1,GRB2,HGF,PTPN1	ERRFI1,CRKL,HSPA4,HSPA8,IKBKB,PTK2B,RAPGEF1,SEMA4D,EGF,CAV1,RARA,CALM2,ITSN1,ARHGEF7,ARHGEF11,HSP90AB1,CDH1,LYN,BLNK,CBLC,ERBB3,IGF1R,CD28,SHC1,ERBB4,KLK3,FASLG,SYK,PTPN11,MST1R,CD2AP,GRB2,PEMT,VDR,RPS27A,UBE2D2,GAB1,GAB2,DNM1,UBE2L3,DNM2,CRK,KIT,TGFA,PLXNB1,GRAP2,JAK2,PIK3R2,EPHB2,TOM1L1,EPN1,HCK,PTPN1,BCAR1,EPOR,TNK2,ESR2,LRIG1,ESR1,VAV1,CBL,LCK,SYN1,PDGFRB,SLA2,STAMBP,EPHA2,RET,PELP1,SPRY2,SPR…	RNF14,ERRFI1,HSPA6,CRKL,HSPA4,SUMO1,HSPA8,MEN1,IL6ST,FKBP4,THBS1,SEMA4D,LEF1,RNF11,DLG1,DLG3,SMG1,HSPA5,TYROBP,PIK3CA,PIK3CG,RPL18,GRIN1,NR5A2,CBLC,ARHGEF11,IGF1R,STK11,SP1,SP3,UBE4B,TTI1,CCND1,SH3KBP1,RPS24,GRB14,USP34,PTEN,FAS,TSG101,FBXW11,CDKN1B,RPS27A,UBE2D2,UBE2D1,STIP1,FAF1,AHSA2,GRAP2,JAK2,NF2,JAK1,CHUK,PAXIP1,PPARG,VEGFA,RNF41,HCK,CBY1,TNK2,KCNH2,CBL,TTC31,GIT1,PRDM2,SERBP1,ASH2L,LRPAP1,…	TARM1,MYH11,CLTB,RPS18,LSM2,GGT6,P2RY14,KLK7,LAIR2,AGER,COL4A3,KLK1,SSBP1,FCAR,CNOT3,APOBEC3A,PSMB9,GAN,OR4C3,TBL1XR1,LTA,PIP4K2C,OR10A3,BAAT,CPNE7,STX3,DAXX,HSPA1A,SLC25A6,HLA-DQA2,EIF3F,MRPL49,DDAH2,CDC42EP2,HSD11B2,B3GNT4,HS3ST5,TMEM86B,POU5F1,OR5M1,OR5W2,GTF2F2,OR6N2,SFTPC,ZNF641,STAT3,RPL13,ADAM9,SURF4,DDOST,MBOAT7,PRPF31,OR6X1,OR2A25,APOM,TAS2R40,OR2A14,HSPA1A,GABBR1,NPBWR2,MAGED1,MCFD2,PPF…	0.260853959681006	0.355013192997384	0.377019927302342	0.347828793353347	0.407147057021767
XMD11-85h	FLT4,MARK4,PRKCD,RET	STAT3,SHC1,STAT1,FYN,IRS1,GFRA1,PLCG1,GRB2,USP16,MARK2,CRK,KDR	HDAC3,PTK2B,RAPGEF1,USP21,IRS1,PIK3CA,ARHGEF2,NTRK1,NTRK2,JAK2,RELA,CDH5,PXN,ERBB2,ERBB3,IGF1R,CD28,SHC1,SP1,FASLG,FGFR2,FGFR1,SOCS1,SYK,PTPN12,PTPN11,MST1R,KIT,CCND1,UTRN,GFRA1,APP,CSF2RB,SKAP1,KHDRBS1,GAB1,DNM1,IFNGR1,DNM2,CRK,FLG,VIL1,GRB2,PIK3R3,JAK1,CTLA4,FOS,TOM1L1,VEGFA,PTPN2,PTPN1,BCAR1,EPOR,TNK2,VAV1,CBL,SNCA,CREBBP,SYN1,HDAC1,PDGFRB,PDGFRA,PAG1,STAMBP,RET,SPRY2,SH3BP2,SOS2,ABL1,FLT4,ABL…	RNF14,ERRFI1,SMARCC1,CRKL,HSPA4,SUMO1,FOXA1,HSPA8,IL6ST,FKBP4,BRMS1,IFNAR1,IGSF11,DLG1,DLG3,BRCA1,PIK3CA,COMMD1,PRNP,APBB1,APBB3,ZC3H15,GRIN1,CBLC,CBLB,IGF1R,IFNG,SP1,SP3,TTI1,CCND1,GRB10,GRB14,PTEN,MAF,KLC1,CDKN1B,RPS27A,ITGA4,SAP130,APOE,XPO4,GTF2B,GRAP2,JAK2,JAK3,JAK1,CHUK,PPARG,VEGFA,VEGFB,ING4,HCK,ING1,ING2,TNK2,GATAD2A,CBL,TYROBP,GIT1,GIT2,NR0B2,LRPAP1,PAG1,SMAD1,SMAD2,PELP1,NPHP1,REL,PARK2…	PDE7B,KRT13,TARM1,MYH11,LAIR2,SSBP1,FCAR,CNOT3,APOBEC3A,PSMB9,GAN,OR10A3,BAAT,PLN,ZNF43,KRTAP5-5,ZNF267,RNPC3,HS3ST5,OR5M1,SURF4,DDOST,MBOAT7,PRPF31,KIFC1,AWAT1,NPBWR2,USP19,RGS21,HLA-DRA,MRPL46,ABR,TDRD12,JUP,HIST1H3C,PRMT6,CAPZA2,EHMT2,HIST1H3I,HIST1H2AM,HTR3E,TSEN34,FCAR,SLC16A1,METTL7A,B2M,KIF24,HTN3,ARAP1,POLR3C,DEFB131,SURF1,FCGR3A,ARHGAP27,NCR1,ALOX5,FCAR,KRTAP1-1,ARHGAP11A,CNOT7,MTOR,GP6,…	0.0894859031160802	0.281975470584566	0.340056132133466	0.326435479174667	0.374993821672695
XMD13-2	RIPK2	TRAF6,BIRC3,BIRC2,MAP3K7,XIAP,NOD1,NOD2	EIF2AK2,MAP4K4,BIRC5,RPS27A,BIRC3,BIRC2,UBE2D1,RIPK1,AKT1,XIAP,RIPK2,MAP2K7,NGFR,SEPT4,SYK,RAF1,HTRA2,HSPA6,TICAM1,PELI1,PELI3,TIRAP,MAP3K3,PSEN1,COMMD1,MAP3K7,MAP3K5,TNFAIP3,NOD1,IKBKB,NOD2,TRAF3IP2,MAPK8,MYD88,MALT1,EDARADD,TRAF1,TRAF2,TRAF3,TRAF6,RAC1,UBE2D2,CARD11,EDA2R,CD40,UBE2D3,CHUK,SQSTM1,TNFRSF11A,UBE2V1,TGFBR1,MAPK8IP1,TAX1BP1,CASP7,XAF1,AHCY,IRF7,CASP3,TNFRSF1A,TAB3,TAB1,UBE2N,CASP12,…	HSPA2,UBL7,HSPA6,HSPA5,HSPA4,SUMO1,HSPA8,FKBP4,RNF11,ZFYVE19,TYROBP,COMMD1,COMMD6,TSC1,RTN4R,IRAK4,CBLB,STK11,STK3,UBE4B,MYD88,AHR,PTEN,TAX1BP1,CSN2,TNFSF11,TNFSF10,CDKN1B,RPS27A,UBE2D2,UBE2D3,UBE2D1,STIP1,TANK,TNFRSF13C,AHSA1,AHSA2,TNFRSF8,TNFRSF9,MAP1LC3A,MAP1LC3B,KCNIP3,EDARADD,CHUK,GZMB,ZNRF2,CBL,MAP3K2,TTC31,WDFY3,SERBP1,CD40LG,RALBP1,SMAD6,SMAD7,SMAD2,SMAD3,TNFRSF10B,TNFRSF10A,PARK2,TSC2,HT…	TARM1,MYH11,RPS18,LSM2,LAIR2,AGER,SSBP1,FCAR,CNOT3,APOBEC3A,PSMB9,GAN,LTA,OR10A3,BAAT,DAXX,RING1,HLA-DQA2,DDAH2,OR2H1,POU5F1,OR5M1,SURF4,DDOST,MBOAT7,PRPF31,OR6X1,OR2A25,APOM,TAS2R40,OR2A14,HSPA1A,GABBR1,NPBWR2,RGS21,RNF5,MRPL46,CDSN,ABR,OR12D2,MRPS18B,PUF60,TNF,NEU1,LY6G6C,HIST1H3C,HIST1H3I,TRIM31,GP6,HIST1H2AM,OR10G9,LTB,TSEN34,FCAR,SLC16A1,B2M,HSD17B8,HTN3,HLA-B,OR2J2,SURF1,MICB,HLA-G,ARHGAP27…	0.255157290646941	0.493689841917823	0.564939705581321	0.526262343090444	0.61719763444796
XMD15-27	CLK2	CLK3	CLK2,CLK3	CLK2,CLK3	CDC42EP5,HIST1H4A,OR5T1,RDH13,MYH11,MAFG,NOXO1,OR2T1,ARHGAP27,PKLR,LYN,TARM1,FCAR,LAIR1,ZNF709,KRTAP5-1,CNOT3,TARM1,CRHR1,APOBEC3A,PANK4,PSMB9,CHRNG,ABCC1,GAN,LY6E,TAS2R9,TARM1,ZNF675,CSN2,OR13A1,CNOT3,UNC79,PADI6,NUDT11,OR10A3,HIST1H2BB,NCOR2,WDR5,TSEN34,TRRAP,NF1,NDUFA7,OR2T4,VKORC1L1,PTPRC,ARHGEF26,ZNF565,SLC37A4,SIGLEC15,CTSO,AGK,FAN1,AP2A1,TRIM69,ZNF585A,HS3ST5,LILRB5,OR5T2,OR5M1,CNOT3,SLC2A…	0.23284276711857	0.232203346701006	0.236290885707742	0.484116162338202	0.529921278811291
YK 4-279	DHX9	PCNA,XRCC5,NXF1,SF3A2	EXO1,HTATSF1,NCBP1,NCBP2,SUMO1,RAD18,SIVA1,PRPF8,MFAP1,DHX15,PRPF6,SNRNP200,DLG5,ZRANB3,GADD45A,DNMT1,GADD45G,LIG4,LIG1,RFC4,NUP214,HMG20B,DHX9,NUP98,WRN,RFC1,RANGAP1,SNRPD3,SNRPD2,SNRPD1,CCND1,DDX42,DDX46,CCNO,DTL,RPS27A,RAD1,XRCC5,SRSF5,SRSF4,SRSF7,SRSF6,SRSF1,TRAP1,U2AF1,U2AF2,SRSF9,EFTUD2,YARS,SF3A1,SF3A2,SF3A3,CHEK1,NXF1,SPRTN,PARP1,REV1,SART1,ING1,UBE2I,SNRPB2,DNAJC8,ATAD5,UBE2B,NUP153,PHF5…	UBL5,U2AF2,NCBP1,NCBP2,SUMO1,SUMO3,HIPK2,SRSF10,MFAP1,ZFYVE19,DLG5,PRIM1,FAU,THY1,DHX8,DHX9,WDR5,NUP98,WRN,SP1,XPA,SP3,UBXN7,POU2AF1,CCND1,MAX,CCND3,DDX42,DDX46,SREBF1,ATP6V1F,DTL,CDKN1B,RPS27A,UBE2D2,UBE2D1,POLR1B,POLR1C,RAD1,XPO1,WDR48,EFTUD2,SPRTN,SENP6,SENP2,NCAPD2,BLM,PPARG,SMG6,ING1,SNRPB2,DNAJC8,CCNE1,ATAD5,PSMD10,TOP1,SERBP1,FLNC,EIF4A3,ATXN1,NUP133,SMAD4,SMAD1,SMAD2,SMAD3,POLE,DCTN2,POLN…	CDC42EP5,HIST1H4A,OR5T1,RDH13,MYH11,OR2T1,ARHGAP27,PKLR,LYN,TARM1,FCAR,LAIR1,ZNF709,KRTAP5-1,CNOT3,TARM1,CRHR1,APOBEC3A,PANK4,PSMB9,ABCC1,GAN,LY6E,TAS2R9,TARM1,CSN2,OR13A1,CNOT3,UNC79,PADI6,OR10A3,HIST1H2BB,TSEN34,NDUFA7,PTPRC,ARHGEF26,SLC37A4,CTSO,AGK,FAN1,TRIM69,HS3ST5,LILRB5,OR5T2,OR5M1,CNOT3,SLC2A6,GP6,NCR1,OR13A1,KRT23,GP6,CNOT3,SURF4,DDOST,MBOAT7,RDH13,PRPF31,PLA2G10,CNOT3,PRPF31,NAPEPLD,HI…	0.0667490157559814	0.298091555518225	0.307625316481055	0.275694872014521	0.29077636112657
YM155	BIRC5	CDCA8,CASP9,XIAP,AIM1,CASP7,INCENP,AURKB	BCL2L1,BIRC7,BIRC6,BIRC5,BIRC3,BIRC2,UBE2D1,AKT1,XIAP,RIPK2,SEPT4,RAF1,HTRA2,RACGAP1,COMMD1,MAP3K7,AURKA,AURKB,CDCA8,MAPRE1,APAF1,INCENP,TRAF6,AIM1,PARP1,CENPA,UBE2D3,CASP7,XAF1,HIST3H3,CASP3,TAB1,CASP12,CASP9,UBC,AHCY	HSPA2,AGL,HSPA6,HSPA5,HSPA4,HSPA9,HSPA8,LAPTM5,PDCD11,SQLE,RNF11,RNF114,C11orf58,TMEM59,ABCD3,CBLB,NUP98,XPC,SP1,NUP93,PTRH2,TRAPPC3,PRPH,BAK1,TPX2,CSN2,CTBP1,CTBP2,TSG101,ATP2A2,ITGA5,GTF3C4,XPO1,ZNF451,XPO5,CSDE1,TTK,LSS,EPS15L1,ANAPC5,GARS,ANAPC7,RPS6KA1,RPS6KA3,KCNH2,PSMD14,PSMD10,TOP1,PSMD12,UTP20,SERBP1,GANAB,NUP133,SMAD4,SMAD7,SMAD1,VAPA,SMAD3,PELI1,PELI3,ARF1,ARF6,ARF4,SPTLC1,PRKAR1A,SAR1…	CDC42EP5,HIST1H4A,OR5T1,KRTAP5-1,KRTAP5-2,RDH13,MYH11,OR2T1,ARHGAP27,PKLR,LYN,TARM1,FCAR,LAIR1,ZNF709,KRTAP5-1,CNOT3,KRTAP4-9,TARM1,CRHR1,APOBEC3A,PANK4,PSMB9,ABCC1,GAN,LY6E,TAS2R9,TARM1,CSN2,OR13A1,CNOT3,HSPA1L,UNC79,PADI6,DHX16,OR10A3,HIST1H2BB,APOM,TSEN34,MRPS18B,RING1,NDUFA7,PTPRC,IER3,ARHGEF26,SLC37A4,CTSO,AGK,FAN1,TRIM69,HTN3,ANKRD28,HS3ST5,LILRB5,OR5T2,OR5M1,CNOT3,SLC2A6,DEFB136,GP6,DEFB13…	0.160042314630467	0.203536711555441	0.316406103026577	0.295747216894013	0.459420191345268
Zibotentan, ZD4054	EDNRA	EDN1	EDN1,EDNRA	EDN1,EDNRA	CDC42EP5,HIST1H4A,OR5T1,RDH13,MYH11,OR2T1,ARHGAP27,PKLR,LYN,TARM1,FCAR,LAIR1,ZNF709,KRTAP5-1,CNOT3,TARM1,CRHR1,APOBEC3A,PANK4,PSMB9,ABCC1,GAN,LY6E,TAS2R9,TARM1,CSN2,OR13A1,CNOT3,UNC79,PADI6,OR10A3,HIST1H2BB,TSEN34,NDUFA7,PTPRC,ARHGEF26,SLC37A4,CTSO,AGK,FAN1,TRIM69,HS3ST5,LILRB5,OR5T2,OR5M1,CNOT3,SLC2A6,GP6,NCR1,OR13A1,KRT23,GP6,CNOT3,SURF4,DDOST,MBOAT7,RDH13,PRPF31,PLA2G10,CNOT3,PRPF31,NAPEPLD,HI…	0.122329799681755	0.123356065241958	0.122680308966457	0.49496443087783	0.533195515335907
ZM-447439	AURKB	INCENP,RACGAP1,BIRC5,AIM1,CENPA,CDCA8,HIST3H3,MAPRE1	RBBP7,BIRC5,XIAP,UHRF1BP1,CBX5,MAGOH,CBX1,HJURP,ECT2,RACGAP1,AURKA,AURKB,CDCA8,MAPRE1,ASF1A,ASF1B,INCENP,AIM1,CENPA,NPM1,HIST1H2BJ,CASP7,SETD7,KIF23,CASP9,MAPRE3,HIST3H3	BCL2L1,MYH10,RPL27A,PLK1,SUMO3,HSPA8,PRPF4B,AKT1,CASP12,HDAC2,SRSF10,DHX15,CWC22,SNRNP200,TPX2,SMG1,TP53,DDX39A,RAN,COMMD1,MAP3K7,RPL19,SUMO1,ZC3H13,ZC3H14,SAP18,ILF3,RELA,MAPRE1,MAGOH,MAPRE3,SF3A1,BRCA1,TRIM28,ACIN1,SLC25A5,XAF1,CENPA,PRMT5,RPL15,RPL13,RPL18,PA2G4,SETD7,H2AFV,SNRPD3,SNRPD2,SNRPD1,PRPF8,MIS12,RBBP7,KAT5,H2AFZ,VIM,HSPA9,TRA2B,HNRNPH1,ACTB,HIST3H3,STK38L,TSN,CAPZB,CHTOP,RPL8,SPTAN1…	CDC42EP5,HIST1H4A,OR5T1,KRTAP5-1,KRTAP5-2,RDH13,MYH11,OR2T1,ARHGAP27,PKLR,LYN,TARM1,FCAR,LAIR1,ZNF709,KRTAP5-1,CNOT3,KRTAP4-9,TARM1,CRHR1,APOBEC3A,PANK4,PSMB9,ABCC1,GAN,LY6E,TAS2R9,TARM1,CSN2,OR13A1,CNOT3,HSPA1L,UNC79,PADI6,DHX16,OR10A3,HIST1H2BB,APOM,TSEN34,MRPS18B,RING1,NDUFA7,PTPRC,IER3,ARHGEF26,SLC37A4,CTSO,AGK,FAN1,TRIM69,HTN3,ANKRD28,HS3ST5,LILRB5,OR5T2,OR5M1,CNOT3,SLC2A6,DEFB136,GP6,DEFB13…	0.16537276701873	0.300413554200376	0.372630718890109	0.343100062127095	0.400925929589903

## Sheet: Supplementary Table S1B
Drugs	P1_EN	P1_RF	P1_SVR	P2_EN	P2_RF	P2_SVR	P3_EN	P3_RF	P3_SVR	F2_EN	F2_RF	F2_SVR
17-AAG	0.4277170284636061	0.4374990397216965	0.4338781085100657	0.5271805067665433	0.5092850222769567	0.5132429422946787	0.5505171586702728	0.5131456531969871	0.5322498699382707	0.492353819669101	0.5187244344758757	0.5316811282695459
681640	0.20987267007171406	0.1745178337271642	0.20266985687369954	0.3322809893859999	0.3278304388372149	0.3317552788534926	0.3892123305900202	0.3656508362431817	0.3808782899521453	0.2772554443853151	0.2965965861039644	0.3347747924485233
A-443654	0.1545025012216347	0.08761154339239069	0.14856581278708136	0.15600463101624032	0.11249093325970412	0.1588247186910195	0.1401885985227836	0.1671167027806118	0.14352129465119354	0.07136548087992946	0.05397635961966955	0.08349555710813791
A-770041	0.34655709699554754	0.3496937880241976	0.35256501066818097	0.3992864283255889	0.3787485735158776	0.3952335927963315	0.2837761587020715	0.3945454863230928	0.4028153239817653	0.3360259004402564	0.3547996634149504	0.3594781621684584
ABT-263	0.5648772943896103	0.5760826941170509	0.5836872772419718	0.6594691519565699	0.6358160591167603	0.6311971510909722	0.661252766260249	0.6369942276355592	0.6220041315937312	0.6193663554824249	0.5994652280539468	0.6056925703601443
ABT-869	0.3181409325438855	0.3724631606963904	0.3820628782962217	0.4712512730525088	0.4515256757611774	0.4506256619160183	0.4901724718207474	0.4487374323753115	0.4447661701850559	0.4306036415041522	0.4477509361749427	0.44334334038427176
ABT-888	0.2441275368331136	0.2204742112195972	0.2502782640621285	0.3722578264932171	0.3733554719817053	0.4224922813070076	0.42090462697285996	0.431064786661718	0.4347813264189341	0.4162231855652617	0.3730917442633703	0.4401974443708897
AC220	0.12917621136604435	0.016380510760498825	0.12353967216001265	0.3902731786272109	0.3877927337102504	0.4075886205366067	0.3902731786272109	0.3877927337102504	0.4075886205366067	0.5487316261012916	0.5219135937265247	0.540643591549858
AG-014699	0.17595835921212147	0.19486738644734453	0.15308629829699674	0.3277582492759817	0.3082508463080277	0.346476450752372	0.35527322350537965	0.3562859131606325	0.3835443344435098	0.3159098405605346	0.3291705764853192	0.33820386108864164
AICAR	0.2779564089015453	0.23432597639260075	0.28008584436960443	0.32952506577189605	0.3460289210875813	0.3593259554511673	0.4665470966032325	0.4903392377297111	0.4878250024612506	0.4896071116776799	0.494655694879687	0.4916441853920732
AKT inhibitor VIII	0.1860993156399163	0.1644628358869694	0.1830009497053223	0.2658397258577715	0.2676595441445141	0.2368344336369438	0.2592339349320256	0.27061240028440736	0.2543170105054015	0.18130153208719704	0.2334781998986912	0.2545621470775682
AMG-706	0.1450840557931566	0.09221094529396473	0.1543545968765271	0.2684970469659552	0.1510376213482118	0.2445483364853213	0.317246571518778	0.19588992752350884	0.23894533672081025	0.17547043922233066	0.1742276610377078	0.22077616286340912
AP-24534	0.3317968845286409	0.3326255918800007	0.3063146378997921	0.4433632771531035	0.4510539014735606	0.4367891874808774	0.445564645868738	0.5047116691824142	0.4632190402565491	0.4184327074390761	0.4481913652615065	0.4187593183973775
AR-42	0.4509203518887467	0.4368625035800493	0.4453871486917579	0.41288750111077255	0.44265903197148254	0.44539621714621214	0.4208746422235329	0.4352944611948663	0.459012857822284	0.4142858051703687	0.4303187225219841	0.4461578827420745
AS601245	0.12042497596393902	0.114252720289173	0.13399693700401774	0.19789579507517854	0.20306410911162712	0.2067231111169333	0.2001189176266524	0.21839524239050226	0.2528624358714797	0.2068724236314013	0.2170611036223112	0.2275647230579436
AS605240	0.2784743266639265	0.2711274714630764	0.2890835263957785	0.33155708145077833	0.3437306374290902	0.3542214031124241	0.3960240769770593	0.41838738364685996	0.4176652126449286	0.36987264374659146	0.3781143770827216	0.3800558528450839
ATRA	0.3570847406282346	0.3765590123513321	0.3088224561304365	0.43557176569083655	0.40209860743357134	0.413821793881573	0.4531318712702682	0.461579416494282	0.4801644335582198	0.4748241074585544	0.4518311599732908	0.465824745600991
AUY922	0.22394885295348832	0.2383506711761205	0.2381566025550836	0.27491540555942595	0.3108143934213534	0.31008330771884257	0.2839933499032995	0.3175874552196382	0.3220962044340661	0.2445134412425796	0.2806599101577255	0.3193815496203286
AV-951	0.3659242393503485	0.3670402387314496	0.3789252083875878	0.5297703733860212	0.5448584255092397	0.5171815461016087	0.5627753674052184	0.5450674108666174	0.5620682968284679	0.5000016061327386	0.5380602360101757	0.5174341665843626
AZ628	0.3609458283277997	0.2606314426967333	0.33984935509425424	0.5281475808599255	0.5203681610805122	0.5146038368608464	0.6150099774500994	0.6090618682817435	0.6271803780528163	0.5701935413711691	0.5101314485285802	0.4937268422005331
AZD-0530	0.26133669249835123	0.322239382826537	0.2672127380221869	0.32857087008120545	0.3075240778078493	0.3167629270215283	0.292753233686688	0.3128666206380505	0.31498567958513524	0.25859526924713594	0.2621997667331301	0.2931035339375813
AZD6244	0.2338053632269973	0.15229949291328154	0.23482585973336936	0.5542691055324399	0.582289351891099	0.5773021968758425	0.608734497675525	0.5964676942582555	0.6158178658219118	0.5805533803537327	0.5806749724066076	0.592804329004833
AZD6482	0.13383633295251168	0.05975884936015311	0.10564571963053168	0.25623026373034435	0.29243685884205417	0.278310364693346	0.2542505091595961	0.3388432498904648	0.2902648654049727	0.3026939378945605	0.3265121837120514	0.31034976589525115
AZD7762	0.3407194522955984	0.3126461562989749	0.35198374587721504	0.4744471903615205	0.4353826529289828	0.4651116269313625	0.513597431860964	0.4545831156457165	0.4987484375722387	0.4358161792617434	0.4575259866012368	0.4465263827958372
Afatinib	0.5812173618994789	0.5764634509110178	0.5971698976311421	0.5999682337967284	0.5837676508126105	0.5675850802919387	0.6091388754460164	0.6220029639164582	0.5740209532979017	0.5051289909445154	0.5250960407637109	0.5463134935000753
Axitinib	0.2206819772321673	0.2383671189714831	0.25366389459268684	0.4534664906965886	0.4463098728602205	0.4655204837060656	0.4665580909698952	0.4580153527129734	0.455013233251765	0.4065419293077478	0.4020341049913635	0.4216724929271507
BAY 61-3606	0.2807339057605547	0.2523042773967372	0.31090235847664033	0.3927043894483556	0.371399170632452	0.3776837131820849	0.43090798783598816	0.42584434556505296	0.4321647385446556	0.3764174000328974	0.4064028944005957	0.41969424480919415
BI-2536	0.17618439608863407	0.11469532182049427	0.13661164916488738	0.3054330411700507	0.26941739491422656	0.2413434101087997	0.19493737670590425	0.2773192944084408	0.2444567759955789	0.11860448877153132	0.20867030574230871	0.24702282478735005
BIRB 0796	0.07340222660683687	0.04203794059063927	0.06574871297373305	0.14688883972348668	0.10721779814385554	0.09710814979412173	0.12668505839437752	0.08744694909088029	0.13124167682388474	0.07243481428870055	0.09643412783818596	0.14479584121155056
BMN-673	0.21329974944564525	0.19479204366195785	0.2298200594638793	0.3525482111174184	0.3305217538100497	0.3570183178557089	0.40930649029872	0.3996935998755083	0.4371016157682187	0.4228852914058082	0.3989517368061685	0.40380684708478015
BMS-345541	0.4473290219092523	0.4509045502584444	0.4592918463129263	0.5133290962147934	0.5028487231374883	0.5153484776549834	0.542313834177365	0.5248522073502574	0.5348158096389917	0.493644118005203	0.4968854982084098	0.5153007805826169
BMS-509744	0.06766731253805172	0.11910145436714265	0.11430441396544068	0.1230620384701169	0.11541174052762665	0.11740533939422684	0.15248771425572366	0.13919536043769432	0.2027475880446643	0.1642315084713976	0.1450937056397289	0.2336609441583459
BMS-536924	0.2204728556561058	0.1906968422504865	0.24989622097388656	0.4207950043911769	0.3547411472721819	0.4133177025930558	0.43267227653153695	0.3938920199437662	0.4149492672033229	0.3370731030165415	0.3764626253811197	0.3872608835578881
BMS-754807	0.2422241276255745	0.2365595023628029	0.2485377491821131	0.350080146824731	0.3408474647091241	0.3580196897187892	0.38389179255415545	0.3879044044412793	0.3852480886038365	0.33184636799586154	0.32376915824381713	0.3289049752545326
BX-795	0.2650177747860325	0.33346191901828864	0.28533552011953395	0.3757528239220875	0.4061736233754772	0.4231069383353199	0.4670493390532357	0.460457850428302	0.5008982171829957	0.44637512911121424	0.4634416801630035	0.4890041957265831
BX-912	0.3617892334747556	0.3766591227196669	0.3938834732712078	0.5557519840297234	0.5618248353583915	0.5565485582503058	0.6109713462179169	0.5985657857928789	0.6203181748302967	0.6022204772604115	0.5881636802647117	0.6060514158596759
Bosutinib	0.38881287393475866	0.4183760374840056	0.4007798029945077	0.4472870212747005	0.4559101247214818	0.4511220257739474	0.4628799097432389	0.4584546800752422	0.4653939643886127	0.457127758246113	0.4314987595834612	0.4610670633569975
Bryostatin 1	0.14131889579726847	0.11733385796628633	0.1661050194809187	0.13475128689148827	0.17058757113274234	0.19963664301213147	0.17018644589309193	0.2162464294104074	0.2799952640861008	0.24712058601204076	0.18779368016020556	0.2273862914104205
CAL-101	0.3188576274905829	0.2826158360134491	0.3562462790105181	0.4884260685304783	0.4768637279478189	0.4926730519607118	0.5065974714023528	0.4944943197812805	0.509739210337109	0.4843075318972157	0.5099143996714283	0.5072410281753987
CAY10603	0.12020653608708295	-0.00914383576298009	0.1160908974467076	0.4336757027324635	0.4077329440558867	0.4306077616209046	0.4371054377661371	0.4428846314475676	0.4665135349683062	0.4404965155339845	0.43241333897861817	0.4604323308178641
CCT018159	0.3468982954386274	0.3643734568933915	0.3427488932596889	0.38868855939352603	0.4208256669138774	0.4377940102860962	0.42402092713923417	0.4041406150322211	0.4465321578029735	0.37639493824630377	0.3909182916426255	0.4278226451966749
CEP-701	0.3297390177560848	0.31998211610459826	0.3438078015565579	0.4588590791892666	0.4478570075999759	0.4555200556324787	0.4823544396231688	0.4880209047612724	0.4816021476683485	0.4296203941689295	0.4631314440392037	0.4727748778295255
CGP-082996	0.3231397611226716	0.3004695281460115	0.34176166479426306	0.3766527492283524	0.3582711326113238	0.36112654028767344	0.3369041051905914	0.3599521874814181	0.3623563444512127	0.34456392266891284	0.3763823748878821	0.3523011232135764
CGP-60474	0.17489207797534082	0.1283736413623486	0.20029710082449728	0.2341418112420423	0.2375931360979445	0.2581875799229693	0.1560946350071279	0.261224140747921	0.2551779512028959	0.19069054278338712	0.2964296756896387	0.27687783441013725
CI-1040	0.16093770743165886	0.07322825158304065	0.1546873412214834	0.4328954424074384	0.453859883008281	0.4657273494238201	0.516138781838144	0.5043455829593302	0.5171280646885893	0.5083843050820656	0.5027526696926188	0.5035108366994195
CMK	0.2005435292781716	0.15971191652935346	0.16009868085986292	0.14178995978453218	0.21273107621349105	0.1922022451892862	0.1490952299202887	0.2638584977873162	0.2535427876243153	0.1270068456978286	0.24915559102907964	0.2936163026737138
CP466722	0.3742568011843729	0.3610654712790888	0.3791640645901234	0.4756932923897503	0.4579691628081271	0.5003202332489181	0.4932560784144678	0.5186392034869892	0.5268415311061287	0.4976535487201496	0.4987359560612423	0.5245218202103712
CP724714	0.3019721893800088	0.36228616039218897	0.364364163178863	0.4111683525317827	0.43634932348212985	0.3989360883984169	0.4138623511576625	0.4219389072386172	0.3685488690783718	0.3394137607748641	0.28502236423743604	0.31045726162189435
CUDC-101	0.4290108126549781	0.42895953664826425	0.4224916761247378	0.4228559030249847	0.4221071420459797	0.4327169381340254	0.40465701789956937	0.4109787518893695	0.4396623611055683	0.4295801796670911	0.4224518156659959	0.4487373768298965
Camptothecin	0.2244677973746759	0.19397960653561785	0.2486575495502012	0.3741253473769336	0.3856916526063303	0.3644189451892522	0.4142254332390959	0.4087459247084106	0.4513018746681024	0.3801029321779313	0.3611817301237117	0.3758831226270128
Cetuximab	0.27738115635037663	0.30415786768968384	0.32887818977494443	0.3982212681504759	0.3817120659467429	0.3845956081831743	0.4165708264034255	0.3861081845415472	0.3894405875195376	0.3336217647164197	0.36266291440699217	0.3686672622593292
Crizotinib	0.27628392100522503	0.3008559115680923	0.2905838342485979	0.4481122325100692	0.4888131754123216	0.4198421828773961	0.5221854866490558	0.5212896976575385	0.43515266800914415	0.37623376149337306	0.4548627970148108	0.4227239862202557
Cyclopamine	0.10735161657223743	-0.050111018403088105	0.03828693161275873	0.13671268153982755	0.03368041075169667	0.08000421150363664	0.35476010720455803	0.4231768775202324	0.4569265005943812	0.4330122469681069	0.4378620517713802	0.45007332829740826
Dabrafenib	0.2869489149303459	0.28292260230407	0.2571110070992031	0.4978021256132067	0.5397212811809298	0.4978816227246051	0.5681537606905793	0.5741030574501887	0.5906339376365943	0.5450698915620831	0.5095326850292643	0.5193201176136019
Dasatinib	0.4303765722231079	0.5016188266983935	0.4337004706691866	0.535054975833562	0.510339796481098	0.5077179428778829	0.4996133083560307	0.5105655549725419	0.4962907806173268	0.452357190800937	0.4515606958042629	0.4521059105071649
Docetaxel	0.24909164361383426	0.2944792855834346	0.3141968569728634	0.3930704652790608	0.4171084781721025	0.4137210816075657	0.5134706623001156	0.5024191987529718	0.5040372948454013	0.44059436276492814	0.4612836011490781	0.4546382697437649
EHT 1864	0.2650725775113242	0.3268573119260708	0.2979730940639821	0.3215527835796438	0.3475844642461576	0.3271932277494855	0.3481021709762685	0.37010008860920796	0.3912553117791422	0.2911884370255535	0.31981016535442874	0.3701488927049041
EKB-569	0.3715718595846373	0.3897054986953766	0.4014934952059468	0.4799828067938156	0.4617564852641885	0.4737280767741203	0.4666107126389154	0.4561764419918589	0.4722138510789979	0.4360829932962781	0.4308691598378536	0.4323391673236374
EX-527	0.2675032761858808	0.2766904691614388	0.2714658329443721	0.4832772988823771	0.4647959035073073	0.4680076617185657	0.5012429488391784	0.4803441075252414	0.5142550803438652	0.4832283392835106	0.467834917744166	0.5049503373540067
Embelin	0.11752972465003543	0.12675288106026975	0.11558178577294735	0.2421230092502745	0.2704201135246923	0.2518876802303661	0.24794181387345865	0.2705068379937087	0.3034060921153482	0.23750077838409345	0.26699697195909444	0.2731475155870998
Epothilone B	0.1362837539082269	0.13410214396299974	0.1479059346540307	0.1970074211587884	0.20107281529790694	0.20793387596587568	0.22032719531926426	0.34314442327895545	0.2769459564965592	0.20010060917829234	0.2305212354132165	0.23099927923097474
Erlotinib	0.2635716812486081	0.2664319602658901	0.3773880219004014	0.2676115820965258	0.3477704517656135	0.3597339345819797	0.1949777057496533	0.27884387199849325	0.3453069545620521	0.2466164129253452	0.3388850189899366	0.3252095170765836
Etoposide	0.2363822381301508	0.2294793339947759	0.2508230192117024	0.3182155999063587	0.35951018610746355	0.3352649892008178	0.3611343246144447	0.3796758941662463	0.3716101042345	0.3253662711702586	0.35375326265176954	0.3283017254819156
FMK	0.3189200219352987	0.3365121425777344	0.3435393929863352	0.4834027366224259	0.4961891726553705	0.4860879955285612	0.532929546471074	0.517954926828023	0.5376458296737858	0.4964399037898019	0.4696067179178912	0.4921435327823146
FR-180204	0.4254204406981977	0.4187446713493993	0.44290812736688456	0.467952729191181	0.4835505418646489	0.4729042341412388	0.4837984632134333	0.4871021502195173	0.487857375295614	0.4730597756670401	0.4841869534328154	0.4815102292352637
FTI-277	0.005448192709528192	0.025997141132146816	0.06409368952755297	0.005448192709529073	-0.049178440567137986	0.0521823741787016	0.005448192709529073	-0.049178440567137986	0.0521823741787016	0.24062513452389456	0.23313451021237794	0.2940576131659517
GNF-2	0.19855440967457574	0.26452154650388904	0.25998635513206697	0.3948271572014862	0.3652771754652205	0.3132486477796201	0.38816138300087777	0.3346275367405239	0.30742372208051005	0.3312816917769229	0.2478308585605933	0.28340171394560426
GSK-1904529A	0.1447064225446478	0.12838400413181422	0.13660119348170413	0.1239104911904515	0.13891676825781255	0.1636053408725709	0.17346933890496924	0.1737634428068903	0.25221036054494705	0.1626077066635646	0.15740705049069406	0.2301460201486269
GSK1070916	0.3013078447202837	0.2681011234256046	0.30553820481016764	0.4989454463165074	0.5120885356970734	0.5162791374375066	0.6014393208512472	0.6028843773223732	0.6164160481284068	0.599025185559569	0.6094043009147316	0.6033216825391601
GSK2126458	0.3110902648389372	0.2874648826301868	0.28798713833282125	0.4316337179912343	0.4064352879956287	0.4078969248032827	0.413281520290824	0.4308359183178658	0.4425268744875892	0.3997077146788105	0.41672820489993	0.3912350394461876
GSK690693	0.4695475853208282	0.4354355247608511	0.4687961311198792	0.5602166343782935	0.5561002586251418	0.5609034305138398	0.5588027560569667	0.5557489861104155	0.5623902965128382	0.5219601484104027	0.5269064827802885	0.5353807070161479
GW 441756		-0.0012516207441035413	-0.016793952771950275	0.08053075036067474	0.06828614141257723	0.10326562787841732	0.14078398945217613	0.1273785736824064	0.1921671963548812	0.10692053733980364	0.14426673478546348	0.18290920250408368
GW-2580	0.20015303039536847	0.16437021073234465	0.2102764850769414	0.3761012583690001	0.3467602294745406	0.39510942445675795	0.4222919643838905	0.3772339413440384	0.4347099450328854	0.3506739362496211	0.34518439646025634	0.4190329379555136
GW843682X	0.1563313332140629	0.11792572574529245	0.13459772129688727	0.2176289840722693	0.15621373189601515	0.19051635024116825	0.2700670239551932	0.274435620493231	0.2469755614647981	0.12865600524443002	0.23562701741611045	0.23249734825797502
Gefitinib	0.3415666771561704	0.4000182301783003	0.4426161718774567	0.4595493252944299	0.4770311223427333	0.4903064134957097	0.4930544394551238	0.4824402112609124	0.5105977155468748	0.479600339312082	0.4668751295054274	0.5047901966451348
Genentech Cpd 10	0.3193735803939181	0.32035319462400946	0.3345436684009066	0.4897914419824953	0.4681974592114497	0.4896717030730109	0.5018642457459362	0.5030447750186087	0.5189704135041378	0.4536908434747294	0.483715881979488	0.4902265720576559
HG-5-113-01	0.1547676530956517	0.13629211403151878	0.1602283861623513	0.3851773300106832	0.3572306494356573	0.3882521492650401	0.4040850713888191	0.3835414959434171	0.4335616861279149	0.3308528450639371	0.311523139050765	0.3856832256093991
HG-5-88-01	0.13274724475711225	0.16541727795812747	0.22935245182850095	0.44199094924287774	0.4130670739674141	0.323257922291457	0.4407330292137431	0.3654440845267807	0.39962457833762666	0.279347884975519	0.2935652905482468	0.3789572081927047
IOX2		0.04283294810398723	0.09389820597278402	0.1298581140941433	0.0688921060186369	0.1546137045762441	0.241508323011388	0.1809224862867	0.2542382576748669	0.2268894099739852	0.2156254864721584	0.28158886065375965
IPA-3	0.3396306944433133	0.3678714670166433	0.33648822476868256	0.4002186425443592	0.3937133725424787	0.3855353071847915	0.40716509936051787	0.4311187747662446	0.4323067051083391	0.3629091320290207	0.44642526078971423	0.4468036843881589
Imatinib	0.295064944499135	0.3398147371154597	0.28539889657842543	0.3893572254014477	0.4930618332425776	0.39732633683414975	0.40160627705494506	0.431667290657366	0.3848250468529016	0.4016639273562523	0.3630975938711448	0.3573850571203837
JNK Inhibitor VIII	0.07575543803584722	0.05792415898447077	0.13677641113363534	0.2386497253690573	0.262548166707314	0.2577709812483765	0.2317001141166119	0.26711686269234114	0.27389950291495424	0.2180406500505383	0.21053983516949115	0.27359213394258297
JNK-9L	0.1701652349709586	0.1490791147220277	0.16772376336286116	0.19112481384740734	0.19009048500427292	0.18430059899846926	0.2491437868333264	0.2719099795787678	0.2573461983022548	0.2816186789934357	0.27126348131418404	0.2679914748228288
JQ12	0.2908592644967176	0.2860750937833443	0.26780132572070225	0.2836830271038387	0.3080965756305908	0.29655208217657475	0.3052441197022401	0.2832564895719649	0.30494990179067083	0.2329921283942859	0.26127564465062736	0.29646853746826096
JW-7-24-1	0.40109261943911373	0.371095308440001	0.4282049530935304	0.4739443780006959	0.4840682837815349	0.4933643906128792	0.4783225096923254	0.5059516126187955	0.5216677507185316	0.4926365549265756	0.5077266279688429	0.5199864904076211
JW-7-52-1	0.1417854987238306	0.15611599080969318	0.14804943054375425	0.2438965591835696	0.21868527661306303	0.16635157673240025	0.1316405481145642	0.26573501901662816	0.23073243619352296	0.14950964748586526	0.2202059432939359	0.21143358416855185
KIN001-055	0.13636915422343304	0.07676303239021554	0.1674913271692697	0.14277037413567611	0.2381762347827971	0.1947568801523778	0.3185720017527577	0.3341020940879462	0.350729863765774	0.3528169163563023	0.3468567593833344	0.34455392892190234
KIN001-102	0.46697510197129494	0.4732077329987942	0.4793015784456662	0.565459094823775	0.5805042761671395	0.5890097100834509	0.5847090520123536	0.5739949990208145	0.5966400792810711	0.5668362772747536	0.5670545439630554	0.5835016423556714
KIN001-236		0.01841478464524993	0.028612475981914093		0.10215301439507384	0.0776069044160822		0.10215301439507384	0.0776069044160822	0.5853568384616915	0.5752936414365142	0.5881139354072484
KIN001-244	0.29052168720161337	0.3038095447651715	0.2951604075923063	0.4215067645859282	0.4309457013240018	0.4229865752569357	0.4738872858318958	0.4744882129294546	0.4727610264725802	0.490383700876733	0.4702350985080183	0.4631204011763465
KIN001-266		0.03273901872183203	0.15522988805924806	0.2963030808883048	0.26951328528238594	0.3104410822541947	0.3492938191705229	0.33231476139699045	0.3427706943348321	0.3202767272293033	0.32119360308410383	0.2938323232577992
KU-55933	0.34692470505627354	0.3025870544963417	0.3565143761213878	0.40226065730264704	0.4003989227394197	0.398438654830064	0.42954913920483595	0.41684441942799655	0.4548527534553942	0.4194006968162173	0.4487175997204237	0.4576780504784057
LAQ824	0.3701769959386022	0.3671186459483849	0.3817126609140459	0.3786196793445089	0.3482914714017066	0.3748616976346228	0.3889914661366253	0.3723761851229067	0.3867204236046191	0.2775865502817036	0.31539814145690914	0.3710690857125532
LY317615	0.15477470059017667	0.14602368215262646	0.17817808846894104	0.2956862077731344	0.2584723001098261	0.2824369058941522	0.3593225121880662	0.3453139450718912	0.3698743459175591	0.3183553973390241	0.3693647271161226	0.34789432439340856
Lapatinib	0.4710128766042273	0.4334833923313764	0.4579466160010259	0.46013401458096204	0.46224495747281896	0.40675728187060295	0.4155498622114993	0.4565277317241359	0.4265786054167825	0.27910997696601336	0.4779252566947727	0.3981219136056881
MK-2206	0.2523362670355558	0.24276243410418685	0.22239431447032496	0.3500422871269658	0.30862260483160725	0.3259673760177863	0.3288162832886081	0.3259235670017299	0.3335588688082057	0.3061415012862678	0.2744328435119289	0.2966180801181028
MPS-1-IN-1	0.4341009628060686	0.4843942883629915	0.4461324399869563	0.5298096779631163	0.5276908020361921	0.5340613317239649	0.5673458057466748	0.5439777621692536	0.5642263075301505	0.5232226490250803	0.528707757190454	0.5177941002941021
MS-275	0.2890861883915907	0.27441617927446016	0.2731783547081877	0.16373920606365905	0.2776528940196514	0.26880062151662026	0.16481041798207216	0.2473964643980045	0.2719584612354357	0.1980557779225866	0.2420633324564946	0.24889100438183864
Masitinib	0.3837636471970503	0.3945863236896919	0.4215227617003256	0.493385616077589	0.5305841199613659	0.4897611411998361	0.5026577827319925	0.5199968684550069	0.5218563788225351	0.4736555585897399	0.5004979590310572	0.4889977974142625
Midostaurin	0.1613881342873671	0.15549295152632928	0.19645714147192625	0.3493811155443359	0.35088639649506903	0.3818559938394852	0.3589237198735231	0.3713375951513401	0.3918412102291192	0.3447048911872415	0.32021746644320304	0.3625676659297138
NG-25	0.3922582672278269	0.40912490161162895	0.3949795956413146	0.5285223998874382	0.5382807569695214	0.5285038316861497	0.5218199593884109	0.5540473028648008	0.5388200777323702	0.4797596216763417	0.5123831901712534	0.5048530444472749
NPK76-II-72-1	0.231858995472058	0.1060648544865996	0.23849660525594304	0.6311039239484997	0.6052360384261678	0.6208810523125211	0.628739535094934	0.6221402795102076	0.633432084929486	0.6108386559223645	0.5938706349227603	0.6107268728038983
NSC-207895	0.1687504388477773	0.15025360693847714	0.1823999941556946	0.4245395283313925	0.4023754988367019	0.3829369931660467	0.3902824927388193	0.3912469622855419	0.3988172652102191	0.3549881511226427	0.3773397690677181	0.3806143541660904
NSC-87877	0.1749323781373938	0.1465056170083349	0.20946422623704414	0.2102288239918832	0.2600661372501176	0.2437065170566545	0.3129575358833381	0.2744577202379324	0.3277338232869062	0.23167218517140745	0.2781033049878044	0.32354255487558536
NVP-BHG712	0.17160901561680272	0.13223110437915192	0.2327189859581839	0.21083095319081674	0.2468999411109539	0.2785815698672597	0.3971993416235611	0.4679549934785424	0.4671873013726289	0.5323873896107849	0.5425084868247739	0.5361571120375259
Nilotinib	0.3910315262920263	0.3630571060486957	0.3879392746715421	0.4663811246035496	0.5218096455680488	0.4668289668462778	0.5090896782638965	0.5245951354143306	0.4743917905830911	0.4669854240933648	0.470879500752679	0.4749876147653986
OSI-027	0.4552588289472664	0.41511780735074905	0.4521202734269142	0.4743416101235464	0.461010367853034	0.4921763310976594	0.44964540110556295	0.4822186257471916	0.497634747148573	0.4227165068284638	0.4569467638961921	0.4613287311149111
OSI-906	0.2355267603402049	0.2186374239618262	0.260911447876469	0.3891738255312817	0.3499859606988421	0.384225033867202	0.40573939254556135	0.4074775929421455	0.3704276776130444	0.3504766675748133	0.37376605388733175	0.3347512932085832
OSI-930	0.4517605446889957	0.4702264752133002	0.4617748727573162	0.5642806568119184	0.5384015957404891	0.5645414645405764	0.5689544324137055	0.5482442916972048	0.5820121260156049	0.5701903669751129	0.5595651589600185	0.5831005038525058
OSU-03012	0.1131232947061694	0.07414223776158224	0.08242405664705978	0.2497229872528185	0.2228143917315128	0.241165931545595	0.34048460054450824	0.3492129420012943	0.3850363054759297	0.3277335646225066	0.29397759047585303	0.3356368952589124
Obatoclax Mesylate	0.22278117884813367	0.18557534467875267	0.19662921805342895	0.39031321824220333	0.346696174550282	0.3575387296393884	0.3637750220418853	0.3482552123625495	0.4048204345171384	0.3276821673402791	0.3376578800623307	0.3360429642283805
Olaparib	0.2822609563565465	0.266809319774411	0.30171783651024864	0.4212689912099795	0.4039933934972568	0.4268657808597142	0.42773797754061793	0.42503562850217536	0.4511149416638872	0.4215075623016803	0.39841694455134397	0.4383038692723588
PAC-1	0.3636269107690191	0.3277766436886825	0.36977367315712656	0.4397649235753219	0.460041350691386	0.4469813050054785	0.4338596114660699	0.454844395911825	0.4503103740553958	0.3832490740049279	0.4439415346051617	0.4591714934317012
PD-0325901	0.2221991237013473	0.19884590928297344	0.2249746453220415	0.5050372527087085	0.5294478312999831	0.527650875258757	0.5441525510290772	0.5676028834358776	0.5807642816675525
PD-0332991	0.39374809478452205	0.41893078760750013	0.46006985996377	0.527091618886294	0.5396934839486556	0.5219821447031421	0.5241110402857849	0.5585508651389772	0.5281829926739705	0.4396562926331932	0.4553048693321815	0.4437460135637581
PD-173074	0.23254284062289435	0.21361089722252047	0.2602530485349405	0.4091747803259348	0.4580439410512157	0.4000475644941754	0.4681979059183273	0.4566692696938805	0.41138410117082624	0.30087797243340075	0.3428316189936769	0.4000448664620002
PF-4708671	0.1107125532238514	0.08132166793591725	0.07982329718364609	0.1570101129781428	0.1497110512573653	0.17306633685142508	0.2335568210919325	0.2479315103191902	0.2560480105950667	0.1816077968793772	0.20433216666949847	0.1865374460420431
PHA-665752	0.1828592156202432	0.1592806384075005	0.18389642596510275	0.21461213247576602	0.17990358164998654	0.21066260600051415	0.2536839464546562	0.16623922245234632	0.25512319544897444	0.0870580252380713	0.17258581163913575	0.24833809845608054
PIK-93				0.2716063012586745	0.1870489849607912	0.30053179490062265	0.2716063012586745	0.1870489849607912	0.30053179490062265	0.5686474132772015	0.5781109955826046	0.5820166336551544
PLX4720	0.20577867409859726	0.22299497917084485	0.1767204726519367	0.4168193220136832	0.4516181842256938	0.370317952168196	0.4511913042592525	0.476466340942498	0.462988913530974	0.4393475181698969	0.4292798526131612	0.43183717225513496
PLX4720 (rescreen)	0.2166620648834749	0.2411202319795209	0.1892614451460368	0.4217477283081433	0.4636640653885593	0.4345376437605301	0.4841231557960816	0.488948396478582	0.5121281181261609	0.4505375089665353	0.42624303275039976	0.4722128232435444
PXD101, Belinostat	0.3736571735057955	0.3847749427764508	0.3767595911555828	0.3486824811798481	0.3877275729100783	0.3849931750332708	0.3402721465387257	0.3783264906207413	0.3938576769736952	0.3286278190057301	0.35567761051736385	0.3920553312735487
Paclitaxel	0.08012523363700731	0.13693596133654268	0.09201446934573457	0.09601590190143863	0.16705427469522288	0.09018002605985896	0.17998557010294633	0.15591952751871996	0.1814621079292612	0.06796872174692832	0.11890376248939598	0.20707802040715198
Parthenolide	0.1526187174994234	0.22671129153988526	0.1975453137680805	0.2838214164111058	0.30958554050670445	0.30761400767451835	0.21810362774782915	0.3351541467527392	0.3237190710619823	0.3063823258375372	0.33464165731629864	0.33625342122509216
Pazopanib	0.2493064704688597	0.25165537649191794	0.22640902158811724	0.3277917088279427	0.30621669347976443	0.3113335453785404	0.32483882032760186	0.32243105257835303	0.3092409553266191	0.24344118177806345	0.3129517959086012	0.2697049312118653
Phenformin	0.2735330024022077	0.1778290277748723	0.3001806644749188	0.3058833488812381	0.2752040723508614	0.3281826209420552	0.34684477456513096	0.43100423554086376	0.4391059370010889	0.3608652685438716	0.40294735584780667	0.4206837718720192
QL-VIII-58	0.22390917490113796	0.2584760311941651	0.2092579063013053	0.3384756755159548	0.3672248193095145	0.3443496125705602	0.36783979178787657	0.357780537860254	0.3662272598518597	0.2948382452599351	0.37037123983039794	0.3656017277300387
QL-X-138	0.34889670209547424	0.35928571400482523	0.3865732556612077	0.470052412179367	0.470479166874176	0.4511280317562463	0.4884258643785834	0.4748700815530763	0.5113381576572257	0.4783692038378918	0.4824028747772595	0.4810218644273028
RDEA119	0.2174625128912422	0.2073822381503732	0.22283554400631672	0.5630267052906655	0.6052538514497385	0.591442200226494	0.6310007029171572	0.6515964358528552	0.6415584825482734	0.6272754549997679	0.6203078971700375	0.6160665277215227
Rapamycin	0.11854032482393345	0.006196725127417782	0.15144858944636325	0.10035994761050944	0.16840106266936128	0.2027205613150417				0.09657644125548387	0.22845316757059006	0.21400500180592413
Ruxolitinib	0.4694196594941473	0.4741855133407334	0.4998793663352646	0.5405869083667257	0.5495287907018488	0.5449070209677791	0.5451318383083934	0.5505284924956623	0.5445217622121665	0.5262217886154744	0.5311815535653567	0.5275746369139431
S-Trityl-L-cysteine				0.17511679117631845	0.1478652479145432	0.18424452524438525	0.17511679117631845	0.1478652479145432	0.18424452524438525	0.12913045540577422	0.226273245450267	0.2386187740534048
SB 216763	0.11790122894852174	-0.03762131807298981	0.15486672423784162	0.24882966862330785	0.25243623037122964	0.22542237328053244	0.2846148485630409	0.2963948592786031	0.3112035415609756	0.23377104989460684	0.2627266556508772	0.28014399466276946
SB-505124	0.2662723336418661	0.23904816927892775	0.28018930088327576	0.3378010680296201	0.3486618373106253	0.3637576162700801	0.3457255749051697	0.3785565194947923	0.40461262481362026	0.3401964581555727	0.35398910889828433	0.3618002596672372
SB-715992				0.22301793209904167	0.17274959094044615	0.27741798037693305	0.22301793209904167	0.17274959094044615	0.27741798037693305	0.4777440849937403	0.4866005641483844	0.4678044206846493
SB52334	0.3089435488630352	0.2887054694550065	0.3367260949111485	0.41958313700354977	0.42145817258821794	0.4240626198485867	0.4502999977196064	0.4540299668609891	0.4639747487350458	0.3987502308764745	0.40748251964142457	0.4325661412618033
SB590885	0.2259452814207452	0.2409614239302016	0.2183894506519663	0.454001997746026	0.5078680121106267	0.39709251449678695	0.474374861048181	0.5183465717659236	0.4890129002449175	0.4782074427081063	0.4160602136396171	0.4167728389842561
SGC0946	0.21513116981479494	0.13234023376909326	0.2330919452475849	0.2666967448868057	0.21321011226178926	0.2868043382969043	0.26748789966890035	0.21983986808931869	0.2928139755675872	0.4143474107181234	0.422507529670369	0.4661648198898435
SL 0101-1	0.2764283569974856	0.2134181338315821	0.28861892469372025	0.33377391651902555	0.3125824116737057	0.3265230234988035	0.3611057981117112	0.3651910854135589	0.3606453413130701	0.3755578772720528	0.36965210900713785	0.367849348391078
SN-38	0.17020087349515994	0.2202174827332408	0.2110453193082116	0.3562329515829004	0.37274329824391933	0.3537408635403632	0.4483726159015169	0.40887829858618496	0.4469924943156454	0.3680529352164231	0.341644362597683	0.3468683449835873
SNX-2112	0.43404834712845797	0.4529979472296172	0.4415474728814136	0.5099142532114395	0.4877919290645622	0.5078982745828255	0.49032913458859206	0.4912020670811998	0.5223818847096864	0.4726322326115953	0.4793162306703612	0.5077366652473069
Salubrinal	0.2993917260666069	0.2533274445607887	0.3039119580276031	0.2656796153808431	0.3658813241758745	0.3735175594898298	0.2855886011661932	0.35633053842042256	0.3718506442662773	0.257702648933663	0.3215671728716197	0.3279918943421572
Sorafenib	0.2593060759769736	0.26340033909063754	0.26845240450344016	0.25051184362263085	0.2466357672902603	0.24830201855575526	0.2698971311832603	0.2660768607695446	0.2454475507526649	0.21006845807881414	0.28871550498832343	0.24539691206592434
Sunitinib	0.37023420167945503	0.3592824370248849	0.36328828664267787	0.39815254965626	0.4386072965548135	0.4122832810163121	0.3712026613083098	0.4771626550986986	0.42315414491514974	0.338780218329978	0.3942888225772446	0.3958231617180715
T0901317				0.16785188371730878	0.060629486606469614	0.1672347124872851	0.16785188371730878	0.060629486606469614	0.1672347124872851	0.5630228706263469	0.6068310620171034	0.6025989656715662
TAK-715	0.5026061149210717	0.5347572526032787	0.5274648591531831	0.5360314701327207	0.550741547926539	0.5557972044760976	0.5767311522831449	0.5644924357350611	0.592057985164764	0.5476072628649936	0.5509728282708901	0.5817525097259674
TG101348	0.41510457373863785	0.4514499022153188	0.4560235612566781	0.5525660038074817	0.5487801252764078	0.5570174278784666	0.5451333860809658	0.5599105028121475	0.5662947871877221	0.5309374512474196	0.5544326646655392	0.5538046540851279
TGX221	0.17545355394329512	0.15931963273743338	0.2334846973911096	0.3878676901242844	0.4066265290320503	0.40178092429650186	0.4079330764221763	0.4401580333950732	0.4442570825687808	0.4221530950759821	0.4355752372357328	0.4640334224907808
THZ-2-102-1	0.090907852065922	0.033309278808201816	0.09483422129659327	0.22679187388223304	0.2172626127820705	0.2322765955727138	0.4391722570323252	0.4304590530625558	0.41548582986768173	0.4381389574233716	0.4662054207945325	0.4837778730499162
TL-1-85	0.4382359353765242	0.464579030376741	0.4284109657306315	0.5920127712921516	0.6047754014123958	0.5975572293570431	0.5975911938945904	0.6274932897655388	0.6025351950102094	0.5542076892554593	0.5613262086715591	0.5522859235046098
TL-2-105	0.4823507333198506	0.5105329856451551	0.4850259030713834	0.5664476745551094	0.6057379694558418	0.5826478148163373	0.5813761842667733	0.6070395915234383	0.5923221839759703	0.5642489002718786	0.5656674196750229	0.5667089050736518
TW 37	0.21347263580903367	0.20538781486943555	0.2470562906452125	0.30871673668100064	0.3368974554329341	0.3399628704937546	0.3799994737731697	0.3880005005278124	0.4097222171278679	0.3358369340390563	0.380332157654807	0.3638283384004813
Tamoxifen	0.3574031872043443	0.3831884899473798	0.4031398545516709	0.4024403764082747	0.4022164638203615	0.4370247313004156	0.4228888148509701	0.4244917677250634	0.4411557032609844	0.39028191489726616	0.401221682868592	0.41507129041914376
Temsirolimus	0.2832939632736966	0.31359015478611085	0.33998420219978776	0.3706631248503869	0.4345107667546181	0.4131821388864472	0.43552285229372617	0.4359242336405413	0.4742965400155861	0.3782956233993025	0.4242505649996467	0.4265441503079223
Thapsigargin					-0.025843958634903998	-0.0900196667781825	-0.03636449631128521	0.07909154872040748	-0.061423915999162824	0.20589801528941	0.22571654072095265	0.21559799585918746
Tipifarnib				0.09136823919042107	0.09057080088220087	0.05358246150747584	0.09136823919042107	0.09057080088220087	0.05358246150747584	0.18809452888624287	0.2359378595863825	0.2265759611404407
Trametinib	0.2453199690076321	0.17347117745085433	0.2495793200632201	0.6020796111059188	0.6209109244334841	0.6156683057394796	0.6773249556219599	0.6593017218655202	0.6691251751134722	0.6536348633511144	0.6435014641398629	0.6278358738299549
Tubastatin A				0.5727255489302495	0.5795521846540354	0.5783713760313585	0.6101170199871866	0.6085920162009967	0.6188016286979171	0.6046547283066174	0.5871213537944263	0.6097458597149458
VX-11e	0.4472939646156257	0.42829913408725256	0.4511752291364586	0.4739591803442267	0.4590502822695746	0.4916326320212662	0.4583650045639386	0.4584215993870397	0.5067124770850613	0.4573946026911551	0.4446073695869287	0.463249519214734
VX-680	0.16817061767938832	0.06297945172485045	0.2004019423230859	0.3077957969137141	0.3060051265718943	0.26173723622694955	0.170705936871063	0.2837189602240681	0.2923140092962516	0.2167891759260095	0.20968919709724532	0.2667089765330856
VX-702	0.4172917439823355	0.4159602053357249	0.4307481756536295	0.4824482090192373	0.4593760304776352	0.4893837028271429	0.4832445078159108	0.4776326093889582	0.5197919795216827	0.491774675695654	0.4867941632602522	0.5276734117373403
Vinblastine	0.13587249737810053	0.22526523027729306	0.226504403470374	0.3101093175306188	0.3237303023177253	0.33957932834266824	0.3978990318603028	0.4106883145280677	0.43369599715471335	0.3811122177270263	0.4037994910751477	0.3941079716354535
Vinorelbine	0.1146617378273958	0.1535843454205394	0.16875923645460786	0.19600977540631606	0.21376591541025514	0.2082508473818062	0.27998635970518804	0.2988361083857541	0.29061914783093595	0.19162112910659326	0.2554745374538961	0.25474704438097884
Vismodegib	0.09846118149597874	0.05832028026591168	0.061346174581758076	0.0984611814959788	0.03560307528601568	0.039949083850950314	0.2667738980758997	0.29959036089153546	0.28669601808531986	0.44260670763614574	0.4664380950781349	0.4702278471537844
WH-4-023	0.3203585178635497	0.4268803260833369	0.3393509887829766	0.353424909355177	0.36995821338377577	0.40991217508049066	0.29962222455831483	0.3931537094215992	0.4077652001666072	0.4371882824289641	0.4125646309008329	0.3765102773231273
WZ3105	0.17133311339569396	0.0798819885879471	0.15449463595758464	0.4434188179479352	0.4177513384300592	0.44195759176185206	0.4546830153149943	0.4623990548904476	0.4616014092366911	0.5495210925372763	0.5188473552230674	0.5304760543642885
XAV 939				0.030405299974082395	0.09309130077826988	0.13995776558528372	0.10502193805387224	0.1577738329888626	0.13947184302235882	0.2760728708547912	0.23370675897566226	0.30360730740128866
XL-184	0.33265494917609806	0.32089650745060105	0.28556776486510715	0.4148169657590953	0.4856873086668267	0.3799604037357045	0.4399012662247984	0.4700454730499973	0.3969234740602436	0.3837133166271156	0.3732070117507891	0.3663694493626457
XL-880	0.2805529952052164	0.30125223283860897	0.3208151892462685	0.3842429635579326	0.3991063603672861	0.3884485986536627	0.4518863195896714	0.4145843800930136	0.443001007916501	0.3569132984271239	0.39254773730643866	0.4089750109320544
XMD11-85h	0.14688442195116935	0.15648872744835274	0.1725110653050505	0.3063458967445721	0.3390069978619426	0.3294157080819582	0.35940559666370203	0.3574778582956987	0.4007133308202659	0.33701230736488064	0.41110482073165466	0.3647347304999055
XMD13-2	0.3027016770459553	0.2953725918635557	0.3591569308239636	0.527220685007484	0.521241310307607	0.5228889785750799	0.6037510564707806	0.5839798703132824	0.6002314146102257	0.5742540127442896	0.574012153203834	0.5834772268687559
XMD15-27				0.2619211815552384	0.14843847421783313	0.25990918578641603	0.2619211815552384	0.14843847421783313	0.25990918578641603	0.5152746649191852	0.5430824254055394	0.5466579006020438
YK 4-279	-0.09762967347384666	0.06619161526786534	0.06045441316161669	0.3376219874142152	0.26853094709532743	0.36018822013074364	0.385286583006119	0.3468434366401818	0.40611723839815095	0.3591768020690434	0.32450050601980857	0.3658872629632289
YM155	0.10216090201769586	0.11558540325139485	0.11698542323760545	0.11458479705730493	0.12112581308965448	0.14698206620126555	0.3604273491706215	0.3813814341618608	0.3327234921780869	0.2968851296837658	0.2356690951517528	0.2653365158763405
ZM-447439	0.15437939179021495	0.08715582207684709	0.14230734408304307	0.28968695976537273	0.2833439530173695	0.3195299049368371	0.3812821910578343	0.389761916579712	0.4176826426485076	0.3949754853418127	0.3886226401139123	0.3904757156057837
Zibotentan, ZD4054				0.2327561301354441	0.2594067109174763	0.33651717480946874	0.2327561301354441	0.2594067109174763	0.33651717480946874	0.5214160041357964	0.5286254382026432	0.5463967733803842
rTRAIL	0.4192937232985291	0.35377180672067754	0.4193803585455568	0.4435932115499672	0.4092688872290049	0.4446419622898096	0.4694460507694779	0.3766645741210785	0.41311731259600337	0.3199401458801452	0.24486916715092602	0.3033350122068318
