# Supplementary material for: Modeling cancer drug response through drug-specific informative genes
Source: Sci Rep. 2019 Oct 23;9:15222. doi: 10.1038/s41598-019-50720-0 (PMC6811538; doi:10.1038/s41598-019-50720-0)
Supplement: Supplementary file 3 — Supplementary Table S2 [file 41598_2019_50720_MOESM3_ESM.xls]

## Sheet: Legend
	Supplementary Table S2A
	List of Drug-Unspecific Genes
	Gene name: HGNC symbol
	Gene stable id: ensembl annotated gene
	Description: gene description
	Supplementary Table S2B
	Functional enrichment of DUG
	GO Term: GO Term generated by an enrichment with GORILLA
	Description: GO Term description
	P-value: p-value given in output by an enrichment with GORILLA
	FDR q-value: adjusted p-value by FDR method
	GO Category: type of GO term (Biological Process, Cellular Component, Molecular Function)
	Supplementary Table S2C
	Testing of different machine learning methods with DUG sets
	Method: Type of gene sets used as features for the learning method.
	Pearson: Mean Pearson correlation between predicted and observed IC50 values.
	#Better: number of drugs with a significantly better (t-test, with 0.05 a sgnificance threshold) Pearson correlation compared to the original paper by Iorio et al.
	#Worse: number of drugs with a significantly worse (t-test, with 0.05 a sgnificance threshold) Pearson correlation compared to the original paper by Iorio et al.
	MAE: mean absolute error in the prediction among the different drugs.
	Supplementary Table S2D
	Rows: Drug name
	Columns: Prediction methods: Elastic Net Regression (ENR), Random Forest (RF) and Support Vector Regression (SVR).
	Value: Pearson correlation between predicted and obserbed IC50 (average across 5 cross-validations)

## Sheet: Supplementary Table S2A
Gene name	Gene stable ID	Description
HIST1H4C	ENSG00000197061	histone cluster 1 H4 family member c [Source:HGNC Symbol;Acc:HGNC:4787]
HSPA2	ENSG00000126803	heat shock protein family A (Hsp70) member 2 [Source:HGNC Symbol;Acc:HGNC:5235]
CEL	ENSG00000170835	carboxyl ester lipase [Source:HGNC Symbol;Acc:HGNC:1848]
FHIT	ENSG00000189283	fragile histidine triad [Source:HGNC Symbol;Acc:HGNC:3701]
HSPA5	ENSG00000044574	heat shock protein family A (Hsp70) member 5 [Source:HGNC Symbol;Acc:HGNC:5238]
PGM2L1	ENSG00000165434	phosphoglucomutase 2 like 1 [Source:HGNC Symbol;Acc:HGNC:20898]
HIST1H4H	ENSG00000158406	histone cluster 1 H4 family member h [Source:HGNC Symbol;Acc:HGNC:4788]
SSFA2	ENSG00000138434	sperm specific antigen 2 [Source:HGNC Symbol;Acc:HGNC:11319]
AGA	ENSG00000038002	aspartylglucosaminidase [Source:HGNC Symbol;Acc:HGNC:318]
TRAM1L1	ENSG00000174599	translocation associated membrane protein 1 like 1 [Source:HGNC Symbol;Acc:HGNC:28371]
LAPTM5	ENSG00000162511	lysosomal protein transmembrane 5 [Source:HGNC Symbol;Acc:HGNC:29612]
B2M	ENSG00000273686,ENSG00000166710	beta-2-microglobulin [Source:HGNC Symbol;Acc:HGNC:914],beta-2-microglobulin [Source:HGNC Symbol;Acc:HGNC:914]
FGFR1OP2	ENSG00000111790	FGFR1 oncogene partner 2 [Source:HGNC Symbol;Acc:HGNC:23098]
LIFR	ENSG00000113594	LIF receptor alpha [Source:HGNC Symbol;Acc:HGNC:6597]
LGALS2	ENSG00000100079	galectin 2 [Source:HGNC Symbol;Acc:HGNC:6562]
SCN9A	ENSG00000169432	sodium voltage-gated channel alpha subunit 9 [Source:HGNC Symbol;Acc:HGNC:10597]
AGT	ENSG00000135744	angiotensinogen [Source:HGNC Symbol;Acc:HGNC:333]
ASS1	ENSG00000130707	argininosuccinate synthase 1 [Source:HGNC Symbol;Acc:HGNC:758]
SQLE	ENSG00000104549	squalene epoxidase [Source:HGNC Symbol;Acc:HGNC:11279]
PRKCZ	ENSG00000067606	protein kinase C zeta [Source:HGNC Symbol;Acc:HGNC:9412]
ZNF709	ENSG00000242852	zinc finger protein 709 [Source:HGNC Symbol;Acc:HGNC:20629]
ZNF532	ENSG00000074657	zinc finger protein 532 [Source:HGNC Symbol;Acc:HGNC:30940]
ZNF879	ENSG00000234284	zinc finger protein 879 [Source:HGNC Symbol;Acc:HGNC:37273]
PALMD	ENSG00000099260	palmdelphin [Source:HGNC Symbol;Acc:HGNC:15846]
GPR180	ENSG00000152749	G protein-coupled receptor 180 [Source:HGNC Symbol;Acc:HGNC:28899]
NR0B2	ENSG00000131910	nuclear receptor subfamily 0 group B member 2 [Source:HGNC Symbol;Acc:HGNC:7961]
NR0B1	ENSG00000169297	nuclear receptor subfamily 0 group B member 1 [Source:HGNC Symbol;Acc:HGNC:7960]
GPR183	ENSG00000169508	G protein-coupled receptor 183 [Source:HGNC Symbol;Acc:HGNC:3128]
PRNP	ENSG00000171867	prion protein [Source:HGNC Symbol;Acc:HGNC:9449]
CAMK4	ENSG00000152495	calcium/calmodulin dependent protein kinase IV [Source:HGNC Symbol;Acc:HGNC:1464]
PIK3CG	ENSG00000105851	phosphatidylinositol-4,5-bisphosphate 3-kinase catalytic subunit gamma [Source:HGNC Symbol;Acc:HGNC:8978]
ZSWIM5	ENSG00000162415	zinc finger SWIM-type containing 5 [Source:HGNC Symbol;Acc:HGNC:29299]
ZSWIM6	ENSG00000130449	zinc finger SWIM-type containing 6 [Source:HGNC Symbol;Acc:HGNC:29316]
WWC1	ENSG00000113645	WW and C2 domain containing 1 [Source:HGNC Symbol;Acc:HGNC:29435]
SPTLC2	ENSG00000100596	serine palmitoyltransferase long chain base subunit 2 [Source:HGNC Symbol;Acc:HGNC:11278]
DRAP1	ENSG00000175550	DR1 associated protein 1 [Source:HGNC Symbol;Acc:HGNC:3019]
IRX5	ENSG00000176842	iroquois homeobox 5 [Source:HGNC Symbol;Acc:HGNC:14361]
TMEM54	ENSG00000121900	transmembrane protein 54 [Source:HGNC Symbol;Acc:HGNC:24143]
SCAPER	ENSG00000140386	S-phase cyclin A associated protein in the ER [Source:HGNC Symbol;Acc:HGNC:13081]
IRX1	ENSG00000170549	iroquois homeobox 1 [Source:HGNC Symbol;Acc:HGNC:14358]
IRX3	ENSG00000177508	iroquois homeobox 3 [Source:HGNC Symbol;Acc:HGNC:14360]
IRX2	ENSG00000170561	iroquois homeobox 2 [Source:HGNC Symbol;Acc:HGNC:14359]
CBLC	ENSG00000142273	Cbl proto-oncogene C [Source:HGNC Symbol;Acc:HGNC:15961]
SLPI	ENSG00000124107	secretory leukocyte peptidase inhibitor [Source:HGNC Symbol;Acc:HGNC:11092]
PCSK1	ENSG00000175426	proprotein convertase subtilisin/kexin type 1 [Source:HGNC Symbol;Acc:HGNC:8743]
SIRPA	ENSG00000198053	signal regulatory protein alpha [Source:HGNC Symbol;Acc:HGNC:9662]
MUC1	ENSG00000185499	mucin 1, cell surface associated [Source:HGNC Symbol;Acc:HGNC:7508]
PPP2R2C	ENSG00000074211	protein phosphatase 2 regulatory subunit Bgamma [Source:HGNC Symbol;Acc:HGNC:9306]
MUC4	ENSG00000276613,ENSG00000273822,ENSG00000277585,ENSG00000278303,ENSG00000275164,ENSG00000273984,ENSG00000278468,ENSG00000145113	mucin 4, cell surface associated [Source:HGNC Symbol;Acc:HGNC:7514],mucin 4, cell surface associated [Source:HGNC Symbol;Acc:HGNC:7514],mucin 4, cell surface associated [Source:HGNC Symbol;Acc:HGNC:7514],mucin 4, cell surface associated [Source:HGNC Symbol;Acc:HGNC:7514],mucin 4, cell surface associated [Source:HGNC Symbol;Acc:HGNC:7514],mucin 4, cell surface associated [Source:HGNC Symbol;Acc:HG…
SFRP1	ENSG00000104332	secreted frizzled related protein 1 [Source:HGNC Symbol;Acc:HGNC:10776]
ITGA3	ENSG00000005884	integrin subunit alpha 3 [Source:HGNC Symbol;Acc:HGNC:6139]
TAGLN	ENSG00000149591	transgelin [Source:HGNC Symbol;Acc:HGNC:11553]
TRAF5	ENSG00000082512	TNF receptor associated factor 5 [Source:HGNC Symbol;Acc:HGNC:12035]
GK	ENSG00000198814	glycerol kinase [Source:HGNC Symbol;Acc:HGNC:4289]
RAB40B	ENSG00000141542	RAB40B, member RAS oncogene family [Source:HGNC Symbol;Acc:HGNC:18284]
PRRG4	ENSG00000135378	proline rich and Gla domain 4 [Source:HGNC Symbol;Acc:HGNC:30799]
SAPCD2	ENSG00000186193	suppressor APC domain containing 2 [Source:HGNC Symbol;Acc:HGNC:28055]
COL7A1	ENSG00000114270	collagen type VII alpha 1 chain [Source:HGNC Symbol;Acc:HGNC:2214]
ORM2	ENSG00000228278	orosomucoid 2 [Source:HGNC Symbol;Acc:HGNC:8499]
PARP16	ENSG00000138617	poly(ADP-ribose) polymerase family member 16 [Source:HGNC Symbol;Acc:HGNC:26040]
PARP14	ENSG00000173193	poly(ADP-ribose) polymerase family member 14 [Source:HGNC Symbol;Acc:HGNC:29232]
CLEC2B	ENSG00000110852	C-type lectin domain family 2 member B [Source:HGNC Symbol;Acc:HGNC:2053]
PARP12	ENSG00000059378	poly(ADP-ribose) polymerase family member 12 [Source:HGNC Symbol;Acc:HGNC:21919]
CLEC2D	ENSG00000069493	C-type lectin domain family 2 member D [Source:HGNC Symbol;Acc:HGNC:14351]
PRPH	ENSG00000135406	peripherin [Source:HGNC Symbol;Acc:HGNC:9461]
ERI1	ENSG00000104626	exoribonuclease 1 [Source:HGNC Symbol;Acc:HGNC:23994]
JPH1	ENSG00000104369	junctophilin 1 [Source:HGNC Symbol;Acc:HGNC:14201]
SBSN	ENSG00000189001	suprabasin [Source:HGNC Symbol;Acc:HGNC:24950]
MAF	ENSG00000178573	MAF bZIP transcription factor [Source:HGNC Symbol;Acc:HGNC:6776]
CTBP2	ENSG00000175029	C-terminal binding protein 2 [Source:HGNC Symbol;Acc:HGNC:2495]
PPP1R14A	ENSG00000167641	protein phosphatase 1 regulatory inhibitor subunit 14A [Source:HGNC Symbol;Acc:HGNC:14871]
MAL	ENSG00000172005	mal, T cell differentiation protein [Source:HGNC Symbol;Acc:HGNC:6817]
MZT2A	ENSG00000173272	mitotic spindle organizing protein 2A [Source:HGNC Symbol;Acc:HGNC:33187]
ITGA8	ENSG00000077943	integrin subunit alpha 8 [Source:HGNC Symbol;Acc:HGNC:6144]
UGCG	ENSG00000148154	UDP-glucose ceramide glucosyltransferase [Source:HGNC Symbol;Acc:HGNC:12524]
KCNJ8	ENSG00000121361	potassium voltage-gated channel subfamily J member 8 [Source:HGNC Symbol;Acc:HGNC:6269]
EVL	ENSG00000196405	Enah/Vasp-like [Source:HGNC Symbol;Acc:HGNC:20234]
ALDH3A2	ENSG00000072210	aldehyde dehydrogenase 3 family member A2 [Source:HGNC Symbol;Acc:HGNC:403]
RARRES2	ENSG00000106538	retinoic acid receptor responder 2 [Source:HGNC Symbol;Acc:HGNC:9868]
ITGA2	ENSG00000164171	integrin subunit alpha 2 [Source:HGNC Symbol;Acc:HGNC:6137]
ALDH3A1	ENSG00000108602	aldehyde dehydrogenase 3 family member A1 [Source:HGNC Symbol;Acc:HGNC:405]
ITGA4	ENSG00000115232	integrin subunit alpha 4 [Source:HGNC Symbol;Acc:HGNC:6140]
ITGA6	ENSG00000091409	integrin subunit alpha 6 [Source:HGNC Symbol;Acc:HGNC:6142]
ITGA7	ENSG00000135424	integrin subunit alpha 7 [Source:HGNC Symbol;Acc:HGNC:6143]
MGST2	ENSG00000085871	microsomal glutathione S-transferase 2 [Source:HGNC Symbol;Acc:HGNC:7063]
MGST3	ENSG00000143198	microsomal glutathione S-transferase 3 [Source:HGNC Symbol;Acc:HGNC:7064]
MFSD12	ENSG00000161091	major facilitator superfamily domain containing 12 [Source:HGNC Symbol;Acc:HGNC:28299]
DENND4C	ENSG00000137145	DENN domain containing 4C [Source:HGNC Symbol;Acc:HGNC:26079]
SWAP70	ENSG00000133789	switching B cell complex subunit SWAP70 [Source:HGNC Symbol;Acc:HGNC:17070]
GPRASP2	ENSG00000158301	G protein-coupled receptor associated sorting protein 2 [Source:HGNC Symbol;Acc:HGNC:25169]
APOA2	ENSG00000158874	apolipoprotein A2 [Source:HGNC Symbol;Acc:HGNC:601]
PHLDA2	ENSG00000274538,ENSG00000181649	pleckstrin homology like domain family A member 2 [Source:HGNC Symbol;Acc:HGNC:12385],pleckstrin homology like domain family A member 2 [Source:HGNC Symbol;Acc:HGNC:12385]
PMM1	ENSG00000100417	phosphomannomutase 1 [Source:HGNC Symbol;Acc:HGNC:9114]
TNFRSF19	ENSG00000127863	TNF receptor superfamily member 19 [Source:HGNC Symbol;Acc:HGNC:11915]
JAM2	ENSG00000154721	junctional adhesion molecule 2 [Source:HGNC Symbol;Acc:HGNC:14686]
DGAT1	ENSG00000185000,ENSG00000285482	diacylglycerol O-acyltransferase 1 [Source:HGNC Symbol;Acc:HGNC:2843],diacylglycerol O-acyltransferase 1 [Source:HGNC Symbol;Acc:HGNC:2843]
BACH2	ENSG00000112182	BTB domain and CNC homolog 2 [Source:HGNC Symbol;Acc:HGNC:14078]
DGAT2	ENSG00000062282	diacylglycerol O-acyltransferase 2 [Source:HGNC Symbol;Acc:HGNC:16940]
ADRB2	ENSG00000169252	adrenoceptor beta 2 [Source:HGNC Symbol;Acc:HGNC:286]
FBXL13	ENSG00000161040	F-box and leucine rich repeat protein 13 [Source:HGNC Symbol;Acc:HGNC:21658]
GMDS	ENSG00000112699	GDP-mannose 4,6-dehydratase [Source:HGNC Symbol;Acc:HGNC:4369]
SOBP	ENSG00000112320	sine oculis binding protein homolog [Source:HGNC Symbol;Acc:HGNC:29256]
LEMD1	ENSG00000186007	LEM domain containing 1 [Source:HGNC Symbol;Acc:HGNC:18725]
RASEF	ENSG00000165105	RAS and EF-hand domain containing [Source:HGNC Symbol;Acc:HGNC:26464]
FBXL16	ENSG00000127585	F-box and leucine rich repeat protein 16 [Source:HGNC Symbol;Acc:HGNC:14150]
FAM169A	ENSG00000198780	family with sequence similarity 169 member A [Source:HGNC Symbol;Acc:HGNC:29138]
COL1A2	ENSG00000164692	collagen type I alpha 2 chain [Source:HGNC Symbol;Acc:HGNC:2198]
AGPAT2	ENSG00000169692	1-acylglycerol-3-phosphate O-acyltransferase 2 [Source:HGNC Symbol;Acc:HGNC:325]
DSEL	ENSG00000171451,ENSG00000262102	dermatan sulfate epimerase-like [Source:HGNC Symbol;Acc:HGNC:18144],dermatan sulfate epimerase-like [Source:HGNC Symbol;Acc:HGNC:18144]
ZNF404	ENSG00000176222	zinc finger protein 404 [Source:HGNC Symbol;Acc:HGNC:19417]
PRSS57	ENSG00000185198	serine protease 57 [Source:HGNC Symbol;Acc:HGNC:31397]
GRP	ENSG00000134443	gastrin releasing peptide [Source:HGNC Symbol;Acc:HGNC:4605]
THSD4	ENSG00000187720	thrombospondin type 1 domain containing 4 [Source:HGNC Symbol;Acc:HGNC:25835]
LIN28B	ENSG00000187772	lin-28 homolog B [Source:HGNC Symbol;Acc:HGNC:32207]
LIN28A	ENSG00000131914	lin-28 homolog A [Source:HGNC Symbol;Acc:HGNC:15986]
FAM212A	ENSG00000185614	family with sequence similarity 212 member A [Source:HGNC Symbol;Acc:HGNC:32480]
CHST9	ENSG00000154080	carbohydrate sulfotransferase 9 [Source:HGNC Symbol;Acc:HGNC:19898]
COL4A6	ENSG00000197565	collagen type IV alpha 6 chain [Source:HGNC Symbol;Acc:HGNC:2208]
COL4A5	ENSG00000188153	collagen type IV alpha 5 chain [Source:HGNC Symbol;Acc:HGNC:2207]
TGFBI	ENSG00000120708	transforming growth factor beta induced [Source:HGNC Symbol;Acc:HGNC:11771]
EXOC5P1	ENSG00000180673	exocyst complex component 5 pseudogene 1 [Source:HGNC Symbol;Acc:HGNC:43870]
COL4A2	ENSG00000134871	collagen type IV alpha 2 chain [Source:HGNC Symbol;Acc:HGNC:2203]
SLC35D2	ENSG00000130958	solute carrier family 35 member D2 [Source:HGNC Symbol;Acc:HGNC:20799]
GRN	ENSG00000030582	granulin precursor [Source:HGNC Symbol;Acc:HGNC:4601]
HMCN1	ENSG00000143341	hemicentin 1 [Source:HGNC Symbol;Acc:HGNC:19194]
CHST2	ENSG00000175040	carbohydrate sulfotransferase 2 [Source:HGNC Symbol;Acc:HGNC:1970]
HPDL	ENSG00000186603	4-hydroxyphenylpyruvate dioxygenase like [Source:HGNC Symbol;Acc:HGNC:28242]
CHST7	ENSG00000147119	carbohydrate sulfotransferase 7 [Source:HGNC Symbol;Acc:HGNC:13817]
ZEB2	ENSG00000169554	zinc finger E-box binding homeobox 2 [Source:HGNC Symbol;Acc:HGNC:14881]
RAG2	ENSG00000175097	recombination activating 2 [Source:HGNC Symbol;Acc:HGNC:9832]
RPS6KA2	ENSG00000071242	ribosomal protein S6 kinase A2 [Source:HGNC Symbol;Acc:HGNC:10431]
RILPL2	ENSG00000150977	Rab interacting lysosomal protein like 2 [Source:HGNC Symbol;Acc:HGNC:28787]
WFDC2	ENSG00000101443	WAP four-disulfide core domain 2 [Source:HGNC Symbol;Acc:HGNC:15939]
BCL2A1	ENSG00000140379	BCL2 related protein A1 [Source:HGNC Symbol;Acc:HGNC:991]
ATAD5	ENSG00000176208	ATPase family, AAA domain containing 5 [Source:HGNC Symbol;Acc:HGNC:25752]
PPIC	ENSG00000168938	peptidylprolyl isomerase C [Source:HGNC Symbol;Acc:HGNC:9256]
NOG	ENSG00000183691	noggin [Source:HGNC Symbol;Acc:HGNC:7866]
ATAD1	ENSG00000138138,ENSG00000283024	ATPase family, AAA domain containing 1 [Source:HGNC Symbol;Acc:HGNC:25903],ATPase family, AAA domain containing 1 [Source:HGNC Symbol;Acc:HGNC:25903]
SLC24A3	ENSG00000185052	solute carrier family 24 member 3 [Source:HGNC Symbol;Acc:HGNC:10977]
ITGAV	ENSG00000138448	integrin subunit alpha V [Source:HGNC Symbol;Acc:HGNC:6150]
ATAD2	ENSG00000156802	ATPase family, AAA domain containing 2 [Source:HGNC Symbol;Acc:HGNC:30123]
TCIRG1	ENSG00000110719	T cell immune regulator 1, ATPase H+ transporting V0 subunit a3 [Source:HGNC Symbol;Acc:HGNC:11647]
HKDC1	ENSG00000156510	hexokinase domain containing 1 [Source:HGNC Symbol;Acc:HGNC:23302]
FRAT2	ENSG00000181274	FRAT2, WNT signaling pathway regulator [Source:HGNC Symbol;Acc:HGNC:16048]
ITGAL	ENSG00000005844	integrin subunit alpha L [Source:HGNC Symbol;Acc:HGNC:6148]
SIGIRR	ENSG00000185187	single Ig and TIR domain containing [Source:HGNC Symbol;Acc:HGNC:30575]
NOV	ENSG00000136999	nephroblastoma overexpressed [Source:HGNC Symbol;Acc:HGNC:7885]
MINPP1	ENSG00000107789	multiple inositol-polyphosphate phosphatase 1 [Source:HGNC Symbol;Acc:HGNC:7102]
C9orf116	ENSG00000160345	chromosome 9 open reading frame 116 [Source:HGNC Symbol;Acc:HGNC:28435]
FOXC1	ENSG00000054598	forkhead box C1 [Source:HGNC Symbol;Acc:HGNC:3800]
MANSC1	ENSG00000111261,ENSG00000281818	MANSC domain containing 1 [Source:HGNC Symbol;Acc:HGNC:25505],MANSC domain containing 1 [Source:HGNC Symbol;Acc:HGNC:25505]
GHRH	ENSG00000118702	growth hormone releasing hormone [Source:HGNC Symbol;Acc:HGNC:4265]
SH2D2A	ENSG00000027869	SH2 domain containing 2A [Source:HGNC Symbol;Acc:HGNC:10821]
SESN1	ENSG00000080546	sestrin 1 [Source:HGNC Symbol;Acc:HGNC:21595]
SESN2	ENSG00000130766,ENSG00000285069	sestrin 2 [Source:HGNC Symbol;Acc:HGNC:20746],sestrin 2 [Source:HGNC Symbol;Acc:HGNC:20746]
SESN3	ENSG00000149212	sestrin 3 [Source:HGNC Symbol;Acc:HGNC:23060]
LRPAP1	ENSG00000163956	LDL receptor related protein associated protein 1 [Source:HGNC Symbol;Acc:HGNC:6701]
SMAD6	ENSG00000137834	SMAD family member 6 [Source:HGNC Symbol;Acc:HGNC:6772]
AGMAT	ENSG00000116771	agmatinase [Source:HGNC Symbol;Acc:HGNC:18407]
SMAD1	ENSG00000170365	SMAD family member 1 [Source:HGNC Symbol;Acc:HGNC:6767]
RETN	ENSG00000104918	resistin [Source:HGNC Symbol;Acc:HGNC:20389]
SHROOM3	ENSG00000138771	shroom family member 3 [Source:HGNC Symbol;Acc:HGNC:30422]
RFK	ENSG00000135002	riboflavin kinase [Source:HGNC Symbol;Acc:HGNC:30324]
TPTE2	ENSG00000132958	transmembrane phosphoinositide 3-phosphatase and tensin homolog 2 [Source:HGNC Symbol;Acc:HGNC:17299]
FOXM1	ENSG00000111206	forkhead box M1 [Source:HGNC Symbol;Acc:HGNC:3818]
NDUFAF2	ENSG00000164182	NADH:ubiquinone oxidoreductase complex assembly factor 2 [Source:HGNC Symbol;Acc:HGNC:28086]
IL1RAPL1	ENSG00000169306	interleukin 1 receptor accessory protein like 1 [Source:HGNC Symbol;Acc:HGNC:5996]
IGF2R	ENSG00000197081	insulin like growth factor 2 receptor [Source:HGNC Symbol;Acc:HGNC:5467]
CTH	ENSG00000116761	cystathionine gamma-lyase [Source:HGNC Symbol;Acc:HGNC:2501]
TMPRSS11E	ENSG00000274058,ENSG00000087128	transmembrane serine protease 11E [Source:HGNC Symbol;Acc:HGNC:24465],transmembrane serine protease 11E [Source:HGNC Symbol;Acc:HGNC:24465]
GALNT7	ENSG00000109586	polypeptide N-acetylgalactosaminyltransferase 7 [Source:HGNC Symbol;Acc:HGNC:4129]
PELI1	ENSG00000197329	pellino E3 ubiquitin protein ligase 1 [Source:HGNC Symbol;Acc:HGNC:8827]
GDAP1	ENSG00000104381	ganglioside induced differentiation associated protein 1 [Source:HGNC Symbol;Acc:HGNC:15968]
PELI2	ENSG00000139946	pellino E3 ubiquitin protein ligase family member 2 [Source:HGNC Symbol;Acc:HGNC:8828]
TUBB2A	ENSG00000137267	tubulin beta 2A class IIa [Source:HGNC Symbol;Acc:HGNC:12412]
SLC36A4	ENSG00000180773	solute carrier family 36 member 4 [Source:HGNC Symbol;Acc:HGNC:19660]
LINC00526	ENSG00000264575	long intergenic non-protein coding RNA 526 [Source:HGNC Symbol;Acc:HGNC:28278]
SPARC	ENSG00000113140	secreted protein acidic and cysteine rich [Source:HGNC Symbol;Acc:HGNC:11219]
TRIO	ENSG00000038382	trio Rho guanine nucleotide exchange factor [Source:HGNC Symbol;Acc:HGNC:12303]
TUBB2B	ENSG00000137285	tubulin beta 2B class IIb [Source:HGNC Symbol;Acc:HGNC:30829]
ERICH2	ENSG00000204334	glutamate rich 2 [Source:HGNC Symbol;Acc:HGNC:44395]
AIG1	ENSG00000146416	androgen induced 1 [Source:HGNC Symbol;Acc:HGNC:21607]
ARTN	ENSG00000117407	artemin [Source:HGNC Symbol;Acc:HGNC:727]
ART3	ENSG00000156219	ADP-ribosyltransferase 3 [Source:HGNC Symbol;Acc:HGNC:725]
MYEOV	ENSG00000172927	myeloma overexpressed [Source:HGNC Symbol;Acc:HGNC:7563]
PRADC1	ENSG00000135617	protease associated domain containing 1 [Source:HGNC Symbol;Acc:HGNC:16047]
TCEA2	ENSG00000171703	transcription elongation factor A2 [Source:HGNC Symbol;Acc:HGNC:11614]
CALB2	ENSG00000172137,ENSG00000282830	calbindin 2 [Source:HGNC Symbol;Acc:HGNC:1435],calbindin 2 [Source:HGNC Symbol;Acc:HGNC:1435]
CALB1	ENSG00000104327	calbindin 1 [Source:HGNC Symbol;Acc:HGNC:1434]
TMEM56	ENSG00000152078	transmembrane protein 56 [Source:HGNC Symbol;Acc:HGNC:26477]
CABYR	ENSG00000154040	calcium binding tyrosine phosphorylation regulated [Source:HGNC Symbol;Acc:HGNC:15569]
BARX1	ENSG00000131668	BARX homeobox 1 [Source:HGNC Symbol;Acc:HGNC:955]
C19orf18	ENSG00000177025	chromosome 19 open reading frame 18 [Source:HGNC Symbol;Acc:HGNC:28642]
NOL4	ENSG00000101746	nucleolar protein 4 [Source:HGNC Symbol;Acc:HGNC:7870]
NKD2	ENSG00000276920,ENSG00000145506	naked cuticle homolog 2 [Source:HGNC Symbol;Acc:HGNC:17046],naked cuticle homolog 2 [Source:HGNC Symbol;Acc:HGNC:17046]
OLIG2	ENSG00000205927	oligodendrocyte transcription factor 2 [Source:HGNC Symbol;Acc:HGNC:9398]
THY1	ENSG00000154096	Thy-1 cell surface antigen [Source:HGNC Symbol;Acc:HGNC:11801]
NOL3	ENSG00000140939	nucleolar protein 3 [Source:HGNC Symbol;Acc:HGNC:7869]
OLIG1	ENSG00000184221	oligodendrocyte transcription factor 1 [Source:HGNC Symbol;Acc:HGNC:16983]
BDKRB1	ENSG00000100739	bradykinin receptor B1 [Source:HGNC Symbol;Acc:HGNC:1029]
TMEM154	ENSG00000170006	transmembrane protein 154 [Source:HGNC Symbol;Acc:HGNC:26489]
NIPSNAP1	ENSG00000184117	nipsnap homolog 1 [Source:HGNC Symbol;Acc:HGNC:7827]
RAB11FIP5	ENSG00000135631	RAB11 family interacting protein 5 [Source:HGNC Symbol;Acc:HGNC:24845]
PIPOX	ENSG00000179761	pipecolic acid and sarcosine oxidase [Source:HGNC Symbol;Acc:HGNC:17804]
CADPS2	ENSG00000081803	calcium dependent secretion activator 2 [Source:HGNC Symbol;Acc:HGNC:16018]
FAM20C	ENSG00000281429,ENSG00000282147,ENSG00000177706	FAM20C, golgi associated secretory pathway kinase [Source:HGNC Symbol;Acc:HGNC:22140],FAM20C, golgi associated secretory pathway kinase [Source:HGNC Symbol;Acc:HGNC:22140],FAM20C, golgi associated secretory pathway kinase [Source:HGNC Symbol;Acc:HGNC:22140]
CCDC112	ENSG00000164221	coiled-coil domain containing 112 [Source:HGNC Symbol;Acc:HGNC:28599]
TMEM156	ENSG00000121895	transmembrane protein 156 [Source:HGNC Symbol;Acc:HGNC:26260]
SPP1	ENSG00000118785	secreted phosphoprotein 1 [Source:HGNC Symbol;Acc:HGNC:11255]
IRAK3	ENSG00000090376	interleukin 1 receptor associated kinase 3 [Source:HGNC Symbol;Acc:HGNC:17020]
CXXC5	ENSG00000171604	CXXC finger protein 5 [Source:HGNC Symbol;Acc:HGNC:26943]
CXXC4	ENSG00000168772	CXXC finger protein 4 [Source:HGNC Symbol;Acc:HGNC:24593]
CDC45	ENSG00000093009	cell division cycle 45 [Source:HGNC Symbol;Acc:HGNC:1739]
ZBTB38	ENSG00000177311	zinc finger and BTB domain containing 38 [Source:HGNC Symbol;Acc:HGNC:26636]
WTIP	ENSG00000142279	WT1 interacting protein [Source:HGNC Symbol;Acc:HGNC:20964]
MYL6B	ENSG00000196465	myosin light chain 6B [Source:HGNC Symbol;Acc:HGNC:29823]
CDC40	ENSG00000168438	cell division cycle 40 [Source:HGNC Symbol;Acc:HGNC:17350]
CRTAP	ENSG00000170275	cartilage associated protein [Source:HGNC Symbol;Acc:HGNC:2379]
FOXQ1	ENSG00000164379	forkhead box Q1 [Source:HGNC Symbol;Acc:HGNC:20951]
IFIH1	ENSG00000115267	interferon induced with helicase C domain 1 [Source:HGNC Symbol;Acc:HGNC:18873]
CUEDC1	ENSG00000180891	CUE domain containing 1 [Source:HGNC Symbol;Acc:HGNC:31350]
HMGB3	ENSG00000029993	high mobility group box 3 [Source:HGNC Symbol;Acc:HGNC:5004]
CPEB4	ENSG00000113742	cytoplasmic polyadenylation element binding protein 4 [Source:HGNC Symbol;Acc:HGNC:21747]
EEF1A2	ENSG00000101210	eukaryotic translation elongation factor 1 alpha 2 [Source:HGNC Symbol;Acc:HGNC:3192]
NADSYN1	ENSG00000172890	NAD synthetase 1 [Source:HGNC Symbol;Acc:HGNC:29832]
SBSPON	ENSG00000164764	somatomedin B and thrombospondin type 1 domain containing [Source:HGNC Symbol;Acc:HGNC:30362]
BEGAIN	ENSG00000183092	brain enriched guanylate kinase associated [Source:HGNC Symbol;Acc:HGNC:24163]
SPNS3	ENSG00000182557	sphingolipid transporter 3 (putative) [Source:HGNC Symbol;Acc:HGNC:28433]
MAGEA8	ENSG00000156009	MAGE family member A8 [Source:HGNC Symbol;Acc:HGNC:6806]
ZYX	ENSG00000159840,ENSG00000285443	zyxin [Source:HGNC Symbol;Acc:HGNC:13200],zyxin [Source:HGNC Symbol;Acc:HGNC:13200]
ARL14	ENSG00000179674	ADP ribosylation factor like GTPase 14 [Source:HGNC Symbol;Acc:HGNC:22974]
ABAT	ENSG00000183044	4-aminobutyrate aminotransferase [Source:HGNC Symbol;Acc:HGNC:23]
MAGEA1	ENSG00000198681	MAGE family member A1 [Source:HGNC Symbol;Acc:HGNC:6796]
LINC00514	ENSG00000262152	long intergenic non-protein coding RNA 514 [Source:HGNC Symbol;Acc:HGNC:27549]
BIN1	ENSG00000136717	bridging integrator 1 [Source:HGNC Symbol;Acc:HGNC:1052]
HSH2D	ENSG00000196684	hematopoietic SH2 domain containing [Source:HGNC Symbol;Acc:HGNC:24920]
BIN3	ENSG00000147439	bridging integrator 3 [Source:HGNC Symbol;Acc:HGNC:1054]
BIN2	ENSG00000110934	bridging integrator 2 [Source:HGNC Symbol;Acc:HGNC:1053]
RGS20	ENSG00000147509	regulator of G protein signaling 20 [Source:HGNC Symbol;Acc:HGNC:14600]
RHEBL1	ENSG00000167550	RHEB like 1 [Source:HGNC Symbol;Acc:HGNC:21166]
LARP6	ENSG00000166173	La ribonucleoprotein domain family member 6 [Source:HGNC Symbol;Acc:HGNC:24012]
DPYD	ENSG00000188641	dihydropyrimidine dehydrogenase [Source:HGNC Symbol;Acc:HGNC:3012]
AASS	ENSG00000008311	aminoadipate-semialdehyde synthase [Source:HGNC Symbol;Acc:HGNC:17366]
SLC7A3	ENSG00000165349	solute carrier family 7 member 3 [Source:HGNC Symbol;Acc:HGNC:11061]
MIEN1	ENSG00000141741	migration and invasion enhancer 1 [Source:HGNC Symbol;Acc:HGNC:28230]
CDCA2	ENSG00000184661	cell division cycle associated 2 [Source:HGNC Symbol;Acc:HGNC:14623]
CLIP2	ENSG00000106665	CAP-Gly domain containing linker protein 2 [Source:HGNC Symbol;Acc:HGNC:2586]
CLIP1	ENSG00000130779	CAP-Gly domain containing linker protein 1 [Source:HGNC Symbol;Acc:HGNC:10461]
GCHFR	ENSG00000137880	GTP cyclohydrolase I feedback regulator [Source:HGNC Symbol;Acc:HGNC:4194]
CDCA7	ENSG00000144354	cell division cycle associated 7 [Source:HGNC Symbol;Acc:HGNC:14628]
CLIP4	ENSG00000115295	CAP-Gly domain containing linker protein family member 4 [Source:HGNC Symbol;Acc:HGNC:26108]
HOMER1	ENSG00000152413	homer scaffolding protein 1 [Source:HGNC Symbol;Acc:HGNC:17512]
TMEM65	ENSG00000164983	transmembrane protein 65 [Source:HGNC Symbol;Acc:HGNC:25203]
HOMER3	ENSG00000051128	homer scaffolding protein 3 [Source:HGNC Symbol;Acc:HGNC:17514]
MID1	ENSG00000101871	midline 1 [Source:HGNC Symbol;Acc:HGNC:7095]
RABAC1	ENSG00000105404	Rab acceptor 1 [Source:HGNC Symbol;Acc:HGNC:9794]
FOS	ENSG00000170345	Fos proto-oncogene, AP-1 transcription factor subunit [Source:HGNC Symbol;Acc:HGNC:3796]
PFKM	ENSG00000152556	phosphofructokinase, muscle [Source:HGNC Symbol;Acc:HGNC:8877]
DHRS7B	ENSG00000109016	dehydrogenase/reductase 7B [Source:HGNC Symbol;Acc:HGNC:24547]
MCM10	ENSG00000065328	minichromosome maintenance 10 replication initiation factor [Source:HGNC Symbol;Acc:HGNC:18043]
UXS1	ENSG00000115652	UDP-glucuronate decarboxylase 1 [Source:HGNC Symbol;Acc:HGNC:17729]
MND1	ENSG00000121211	meiotic nuclear divisions 1 [Source:HGNC Symbol;Acc:HGNC:24839]
CD44	ENSG00000026508	CD44 molecule (Indian blood group) [Source:HGNC Symbol;Acc:HGNC:1681]
CD47	ENSG00000196776	CD47 molecule [Source:HGNC Symbol;Acc:HGNC:1682]
CA14	ENSG00000118298	carbonic anhydrase 14 [Source:HGNC Symbol;Acc:HGNC:1372]
CD40	ENSG00000101017	CD40 molecule [Source:HGNC Symbol;Acc:HGNC:11919]
CA11	ENSG00000063180	carbonic anhydrase 11 [Source:HGNC Symbol;Acc:HGNC:1370]
ATG4A	ENSG00000101844	autophagy related 4A cysteine peptidase [Source:HGNC Symbol;Acc:HGNC:16489]
KYNU	ENSG00000115919	kynureninase [Source:HGNC Symbol;Acc:HGNC:6469]
SLC40A1	ENSG00000138449	solute carrier family 40 member 1 [Source:HGNC Symbol;Acc:HGNC:10909]
PHOX2B	ENSG00000109132	paired like homeobox 2b [Source:HGNC Symbol;Acc:HGNC:9143]
VPS51	ENSG00000149823	VPS51, GARP complex subunit [Source:HGNC Symbol;Acc:HGNC:1172]
SASH1	ENSG00000111961	SAM and SH3 domain containing 1 [Source:HGNC Symbol;Acc:HGNC:19182]
RAB20	ENSG00000139832	RAB20, member RAS oncogene family [Source:HGNC Symbol;Acc:HGNC:18260]
NIPAL1	ENSG00000163293	NIPA like domain containing 1 [Source:HGNC Symbol;Acc:HGNC:27194]
EIF4E3	ENSG00000163412	eukaryotic translation initiation factor 4E family member 3 [Source:HGNC Symbol;Acc:HGNC:31837]
NIPAL3	ENSG00000001461	NIPA like domain containing 3 [Source:HGNC Symbol;Acc:HGNC:25233]
TBL1X	ENSG00000101849	transducin beta like 1 X-linked [Source:HGNC Symbol;Acc:HGNC:11585]
ECT2	ENSG00000114346	epithelial cell transforming 2 [Source:HGNC Symbol;Acc:HGNC:3155]
CFH	ENSG00000000971	complement factor H [Source:HGNC Symbol;Acc:HGNC:4883]
CFI	ENSG00000205403	complement factor I [Source:HGNC Symbol;Acc:HGNC:5394]
PNP	ENSG00000198805	purine nucleoside phosphorylase [Source:HGNC Symbol;Acc:HGNC:7892]
CFD	ENSG00000274619,ENSG00000197766	complement factor D [Source:HGNC Symbol;Acc:HGNC:2771],complement factor D [Source:HGNC Symbol;Acc:HGNC:2771]
WASF3	ENSG00000132970	WAS protein family member 3 [Source:HGNC Symbol;Acc:HGNC:12734]
CALU	ENSG00000128595	calumenin [Source:HGNC Symbol;Acc:HGNC:1458]
RALB	ENSG00000144118	RAS like proto-oncogene B [Source:HGNC Symbol;Acc:HGNC:9840]
SVIP	ENSG00000198168	small VCP interacting protein [Source:HGNC Symbol;Acc:HGNC:25238]
FAR2	ENSG00000064763	fatty acyl-CoA reductase 2 [Source:HGNC Symbol;Acc:HGNC:25531]
SNX25	ENSG00000109762	sorting nexin 25 [Source:HGNC Symbol;Acc:HGNC:21883]
HLA-DMB	ENSG00000242092,ENSG00000242574,ENSG00000234154,ENSG00000239329,ENSG00000241674,ENSG00000242386,ENSG00000226264,ENSG00000241296	major histocompatibility complex, class II, DM beta [Source:HGNC Symbol;Acc:HGNC:4935],major histocompatibility complex, class II, DM beta [Source:HGNC Symbol;Acc:HGNC:4935],major histocompatibility complex, class II, DM beta [Source:HGNC Symbol;Acc:HGNC:4935],major histocompatibility complex, class II, DM beta [Source:HGNC Symbol;Acc:HGNC:4935],major histocompatibility complex, class II, DM beta…
TMEM100	ENSG00000166292	transmembrane protein 100 [Source:HGNC Symbol;Acc:HGNC:25607]
WDR76	ENSG00000092470	WD repeat domain 76 [Source:HGNC Symbol;Acc:HGNC:25773]
PCK2	ENSG00000100889,ENSG00000285241	phosphoenolpyruvate carboxykinase 2, mitochondrial [Source:HGNC Symbol;Acc:HGNC:8725],phosphoenolpyruvate carboxykinase 2, mitochondrial [Source:HGNC Symbol;Acc:HGNC:8725]
TRIM13	ENSG00000204977	tripartite motif containing 13 [Source:HGNC Symbol;Acc:HGNC:9976]
SKA1	ENSG00000154839,ENSG00000262634	spindle and kinetochore associated complex subunit 1 [Source:HGNC Symbol;Acc:HGNC:28109],spindle and kinetochore associated complex subunit 1 [Source:HGNC Symbol;Acc:HGNC:28109]
SYTL3	ENSG00000164674	synaptotagmin like 3 [Source:HGNC Symbol;Acc:HGNC:15587]
SYTL2	ENSG00000137501	synaptotagmin like 2 [Source:HGNC Symbol;Acc:HGNC:15585]
PPP2R3A	ENSG00000073711	protein phosphatase 2 regulatory subunit B''alpha [Source:HGNC Symbol;Acc:HGNC:9307]
NQO2	ENSG00000124588	N-ribosyldihydronicotinamide:quinone reductase 2 [Source:HGNC Symbol;Acc:HGNC:7856]
CDO1	ENSG00000129596	cysteine dioxygenase type 1 [Source:HGNC Symbol;Acc:HGNC:1795]
CCRL2	ENSG00000121797	C-C motif chemokine receptor like 2 [Source:HGNC Symbol;Acc:HGNC:1612]
NOSTRIN	ENSG00000275326,ENSG00000163072	nitric oxide synthase trafficking [Source:HGNC Symbol;Acc:HGNC:20203],nitric oxide synthase trafficking [Source:HGNC Symbol;Acc:HGNC:20203]
CHI3L2	ENSG00000064886	chitinase 3 like 2 [Source:HGNC Symbol;Acc:HGNC:1933]
CHI3L1	ENSG00000133048	chitinase 3 like 1 [Source:HGNC Symbol;Acc:HGNC:1932]
MLLT3	ENSG00000171843	MLLT3, super elongation complex subunit [Source:HGNC Symbol;Acc:HGNC:7136]
TTC7B	ENSG00000165914	tetratricopeptide repeat domain 7B [Source:HGNC Symbol;Acc:HGNC:19858]
SLC44A1	ENSG00000070214	solute carrier family 44 member 1 [Source:HGNC Symbol;Acc:HGNC:18798]
RGS4	ENSG00000117152	regulator of G protein signaling 4 [Source:HGNC Symbol;Acc:HGNC:10000]
ZBED3	ENSG00000132846	zinc finger BED-type containing 3 [Source:HGNC Symbol;Acc:HGNC:20711]
PIWIL1	ENSG00000275051,ENSG00000125207	piwi like RNA-mediated gene silencing 1 [Source:HGNC Symbol;Acc:HGNC:9007],piwi like RNA-mediated gene silencing 1 [Source:HGNC Symbol;Acc:HGNC:9007]
SLC16A14	ENSG00000163053	solute carrier family 16 member 14 [Source:HGNC Symbol;Acc:HGNC:26417]
SIX4	ENSG00000100625	SIX homeobox 4 [Source:HGNC Symbol;Acc:HGNC:10890]
PRL	ENSG00000172179	prolactin [Source:HGNC Symbol;Acc:HGNC:9445]
ASB9	ENSG00000102048	ankyrin repeat and SOCS box containing 9 [Source:HGNC Symbol;Acc:HGNC:17184]
SAGE1	ENSG00000181433	sarcoma antigen 1 [Source:HGNC Symbol;Acc:HGNC:30369]
MR1	ENSG00000153029	major histocompatibility complex, class I-related [Source:HGNC Symbol;Acc:HGNC:4975]
SIX3	ENSG00000138083	SIX homeobox 3 [Source:HGNC Symbol;Acc:HGNC:10889]
SIX1	ENSG00000126778	SIX homeobox 1 [Source:HGNC Symbol;Acc:HGNC:10887]
CNPY4	ENSG00000166997	canopy FGF signaling regulator 4 [Source:HGNC Symbol;Acc:HGNC:28631]
RELN	ENSG00000189056	reelin [Source:HGNC Symbol;Acc:HGNC:9957]
ZFP69	ENSG00000187815	ZFP69 zinc finger protein [Source:HGNC Symbol;Acc:HGNC:24708]
CIRBP	ENSG00000099622	cold inducible RNA binding protein [Source:HGNC Symbol;Acc:HGNC:1982]
RELB	ENSG00000104856	RELB proto-oncogene, NF-kB subunit [Source:HGNC Symbol;Acc:HGNC:9956]
C5orf46	ENSG00000178776	chromosome 5 open reading frame 46 [Source:HGNC Symbol;Acc:HGNC:33768]
HMG20B	ENSG00000064961	high mobility group 20B [Source:HGNC Symbol;Acc:HGNC:5002]
RAB42	ENSG00000188060	RAB42, member RAS oncogene family [Source:HGNC Symbol;Acc:HGNC:28702]
CRISPLD1	ENSG00000121005	cysteine rich secretory protein LCCL domain containing 1 [Source:HGNC Symbol;Acc:HGNC:18206]
RAB12	ENSG00000206418	RAB12, member RAS oncogene family [Source:HGNC Symbol;Acc:HGNC:31332]
C4orf19	ENSG00000154274	chromosome 4 open reading frame 19 [Source:HGNC Symbol;Acc:HGNC:25618]
RFFL	ENSG00000092871	ring finger and FYVE like domain containing E3 ubiquitin protein ligase [Source:HGNC Symbol;Acc:HGNC:24821]
RGS3	ENSG00000138835	regulator of G protein signaling 3 [Source:HGNC Symbol;Acc:HGNC:9999]
KCNH2	ENSG00000055118	potassium voltage-gated channel subfamily H member 2 [Source:HGNC Symbol;Acc:HGNC:6251]
CYYR1	ENSG00000166265	cysteine and tyrosine rich 1 [Source:HGNC Symbol;Acc:HGNC:16274]
ARRDC4	ENSG00000140450	arrestin domain containing 4 [Source:HGNC Symbol;Acc:HGNC:28087]
FAM69B	ENSG00000165716	family with sequence similarity 69 member B [Source:HGNC Symbol;Acc:HGNC:28290]
FAM69A	ENSG00000154511	family with sequence similarity 69 member A [Source:HGNC Symbol;Acc:HGNC:32213]
SHOX2	ENSG00000168779	short stature homeobox 2 [Source:HGNC Symbol;Acc:HGNC:10854]
ARRDC1	ENSG00000197070	arrestin domain containing 1 [Source:HGNC Symbol;Acc:HGNC:28633]
ARRDC2	ENSG00000105643	arrestin domain containing 2 [Source:HGNC Symbol;Acc:HGNC:25225]
ARRDC3	ENSG00000113369	arrestin domain containing 3 [Source:HGNC Symbol;Acc:HGNC:29263]
KLK8	ENSG00000129455	kallikrein related peptidase 8 [Source:HGNC Symbol;Acc:HGNC:6369]
PDE8A	ENSG00000073417	phosphodiesterase 8A [Source:HGNC Symbol;Acc:HGNC:8793]
PDE8B	ENSG00000113231	phosphodiesterase 8B [Source:HGNC Symbol;Acc:HGNC:8794]
FAM45A	ENSG00000119979	family with sequence similarity 45 member A [Source:HGNC Symbol;Acc:HGNC:31793]
RAB27A	ENSG00000069974	RAB27A, member RAS oncogene family [Source:HGNC Symbol;Acc:HGNC:9766]
RAB27B	ENSG00000041353	RAB27B, member RAS oncogene family [Source:HGNC Symbol;Acc:HGNC:9767]
SPINK4	ENSG00000122711	serine peptidase inhibitor, Kazal type 4 [Source:HGNC Symbol;Acc:HGNC:16646]
RFX8	ENSG00000196460	RFX family member 8, lacking RFX DNA binding domain [Source:HGNC Symbol;Acc:HGNC:37253]
ZNF671	ENSG00000083814	zinc finger protein 671 [Source:HGNC Symbol;Acc:HGNC:26279]
MANBA	ENSG00000109323	mannosidase beta [Source:HGNC Symbol;Acc:HGNC:6831]
KIF15	ENSG00000163808,ENSG00000280610	kinesin family member 15 [Source:HGNC Symbol;Acc:HGNC:17273],kinesin family member 15 [Source:HGNC Symbol;Acc:HGNC:17273]
RFX5	ENSG00000143390	regulatory factor X5 [Source:HGNC Symbol;Acc:HGNC:9986]
APP	ENSG00000142192	amyloid beta precursor protein [Source:HGNC Symbol;Acc:HGNC:620]
TC2N	ENSG00000276776,ENSG00000165929	tandem C2 domains, nuclear [Source:HGNC Symbol;Acc:HGNC:19859],tandem C2 domains, nuclear [Source:HGNC Symbol;Acc:HGNC:19859]
NRXN3	ENSG00000021645	neurexin 3 [Source:HGNC Symbol;Acc:HGNC:8010]
CSAD	ENSG00000139631	cysteine sulfinic acid decarboxylase [Source:HGNC Symbol;Acc:HGNC:18966]
SPINK2	ENSG00000128040	serine peptidase inhibitor, Kazal type 2 [Source:HGNC Symbol;Acc:HGNC:11245]
TPST2	ENSG00000128294	tyrosylprotein sulfotransferase 2 [Source:HGNC Symbol;Acc:HGNC:12021]
ELK3	ENSG00000111145	ELK3, ETS transcription factor [Source:HGNC Symbol;Acc:HGNC:3325]
TIGD2	ENSG00000180346	tigger transposable element derived 2 [Source:HGNC Symbol;Acc:HGNC:18333]
SPINK1	ENSG00000164266	serine peptidase inhibitor, Kazal type 1 [Source:HGNC Symbol;Acc:HGNC:11244]
DBP	ENSG00000105516	D-box binding PAR bZIP transcription factor [Source:HGNC Symbol;Acc:HGNC:2697]
TMEM47	ENSG00000147027	transmembrane protein 47 [Source:HGNC Symbol;Acc:HGNC:18515]
CD300A	ENSG00000167851	CD300a molecule [Source:HGNC Symbol;Acc:HGNC:19319]
TSKU	ENSG00000182704	tsukushi, small leucine rich proteoglycan [Source:HGNC Symbol;Acc:HGNC:28850]
DDX43	ENSG00000080007	DEAD-box helicase 43 [Source:HGNC Symbol;Acc:HGNC:18677]
ERVMER34-1	ENSG00000226887	endogenous retrovirus group MER34 member 1, envelope [Source:HGNC Symbol;Acc:HGNC:42970]
NHLH2	ENSG00000177551	nescient helix-loop-helix 2 [Source:HGNC Symbol;Acc:HGNC:7818]
RECQL4	ENSG00000160957	RecQ like helicase 4 [Source:HGNC Symbol;Acc:HGNC:9949]
FOXP1	ENSG00000114861	forkhead box P1 [Source:HGNC Symbol;Acc:HGNC:3823]
RCCD1	ENSG00000166965	RCC1 domain containing 1 [Source:HGNC Symbol;Acc:HGNC:30457]
RETSAT	ENSG00000042445	retinol saturase [Source:HGNC Symbol;Acc:HGNC:25991]
IL10RB	ENSG00000243646	interleukin 10 receptor subunit beta [Source:HGNC Symbol;Acc:HGNC:5965]
ZNF57	ENSG00000171970	zinc finger protein 57 [Source:HGNC Symbol;Acc:HGNC:13125]
PANK1	ENSG00000152782	pantothenate kinase 1 [Source:HGNC Symbol;Acc:HGNC:8598]
KHDRBS3	ENSG00000131773	KH RNA binding domain containing, signal transduction associated 3 [Source:HGNC Symbol;Acc:HGNC:18117]
SERINC2	ENSG00000168528	serine incorporator 2 [Source:HGNC Symbol;Acc:HGNC:23231]
SAT1	ENSG00000130066	spermidine/spermine N1-acetyltransferase 1 [Source:HGNC Symbol;Acc:HGNC:10540]
GTSF1	ENSG00000170627	gametocyte specific factor 1 [Source:HGNC Symbol;Acc:HGNC:26565]
PANX1	ENSG00000110218	pannexin 1 [Source:HGNC Symbol;Acc:HGNC:8599]
PINK1	ENSG00000158828	PTEN induced putative kinase 1 [Source:HGNC Symbol;Acc:HGNC:14581]
MNX1	ENSG00000130675	motor neuron and pancreas homeobox 1 [Source:HGNC Symbol;Acc:HGNC:4979]
ZNF395	ENSG00000186918	zinc finger protein 395 [Source:HGNC Symbol;Acc:HGNC:18737]
STAC3	ENSG00000185482	SH3 and cysteine rich domain 3 [Source:HGNC Symbol;Acc:HGNC:28423]
MYCN	ENSG00000134323	MYCN proto-oncogene, bHLH transcription factor [Source:HGNC Symbol;Acc:HGNC:7559]
ZNF600	ENSG00000189190	zinc finger protein 600 [Source:HGNC Symbol;Acc:HGNC:30951]
ZNF606	ENSG00000166704	zinc finger protein 606 [Source:HGNC Symbol;Acc:HGNC:25879]
ZNF607	ENSG00000198182	zinc finger protein 607 [Source:HGNC Symbol;Acc:HGNC:28192]
SCGN	ENSG00000079689	secretagogin, EF-hand calcium binding protein [Source:HGNC Symbol;Acc:HGNC:16941]
ZNF608	ENSG00000168916	zinc finger protein 608 [Source:HGNC Symbol;Acc:HGNC:29238]
TREX1	ENSG00000213689	three prime repair exonuclease 1 [Source:HGNC Symbol;Acc:HGNC:12269]
MFSD2A	ENSG00000168389	major facilitator superfamily domain containing 2A [Source:HGNC Symbol;Acc:HGNC:25897]
MYRFL	ENSG00000166268	myelin regulatory factor-like [Source:HGNC Symbol;Acc:HGNC:26316]
SLC44A2	ENSG00000129353	solute carrier family 44 member 2 [Source:HGNC Symbol;Acc:HGNC:17292]
PPP1R9A	ENSG00000158528	protein phosphatase 1 regulatory subunit 9A [Source:HGNC Symbol;Acc:HGNC:14946]
COLEC12	ENSG00000158270	collectin subfamily member 12 [Source:HGNC Symbol;Acc:HGNC:16016]
SDF2L1	ENSG00000128228	stromal cell derived factor 2 like 1 [Source:HGNC Symbol;Acc:HGNC:10676]
FDFT1	ENSG00000079459	farnesyl-diphosphate farnesyltransferase 1 [Source:HGNC Symbol;Acc:HGNC:3629]
FAM135A	ENSG00000082269	family with sequence similarity 135 member A [Source:HGNC Symbol;Acc:HGNC:21084]
ZNF266	ENSG00000174652	zinc finger protein 266 [Source:HGNC Symbol;Acc:HGNC:13059]
ENC1	ENSG00000171617	ectodermal-neural cortex 1 [Source:HGNC Symbol;Acc:HGNC:3345]
GCA	ENSG00000115271	grancalcin [Source:HGNC Symbol;Acc:HGNC:15990]
TCF4	ENSG00000196628	transcription factor 4 [Source:HGNC Symbol;Acc:HGNC:11634]
C11orf1	ENSG00000137720	chromosome 11 open reading frame 1 [Source:HGNC Symbol;Acc:HGNC:1163]
DPYSL2	ENSG00000092964	dihydropyrimidinase like 2 [Source:HGNC Symbol;Acc:HGNC:3014]
DPYSL3	ENSG00000113657	dihydropyrimidinase like 3 [Source:HGNC Symbol;Acc:HGNC:3015]
GCG	ENSG00000115263	glucagon [Source:HGNC Symbol;Acc:HGNC:4191]
NUDT1	ENSG00000106268	nudix hydrolase 1 [Source:HGNC Symbol;Acc:HGNC:8048]
NUDT2	ENSG00000164978	nudix hydrolase 2 [Source:HGNC Symbol;Acc:HGNC:8049]
NLRP7	ENSG00000274571,ENSG00000278173,ENSG00000274174,ENSG00000167634,ENSG00000277776,ENSG00000277179,ENSG00000276804,ENSG00000275483,ENSG00000277071,ENSG00000277786	NLR family pyrin domain containing 7 [Source:HGNC Symbol;Acc:HGNC:22947],NLR family pyrin domain containing 7 [Source:HGNC Symbol;Acc:HGNC:22947],NLR family pyrin domain containing 7 [Source:HGNC Symbol;Acc:HGNC:22947],NLR family pyrin domain containing 7 [Source:HGNC Symbol;Acc:HGNC:22947],NLR family pyrin domain containing 7 [Source:HGNC Symbol;Acc:HGNC:22947],NLR family pyrin domain containing…
PMEPA1	ENSG00000124225	prostate transmembrane protein, androgen induced 1 [Source:HGNC Symbol;Acc:HGNC:14107]
NUDT7	ENSG00000140876	nudix hydrolase 7 [Source:HGNC Symbol;Acc:HGNC:8054]
IGFBP2	ENSG00000115457	insulin like growth factor binding protein 2 [Source:HGNC Symbol;Acc:HGNC:5471]
IGFBP3	ENSG00000146674	insulin like growth factor binding protein 3 [Source:HGNC Symbol;Acc:HGNC:5472]
IGFBP1	ENSG00000146678	insulin like growth factor binding protein 1 [Source:HGNC Symbol;Acc:HGNC:5469]
IGFBP6	ENSG00000167779	insulin like growth factor binding protein 6 [Source:HGNC Symbol;Acc:HGNC:5475]
IGFBP5	ENSG00000115461	insulin like growth factor binding protein 5 [Source:HGNC Symbol;Acc:HGNC:5474]
EPS8L1	ENSG00000131037	EPS8 like 1 [Source:HGNC Symbol;Acc:HGNC:21295]
COL16A1	ENSG00000084636	collagen type XVI alpha 1 chain [Source:HGNC Symbol;Acc:HGNC:2193]
CYP2R1	ENSG00000186104	cytochrome P450 family 2 subfamily R member 1 [Source:HGNC Symbol;Acc:HGNC:20580]
AFP	ENSG00000081051	alpha fetoprotein [Source:HGNC Symbol;Acc:HGNC:317]
STK32C	ENSG00000165752	serine/threonine kinase 32C [Source:HGNC Symbol;Acc:HGNC:21332]
GJA1	ENSG00000152661	gap junction protein alpha 1 [Source:HGNC Symbol;Acc:HGNC:4274]
GJA3	ENSG00000121743	gap junction protein alpha 3 [Source:HGNC Symbol;Acc:HGNC:4277]
SNCAIP	ENSG00000064692	synuclein alpha interacting protein [Source:HGNC Symbol;Acc:HGNC:11139]
CALML3	ENSG00000178363	calmodulin like 3 [Source:HGNC Symbol;Acc:HGNC:1452]
SST	ENSG00000157005	somatostatin [Source:HGNC Symbol;Acc:HGNC:11329]
MBIP	ENSG00000151332	MAP3K12 binding inhibitory protein 1 [Source:HGNC Symbol;Acc:HGNC:20427]
CALML5	ENSG00000178372	calmodulin like 5 [Source:HGNC Symbol;Acc:HGNC:18180]
IQCA1	ENSG00000132321	IQ motif containing with AAA domain 1 [Source:HGNC Symbol;Acc:HGNC:26195]
CYP27A1	ENSG00000135929	cytochrome P450 family 27 subfamily A member 1 [Source:HGNC Symbol;Acc:HGNC:2605]
BTD	ENSG00000169814	biotinidase [Source:HGNC Symbol;Acc:HGNC:1122]
PITX2	ENSG00000164093	paired like homeodomain 2 [Source:HGNC Symbol;Acc:HGNC:9005]
TICAM1	ENSG00000127666	toll like receptor adaptor molecule 1 [Source:HGNC Symbol;Acc:HGNC:18348]
CREM	ENSG00000095794	cAMP responsive element modulator [Source:HGNC Symbol;Acc:HGNC:2352]
SHISA2	ENSG00000180730	shisa family member 2 [Source:HGNC Symbol;Acc:HGNC:20366]
GAS1	ENSG00000180447	growth arrest specific 1 [Source:HGNC Symbol;Acc:HGNC:4165]
MSLN	ENSG00000102854	mesothelin [Source:HGNC Symbol;Acc:HGNC:7371]
GAS2	ENSG00000148935	growth arrest specific 2 [Source:HGNC Symbol;Acc:HGNC:4167]
PROC	ENSG00000115718	protein C, inactivator of coagulation factors Va and VIIIa [Source:HGNC Symbol;Acc:HGNC:9451]
GAS7	ENSG00000007237	growth arrest specific 7 [Source:HGNC Symbol;Acc:HGNC:4169]
GAS6	ENSG00000183087	growth arrest specific 6 [Source:HGNC Symbol;Acc:HGNC:4168]
EPHX1	ENSG00000143819	epoxide hydrolase 1 [Source:HGNC Symbol;Acc:HGNC:3401]
EPHX2	ENSG00000120915	epoxide hydrolase 2 [Source:HGNC Symbol;Acc:HGNC:3402]
H1FX	ENSG00000184897	H1 histone family member X [Source:HGNC Symbol;Acc:HGNC:4722]
EPHX4	ENSG00000172031	epoxide hydrolase 4 [Source:HGNC Symbol;Acc:HGNC:23758]
ANKRD13A	ENSG00000076513	ankyrin repeat domain 13A [Source:HGNC Symbol;Acc:HGNC:21268]
TEX14	ENSG00000121101	testis expressed 14, intercellular bridge forming factor [Source:HGNC Symbol;Acc:HGNC:11737]
TP53BP2	ENSG00000143514	tumor protein p53 binding protein 2 [Source:HGNC Symbol;Acc:HGNC:12000]
PDGFRL	ENSG00000104213	platelet derived growth factor receptor like [Source:HGNC Symbol;Acc:HGNC:8805]
PRKAR2B	ENSG00000005249,ENSG00000284096	protein kinase cAMP-dependent type II regulatory subunit beta [Source:HGNC Symbol;Acc:HGNC:9392],protein kinase cAMP-dependent type II regulatory subunit beta [Source:HGNC Symbol;Acc:HGNC:9392]
S1PR5	ENSG00000180739	sphingosine-1-phosphate receptor 5 [Source:HGNC Symbol;Acc:HGNC:14299]
MALAT1	ENSG00000251562	metastasis associated lung adenocarcinoma transcript 1 (non-protein coding) [Source:HGNC Symbol;Acc:HGNC:29665]
MCTP1	ENSG00000175471	multiple C2 and transmembrane domain containing 1 [Source:HGNC Symbol;Acc:HGNC:26183]
SKP2	ENSG00000145604	S-phase kinase associated protein 2 [Source:HGNC Symbol;Acc:HGNC:10901]
MLF1	ENSG00000178053	myeloid leukemia factor 1 [Source:HGNC Symbol;Acc:HGNC:7125]
QPRT	ENSG00000103485	quinolinate phosphoribosyltransferase [Source:HGNC Symbol;Acc:HGNC:9755]
TMEM14A	ENSG00000096092	transmembrane protein 14A [Source:HGNC Symbol;Acc:HGNC:21076]
AMDHD1	ENSG00000139344	amidohydrolase domain containing 1 [Source:HGNC Symbol;Acc:HGNC:28577]
MECOM	ENSG00000085276	MDS1 and EVI1 complex locus [Source:HGNC Symbol;Acc:HGNC:3498]
ALCAM	ENSG00000170017	activated leukocyte cell adhesion molecule [Source:HGNC Symbol;Acc:HGNC:400]
TPM4	ENSG00000167460	tropomyosin 4 [Source:HGNC Symbol;Acc:HGNC:12013]
SNRPA1	ENSG00000131876	small nuclear ribonucleoprotein polypeptide A' [Source:HGNC Symbol;Acc:HGNC:11152]
TPM1	ENSG00000140416	tropomyosin 1 [Source:HGNC Symbol;Acc:HGNC:12010]
NDFIP2	ENSG00000102471	Nedd4 family interacting protein 2 [Source:HGNC Symbol;Acc:HGNC:18537]
NDFIP1	ENSG00000131507	Nedd4 family interacting protein 1 [Source:HGNC Symbol;Acc:HGNC:17592]
CYB5D2	ENSG00000167740	cytochrome b5 domain containing 2 [Source:HGNC Symbol;Acc:HGNC:28471]
KIAA1671	ENSG00000197077	KIAA1671 [Source:HGNC Symbol;Acc:HGNC:29345]
SIPA1	ENSG00000213445	signal-induced proliferation-associated 1 [Source:HGNC Symbol;Acc:HGNC:10885]
KIAA1147	ENSG00000262599,ENSG00000257093	KIAA1147 [Source:HGNC Symbol;Acc:HGNC:29472],KIAA1147 [Source:HGNC Symbol;Acc:HGNC:29472]
FBXW7	ENSG00000109670	F-box and WD repeat domain containing 7 [Source:HGNC Symbol;Acc:HGNC:16712]
CDCP1	ENSG00000163814	CUB domain containing protein 1 [Source:HGNC Symbol;Acc:HGNC:24357]
ARID3A	ENSG00000116017	AT-rich interaction domain 3A [Source:HGNC Symbol;Acc:HGNC:3031]
CLIC4	ENSG00000169504	chloride intracellular channel 4 [Source:HGNC Symbol;Acc:HGNC:13518]
ETFB	ENSG00000105379	electron transfer flavoprotein beta subunit [Source:HGNC Symbol;Acc:HGNC:3482]
CLIC2	ENSG00000155962	chloride intracellular channel 2 [Source:HGNC Symbol;Acc:HGNC:2063]
CLIC3	ENSG00000169583	chloride intracellular channel 3 [Source:HGNC Symbol;Acc:HGNC:2064]
MTMR11	ENSG00000014914	myotubularin related protein 11 [Source:HGNC Symbol;Acc:HGNC:24307]
NLGN1	ENSG00000169760	neuroligin 1 [Source:HGNC Symbol;Acc:HGNC:14291]
KRTAP2-3	ENSG00000212724,ENSG00000262862	keratin associated protein 2-3 [Source:HGNC Symbol;Acc:HGNC:18906],keratin associated protein 2-3 [Source:HGNC Symbol;Acc:HGNC:18906]
SEPHS2	ENSG00000179918	selenophosphate synthetase 2 [Source:HGNC Symbol;Acc:HGNC:19686]
SEPHS1	ENSG00000086475	selenophosphate synthetase 1 [Source:HGNC Symbol;Acc:HGNC:19685]
PITX1	ENSG00000069011	paired like homeodomain 1 [Source:HGNC Symbol;Acc:HGNC:9004]
CELSR2	ENSG00000143126	cadherin EGF LAG seven-pass G-type receptor 2 [Source:HGNC Symbol;Acc:HGNC:3231]
CELSR1	ENSG00000075275	cadherin EGF LAG seven-pass G-type receptor 1 [Source:HGNC Symbol;Acc:HGNC:1850]
RABL2B	ENSG00000079974	RAB, member of RAS oncogene family like 2B [Source:HGNC Symbol;Acc:HGNC:9800]
TMEM144	ENSG00000164124	transmembrane protein 144 [Source:HGNC Symbol;Acc:HGNC:25633]
FOXL2	ENSG00000183770	forkhead box L2 [Source:HGNC Symbol;Acc:HGNC:1092]
TMEM141	ENSG00000244187	transmembrane protein 141 [Source:HGNC Symbol;Acc:HGNC:28211]
BBX	ENSG00000114439	BBX, HMG-box containing [Source:HGNC Symbol;Acc:HGNC:14422]
TJP2	ENSG00000119139	tight junction protein 2 [Source:HGNC Symbol;Acc:HGNC:11828]
CXADR	ENSG00000154639	CXADR, Ig-like cell adhesion molecule [Source:HGNC Symbol;Acc:HGNC:2559]
GTF2IRD1	ENSG00000006704	GTF2I repeat domain containing 1 [Source:HGNC Symbol;Acc:HGNC:4661]
CYP24A1	ENSG00000019186	cytochrome P450 family 24 subfamily A member 1 [Source:HGNC Symbol;Acc:HGNC:2602]
DNMBP	ENSG00000107554	dynamin binding protein [Source:HGNC Symbol;Acc:HGNC:30373]
LRRC32	ENSG00000137507	leucine rich repeat containing 32 [Source:HGNC Symbol;Acc:HGNC:4161]
LRRC34	ENSG00000171757	leucine rich repeat containing 34 [Source:HGNC Symbol;Acc:HGNC:28408]
YOD1	ENSG00000180667	YOD1 deubiquitinase [Source:HGNC Symbol;Acc:HGNC:25035]
ITPR1	ENSG00000150995	inositol 1,4,5-trisphosphate receptor type 1 [Source:HGNC Symbol;Acc:HGNC:6180]
MGST1	ENSG00000008394	microsomal glutathione S-transferase 1 [Source:HGNC Symbol;Acc:HGNC:7061]
TRPS1	ENSG00000104447	transcriptional repressor GATA binding 1 [Source:HGNC Symbol;Acc:HGNC:12340]
GKAP1	ENSG00000165113	G kinase anchoring protein 1 [Source:HGNC Symbol;Acc:HGNC:17496]
SH3PXD2B	ENSG00000174705	SH3 and PX domains 2B [Source:HGNC Symbol;Acc:HGNC:29242]
FAM117A	ENSG00000121104	family with sequence similarity 117 member A [Source:HGNC Symbol;Acc:HGNC:24179]
F2RL1	ENSG00000164251	F2R like trypsin receptor 1 [Source:HGNC Symbol;Acc:HGNC:3538]
SETBP1	ENSG00000152217	SET binding protein 1 [Source:HGNC Symbol;Acc:HGNC:15573]
MAD2L2	ENSG00000116670	mitotic arrest deficient 2 like 2 [Source:HGNC Symbol;Acc:HGNC:6764]
VMP1	ENSG00000062716	vacuole membrane protein 1 [Source:HGNC Symbol;Acc:HGNC:29559]
SVIL	ENSG00000197321	supervillin [Source:HGNC Symbol;Acc:HGNC:11480]
LYSMD2	ENSG00000140280	LysM domain containing 2 [Source:HGNC Symbol;Acc:HGNC:28571]
PCBD2	ENSG00000132570	pterin-4 alpha-carbinolamine dehydratase 2 [Source:HGNC Symbol;Acc:HGNC:24474]
DCXR	ENSG00000169738	dicarbonyl and L-xylulose reductase [Source:HGNC Symbol;Acc:HGNC:18985]
PCBD1	ENSG00000166228	pterin-4 alpha-carbinolamine dehydratase 1 [Source:HGNC Symbol;Acc:HGNC:8646]
ZNF706	ENSG00000120963	zinc finger protein 706 [Source:HGNC Symbol;Acc:HGNC:24992]
PRDX2	ENSG00000167815	peroxiredoxin 2 [Source:HGNC Symbol;Acc:HGNC:9353]
ZCCHC18	ENSG00000166707	zinc finger CCHC-type containing 18 [Source:HGNC Symbol;Acc:HGNC:32459]
CLGN	ENSG00000153132	calmegin [Source:HGNC Symbol;Acc:HGNC:2060]
KLHL13	ENSG00000003096	kelch like family member 13 [Source:HGNC Symbol;Acc:HGNC:22931]
C20orf197	ENSG00000176659	chromosome 20 open reading frame 197 [Source:HGNC Symbol;Acc:HGNC:26601]
BMPER	ENSG00000164619	BMP binding endothelial regulator [Source:HGNC Symbol;Acc:HGNC:24154]
SAMSN1	ENSG00000155307	SAM domain, SH3 domain and nuclear localization signals 1 [Source:HGNC Symbol;Acc:HGNC:10528]
MYBL1	ENSG00000185697	MYB proto-oncogene like 1 [Source:HGNC Symbol;Acc:HGNC:7547]
SMARCA1	ENSG00000102038	SWI/SNF related, matrix associated, actin dependent regulator of chromatin, subfamily a, member 1 [Source:HGNC Symbol;Acc:HGNC:11097]
NR1D2	ENSG00000174738	nuclear receptor subfamily 1 group D member 2 [Source:HGNC Symbol;Acc:HGNC:7963]
MYBL2	ENSG00000101057	MYB proto-oncogene like 2 [Source:HGNC Symbol;Acc:HGNC:7548]
ITGB1BP1	ENSG00000119185	integrin subunit beta 1 binding protein 1 [Source:HGNC Symbol;Acc:HGNC:23927]
EDNRB	ENSG00000136160	endothelin receptor type B [Source:HGNC Symbol;Acc:HGNC:3180]
TARBP1	ENSG00000059588	TAR (HIV-1) RNA binding protein 1 [Source:HGNC Symbol;Acc:HGNC:11568]
AXIN2	ENSG00000168646	axin 2 [Source:HGNC Symbol;Acc:HGNC:904]
RPS6KA3	ENSG00000177189	ribosomal protein S6 kinase A3 [Source:HGNC Symbol;Acc:HGNC:10432]
PHLDA1	ENSG00000139289	pleckstrin homology like domain family A member 1 [Source:HGNC Symbol;Acc:HGNC:8933]
SDCBP2	ENSG00000125775	syndecan binding protein 2 [Source:HGNC Symbol;Acc:HGNC:15756]
RNF182	ENSG00000180537	ring finger protein 182 [Source:HGNC Symbol;Acc:HGNC:28522]
CCDC167	ENSG00000198937	coiled-coil domain containing 167 [Source:HGNC Symbol;Acc:HGNC:21239]
PDK3	ENSG00000067992	pyruvate dehydrogenase kinase 3 [Source:HGNC Symbol;Acc:HGNC:8811]
SLC39A7	ENSG00000112473,ENSG00000226614,ENSG00000227402,ENSG00000206288,ENSG00000224399,ENSG00000229802	solute carrier family 39 member 7 [Source:HGNC Symbol;Acc:HGNC:4927],solute carrier family 39 member 7 [Source:HGNC Symbol;Acc:HGNC:4927],solute carrier family 39 member 7 [Source:HGNC Symbol;Acc:HGNC:4927],solute carrier family 39 member 7 [Source:HGNC Symbol;Acc:HGNC:4927],solute carrier family 39 member 7 [Source:HGNC Symbol;Acc:HGNC:4927],solute carrier family 39 member 7 [Source:HGNC Symbol;…
CSTB	ENSG00000160213	cystatin B [Source:HGNC Symbol;Acc:HGNC:2482]
PHLDA3	ENSG00000174307	pleckstrin homology like domain family A member 3 [Source:HGNC Symbol;Acc:HGNC:8934]
KANK2	ENSG00000197256	KN motif and ankyrin repeat domains 2 [Source:HGNC Symbol;Acc:HGNC:29300]
NME3	ENSG00000103024	NME/NM23 nucleoside diphosphate kinase 3 [Source:HGNC Symbol;Acc:HGNC:7851]
CCT6B	ENSG00000132141	chaperonin containing TCP1 subunit 6B [Source:HGNC Symbol;Acc:HGNC:1621]
ST3GAL1	ENSG00000008513	ST3 beta-galactoside alpha-2,3-sialyltransferase 1 [Source:HGNC Symbol;Acc:HGNC:10862]
VASN	ENSG00000274334,ENSG00000168140	vasorin [Source:HGNC Symbol;Acc:HGNC:18517],vasorin [Source:HGNC Symbol;Acc:HGNC:18517]
RAC3	ENSG00000169750	Rac family small GTPase 3 [Source:HGNC Symbol;Acc:HGNC:9803]
ST3GAL5	ENSG00000115525	ST3 beta-galactoside alpha-2,3-sialyltransferase 5 [Source:HGNC Symbol;Acc:HGNC:10872]
ST3GAL4	ENSG00000110080	ST3 beta-galactoside alpha-2,3-sialyltransferase 4 [Source:HGNC Symbol;Acc:HGNC:10864]
NINJ1	ENSG00000131669	ninjurin 1 [Source:HGNC Symbol;Acc:HGNC:7824]
RUFY3	ENSG00000018189	RUN and FYVE domain containing 3 [Source:HGNC Symbol;Acc:HGNC:30285]
FCGR2B	ENSG00000072694	Fc fragment of IgG receptor IIb [Source:HGNC Symbol;Acc:HGNC:3618]
FCGR2A	ENSG00000143226	Fc fragment of IgG receptor IIa [Source:HGNC Symbol;Acc:HGNC:3616]
CPLX1	ENSG00000168993	complexin 1 [Source:HGNC Symbol;Acc:HGNC:2309]
CADPS	ENSG00000163618	calcium dependent secretion activator [Source:HGNC Symbol;Acc:HGNC:1426]
PBX3	ENSG00000167081	PBX homeobox 3 [Source:HGNC Symbol;Acc:HGNC:8634]
PBX1	ENSG00000185630	PBX homeobox 1 [Source:HGNC Symbol;Acc:HGNC:8632]
LYPLAL1	ENSG00000143353	lysophospholipase like 1 [Source:HGNC Symbol;Acc:HGNC:20440]
MAGEA11	ENSG00000185247	MAGE family member A11 [Source:HGNC Symbol;Acc:HGNC:6798]
DPH3	ENSG00000154813	diphthamide biosynthesis 3 [Source:HGNC Symbol;Acc:HGNC:27717]
SLC16A1	ENSG00000155380,ENSG00000281917	solute carrier family 16 member 1 [Source:HGNC Symbol;Acc:HGNC:10922],solute carrier family 16 member 1 [Source:HGNC Symbol;Acc:HGNC:10922]
SLC16A3	ENSG00000141526	solute carrier family 16 member 3 [Source:HGNC Symbol;Acc:HGNC:10924]
SLC16A2	ENSG00000147100	solute carrier family 16 member 2 [Source:HGNC Symbol;Acc:HGNC:10923]
AGR2	ENSG00000106541	anterior gradient 2, protein disulphide isomerase family member [Source:HGNC Symbol;Acc:HGNC:328]
AGR3	ENSG00000173467	anterior gradient 3, protein disulphide isomerase family member [Source:HGNC Symbol;Acc:HGNC:24167]
NSUN7	ENSG00000179299	NOP2/Sun RNA methyltransferase family member 7 [Source:HGNC Symbol;Acc:HGNC:25857]
CEP135	ENSG00000174799	centrosomal protein 135 [Source:HGNC Symbol;Acc:HGNC:29086]
ZNF195	ENSG00000005801	zinc finger protein 195 [Source:HGNC Symbol;Acc:HGNC:12986]
ARHGAP32	ENSG00000134909	Rho GTPase activating protein 32 [Source:HGNC Symbol;Acc:HGNC:17399]
TUBG2	ENSG00000037042	tubulin gamma 2 [Source:HGNC Symbol;Acc:HGNC:12419]
TTR	ENSG00000118271	transthyretin [Source:HGNC Symbol;Acc:HGNC:12405]
CALCA	ENSG00000110680	calcitonin related polypeptide alpha [Source:HGNC Symbol;Acc:HGNC:1437]
CALCB	ENSG00000175868	calcitonin related polypeptide beta [Source:HGNC Symbol;Acc:HGNC:1438]
PTCH1	ENSG00000185920	patched 1 [Source:HGNC Symbol;Acc:HGNC:9585]
ZSCAN31	ENSG00000235109	zinc finger and SCAN domain containing 31 [Source:HGNC Symbol;Acc:HGNC:14097]
CD38	ENSG00000004468	CD38 molecule [Source:HGNC Symbol;Acc:HGNC:1667]
LCTL	ENSG00000188501	lactase like [Source:HGNC Symbol;Acc:HGNC:15583]
CKB	ENSG00000166165	creatine kinase B [Source:HGNC Symbol;Acc:HGNC:1991]
ZFR	ENSG00000056097	zinc finger RNA binding protein [Source:HGNC Symbol;Acc:HGNC:17277]
IFI27	ENSG00000275214,ENSG00000165949	interferon alpha inducible protein 27 [Source:HGNC Symbol;Acc:HGNC:5397],interferon alpha inducible protein 27 [Source:HGNC Symbol;Acc:HGNC:5397]
NPAS2	ENSG00000170485	neuronal PAS domain protein 2 [Source:HGNC Symbol;Acc:HGNC:7895]
PTGS1	ENSG00000095303	prostaglandin-endoperoxide synthase 1 [Source:HGNC Symbol;Acc:HGNC:9604]
CD36	ENSG00000135218	CD36 molecule [Source:HGNC Symbol;Acc:HGNC:1663]
ERGIC1	ENSG00000113719	endoplasmic reticulum-golgi intermediate compartment 1 [Source:HGNC Symbol;Acc:HGNC:29205]
POLR3G	ENSG00000113356	RNA polymerase III subunit G [Source:HGNC Symbol;Acc:HGNC:30075]
POLR3D	ENSG00000168495	RNA polymerase III subunit D [Source:HGNC Symbol;Acc:HGNC:1080]
UQCRH	ENSG00000173660	ubiquinol-cytochrome c reductase hinge protein [Source:HGNC Symbol;Acc:HGNC:12590]
TAOK1	ENSG00000160551	TAO kinase 1 [Source:HGNC Symbol;Acc:HGNC:29259]
APCDD1	ENSG00000154856	APC down-regulated 1 [Source:HGNC Symbol;Acc:HGNC:15718]
PAM	ENSG00000145730	peptidylglycine alpha-amidating monooxygenase [Source:HGNC Symbol;Acc:HGNC:8596]
CPPED1	ENSG00000103381	calcineurin like phosphoesterase domain containing 1 [Source:HGNC Symbol;Acc:HGNC:25632]
DCN	ENSG00000011465	decorin [Source:HGNC Symbol;Acc:HGNC:2705]
MBNL2	ENSG00000139793	muscleblind like splicing regulator 2 [Source:HGNC Symbol;Acc:HGNC:16746]
NAT14	ENSG00000090971	N-acetyltransferase 14 (putative) [Source:HGNC Symbol;Acc:HGNC:28918]
TTC9	ENSG00000133985	tetratricopeptide repeat domain 9 [Source:HGNC Symbol;Acc:HGNC:20267]
DCK	ENSG00000156136	deoxycytidine kinase [Source:HGNC Symbol;Acc:HGNC:2704]
RRBP1	ENSG00000125844	ribosome binding protein 1 [Source:HGNC Symbol;Acc:HGNC:10448]
CACNA1A	ENSG00000141837	calcium voltage-gated channel subunit alpha1 A [Source:HGNC Symbol;Acc:HGNC:1388]
ACSM3	ENSG00000005187	acyl-CoA synthetase medium chain family member 3 [Source:HGNC Symbol;Acc:HGNC:10522]
DNMT1	ENSG00000130816	DNA methyltransferase 1 [Source:HGNC Symbol;Acc:HGNC:2976]
GSDMD	ENSG00000278718,ENSG00000104518	gasdermin D [Source:HGNC Symbol;Acc:HGNC:25697],gasdermin D [Source:HGNC Symbol;Acc:HGNC:25697]
FAM46A	ENSG00000112773	family with sequence similarity 46 member A [Source:HGNC Symbol;Acc:HGNC:18345]
FAM46B	ENSG00000158246	family with sequence similarity 46 member B [Source:HGNC Symbol;Acc:HGNC:28273]
FAM46C	ENSG00000183508	family with sequence similarity 46 member C [Source:HGNC Symbol;Acc:HGNC:24712]
PSD3	ENSG00000156011	pleckstrin and Sec7 domain containing 3 [Source:HGNC Symbol;Acc:HGNC:19093]
TAF4B	ENSG00000141384	TATA-box binding protein associated factor 4b [Source:HGNC Symbol;Acc:HGNC:11538]
PERP	ENSG00000112378	PERP, TP53 apoptosis effector [Source:HGNC Symbol;Acc:HGNC:17637]
RBBP8	ENSG00000101773	RB binding protein 8, endonuclease [Source:HGNC Symbol;Acc:HGNC:9891]
DCX	ENSG00000077279	doublecortin [Source:HGNC Symbol;Acc:HGNC:2714]
MBNL1	ENSG00000152601	muscleblind like splicing regulator 1 [Source:HGNC Symbol;Acc:HGNC:6923]
DCT	ENSG00000080166	dopachrome tautomerase [Source:HGNC Symbol;Acc:HGNC:2709]
TAOK3	ENSG00000135090	TAO kinase 3 [Source:HGNC Symbol;Acc:HGNC:18133]
WDR66	ENSG00000158023	WD repeat domain 66 [Source:HGNC Symbol;Acc:HGNC:28506]
A1BG	ENSG00000121410	alpha-1-B glycoprotein [Source:HGNC Symbol;Acc:HGNC:5]
ZNF773	ENSG00000152439	zinc finger protein 773 [Source:HGNC Symbol;Acc:HGNC:30487]
TTC8	ENSG00000165533	tetratricopeptide repeat domain 8 [Source:HGNC Symbol;Acc:HGNC:20087]
PLK2	ENSG00000145632	polo like kinase 2 [Source:HGNC Symbol;Acc:HGNC:19699]
HOXD8	ENSG00000175879	homeobox D8 [Source:HGNC Symbol;Acc:HGNC:5139]
HOXD9	ENSG00000128709	homeobox D9 [Source:HGNC Symbol;Acc:HGNC:5140]
TRIM24	ENSG00000122779	tripartite motif containing 24 [Source:HGNC Symbol;Acc:HGNC:11812]
C1orf228	ENSG00000198520	chromosome 1 open reading frame 228 [Source:HGNC Symbol;Acc:HGNC:34345]
CREB5	ENSG00000146592	cAMP responsive element binding protein 5 [Source:HGNC Symbol;Acc:HGNC:16844]
HRH1	ENSG00000196639	histamine receptor H1 [Source:HGNC Symbol;Acc:HGNC:5182]
PRMT6	ENSG00000198890	protein arginine methyltransferase 6 [Source:HGNC Symbol;Acc:HGNC:18241]
HOXD1	ENSG00000128645	homeobox D1 [Source:HGNC Symbol;Acc:HGNC:5132]
CLCN5	ENSG00000171365	chloride voltage-gated channel 5 [Source:HGNC Symbol;Acc:HGNC:2023]
CLCN4	ENSG00000073464	chloride voltage-gated channel 4 [Source:HGNC Symbol;Acc:HGNC:2022]
FLRT1	ENSG00000126500	fibronectin leucine rich transmembrane protein 1 [Source:HGNC Symbol;Acc:HGNC:3760]
FLRT3	ENSG00000125848	fibronectin leucine rich transmembrane protein 3 [Source:HGNC Symbol;Acc:HGNC:3762]
FLRT2	ENSG00000185070	fibronectin leucine rich transmembrane protein 2 [Source:HGNC Symbol;Acc:HGNC:3761]
TMEM176A	ENSG00000002933	transmembrane protein 176A [Source:HGNC Symbol;Acc:HGNC:24930]
CHAMP1	ENSG00000198824	chromosome alignment maintaining phosphoprotein 1 [Source:HGNC Symbol;Acc:HGNC:20311]
OFD1P17	ENSG00000228212	OFD1 pseudogene 17 [Source:HGNC Symbol;Acc:HGNC:1332]
SLC15A4	ENSG00000139370	solute carrier family 15 member 4 [Source:HGNC Symbol;Acc:HGNC:23090]
CARHSP1	ENSG00000153048	calcium regulated heat stable protein 1 [Source:HGNC Symbol;Acc:HGNC:17150]
SLC26A11	ENSG00000181045	solute carrier family 26 member 11 [Source:HGNC Symbol;Acc:HGNC:14471]
SPAG4	ENSG00000061656	sperm associated antigen 4 [Source:HGNC Symbol;Acc:HGNC:11214]
ORMDL3	ENSG00000172057	ORMDL sphingolipid biosynthesis regulator 3 [Source:HGNC Symbol;Acc:HGNC:16038]
DNAJA4	ENSG00000140403	DnaJ heat shock protein family (Hsp40) member A4 [Source:HGNC Symbol;Acc:HGNC:14885]
RBM47	ENSG00000163694	RNA binding motif protein 47 [Source:HGNC Symbol;Acc:HGNC:30358]
PTPN13	ENSG00000163629	protein tyrosine phosphatase, non-receptor type 13 [Source:HGNC Symbol;Acc:HGNC:9646]
PTPN12	ENSG00000127947	protein tyrosine phosphatase, non-receptor type 12 [Source:HGNC Symbol;Acc:HGNC:9645]
KIF5C	ENSG00000276734,ENSG00000168280	kinesin family member 5C [Source:HGNC Symbol;Acc:HGNC:6325],kinesin family member 5C [Source:HGNC Symbol;Acc:HGNC:6325]
LYRM1	ENSG00000102897	LYR motif containing 1 [Source:HGNC Symbol;Acc:HGNC:25074]
LAMA1	ENSG00000101680	laminin subunit alpha 1 [Source:HGNC Symbol;Acc:HGNC:6481]
TTC14	ENSG00000163728	tetratricopeptide repeat domain 14 [Source:HGNC Symbol;Acc:HGNC:24697]
OAT	ENSG00000065154	ornithine aminotransferase [Source:HGNC Symbol;Acc:HGNC:8091]
PDIK1L	ENSG00000175087	PDLIM1 interacting kinase 1 like [Source:HGNC Symbol;Acc:HGNC:18981]
SRSF12	ENSG00000154548	serine and arginine rich splicing factor 12 [Source:HGNC Symbol;Acc:HGNC:21220]
NSMAF	ENSG00000035681	neutral sphingomyelinase activation associated factor [Source:HGNC Symbol;Acc:HGNC:8017]
SMARCA4	ENSG00000127616	SWI/SNF related, matrix associated, actin dependent regulator of chromatin, subfamily a, member 4 [Source:HGNC Symbol;Acc:HGNC:11100]
CD3D	ENSG00000167286	CD3d molecule [Source:HGNC Symbol;Acc:HGNC:1673]
CH25H	ENSG00000138135	cholesterol 25-hydroxylase [Source:HGNC Symbol;Acc:HGNC:1907]
CSF2RB	ENSG00000100368	colony stimulating factor 2 receptor beta common subunit [Source:HGNC Symbol;Acc:HGNC:2436]
CSF2RA	ENSG00000198223	colony stimulating factor 2 receptor alpha subunit [Source:HGNC Symbol;Acc:HGNC:2435]
LRFN5	ENSG00000165379	leucine rich repeat and fibronectin type III domain containing 5 [Source:HGNC Symbol;Acc:HGNC:20360]
GBA	ENSG00000262446,ENSG00000177628	glucosylceramidase beta [Source:HGNC Symbol;Acc:HGNC:4177],glucosylceramidase beta [Source:HGNC Symbol;Acc:HGNC:4177]
HSPG2	ENSG00000142798	heparan sulfate proteoglycan 2 [Source:HGNC Symbol;Acc:HGNC:5273]
DNAJC22	ENSG00000178401	DnaJ heat shock protein family (Hsp40) member C22 [Source:HGNC Symbol;Acc:HGNC:25802]
NTSR1	ENSG00000101188	neurotensin receptor 1 [Source:HGNC Symbol;Acc:HGNC:8039]
HABP4	ENSG00000130956	hyaluronan binding protein 4 [Source:HGNC Symbol;Acc:HGNC:17062]
DTD1	ENSG00000125821	D-tyrosyl-tRNA deacylase 1 [Source:HGNC Symbol;Acc:HGNC:16219]
SLC31A2	ENSG00000136867	solute carrier family 31 member 2 [Source:HGNC Symbol;Acc:HGNC:11017]
ZNF223	ENSG00000178386	zinc finger protein 223 [Source:HGNC Symbol;Acc:HGNC:13016]
LAIR1	ENSG00000274110,ENSG00000276163,ENSG00000278154,ENSG00000276053,ENSG00000167613	leukocyte associated immunoglobulin like receptor 1 [Source:HGNC Symbol;Acc:HGNC:6477],leukocyte associated immunoglobulin like receptor 1 [Source:HGNC Symbol;Acc:HGNC:6477],leukocyte associated immunoglobulin like receptor 1 [Source:HGNC Symbol;Acc:HGNC:6477],leukocyte associated immunoglobulin like receptor 1 [Source:HGNC Symbol;Acc:HGNC:6477],leukocyte associated immunoglobulin like receptor 1…
IFNGR1	ENSG00000027697	interferon gamma receptor 1 [Source:HGNC Symbol;Acc:HGNC:5439]
IFNGR2	ENSG00000262795,ENSG00000159128	interferon gamma receptor 2 [Source:HGNC Symbol;Acc:HGNC:5440],interferon gamma receptor 2 [Source:HGNC Symbol;Acc:HGNC:5440]
CD200	ENSG00000091972	CD200 molecule [Source:HGNC Symbol;Acc:HGNC:7203]
C2orf88	ENSG00000187699	chromosome 2 open reading frame 88 [Source:HGNC Symbol;Acc:HGNC:28191]
NDRG2	ENSG00000165795	NDRG family member 2 [Source:HGNC Symbol;Acc:HGNC:14460]
ACADM	ENSG00000117054	acyl-CoA dehydrogenase medium chain [Source:HGNC Symbol;Acc:HGNC:89]
AEN	ENSG00000181026	apoptosis enhancing nuclease [Source:HGNC Symbol;Acc:HGNC:25722]
RNF149	ENSG00000163162	ring finger protein 149 [Source:HGNC Symbol;Acc:HGNC:23137]
THEM4	ENSG00000159445	thioesterase superfamily member 4 [Source:HGNC Symbol;Acc:HGNC:17947]
ZNF226	ENSG00000167380	zinc finger protein 226 [Source:HGNC Symbol;Acc:HGNC:13019]
PLIN2	ENSG00000147872	perilipin 2 [Source:HGNC Symbol;Acc:HGNC:248]
EGR1	ENSG00000120738	early growth response 1 [Source:HGNC Symbol;Acc:HGNC:3238]
PPM1K	ENSG00000163644	protein phosphatase, Mg2+/Mn2+ dependent 1K [Source:HGNC Symbol;Acc:HGNC:25415]
PPARGC1A	ENSG00000109819	PPARG coactivator 1 alpha [Source:HGNC Symbol;Acc:HGNC:9237]
USP43	ENSG00000154914	ubiquitin specific peptidase 43 [Source:HGNC Symbol;Acc:HGNC:20072]
XDH	ENSG00000158125	xanthine dehydrogenase [Source:HGNC Symbol;Acc:HGNC:12805]
RNF130	ENSG00000113269	ring finger protein 130 [Source:HGNC Symbol;Acc:HGNC:18280]
TMEM79	ENSG00000163472	transmembrane protein 79 [Source:HGNC Symbol;Acc:HGNC:28196]
HCP5	ENSG00000206337,ENSG00000230389,ENSG00000227429,ENSG00000237105	HLA complex P5 (non-protein coding) [Source:HGNC Symbol;Acc:HGNC:21659],HLA complex P5 (non-protein coding) [Source:HGNC Symbol;Acc:HGNC:21659],HLA complex P5 (non-protein coding) [Source:HGNC Symbol;Acc:HGNC:21659],HLA complex P5 (non-protein coding) [Source:HGNC Symbol;Acc:HGNC:21659]
ENOSF1	ENSG00000132199	enolase superfamily member 1 [Source:HGNC Symbol;Acc:HGNC:30365]
ANXA11	ENSG00000122359	annexin A11 [Source:HGNC Symbol;Acc:HGNC:535]
ANXA10	ENSG00000109511	annexin A10 [Source:HGNC Symbol;Acc:HGNC:534]
ANXA13	ENSG00000104537	annexin A13 [Source:HGNC Symbol;Acc:HGNC:536]
TMEM74	ENSG00000164841	transmembrane protein 74 [Source:HGNC Symbol;Acc:HGNC:26409]
LMO2	ENSG00000135363	LIM domain only 2 [Source:HGNC Symbol;Acc:HGNC:6642]
CHEK1	ENSG00000149554	checkpoint kinase 1 [Source:HGNC Symbol;Acc:HGNC:1925]
POLA2	ENSG00000014138	DNA polymerase alpha 2, accessory subunit [Source:HGNC Symbol;Acc:HGNC:30073]
CISD3	ENSG00000277972,ENSG00000274768	CDGSH iron sulfur domain 3 [Source:HGNC Symbol;Acc:HGNC:27578],CDGSH iron sulfur domain 3 [Source:HGNC Symbol;Acc:HGNC:27578]
UPF3B	ENSG00000125351	UPF3B, regulator of nonsense mediated mRNA decay [Source:HGNC Symbol;Acc:HGNC:20439]
NAV3	ENSG00000067798	neuron navigator 3 [Source:HGNC Symbol;Acc:HGNC:15998]
TSHZ3	ENSG00000121297	teashirt zinc finger homeobox 3 [Source:HGNC Symbol;Acc:HGNC:30700]
SLA	ENSG00000155926	Src like adaptor [Source:HGNC Symbol;Acc:HGNC:10902]
TSHZ1	ENSG00000179981	teashirt zinc finger homeobox 1 [Source:HGNC Symbol;Acc:HGNC:10669]
HSPA4L	ENSG00000164070	heat shock protein family A (Hsp70) member 4 like [Source:HGNC Symbol;Acc:HGNC:17041]
ZNF581	ENSG00000171425	zinc finger protein 581 [Source:HGNC Symbol;Acc:HGNC:25017]
LPAR2	ENSG00000064547	lysophosphatidic acid receptor 2 [Source:HGNC Symbol;Acc:HGNC:3168]
PAX6	ENSG00000007372	paired box 6 [Source:HGNC Symbol;Acc:HGNC:8620]
TIPARP	ENSG00000163659	TCDD inducible poly(ADP-ribose) polymerase [Source:HGNC Symbol;Acc:HGNC:23696]
RPUSD3	ENSG00000156990	RNA pseudouridylate synthase domain containing 3 [Source:HGNC Symbol;Acc:HGNC:28437]
PTPN3	ENSG00000070159	protein tyrosine phosphatase, non-receptor type 3 [Source:HGNC Symbol;Acc:HGNC:9655]
VANGL2	ENSG00000162738	VANGL planar cell polarity protein 2 [Source:HGNC Symbol;Acc:HGNC:15511]
SCRN1	ENSG00000136193	secernin 1 [Source:HGNC Symbol;Acc:HGNC:22192]
PAXIP1	ENSG00000157212	PAX interacting protein 1 [Source:HGNC Symbol;Acc:HGNC:8624]
PAX9	ENSG00000198807	paired box 9 [Source:HGNC Symbol;Acc:HGNC:8623]
PAX8	ENSG00000125618	paired box 8 [Source:HGNC Symbol;Acc:HGNC:8622]
GINS2	ENSG00000131153	GINS complex subunit 2 [Source:HGNC Symbol;Acc:HGNC:24575]
GINS3	ENSG00000181938	GINS complex subunit 3 [Source:HGNC Symbol;Acc:HGNC:25851]
ZNF613	ENSG00000176024	zinc finger protein 613 [Source:HGNC Symbol;Acc:HGNC:25827]
GINS1	ENSG00000101003	GINS complex subunit 1 [Source:HGNC Symbol;Acc:HGNC:28980]
ATOX1	ENSG00000177556	antioxidant 1 copper chaperone [Source:HGNC Symbol;Acc:HGNC:798]
DDR2	ENSG00000162733	discoidin domain receptor tyrosine kinase 2 [Source:HGNC Symbol;Acc:HGNC:2731]
IGLL5	ENSG00000254709	immunoglobulin lambda like polypeptide 5 [Source:HGNC Symbol;Acc:HGNC:38476]
DDR1	ENSG00000137332,ENSG00000229767,ENSG00000230456,ENSG00000204580,ENSG00000234078,ENSG00000223680,ENSG00000215522	discoidin domain receptor tyrosine kinase 1 [Source:HGNC Symbol;Acc:HGNC:2730],discoidin domain receptor tyrosine kinase 1 [Source:HGNC Symbol;Acc:HGNC:2730],discoidin domain receptor tyrosine kinase 1 [Source:HGNC Symbol;Acc:HGNC:2730],discoidin domain receptor tyrosine kinase 1 [Source:HGNC Symbol;Acc:HGNC:2730],discoidin domain receptor tyrosine kinase 1 [Source:HGNC Symbol;Acc:HGNC:2730],disc…
ABI3BP	ENSG00000154175	ABI family member 3 binding protein [Source:HGNC Symbol;Acc:HGNC:17265]
MOK	ENSG00000080823	MOK protein kinase [Source:HGNC Symbol;Acc:HGNC:9833]
ANAPC15	ENSG00000110200	anaphase promoting complex subunit 15 [Source:HGNC Symbol;Acc:HGNC:24531]
NNMT	ENSG00000166741	nicotinamide N-methyltransferase [Source:HGNC Symbol;Acc:HGNC:7861]
EIF4EBP1	ENSG00000187840	eukaryotic translation initiation factor 4E binding protein 1 [Source:HGNC Symbol;Acc:HGNC:3288]
LRIG3	ENSG00000139263	leucine rich repeats and immunoglobulin like domains 3 [Source:HGNC Symbol;Acc:HGNC:30991]
LRCH2	ENSG00000130224	leucine rich repeats and calponin homology domain containing 2 [Source:HGNC Symbol;Acc:HGNC:29292]
LMO4	ENSG00000143013	LIM domain only 4 [Source:HGNC Symbol;Acc:HGNC:6644]
RPS2P32	ENSG00000232818	ribosomal protein S2 pseudogene 32 [Source:HGNC Symbol;Acc:HGNC:30518]
BAG2	ENSG00000112208	BCL2 associated athanogene 2 [Source:HGNC Symbol;Acc:HGNC:938]
BAG3	ENSG00000151929	BCL2 associated athanogene 3 [Source:HGNC Symbol;Acc:HGNC:939]
BAG1	ENSG00000107262	BCL2 associated athanogene 1 [Source:HGNC Symbol;Acc:HGNC:937]
PPP1R17	ENSG00000106341	protein phosphatase 1 regulatory subunit 17 [Source:HGNC Symbol;Acc:HGNC:16973]
ZNF502	ENSG00000196653,ENSG00000281448	zinc finger protein 502 [Source:HGNC Symbol;Acc:HGNC:23718],zinc finger protein 502 [Source:HGNC Symbol;Acc:HGNC:23718]
KMO	ENSG00000117009	kynurenine 3-monooxygenase [Source:HGNC Symbol;Acc:HGNC:6381]
MYO1F	ENSG00000142347	myosin IF [Source:HGNC Symbol;Acc:HGNC:7600]
MYO1E	ENSG00000157483	myosin IE [Source:HGNC Symbol;Acc:HGNC:7599]
MYO1D	ENSG00000176658	myosin ID [Source:HGNC Symbol;Acc:HGNC:7598]
MSRB1	ENSG00000198736	methionine sulfoxide reductase B1 [Source:HGNC Symbol;Acc:HGNC:14133]
MYO1B	ENSG00000128641	myosin IB [Source:HGNC Symbol;Acc:HGNC:7596]
MSRB3	ENSG00000174099	methionine sulfoxide reductase B3 [Source:HGNC Symbol;Acc:HGNC:27375]
NTRK1	ENSG00000198400	neurotrophic receptor tyrosine kinase 1 [Source:HGNC Symbol;Acc:HGNC:8031]
PLCE1	ENSG00000138193	phospholipase C epsilon 1 [Source:HGNC Symbol;Acc:HGNC:17175]
ADAMTS17	ENSG00000140470	ADAM metallopeptidase with thrombospondin type 1 motif 17 [Source:HGNC Symbol;Acc:HGNC:17109]
ARRB1	ENSG00000137486	arrestin beta 1 [Source:HGNC Symbol;Acc:HGNC:711]
CHCHD10	ENSG00000250479,ENSG00000273607	coiled-coil-helix-coiled-coil-helix domain containing 10 [Source:HGNC Symbol;Acc:HGNC:15559],coiled-coil-helix-coiled-coil-helix domain containing 10 [Source:HGNC Symbol;Acc:HGNC:15559]
RAET1G	ENSG00000203722	retinoic acid early transcript 1G [Source:HGNC Symbol;Acc:HGNC:16795]
FSTL1	ENSG00000163430	follistatin like 1 [Source:HGNC Symbol;Acc:HGNC:3972]
TMEM117	ENSG00000139173	transmembrane protein 117 [Source:HGNC Symbol;Acc:HGNC:25308]
MEOX2	ENSG00000106511	mesenchyme homeobox 2 [Source:HGNC Symbol;Acc:HGNC:7014]
ADPRM	ENSG00000170222	ADP-ribose/CDP-alcohol diphosphatase, manganese dependent [Source:HGNC Symbol;Acc:HGNC:30925]
ADI1	ENSG00000280830,ENSG00000182551	acireductone dioxygenase 1 [Source:HGNC Symbol;Acc:HGNC:30576],acireductone dioxygenase 1 [Source:HGNC Symbol;Acc:HGNC:30576]
PGBD4	ENSG00000182405	piggyBac transposable element derived 4 [Source:HGNC Symbol;Acc:HGNC:19401]
CTPS2	ENSG00000047230	CTP synthase 2 [Source:HGNC Symbol;Acc:HGNC:2520]
CTPS1	ENSG00000171793	CTP synthase 1 [Source:HGNC Symbol;Acc:HGNC:2519]
LGALSL	ENSG00000119862	galectin like [Source:HGNC Symbol;Acc:HGNC:25012]
SLC39A4	ENSG00000147804,ENSG00000285243	solute carrier family 39 member 4 [Source:HGNC Symbol;Acc:HGNC:17129],solute carrier family 39 member 4 [Source:HGNC Symbol;Acc:HGNC:17129]
DEF8	ENSG00000140995	differentially expressed in FDCP 8 homolog [Source:HGNC Symbol;Acc:HGNC:25969]
CBLN2	ENSG00000141668	cerebellin 2 precursor [Source:HGNC Symbol;Acc:HGNC:1544]
GPNMB	ENSG00000136235	glycoprotein nmb [Source:HGNC Symbol;Acc:HGNC:4462]
HOXA11	ENSG00000005073	homeobox A11 [Source:HGNC Symbol;Acc:HGNC:5101]
CBLN1	ENSG00000102924	cerebellin 1 precursor [Source:HGNC Symbol;Acc:HGNC:1543]
PPBP	ENSG00000163736	pro-platelet basic protein [Source:HGNC Symbol;Acc:HGNC:9240]
SLC34A2	ENSG00000157765	solute carrier family 34 member 2 [Source:HGNC Symbol;Acc:HGNC:11020]
TMEM205	ENSG00000105518	transmembrane protein 205 [Source:HGNC Symbol;Acc:HGNC:29631]
TMEM206	ENSG00000065600	transmembrane protein 206 [Source:HGNC Symbol;Acc:HGNC:25593]
C3	ENSG00000125730	complement C3 [Source:HGNC Symbol;Acc:HGNC:1318]
SRD5A1	ENSG00000145545	steroid 5 alpha-reductase 1 [Source:HGNC Symbol;Acc:HGNC:11284]
ZNF521	ENSG00000198795	zinc finger protein 521 [Source:HGNC Symbol;Acc:HGNC:24605]
PEX5L	ENSG00000114757	peroxisomal biogenesis factor 5 like [Source:HGNC Symbol;Acc:HGNC:30024]
ZNF101	ENSG00000181896	zinc finger protein 101 [Source:HGNC Symbol;Acc:HGNC:12881]
ZNF100	ENSG00000274746,ENSG00000197020	zinc finger protein 100 [Source:HGNC Symbol;Acc:HGNC:12880],zinc finger protein 100 [Source:HGNC Symbol;Acc:HGNC:12880]
C5	ENSG00000106804	complement C5 [Source:HGNC Symbol;Acc:HGNC:1331]
SLC6A14	ENSG00000268104	solute carrier family 6 member 14 [Source:HGNC Symbol;Acc:HGNC:11047]
HMGCS1	ENSG00000112972	3-hydroxy-3-methylglutaryl-CoA synthase 1 [Source:HGNC Symbol;Acc:HGNC:5007]
HMGCS2	ENSG00000134240	3-hydroxy-3-methylglutaryl-CoA synthase 2 [Source:HGNC Symbol;Acc:HGNC:5008]
KIAA1324	ENSG00000116299	KIAA1324 [Source:HGNC Symbol;Acc:HGNC:29618]
FBXO43	ENSG00000156509	F-box protein 43 [Source:HGNC Symbol;Acc:HGNC:28521]
RPS6KA1	ENSG00000117676,ENSG00000281877	ribosomal protein S6 kinase A1 [Source:HGNC Symbol;Acc:HGNC:10430],ribosomal protein S6 kinase A1 [Source:HGNC Symbol;Acc:HGNC:10430]
FAM214A	ENSG00000047346	family with sequence similarity 214 member A [Source:HGNC Symbol;Acc:HGNC:25609]
ZNF329	ENSG00000181894	zinc finger protein 329 [Source:HGNC Symbol;Acc:HGNC:14209]
E2F3	ENSG00000112242	E2F transcription factor 3 [Source:HGNC Symbol;Acc:HGNC:3115]
SRM	ENSG00000116649	spermidine synthase [Source:HGNC Symbol;Acc:HGNC:11296]
SRR	ENSG00000167720	serine racemase [Source:HGNC Symbol;Acc:HGNC:14398]
GALE	ENSG00000117308	UDP-galactose-4-epimerase [Source:HGNC Symbol;Acc:HGNC:4116]
LGALS8	ENSG00000116977	galectin 8 [Source:HGNC Symbol;Acc:HGNC:6569]
EXPH5	ENSG00000110723	exophilin 5 [Source:HGNC Symbol;Acc:HGNC:30578]
IGSF21	ENSG00000117154	immunoglobin superfamily member 21 [Source:HGNC Symbol;Acc:HGNC:28246]
GALC	ENSG00000054983	galactosylceramidase [Source:HGNC Symbol;Acc:HGNC:4115]
DET1	ENSG00000140543	DET1, COP1 ubiquitin ligase partner [Source:HGNC Symbol;Acc:HGNC:25477]
GALM	ENSG00000143891	galactose mutarotase [Source:HGNC Symbol;Acc:HGNC:24063]
LGALS1	ENSG00000100097	galectin 1 [Source:HGNC Symbol;Acc:HGNC:6561]
CP	ENSG00000047457	ceruloplasmin [Source:HGNC Symbol;Acc:HGNC:2295]
MYC	ENSG00000136997	MYC proto-oncogene, bHLH transcription factor [Source:HGNC Symbol;Acc:HGNC:7553]
FSCN1	ENSG00000075618	fascin actin-bundling protein 1 [Source:HGNC Symbol;Acc:HGNC:11148]
LGALS4	ENSG00000171747,ENSG00000282992	galectin 4 [Source:HGNC Symbol;Acc:HGNC:6565],galectin 4 [Source:HGNC Symbol;Acc:HGNC:6565]
ENKD1	ENSG00000124074	enkurin domain containing 1 [Source:HGNC Symbol;Acc:HGNC:25246]
RRAGD	ENSG00000025039	Ras related GTP binding D [Source:HGNC Symbol;Acc:HGNC:19903]
NMU	ENSG00000109255	neuromedin U [Source:HGNC Symbol;Acc:HGNC:7859]
MYL12A	ENSG00000101608	myosin light chain 12A [Source:HGNC Symbol;Acc:HGNC:16701]
TUSC3	ENSG00000104723	tumor suppressor candidate 3 [Source:HGNC Symbol;Acc:HGNC:30242]
SOCS2	ENSG00000120833	suppressor of cytokine signaling 2 [Source:HGNC Symbol;Acc:HGNC:19382]
EIF2AK3	ENSG00000172071	eukaryotic translation initiation factor 2 alpha kinase 3 [Source:HGNC Symbol;Acc:HGNC:3255]
HLX	ENSG00000136630	H2.0 like homeobox [Source:HGNC Symbol;Acc:HGNC:4978]
SOX8	ENSG00000005513	SRY-box 8 [Source:HGNC Symbol;Acc:HGNC:11203]
NLRP2	ENSG00000273992,ENSG00000277060,ENSG00000022556,ENSG00000274638,ENSG00000275843,ENSG00000275796,ENSG00000278682,ENSG00000275399,ENSG00000275082,ENSG00000278789	NLR family pyrin domain containing 2 [Source:HGNC Symbol;Acc:HGNC:22948],NLR family pyrin domain containing 2 [Source:HGNC Symbol;Acc:HGNC:22948],NLR family pyrin domain containing 2 [Source:HGNC Symbol;Acc:HGNC:22948],NLR family pyrin domain containing 2 [Source:HGNC Symbol;Acc:HGNC:22948],NLR family pyrin domain containing 2 [Source:HGNC Symbol;Acc:HGNC:22948],NLR family pyrin domain containing…
AGPAT5	ENSG00000155189,ENSG00000284980	1-acylglycerol-3-phosphate O-acyltransferase 5 [Source:HGNC Symbol;Acc:HGNC:20886],1-acylglycerol-3-phosphate O-acyltransferase 5 [Source:HGNC Symbol;Acc:HGNC:20886]
SOX9	ENSG00000125398	SRY-box 9 [Source:HGNC Symbol;Acc:HGNC:11204]
C9orf135	ENSG00000204711	chromosome 9 open reading frame 135 [Source:HGNC Symbol;Acc:HGNC:31422]
EREG	ENSG00000124882	epiregulin [Source:HGNC Symbol;Acc:HGNC:3443]
MYO19	ENSG00000278259,ENSG00000278372	myosin XIX [Source:HGNC Symbol;Acc:HGNC:26234],myosin XIX [Source:HGNC Symbol;Acc:HGNC:26234]
COL1A1	ENSG00000108821	collagen type I alpha 1 chain [Source:HGNC Symbol;Acc:HGNC:2197]
AVPI1	ENSG00000119986	arginine vasopressin induced 1 [Source:HGNC Symbol;Acc:HGNC:30898]
LTBP2	ENSG00000119681	latent transforming growth factor beta binding protein 2 [Source:HGNC Symbol;Acc:HGNC:6715]
LSP1P3	ENSG00000162685	lymphocyte-specific protein 1 pseudogene 3 [Source:HGNC Symbol;Acc:HGNC:39718]
ASAP1	ENSG00000153317	ArfGAP with SH3 domain, ankyrin repeat and PH domain 1 [Source:HGNC Symbol;Acc:HGNC:2720]
ASAP2	ENSG00000151693	ArfGAP with SH3 domain, ankyrin repeat and PH domain 2 [Source:HGNC Symbol;Acc:HGNC:2721]
ASAP3	ENSG00000088280,ENSG00000282854	ArfGAP with SH3 domain, ankyrin repeat and PH domain 3 [Source:HGNC Symbol;Acc:HGNC:14987],ArfGAP with SH3 domain, ankyrin repeat and PH domain 3 [Source:HGNC Symbol;Acc:HGNC:14987]
IDO1	ENSG00000131203	indoleamine 2,3-dioxygenase 1 [Source:HGNC Symbol;Acc:HGNC:6059]
CAMK1D	ENSG00000183049	calcium/calmodulin dependent protein kinase ID [Source:HGNC Symbol;Acc:HGNC:19341]
PLAUR	ENSG00000011422	plasminogen activator, urokinase receptor [Source:HGNC Symbol;Acc:HGNC:9053]
MMP14	ENSG00000157227	matrix metallopeptidase 14 [Source:HGNC Symbol;Acc:HGNC:7160]
XIST	ENSG00000229807	X inactive specific transcript (non-protein coding) [Source:HGNC Symbol;Acc:HGNC:12810]
ECM2	ENSG00000106823	extracellular matrix protein 2 [Source:HGNC Symbol;Acc:HGNC:3154]
TBX2	ENSG00000121068	T-box 2 [Source:HGNC Symbol;Acc:HGNC:11597]
FOXO3	ENSG00000118689	forkhead box O3 [Source:HGNC Symbol;Acc:HGNC:3821]
FOXO1	ENSG00000150907	forkhead box O1 [Source:HGNC Symbol;Acc:HGNC:3819]
KIAA1522	ENSG00000162522	KIAA1522 [Source:HGNC Symbol;Acc:HGNC:29301]
LRRC20	ENSG00000172731	leucine rich repeat containing 20 [Source:HGNC Symbol;Acc:HGNC:23421]
LOX	ENSG00000113083	lysyl oxidase [Source:HGNC Symbol;Acc:HGNC:6664]
LPGAT1	ENSG00000123684	lysophosphatidylglycerol acyltransferase 1 [Source:HGNC Symbol;Acc:HGNC:28985]
TMEM158	ENSG00000249992	transmembrane protein 158 (gene/pseudogene) [Source:HGNC Symbol;Acc:HGNC:30293]
ALDH1A1	ENSG00000165092	aldehyde dehydrogenase 1 family member A1 [Source:HGNC Symbol;Acc:HGNC:402]
ALDH1A3	ENSG00000184254	aldehyde dehydrogenase 1 family member A3 [Source:HGNC Symbol;Acc:HGNC:409]
SEL1L3	ENSG00000091490	SEL1L family member 3 [Source:HGNC Symbol;Acc:HGNC:29108]
PRICKLE1	ENSG00000139174	prickle planar cell polarity protein 1 [Source:HGNC Symbol;Acc:HGNC:17019]
MANBAL	ENSG00000101363	mannosidase beta like [Source:HGNC Symbol;Acc:HGNC:15799]
GCNT1	ENSG00000187210	glucosaminyl (N-acetyl) transferase 1, core 2 [Source:HGNC Symbol;Acc:HGNC:4203]
LYPD3	ENSG00000124466	LY6/PLAUR domain containing 3 [Source:HGNC Symbol;Acc:HGNC:24880]
GCNT3	ENSG00000140297	glucosaminyl (N-acetyl) transferase 3, mucin type [Source:HGNC Symbol;Acc:HGNC:4205]
LYPD1	ENSG00000150551	LY6/PLAUR domain containing 1 [Source:HGNC Symbol;Acc:HGNC:28431]
SOX6	ENSG00000110693	SRY-box 6 [Source:HGNC Symbol;Acc:HGNC:16421]
NAP1L3	ENSG00000186310	nucleosome assembly protein 1 like 3 [Source:HGNC Symbol;Acc:HGNC:7639]
CATSPER1	ENSG00000175294	cation channel sperm associated 1 [Source:HGNC Symbol;Acc:HGNC:17116]
ANKRD30A	ENSG00000148513	ankyrin repeat domain 30A [Source:HGNC Symbol;Acc:HGNC:17234]
RGS5	ENSG00000143248	regulator of G protein signaling 5 [Source:HGNC Symbol;Acc:HGNC:10001]
RGS7	ENSG00000182901	regulator of G protein signaling 7 [Source:HGNC Symbol;Acc:HGNC:10003]
LPCAT2	ENSG00000087253	lysophosphatidylcholine acyltransferase 2 [Source:HGNC Symbol;Acc:HGNC:26032]
RGS1	ENSG00000090104	regulator of G protein signaling 1 [Source:HGNC Symbol;Acc:HGNC:9991]
RGS2	ENSG00000116741	regulator of G protein signaling 2 [Source:HGNC Symbol;Acc:HGNC:9998]
LPCAT1	ENSG00000275079,ENSG00000153395	lysophosphatidylcholine acyltransferase 1 [Source:HGNC Symbol;Acc:HGNC:25718],lysophosphatidylcholine acyltransferase 1 [Source:HGNC Symbol;Acc:HGNC:25718]
EYA4	ENSG00000112319	EYA transcriptional coactivator and phosphatase 4 [Source:HGNC Symbol;Acc:HGNC:3522]
SPINK5	ENSG00000133710	serine peptidase inhibitor, Kazal type 5 [Source:HGNC Symbol;Acc:HGNC:15464]
SEMA6A	ENSG00000092421	semaphorin 6A [Source:HGNC Symbol;Acc:HGNC:10738]
EYA1	ENSG00000104313	EYA transcriptional coactivator and phosphatase 1 [Source:HGNC Symbol;Acc:HGNC:3519]
C9orf24	ENSG00000164972	chromosome 9 open reading frame 24 [Source:HGNC Symbol;Acc:HGNC:19919]
MID1IP1	ENSG00000165175	MID1 interacting protein 1 [Source:HGNC Symbol;Acc:HGNC:20715]
SLC35B4	ENSG00000205060	solute carrier family 35 member B4 [Source:HGNC Symbol;Acc:HGNC:20584]
PIGB	ENSG00000069943	phosphatidylinositol glycan anchor biosynthesis class B [Source:HGNC Symbol;Acc:HGNC:8959]
USE1	ENSG00000053501	unconventional SNARE in the ER 1 [Source:HGNC Symbol;Acc:HGNC:30882]
CALHM2	ENSG00000138172	calcium homeostasis modulator family member 2 [Source:HGNC Symbol;Acc:HGNC:23493]
PIEZO2	ENSG00000154864	piezo type mechanosensitive ion channel component 2 [Source:HGNC Symbol;Acc:HGNC:26270]
PIEZO1	ENSG00000103335	piezo type mechanosensitive ion channel component 1 [Source:HGNC Symbol;Acc:HGNC:28993]
PARD6A	ENSG00000102981	par-6 family cell polarity regulator alpha [Source:HGNC Symbol;Acc:HGNC:15943]
RERG	ENSG00000134533	RAS like estrogen regulated growth inhibitor [Source:HGNC Symbol;Acc:HGNC:15980]
UTS2	ENSG00000049247	urotensin 2 [Source:HGNC Symbol;Acc:HGNC:12636]
PIGR	ENSG00000162896	polymeric immunoglobulin receptor [Source:HGNC Symbol;Acc:HGNC:8968]
AADAC	ENSG00000114771	arylacetamide deacetylase [Source:HGNC Symbol;Acc:HGNC:17]
C19orf33	ENSG00000167644	chromosome 19 open reading frame 33 [Source:HGNC Symbol;Acc:HGNC:16668]
GABARAPL1	ENSG00000139112	GABA type A receptor associated protein like 1 [Source:HGNC Symbol;Acc:HGNC:4068]
ASAH1	ENSG00000104763	N-acylsphingosine amidohydrolase 1 [Source:HGNC Symbol;Acc:HGNC:735]
SERPINB9	ENSG00000170542	serpin family B member 9 [Source:HGNC Symbol;Acc:HGNC:8955]
TAX1BP3	ENSG00000213977	Tax1 binding protein 3 [Source:HGNC Symbol;Acc:HGNC:30684]
ALPP	ENSG00000163283	alkaline phosphatase, placental [Source:HGNC Symbol;Acc:HGNC:439]
OLR1	ENSG00000173391	oxidized low density lipoprotein receptor 1 [Source:HGNC Symbol;Acc:HGNC:8133]
RHPN2	ENSG00000131941	rhophilin Rho GTPase binding protein 2 [Source:HGNC Symbol;Acc:HGNC:19974]
MPPED2	ENSG00000066382	metallophosphoesterase domain containing 2 [Source:HGNC Symbol;Acc:HGNC:1180]
SNHG12	ENSG00000197989	small nucleolar RNA host gene 12 [Source:HGNC Symbol;Acc:HGNC:30062]
PDK1	ENSG00000152256	pyruvate dehydrogenase kinase 1 [Source:HGNC Symbol;Acc:HGNC:8809]
KANK4	ENSG00000132854	KN motif and ankyrin repeat domains 4 [Source:HGNC Symbol;Acc:HGNC:27263]
EBP	ENSG00000147155	emopamil binding protein (sterol isomerase) [Source:HGNC Symbol;Acc:HGNC:3133]
PDK4	ENSG00000004799	pyruvate dehydrogenase kinase 4 [Source:HGNC Symbol;Acc:HGNC:8812]
KANK1	ENSG00000107104	KN motif and ankyrin repeat domains 1 [Source:HGNC Symbol;Acc:HGNC:19309]
COL6A1	ENSG00000142156	collagen type VI alpha 1 chain [Source:HGNC Symbol;Acc:HGNC:2211]
RBP4	ENSG00000138207	retinol binding protein 4 [Source:HGNC Symbol;Acc:HGNC:9922]
COL6A3	ENSG00000163359	collagen type VI alpha 3 chain [Source:HGNC Symbol;Acc:HGNC:2213]
ZNF292	ENSG00000188994	zinc finger protein 292 [Source:HGNC Symbol;Acc:HGNC:18410]
HAVCR1	ENSG00000113249	hepatitis A virus cellular receptor 1 [Source:HGNC Symbol;Acc:HGNC:17866]
PTGS2	ENSG00000073756	prostaglandin-endoperoxide synthase 2 [Source:HGNC Symbol;Acc:HGNC:9605]
PECR	ENSG00000115425	peroxisomal trans-2-enoyl-CoA reductase [Source:HGNC Symbol;Acc:HGNC:18281]
FXYD5	ENSG00000089327	FXYD domain containing ion transport regulator 5 [Source:HGNC Symbol;Acc:HGNC:4029]
LUM	ENSG00000139329	lumican [Source:HGNC Symbol;Acc:HGNC:6724]
EPB41L4A-AS1	ENSG00000224032	EPB41L4A antisense RNA 1 [Source:HGNC Symbol;Acc:HGNC:30749]
MGARP	ENSG00000137463	mitochondria localized glutamic acid rich protein [Source:HGNC Symbol;Acc:HGNC:29969]
SYBU	ENSG00000147642	syntabulin [Source:HGNC Symbol;Acc:HGNC:26011]
KLK10	ENSG00000129451	kallikrein related peptidase 10 [Source:HGNC Symbol;Acc:HGNC:6358]
KLK11	ENSG00000167757	kallikrein related peptidase 11 [Source:HGNC Symbol;Acc:HGNC:6359]
OGFRL1	ENSG00000119900	opioid growth factor receptor like 1 [Source:HGNC Symbol;Acc:HGNC:21378]
FBP1	ENSG00000165140	fructose-bisphosphatase 1 [Source:HGNC Symbol;Acc:HGNC:3606]
CREBL2	ENSG00000111269	cAMP responsive element binding protein like 2 [Source:HGNC Symbol;Acc:HGNC:2350]
MAFB	ENSG00000204103	MAF bZIP transcription factor B [Source:HGNC Symbol;Acc:HGNC:6408]
IGFN1	ENSG00000163395	immunoglobulin-like and fibronectin type III domain containing 1 [Source:HGNC Symbol;Acc:HGNC:24607]
PLIN3	ENSG00000105355	perilipin 3 [Source:HGNC Symbol;Acc:HGNC:16893]
CDK2AP2	ENSG00000167797	cyclin dependent kinase 2 associated protein 2 [Source:HGNC Symbol;Acc:HGNC:30833]
SLC39A13	ENSG00000165915	solute carrier family 39 member 13 [Source:HGNC Symbol;Acc:HGNC:20859]
TMEM108	ENSG00000144868	transmembrane protein 108 [Source:HGNC Symbol;Acc:HGNC:28451]
SLC39A11	ENSG00000133195,ENSG00000282291,ENSG00000285189	solute carrier family 39 member 11 [Source:HGNC Symbol;Acc:HGNC:14463],solute carrier family 39 member 11 [Source:HGNC Symbol;Acc:HGNC:14463],solute carrier family 39 member 11 [Source:HGNC Symbol;Acc:HGNC:14463]
TRIQK	ENSG00000205133	triple QxxK/R motif containing [Source:HGNC Symbol;Acc:HGNC:27828]
TRERF1	ENSG00000124496	transcriptional regulating factor 1 [Source:HGNC Symbol;Acc:HGNC:18273]
NPDC1	ENSG00000107281	neural proliferation, differentiation and control 1 [Source:HGNC Symbol;Acc:HGNC:7899]
UBR7	ENSG00000278787,ENSG00000012963	ubiquitin protein ligase E3 component n-recognin 7 (putative) [Source:HGNC Symbol;Acc:HGNC:20344],ubiquitin protein ligase E3 component n-recognin 7 (putative) [Source:HGNC Symbol;Acc:HGNC:20344]
TRIM47	ENSG00000132481	tripartite motif containing 47 [Source:HGNC Symbol;Acc:HGNC:19020]
EIF1AX	ENSG00000173674	eukaryotic translation initiation factor 1A, X-linked [Source:HGNC Symbol;Acc:HGNC:3250]
MED12	ENSG00000184634	mediator complex subunit 12 [Source:HGNC Symbol;Acc:HGNC:11957]
DENND3	ENSG00000105339	DENN domain containing 3 [Source:HGNC Symbol;Acc:HGNC:29134]
ARHGAP22	ENSG00000128805	Rho GTPase activating protein 22 [Source:HGNC Symbol;Acc:HGNC:30320]
NET1	ENSG00000173848	neuroepithelial cell transforming 1 [Source:HGNC Symbol;Acc:HGNC:14592]
PTP4A1	ENSG00000112245	protein tyrosine phosphatase type IVA, member 1 [Source:HGNC Symbol;Acc:HGNC:9634]
ARHGAP26	ENSG00000145819	Rho GTPase activating protein 26 [Source:HGNC Symbol;Acc:HGNC:17073]
PTP4A3	ENSG00000184489,ENSG00000275575	protein tyrosine phosphatase type IVA, member 3 [Source:HGNC Symbol;Acc:HGNC:9636],protein tyrosine phosphatase type IVA, member 3 [Source:HGNC Symbol;Acc:HGNC:9636]
CREBRF	ENSG00000164463	CREB3 regulatory factor [Source:HGNC Symbol;Acc:HGNC:24050]
DNAJC12	ENSG00000108176	DnaJ heat shock protein family (Hsp40) member C12 [Source:HGNC Symbol;Acc:HGNC:28908]
ARHGAP29	ENSG00000137962	Rho GTPase activating protein 29 [Source:HGNC Symbol;Acc:HGNC:30207]
KRAS	ENSG00000133703	KRAS proto-oncogene, GTPase [Source:HGNC Symbol;Acc:HGNC:6407]
PLLP	ENSG00000102934	plasmolipin [Source:HGNC Symbol;Acc:HGNC:18553]
RNF24	ENSG00000101236	ring finger protein 24 [Source:HGNC Symbol;Acc:HGNC:13779]
BLNK	ENSG00000095585	B cell linker [Source:HGNC Symbol;Acc:HGNC:14211]
TWF1	ENSG00000151239	twinfilin actin binding protein 1 [Source:HGNC Symbol;Acc:HGNC:9620]
TDRD9	ENSG00000156414	tudor domain containing 9 [Source:HGNC Symbol;Acc:HGNC:20122]
DDIT3	ENSG00000175197	DNA damage inducible transcript 3 [Source:HGNC Symbol;Acc:HGNC:2726]
DDIT4	ENSG00000168209	DNA damage inducible transcript 4 [Source:HGNC Symbol;Acc:HGNC:24944]
TRHDE	ENSG00000072657	thyrotropin releasing hormone degrading enzyme [Source:HGNC Symbol;Acc:HGNC:30748]
TDRD3	ENSG00000083544	tudor domain containing 3 [Source:HGNC Symbol;Acc:HGNC:20612]
TEX19	ENSG00000182459	testis expressed 19 [Source:HGNC Symbol;Acc:HGNC:33802]
CCR10	ENSG00000184451	C-C motif chemokine receptor 10 [Source:HGNC Symbol;Acc:HGNC:4474]
IFI35	ENSG00000068079	interferon induced protein 35 [Source:HGNC Symbol;Acc:HGNC:5399]
TDRD7	ENSG00000196116	tudor domain containing 7 [Source:HGNC Symbol;Acc:HGNC:30831]
IFI30	ENSG00000216490	IFI30, lysosomal thiol reductase [Source:HGNC Symbol;Acc:HGNC:5398]
SOCS6	ENSG00000170677	suppressor of cytokine signaling 6 [Source:HGNC Symbol;Acc:HGNC:16833]
MYLIP	ENSG00000007944	myosin regulatory light chain interacting protein [Source:HGNC Symbol;Acc:HGNC:21155]
RET	ENSG00000165731	ret proto-oncogene [Source:HGNC Symbol;Acc:HGNC:9967]
RBP7	ENSG00000162444	retinol binding protein 7 [Source:HGNC Symbol;Acc:HGNC:30316]
ABHD2	ENSG00000140526	abhydrolase domain containing 2 [Source:HGNC Symbol;Acc:HGNC:18717]
ABHD3	ENSG00000158201	abhydrolase domain containing 3 [Source:HGNC Symbol;Acc:HGNC:18718]
SMAD3	ENSG00000166949	SMAD family member 3 [Source:HGNC Symbol;Acc:HGNC:6769]
ABHD6	ENSG00000163686	abhydrolase domain containing 6 [Source:HGNC Symbol;Acc:HGNC:21398]
ABHD5	ENSG00000011198	abhydrolase domain containing 5 [Source:HGNC Symbol;Acc:HGNC:21396]
BMP7	ENSG00000101144	bone morphogenetic protein 7 [Source:HGNC Symbol;Acc:HGNC:1074]
BMP6	ENSG00000153162	bone morphogenetic protein 6 [Source:HGNC Symbol;Acc:HGNC:1073]
GPR1	ENSG00000183671,ENSG00000283448	G protein-coupled receptor 1 [Source:HGNC Symbol;Acc:HGNC:4463],G protein-coupled receptor 1 [Source:HGNC Symbol;Acc:HGNC:4463]
BMP4	ENSG00000125378	bone morphogenetic protein 4 [Source:HGNC Symbol;Acc:HGNC:1071]
BMP2	ENSG00000125845	bone morphogenetic protein 2 [Source:HGNC Symbol;Acc:HGNC:1069]
SHROOM2	ENSG00000146950	shroom family member 2 [Source:HGNC Symbol;Acc:HGNC:630]
ARPC1B	ENSG00000130429	actin related protein 2/3 complex subunit 1B [Source:HGNC Symbol;Acc:HGNC:704]
ARPC1A	ENSG00000241685	actin related protein 2/3 complex subunit 1A [Source:HGNC Symbol;Acc:HGNC:703]
ACSL1	ENSG00000151726	acyl-CoA synthetase long chain family member 1 [Source:HGNC Symbol;Acc:HGNC:3569]
ADAM9	ENSG00000282230,ENSG00000168615	ADAM metallopeptidase domain 9 [Source:HGNC Symbol;Acc:HGNC:216],ADAM metallopeptidase domain 9 [Source:HGNC Symbol;Acc:HGNC:216]
EGFL7	ENSG00000172889	EGF like domain multiple 7 [Source:HGNC Symbol;Acc:HGNC:20594]
FAT2	ENSG00000086570	FAT atypical cadherin 2 [Source:HGNC Symbol;Acc:HGNC:3596]
FAT1	ENSG00000083857	FAT atypical cadherin 1 [Source:HGNC Symbol;Acc:HGNC:3595]
ULBP2	ENSG00000131015	UL16 binding protein 2 [Source:HGNC Symbol;Acc:HGNC:14894]
PACSIN3	ENSG00000165912	protein kinase C and casein kinase substrate in neurons 3 [Source:HGNC Symbol;Acc:HGNC:8572]
GRB7	ENSG00000141738	growth factor receptor bound protein 7 [Source:HGNC Symbol;Acc:HGNC:4567]
MAGED1	ENSG00000179222	MAGE family member D1 [Source:HGNC Symbol;Acc:HGNC:6813]
SMPX	ENSG00000091482	small muscle protein, X-linked [Source:HGNC Symbol;Acc:HGNC:11122]
DLK1	ENSG00000185559	delta like non-canonical Notch ligand 1 [Source:HGNC Symbol;Acc:HGNC:2907]
CYTIP	ENSG00000115165	cytohesin 1 interacting protein [Source:HGNC Symbol;Acc:HGNC:9506]
PSG5	ENSG00000204941	pregnancy specific beta-1-glycoprotein 5 [Source:HGNC Symbol;Acc:HGNC:9522]
GOLGA8A	ENSG00000175265	golgin A8 family member A [Source:HGNC Symbol;Acc:HGNC:31972]
PSG1	ENSG00000231924	pregnancy specific beta-1-glycoprotein 1 [Source:HGNC Symbol;Acc:HGNC:9514]
IL20RA	ENSG00000016402	interleukin 20 receptor subunit alpha [Source:HGNC Symbol;Acc:HGNC:6003]
IL20RB	ENSG00000174564	interleukin 20 receptor subunit beta [Source:HGNC Symbol;Acc:HGNC:6004]
RBMS3	ENSG00000144642	RNA binding motif single stranded interacting protein 3 [Source:HGNC Symbol;Acc:HGNC:13427]
LRP4	ENSG00000134569	LDL receptor related protein 4 [Source:HGNC Symbol;Acc:HGNC:6696]
TRIM31	ENSG00000225130,ENSG00000137397,ENSG00000224542,ENSG00000224168,ENSG00000204616,ENSG00000226402,ENSG00000233573,ENSG00000223531	tripartite motif containing 31 [Source:HGNC Symbol;Acc:HGNC:16289],tripartite motif containing 31 [Source:HGNC Symbol;Acc:HGNC:16289],tripartite motif containing 31 [Source:HGNC Symbol;Acc:HGNC:16289],tripartite motif containing 31 [Source:HGNC Symbol;Acc:HGNC:16289],tripartite motif containing 31 [Source:HGNC Symbol;Acc:HGNC:16289],tripartite motif containing 31 [Source:HGNC Symbol;Acc:HGNC:1628…
DLK2	ENSG00000171462	delta like non-canonical Notch ligand 2 [Source:HGNC Symbol;Acc:HGNC:21113]
HOXC4	ENSG00000198353	homeobox C4 [Source:HGNC Symbol;Acc:HGNC:5126]
RASSF7	ENSG00000273859,ENSG00000099849	Ras association domain family member 7 [Source:HGNC Symbol;Acc:HGNC:1166],Ras association domain family member 7 [Source:HGNC Symbol;Acc:HGNC:1166]
RASSF6	ENSG00000169435	Ras association domain family member 6 [Source:HGNC Symbol;Acc:HGNC:20796]
CD151	ENSG00000177697	CD151 molecule (Raph blood group) [Source:HGNC Symbol;Acc:HGNC:1630]
MATN2	ENSG00000132561	matrilin 2 [Source:HGNC Symbol;Acc:HGNC:6908]
THAP10	ENSG00000129028	THAP domain containing 10 [Source:HGNC Symbol;Acc:HGNC:23193]
ACSL5	ENSG00000197142	acyl-CoA synthetase long chain family member 5 [Source:HGNC Symbol;Acc:HGNC:16526]
IL1R2	ENSG00000115590	interleukin 1 receptor type 2 [Source:HGNC Symbol;Acc:HGNC:5994]
IL1R1	ENSG00000115594	interleukin 1 receptor type 1 [Source:HGNC Symbol;Acc:HGNC:5993]
FAT3	ENSG00000165323,ENSG00000282908	FAT atypical cadherin 3 [Source:HGNC Symbol;Acc:HGNC:23112],FAT atypical cadherin 3 [Source:HGNC Symbol;Acc:HGNC:23112]
JMY	ENSG00000152409	junction mediating and regulatory protein, p53 cofactor [Source:HGNC Symbol;Acc:HGNC:28916]
SLC16A12	ENSG00000152779	solute carrier family 16 member 12 [Source:HGNC Symbol;Acc:HGNC:23094]
CHD7	ENSG00000171316	chromodomain helicase DNA binding protein 7 [Source:HGNC Symbol;Acc:HGNC:20626]
TESC	ENSG00000088992	tescalcin [Source:HGNC Symbol;Acc:HGNC:26065]
WISP2	ENSG00000064205	WNT1 inducible signaling pathway protein 2 [Source:HGNC Symbol;Acc:HGNC:12770]
ABHD15	ENSG00000168792	abhydrolase domain containing 15 [Source:HGNC Symbol;Acc:HGNC:26971]
ABHD11	ENSG00000106077	abhydrolase domain containing 11 [Source:HGNC Symbol;Acc:HGNC:16407]
ABHD12	ENSG00000100997	abhydrolase domain containing 12 [Source:HGNC Symbol;Acc:HGNC:15868]
HTRA1	ENSG00000166033	HtrA serine peptidase 1 [Source:HGNC Symbol;Acc:HGNC:9476]
VRK2	ENSG00000028116	vaccinia related kinase 2 [Source:HGNC Symbol;Acc:HGNC:12719]
NPC1	ENSG00000141458	NPC intracellular cholesterol transporter 1 [Source:HGNC Symbol;Acc:HGNC:7897]
PIK3AP1	ENSG00000155629	phosphoinositide-3-kinase adaptor protein 1 [Source:HGNC Symbol;Acc:HGNC:30034]
UNC13C	ENSG00000137766	unc-13 homolog C [Source:HGNC Symbol;Acc:HGNC:23149]
CRMP1	ENSG00000072832	collapsin response mediator protein 1 [Source:HGNC Symbol;Acc:HGNC:2365]
TGFB1I1	ENSG00000140682	transforming growth factor beta 1 induced transcript 1 [Source:HGNC Symbol;Acc:HGNC:11767]
ROCK2	ENSG00000134318	Rho associated coiled-coil containing protein kinase 2 [Source:HGNC Symbol;Acc:HGNC:10252]
HTRA3	ENSG00000170801	HtrA serine peptidase 3 [Source:HGNC Symbol;Acc:HGNC:30406]
TMEM246	ENSG00000165152	transmembrane protein 246 [Source:HGNC Symbol;Acc:HGNC:28180]
RBFOX2	ENSG00000277564,ENSG00000100320	RNA binding fox-1 homolog 2 [Source:HGNC Symbol;Acc:HGNC:9906],RNA binding fox-1 homolog 2 [Source:HGNC Symbol;Acc:HGNC:9906]
RCN3	ENSG00000142552	reticulocalbin 3 [Source:HGNC Symbol;Acc:HGNC:21145]
TTC3	ENSG00000182670	tetratricopeptide repeat domain 3 [Source:HGNC Symbol;Acc:HGNC:12393]
NEDD9	ENSG00000111859	neural precursor cell expressed, developmentally down-regulated 9 [Source:HGNC Symbol;Acc:HGNC:7733]
CDC25C	ENSG00000158402	cell division cycle 25C [Source:HGNC Symbol;Acc:HGNC:1727]
ENDOG	ENSG00000167136	endonuclease G [Source:HGNC Symbol;Acc:HGNC:3346]
CDC25A	ENSG00000164045	cell division cycle 25A [Source:HGNC Symbol;Acc:HGNC:1725]
UAP1	ENSG00000117143	UDP-N-acetylglucosamine pyrophosphorylase 1 [Source:HGNC Symbol;Acc:HGNC:12457]
DNAJC30	ENSG00000176410	DnaJ heat shock protein family (Hsp40) member C30 [Source:HGNC Symbol;Acc:HGNC:16410]
RHOV	ENSG00000104140	ras homolog family member V [Source:HGNC Symbol;Acc:HGNC:18313]
PLA1A	ENSG00000144837	phospholipase A1 member A [Source:HGNC Symbol;Acc:HGNC:17661]
CAPS	ENSG00000105519	calcyphosine [Source:HGNC Symbol;Acc:HGNC:1487]
RHOJ	ENSG00000126785	ras homolog family member J [Source:HGNC Symbol;Acc:HGNC:688]
RHOH	ENSG00000168421	ras homolog family member H [Source:HGNC Symbol;Acc:HGNC:686]
ANKRD22	ENSG00000152766	ankyrin repeat domain 22 [Source:HGNC Symbol;Acc:HGNC:28321]
STC1	ENSG00000159167	stanniocalcin 1 [Source:HGNC Symbol;Acc:HGNC:11373]
ACO1	ENSG00000122729	aconitase 1 [Source:HGNC Symbol;Acc:HGNC:117]
ITPR3	ENSG00000096433	inositol 1,4,5-trisphosphate receptor type 3 [Source:HGNC Symbol;Acc:HGNC:6182]
PTGES	ENSG00000148344	prostaglandin E synthase [Source:HGNC Symbol;Acc:HGNC:9599]
CAPG	ENSG00000042493	capping actin protein, gelsolin like [Source:HGNC Symbol;Acc:HGNC:1474]
RHOG	ENSG00000177105	ras homolog family member G [Source:HGNC Symbol;Acc:HGNC:672]
PSG4	ENSG00000243137	pregnancy specific beta-1-glycoprotein 4 [Source:HGNC Symbol;Acc:HGNC:9521]
F11R	ENSG00000158769	F11 receptor [Source:HGNC Symbol;Acc:HGNC:14685]
RHOD	ENSG00000173156	ras homolog family member D [Source:HGNC Symbol;Acc:HGNC:670]
ABCG1	ENSG00000160179	ATP binding cassette subfamily G member 1 [Source:HGNC Symbol;Acc:HGNC:73]
AMPH	ENSG00000078053	amphiphysin [Source:HGNC Symbol;Acc:HGNC:471]
DEPTOR	ENSG00000155792	DEP domain containing MTOR interacting protein [Source:HGNC Symbol;Acc:HGNC:22953]
PRDM13	ENSG00000112238	PR/SET domain 13 [Source:HGNC Symbol;Acc:HGNC:13998]
LRIG1	ENSG00000144749,ENSG00000282243	leucine rich repeats and immunoglobulin like domains 1 [Source:HGNC Symbol;Acc:HGNC:17360],leucine rich repeats and immunoglobulin like domains 1 [Source:HGNC Symbol;Acc:HGNC:17360]
PLSCR1	ENSG00000188313	phospholipid scramblase 1 [Source:HGNC Symbol;Acc:HGNC:9092]
MPO	ENSG00000005381	myeloperoxidase [Source:HGNC Symbol;Acc:HGNC:7218]
USP53	ENSG00000145390	ubiquitin specific peptidase 53 [Source:HGNC Symbol;Acc:HGNC:29255]
ITM2C	ENSG00000135916	integral membrane protein 2C [Source:HGNC Symbol;Acc:HGNC:6175]
ITM2B	ENSG00000136156	integral membrane protein 2B [Source:HGNC Symbol;Acc:HGNC:6174]
ITM2A	ENSG00000078596	integral membrane protein 2A [Source:HGNC Symbol;Acc:HGNC:6173]
MTSS1	ENSG00000170873	MTSS1, I-BAR domain containing [Source:HGNC Symbol;Acc:HGNC:20443]
SPC25	ENSG00000277909,ENSG00000152253	SPC25, NDC80 kinetochore complex component [Source:HGNC Symbol;Acc:HGNC:24031],SPC25, NDC80 kinetochore complex component [Source:HGNC Symbol;Acc:HGNC:24031]
RNF128	ENSG00000133135	ring finger protein 128, E3 ubiquitin protein ligase [Source:HGNC Symbol;Acc:HGNC:21153]
AIFM2	ENSG00000042286	apoptosis inducing factor, mitochondria associated 2 [Source:HGNC Symbol;Acc:HGNC:21411]
BATF3	ENSG00000123685	basic leucine zipper ATF-like transcription factor 3 [Source:HGNC Symbol;Acc:HGNC:28915]
ZNF544	ENSG00000198131	zinc finger protein 544 [Source:HGNC Symbol;Acc:HGNC:16759]
A1CF	ENSG00000148584	APOBEC1 complementation factor [Source:HGNC Symbol;Acc:HGNC:24086]
DSCAML1	ENSG00000177103	DS cell adhesion molecule like 1 [Source:HGNC Symbol;Acc:HGNC:14656]
MARCH11	ENSG00000183654	membrane associated ring-CH-type finger 11 [Source:HGNC Symbol;Acc:HGNC:33609]
GAMT	ENSG00000130005	guanidinoacetate N-methyltransferase [Source:HGNC Symbol;Acc:HGNC:4136]
FJX1	ENSG00000179431	four jointed box 1 [Source:HGNC Symbol;Acc:HGNC:17166]
SSPN	ENSG00000123096	sarcospan [Source:HGNC Symbol;Acc:HGNC:11322]
UGT8	ENSG00000174607	UDP glycosyltransferase 8 [Source:HGNC Symbol;Acc:HGNC:12555]
P2RY10	ENSG00000078589	P2Y receptor family member 10 [Source:HGNC Symbol;Acc:HGNC:19906]
LAP3	ENSG00000002549	leucine aminopeptidase 3 [Source:HGNC Symbol;Acc:HGNC:18449]
SLK	ENSG00000065613	STE20 like kinase [Source:HGNC Symbol;Acc:HGNC:11088]
SERTAD4	ENSG00000082497,ENSG00000281230	SERTA domain containing 4 [Source:HGNC Symbol;Acc:HGNC:25236],SERTA domain containing 4 [Source:HGNC Symbol;Acc:HGNC:25236]
PEA15	ENSG00000162734	proliferation and apoptosis adaptor protein 15 [Source:HGNC Symbol;Acc:HGNC:8822]
CD302	ENSG00000241399	CD302 molecule [Source:HGNC Symbol;Acc:HGNC:30843]
MAPK10	ENSG00000109339	mitogen-activated protein kinase 10 [Source:HGNC Symbol;Acc:HGNC:6872]
MAPK12	ENSG00000188130	mitogen-activated protein kinase 12 [Source:HGNC Symbol;Acc:HGNC:6874]
MAPK13	ENSG00000156711	mitogen-activated protein kinase 13 [Source:HGNC Symbol;Acc:HGNC:6875]
YIPF2	ENSG00000130733	Yip1 domain family member 2 [Source:HGNC Symbol;Acc:HGNC:28476]
OPN3	ENSG00000054277	opsin 3 [Source:HGNC Symbol;Acc:HGNC:14007]
HPGD	ENSG00000164120	15-hydroxyprostaglandin dehydrogenase [Source:HGNC Symbol;Acc:HGNC:5154]
FZD1	ENSG00000157240	frizzled class receptor 1 [Source:HGNC Symbol;Acc:HGNC:4038]
FCER1G	ENSG00000158869	Fc fragment of IgE receptor Ig [Source:HGNC Symbol;Acc:HGNC:3611]
FZD3	ENSG00000104290	frizzled class receptor 3 [Source:HGNC Symbol;Acc:HGNC:4041]
BTG3	ENSG00000281484,ENSG00000154640	BTG anti-proliferation factor 3 [Source:HGNC Symbol;Acc:HGNC:1132],BTG anti-proliferation factor 3 [Source:HGNC Symbol;Acc:HGNC:1132]
BTG2	ENSG00000159388	BTG anti-proliferation factor 2 [Source:HGNC Symbol;Acc:HGNC:1131]
AKR1B15	ENSG00000227471	aldo-keto reductase family 1 member B15 [Source:HGNC Symbol;Acc:HGNC:37281]
FZD7	ENSG00000155760	frizzled class receptor 7 [Source:HGNC Symbol;Acc:HGNC:4045]
FZD8	ENSG00000177283	frizzled class receptor 8 [Source:HGNC Symbol;Acc:HGNC:4046]
SERPINA9	ENSG00000170054	serpin family A member 9 [Source:HGNC Symbol;Acc:HGNC:15995]
ZNF626	ENSG00000188171	zinc finger protein 626 [Source:HGNC Symbol;Acc:HGNC:30461]
MOCOS	ENSG00000075643	molybdenum cofactor sulfurase [Source:HGNC Symbol;Acc:HGNC:18234]
REPS2	ENSG00000169891	RALBP1 associated Eps domain containing 2 [Source:HGNC Symbol;Acc:HGNC:9963]
C4orf33	ENSG00000151470	chromosome 4 open reading frame 33 [Source:HGNC Symbol;Acc:HGNC:27025]
PTGDS	ENSG00000107317	prostaglandin D2 synthase [Source:HGNC Symbol;Acc:HGNC:9592]
NFKB1	ENSG00000109320	nuclear factor kappa B subunit 1 [Source:HGNC Symbol;Acc:HGNC:7794]
RNASEH2B	ENSG00000136104	ribonuclease H2 subunit B [Source:HGNC Symbol;Acc:HGNC:25671]
ALPPL2	ENSG00000163286	alkaline phosphatase, placental like 2 [Source:HGNC Symbol;Acc:HGNC:441]
OLFML3	ENSG00000116774	olfactomedin like 3 [Source:HGNC Symbol;Acc:HGNC:24956]
FAM49A	ENSG00000197872	family with sequence similarity 49 member A [Source:HGNC Symbol;Acc:HGNC:25373]
MAP3K5	ENSG00000197442	mitogen-activated protein kinase kinase kinase 5 [Source:HGNC Symbol;Acc:HGNC:6857]
RASSF4	ENSG00000107551	Ras association domain family member 4 [Source:HGNC Symbol;Acc:HGNC:20793]
C10orf99	ENSG00000188373	chromosome 10 open reading frame 99 [Source:HGNC Symbol;Acc:HGNC:31428]
GGA2	ENSG00000103365	golgi associated, gamma adaptin ear containing, ARF binding protein 2 [Source:HGNC Symbol;Acc:HGNC:16064]
C15orf48	ENSG00000166920	chromosome 15 open reading frame 48 [Source:HGNC Symbol;Acc:HGNC:29898]
ADA	ENSG00000196839	adenosine deaminase [Source:HGNC Symbol;Acc:HGNC:186]
C10orf90	ENSG00000154493	chromosome 10 open reading frame 90 [Source:HGNC Symbol;Acc:HGNC:26563]
ZNF518B	ENSG00000178163	zinc finger protein 518B [Source:HGNC Symbol;Acc:HGNC:29365]
ADM	ENSG00000148926	adrenomedullin [Source:HGNC Symbol;Acc:HGNC:259]
C15orf41	ENSG00000186073	chromosome 15 open reading frame 41 [Source:HGNC Symbol;Acc:HGNC:26929]
HIST1H1C	ENSG00000187837	histone cluster 1 H1 family member c [Source:HGNC Symbol;Acc:HGNC:4716]
ZNF488	ENSG00000265763	zinc finger protein 488 [Source:HGNC Symbol;Acc:HGNC:23535]
FHDC1	ENSG00000137460	FH2 domain containing 1 [Source:HGNC Symbol;Acc:HGNC:29363]
EMILIN2	ENSG00000132205	elastin microfibril interfacer 2 [Source:HGNC Symbol;Acc:HGNC:19881]
EMILIN1	ENSG00000138080	elastin microfibril interfacer 1 [Source:HGNC Symbol;Acc:HGNC:19880]
TFR2	ENSG00000106327	transferrin receptor 2 [Source:HGNC Symbol;Acc:HGNC:11762]
TACC1	ENSG00000147526	transforming acidic coiled-coil containing protein 1 [Source:HGNC Symbol;Acc:HGNC:11522]
TACC2	ENSG00000138162	transforming acidic coiled-coil containing protein 2 [Source:HGNC Symbol;Acc:HGNC:11523]
DAPP1	ENSG00000070190	dual adaptor of phosphotyrosine and 3-phosphoinositides 1 [Source:HGNC Symbol;Acc:HGNC:16500]
JDP2	ENSG00000140044	Jun dimerization protein 2 [Source:HGNC Symbol;Acc:HGNC:17546]
C4orf3	ENSG00000164096	chromosome 4 open reading frame 3 [Source:HGNC Symbol;Acc:HGNC:19225]
GJC1	ENSG00000182963	gap junction protein gamma 1 [Source:HGNC Symbol;Acc:HGNC:4280]
CTGF	ENSG00000118523	connective tissue growth factor [Source:HGNC Symbol;Acc:HGNC:2500]
PRKACB	ENSG00000142875	protein kinase cAMP-activated catalytic subunit beta [Source:HGNC Symbol;Acc:HGNC:9381]
STAMBPL1	ENSG00000138134	STAM binding protein like 1 [Source:HGNC Symbol;Acc:HGNC:24105]
DECR1	ENSG00000104325	2,4-dienoyl-CoA reductase 1 [Source:HGNC Symbol;Acc:HGNC:2753]
S100A2	ENSG00000196754	S100 calcium binding protein A2 [Source:HGNC Symbol;Acc:HGNC:10492]
THBS1	ENSG00000137801	thrombospondin 1 [Source:HGNC Symbol;Acc:HGNC:11785]
HIVEP2	ENSG00000010818	human immunodeficiency virus type I enhancer binding protein 2 [Source:HGNC Symbol;Acc:HGNC:4921]
KIF20A	ENSG00000112984	kinesin family member 20A [Source:HGNC Symbol;Acc:HGNC:9787]
ZNF311	ENSG00000223687,ENSG00000235589,ENSG00000197935,ENSG00000233831,ENSG00000235178,ENSG00000169260,ENSG00000225351	zinc finger protein 311 [Source:HGNC Symbol;Acc:HGNC:13847],zinc finger protein 311 [Source:HGNC Symbol;Acc:HGNC:13847],zinc finger protein 311 [Source:HGNC Symbol;Acc:HGNC:13847],zinc finger protein 311 [Source:HGNC Symbol;Acc:HGNC:13847],zinc finger protein 311 [Source:HGNC Symbol;Acc:HGNC:13847],zinc finger protein 311 [Source:HGNC Symbol;Acc:HGNC:13847],zinc finger protein 311 [Source:HGNC Sy…
ACVR1	ENSG00000115170	activin A receptor type 1 [Source:HGNC Symbol;Acc:HGNC:171]
NCEH1	ENSG00000144959	neutral cholesterol ester hydrolase 1 [Source:HGNC Symbol;Acc:HGNC:29260]
HDHD3	ENSG00000119431	haloacid dehalogenase like hydrolase domain containing 3 [Source:HGNC Symbol;Acc:HGNC:28171]
HDHD2	ENSG00000167220	haloacid dehalogenase like hydrolase domain containing 2 [Source:HGNC Symbol;Acc:HGNC:25364]
LGR5	ENSG00000139292	leucine rich repeat containing G protein-coupled receptor 5 [Source:HGNC Symbol;Acc:HGNC:4504]
JUNB	ENSG00000171223	JunB proto-oncogene, AP-1 transcription factor subunit [Source:HGNC Symbol;Acc:HGNC:6205]
UROS	ENSG00000188690	uroporphyrinogen III synthase [Source:HGNC Symbol;Acc:HGNC:12592]
NCS1	ENSG00000107130	neuronal calcium sensor 1 [Source:HGNC Symbol;Acc:HGNC:3953]
TFF2	ENSG00000160181	trefoil factor 2 [Source:HGNC Symbol;Acc:HGNC:11756]
TFF3	ENSG00000160180	trefoil factor 3 [Source:HGNC Symbol;Acc:HGNC:11757]
SERPINA5	ENSG00000188488	serpin family A member 5 [Source:HGNC Symbol;Acc:HGNC:8723]
HIST1H2AE	ENSG00000277075	histone cluster 1 H2A family member e [Source:HGNC Symbol;Acc:HGNC:4724]
P2RX4	ENSG00000135124	purinergic receptor P2X 4 [Source:HGNC Symbol;Acc:HGNC:8535]
HIST1H2AC	ENSG00000180573	histone cluster 1 H2A family member c [Source:HGNC Symbol;Acc:HGNC:4733]
BCL2L15	ENSG00000188761	BCL2 like 15 [Source:HGNC Symbol;Acc:HGNC:33624]
BCL2L14	ENSG00000121380,ENSG00000281449	BCL2 like 14 [Source:HGNC Symbol;Acc:HGNC:16657],BCL2 like 14 [Source:HGNC Symbol;Acc:HGNC:16657]
BCL2L12	ENSG00000126453	BCL2 like 12 [Source:HGNC Symbol;Acc:HGNC:13787]
ESCO2	ENSG00000171320	establishment of sister chromatid cohesion N-acetyltransferase 2 [Source:HGNC Symbol;Acc:HGNC:27230]
ESCO1	ENSG00000141446	establishment of sister chromatid cohesion N-acetyltransferase 1 [Source:HGNC Symbol;Acc:HGNC:24645]
TRAT1	ENSG00000163519	T cell receptor associated transmembrane adaptor 1 [Source:HGNC Symbol;Acc:HGNC:30698]
CRY1	ENSG00000008405	cryptochrome circadian regulator 1 [Source:HGNC Symbol;Acc:HGNC:2384]
FAM155A	ENSG00000204442	family with sequence similarity 155 member A [Source:HGNC Symbol;Acc:HGNC:33877]
TRBC2	ENSG00000211772,ENSG00000276849	T cell receptor beta constant 2 [Source:HGNC Symbol;Acc:HGNC:12157],T cell receptor beta constant 2 [Source:HGNC Symbol;Acc:HGNC:12157]
ZNF552	ENSG00000178935	zinc finger protein 552 [Source:HGNC Symbol;Acc:HGNC:26135]
IDNK	ENSG00000148057	IDNK, gluconokinase [Source:HGNC Symbol;Acc:HGNC:31367]
SCEL	ENSG00000136155	sciellin [Source:HGNC Symbol;Acc:HGNC:10573]
MSX1	ENSG00000163132	msh homeobox 1 [Source:HGNC Symbol;Acc:HGNC:7391]
MSX2	ENSG00000120149	msh homeobox 2 [Source:HGNC Symbol;Acc:HGNC:7392]
ACOT13	ENSG00000112304	acyl-CoA thioesterase 13 [Source:HGNC Symbol;Acc:HGNC:20999]
SH3KBP1	ENSG00000147010	SH3 domain containing kinase binding protein 1 [Source:HGNC Symbol;Acc:HGNC:13867]
ZNF883	ENSG00000228623	zinc finger protein 883 [Source:HGNC Symbol;Acc:HGNC:27271]
ZNF91	ENSG00000167232	zinc finger protein 91 [Source:HGNC Symbol;Acc:HGNC:13166]
PLXNB2	ENSG00000196576	plexin B2 [Source:HGNC Symbol;Acc:HGNC:9104]
BEX5	ENSG00000184515	brain expressed X-linked 5 [Source:HGNC Symbol;Acc:HGNC:27990]
BEX4	ENSG00000102409	brain expressed X-linked 4 [Source:HGNC Symbol;Acc:HGNC:25475]
TRAF4	ENSG00000076604	TNF receptor associated factor 4 [Source:HGNC Symbol;Acc:HGNC:12034]
BEX2	ENSG00000133134	brain expressed X-linked 2 [Source:HGNC Symbol;Acc:HGNC:30933]
CRYZ	ENSG00000116791	crystallin zeta [Source:HGNC Symbol;Acc:HGNC:2419]
PTN	ENSG00000105894	pleiotrophin [Source:HGNC Symbol;Acc:HGNC:9630]
HOOK2	ENSG00000095066	hook microtubule tethering protein 2 [Source:HGNC Symbol;Acc:HGNC:19885]
TMEM38B	ENSG00000095209	transmembrane protein 38B [Source:HGNC Symbol;Acc:HGNC:25535]
TMPRSS2	ENSG00000184012	transmembrane serine protease 2 [Source:HGNC Symbol;Acc:HGNC:11876]
HOOK1	ENSG00000134709	hook microtubule tethering protein 1 [Source:HGNC Symbol;Acc:HGNC:19884]
TMPRSS4	ENSG00000137648	transmembrane serine protease 4 [Source:HGNC Symbol;Acc:HGNC:11878]
TCEA3	ENSG00000204219,ENSG00000282941	transcription elongation factor A3 [Source:HGNC Symbol;Acc:HGNC:11615],transcription elongation factor A3 [Source:HGNC Symbol;Acc:HGNC:11615]
CRYM	ENSG00000103316,ENSG00000283922	crystallin mu [Source:HGNC Symbol;Acc:HGNC:2418],crystallin mu [Source:HGNC Symbol;Acc:HGNC:2418]
TMEM163	ENSG00000152128	transmembrane protein 163 [Source:HGNC Symbol;Acc:HGNC:25380]
ESD	ENSG00000139684	esterase D [Source:HGNC Symbol;Acc:HGNC:3465]
SPDEF	ENSG00000124664	SAM pointed domain containing ETS transcription factor [Source:HGNC Symbol;Acc:HGNC:17257]
ALDH1B1	ENSG00000137124	aldehyde dehydrogenase 1 family member B1 [Source:HGNC Symbol;Acc:HGNC:407]
DENND1B	ENSG00000213047	DENN domain containing 1B [Source:HGNC Symbol;Acc:HGNC:28404]
VCX2	ENSG00000177504	variable charge, X-linked 2 [Source:HGNC Symbol;Acc:HGNC:18158]
MCU	ENSG00000156026	mitochondrial calcium uniporter [Source:HGNC Symbol;Acc:HGNC:23526]
FOXN3	ENSG00000053254	forkhead box N3 [Source:HGNC Symbol;Acc:HGNC:1928]
PCDH8	ENSG00000136099	protocadherin 8 [Source:HGNC Symbol;Acc:HGNC:8660]
PCDH9	ENSG00000184226	protocadherin 9 [Source:HGNC Symbol;Acc:HGNC:8661]
HRAS	ENSG00000276536,ENSG00000174775	HRas proto-oncogene, GTPase [Source:HGNC Symbol;Acc:HGNC:5173],HRas proto-oncogene, GTPase [Source:HGNC Symbol;Acc:HGNC:5173]
LRRK2	ENSG00000188906	leucine rich repeat kinase 2 [Source:HGNC Symbol;Acc:HGNC:18618]
PCDH1	ENSG00000156453	protocadherin 1 [Source:HGNC Symbol;Acc:HGNC:8655]
RPL34	ENSG00000109475	ribosomal protein L34 [Source:HGNC Symbol;Acc:HGNC:10340]
PMVK	ENSG00000163344	phosphomevalonate kinase [Source:HGNC Symbol;Acc:HGNC:9141]
PCDH7	ENSG00000169851	protocadherin 7 [Source:HGNC Symbol;Acc:HGNC:8659]
LMNA	ENSG00000160789	lamin A/C [Source:HGNC Symbol;Acc:HGNC:6636]
CXCL12	ENSG00000107562	C-X-C motif chemokine ligand 12 [Source:HGNC Symbol;Acc:HGNC:10672]
GNA15	ENSG00000060558	G protein subunit alpha 15 [Source:HGNC Symbol;Acc:HGNC:4383]
NSUN5P2	ENSG00000106133	NOP2/Sun RNA methyltransferase family member 5 pseudogene 2 [Source:HGNC Symbol;Acc:HGNC:16609]
KLHDC8B	ENSG00000185909	kelch domain containing 8B [Source:HGNC Symbol;Acc:HGNC:28557]
GNA11	ENSG00000088256	G protein subunit alpha 11 [Source:HGNC Symbol;Acc:HGNC:4379]
ATF5	ENSG00000169136	activating transcription factor 5 [Source:HGNC Symbol;Acc:HGNC:790]
PDE4DIP	ENSG00000178104	phosphodiesterase 4D interacting protein [Source:HGNC Symbol;Acc:HGNC:15580]
IFFO1	ENSG00000010295	intermediate filament family orphan 1 [Source:HGNC Symbol;Acc:HGNC:24970]
ERRFI1	ENSG00000116285	ERBB receptor feedback inhibitor 1 [Source:HGNC Symbol;Acc:HGNC:18185]
ZCCHC11	ENSG00000134744	zinc finger CCHC-type containing 11 [Source:HGNC Symbol;Acc:HGNC:28981]
RYK	ENSG00000163785	receptor-like tyrosine kinase [Source:HGNC Symbol;Acc:HGNC:10481]
MFGE8	ENSG00000140545	milk fat globule-EGF factor 8 protein [Source:HGNC Symbol;Acc:HGNC:7036]
TXNDC16	ENSG00000087301	thioredoxin domain containing 16 [Source:HGNC Symbol;Acc:HGNC:19965]
AP1M2	ENSG00000129354	adaptor related protein complex 1 mu 2 subunit [Source:HGNC Symbol;Acc:HGNC:558]
CTTNBP2	ENSG00000077063	cortactin binding protein 2 [Source:HGNC Symbol;Acc:HGNC:15679]
TMCO3	ENSG00000150403	transmembrane and coiled-coil domains 3 [Source:HGNC Symbol;Acc:HGNC:20329]
TMCO4	ENSG00000162542	transmembrane and coiled-coil domains 4 [Source:HGNC Symbol;Acc:HGNC:27393]
FLVCR1	ENSG00000162769	feline leukemia virus subgroup C cellular receptor 1 [Source:HGNC Symbol;Acc:HGNC:24682]
IL6ST	ENSG00000134352	interleukin 6 signal transducer [Source:HGNC Symbol;Acc:HGNC:6021]
SMOC2	ENSG00000112562	SPARC related modular calcium binding 2 [Source:HGNC Symbol;Acc:HGNC:20323]
TM6SF1	ENSG00000136404	transmembrane 6 superfamily member 1 [Source:HGNC Symbol;Acc:HGNC:11860]
BPIFB1	ENSG00000125999	BPI fold containing family B member 1 [Source:HGNC Symbol;Acc:HGNC:16108]
CCDC146	ENSG00000135205	coiled-coil domain containing 146 [Source:HGNC Symbol;Acc:HGNC:29296]
CAP2	ENSG00000112186	cyclase associated actin cytoskeleton regulatory protein 2 [Source:HGNC Symbol;Acc:HGNC:20039]
L1CAM	ENSG00000198910	L1 cell adhesion molecule [Source:HGNC Symbol;Acc:HGNC:6470]
DBN1	ENSG00000113758	drebrin 1 [Source:HGNC Symbol;Acc:HGNC:2695]
LEF1	ENSG00000138795	lymphoid enhancer binding factor 1 [Source:HGNC Symbol;Acc:HGNC:6551]
EEF2K	ENSG00000103319	eukaryotic elongation factor 2 kinase [Source:HGNC Symbol;Acc:HGNC:24615]
ZNF585A	ENSG00000196967	zinc finger protein 585A [Source:HGNC Symbol;Acc:HGNC:26305]
DLG3	ENSG00000082458	discs large MAGUK scaffold protein 3 [Source:HGNC Symbol;Acc:HGNC:2902]
TMEM45A	ENSG00000181458	transmembrane protein 45A [Source:HGNC Symbol;Acc:HGNC:25480]
FKBP10	ENSG00000141756	FK506 binding protein 10 [Source:HGNC Symbol;Acc:HGNC:18169]
SAMD11	ENSG00000187634	sterile alpha motif domain containing 11 [Source:HGNC Symbol;Acc:HGNC:28706]
LHX8	ENSG00000162624	LIM homeobox 8 [Source:HGNC Symbol;Acc:HGNC:28838]
PQLC3	ENSG00000162976	PQ loop repeat containing 3 [Source:HGNC Symbol;Acc:HGNC:28503]
TSPYL5	ENSG00000180543	TSPY like 5 [Source:HGNC Symbol;Acc:HGNC:29367]
MIB2	ENSG00000197530	mindbomb E3 ubiquitin protein ligase 2 [Source:HGNC Symbol;Acc:HGNC:30577]
FAM114A1	ENSG00000197712	family with sequence similarity 114 member A1 [Source:HGNC Symbol;Acc:HGNC:25087]
UPP1	ENSG00000183696	uridine phosphorylase 1 [Source:HGNC Symbol;Acc:HGNC:12576]
TOR3A	ENSG00000186283	torsin family 3 member A [Source:HGNC Symbol;Acc:HGNC:11997]
PCTP	ENSG00000141179	phosphatidylcholine transfer protein [Source:HGNC Symbol;Acc:HGNC:8752]
WEE1	ENSG00000166483	WEE1 G2 checkpoint kinase [Source:HGNC Symbol;Acc:HGNC:12761]
SLC38A5	ENSG00000017483	solute carrier family 38 member 5 [Source:HGNC Symbol;Acc:HGNC:18070]
NPR2	ENSG00000159899	natriuretic peptide receptor 2 [Source:HGNC Symbol;Acc:HGNC:7944]
NPR3	ENSG00000113389	natriuretic peptide receptor 3 [Source:HGNC Symbol;Acc:HGNC:7945]
CTNNAL1	ENSG00000119326	catenin alpha like 1 [Source:HGNC Symbol;Acc:HGNC:2512]
B3GALT2	ENSG00000162630	beta-1,3-galactosyltransferase 2 [Source:HGNC Symbol;Acc:HGNC:917]
SLC38A2	ENSG00000134294	solute carrier family 38 member 2 [Source:HGNC Symbol;Acc:HGNC:13448]
CAMK2D	ENSG00000145349	calcium/calmodulin dependent protein kinase II delta [Source:HGNC Symbol;Acc:HGNC:1462]
SLC45A4	ENSG00000022567	solute carrier family 45 member 4 [Source:HGNC Symbol;Acc:HGNC:29196]
FDPSP1	ENSG00000225462	farnesyl diphosphate synthase pseudogene 1 [Source:HGNC Symbol;Acc:HGNC:3632]
PTGR1	ENSG00000106853	prostaglandin reductase 1 [Source:HGNC Symbol;Acc:HGNC:18429]
BCAT1	ENSG00000060982	branched chain amino acid transaminase 1 [Source:HGNC Symbol;Acc:HGNC:976]
MTUS1	ENSG00000129422	microtubule associated scaffold protein 1 [Source:HGNC Symbol;Acc:HGNC:29789]
AAED1	ENSG00000158122	AhpC/TSA antioxidant enzyme domain containing 1 [Source:HGNC Symbol;Acc:HGNC:16881]
IFRD1	ENSG00000006652	interferon related developmental regulator 1 [Source:HGNC Symbol;Acc:HGNC:5456]
OCA2	ENSG00000277361,ENSG00000104044	OCA2 melanosomal transmembrane protein [Source:HGNC Symbol;Acc:HGNC:8101],OCA2 melanosomal transmembrane protein [Source:HGNC Symbol;Acc:HGNC:8101]
CXCL10	ENSG00000169245	C-X-C motif chemokine ligand 10 [Source:HGNC Symbol;Acc:HGNC:10637]
DEPDC1B	ENSG00000035499	DEP domain containing 1B [Source:HGNC Symbol;Acc:HGNC:24902]
ALS2CL	ENSG00000178038	ALS2 C-terminal like [Source:HGNC Symbol;Acc:HGNC:20605]
OSBPL6	ENSG00000079156	oxysterol binding protein like 6 [Source:HGNC Symbol;Acc:HGNC:16388]
CXCL14	ENSG00000145824	C-X-C motif chemokine ligand 14 [Source:HGNC Symbol;Acc:HGNC:10640]
CXCL17	ENSG00000189377	C-X-C motif chemokine ligand 17 [Source:HGNC Symbol;Acc:HGNC:19232]
CXCL16	ENSG00000161921	C-X-C motif chemokine ligand 16 [Source:HGNC Symbol;Acc:HGNC:16642]
AKAP6	ENSG00000151320	A-kinase anchoring protein 6 [Source:HGNC Symbol;Acc:HGNC:376]
ZBTB32	ENSG00000011590	zinc finger and BTB domain containing 32 [Source:HGNC Symbol;Acc:HGNC:16763]
AKAP1	ENSG00000121057	A-kinase anchoring protein 1 [Source:HGNC Symbol;Acc:HGNC:367]
TPBG	ENSG00000146242,ENSG00000283085	trophoblast glycoprotein [Source:HGNC Symbol;Acc:HGNC:12004],trophoblast glycoprotein [Source:HGNC Symbol;Acc:HGNC:12004]
SLC16A4	ENSG00000168679	solute carrier family 16 member 4 [Source:HGNC Symbol;Acc:HGNC:10925]
RAB11FIP4	ENSG00000131242	RAB11 family interacting protein 4 [Source:HGNC Symbol;Acc:HGNC:30267]
MYL4	ENSG00000198336	myosin light chain 4 [Source:HGNC Symbol;Acc:HGNC:7585]
TEX2	ENSG00000136478	testis expressed 2 [Source:HGNC Symbol;Acc:HGNC:30884]
SNRNP25	ENSG00000161981	small nuclear ribonucleoprotein U11/U12 subunit 25 [Source:HGNC Symbol;Acc:HGNC:14161]
ROR1	ENSG00000185483	receptor tyrosine kinase like orphan receptor 1 [Source:HGNC Symbol;Acc:HGNC:10256]
SMPDL3A	ENSG00000172594	sphingomyelin phosphodiesterase acid like 3A [Source:HGNC Symbol;Acc:HGNC:17389]
CYP26A1	ENSG00000095596	cytochrome P450 family 26 subfamily A member 1 [Source:HGNC Symbol;Acc:HGNC:2603]
ARHGAP10	ENSG00000071205	Rho GTPase activating protein 10 [Source:HGNC Symbol;Acc:HGNC:26099]
HIST1H3D	ENSG00000197409	histone cluster 1 H3 family member d [Source:HGNC Symbol;Acc:HGNC:4767]
TMEM45B	ENSG00000151715	transmembrane protein 45B [Source:HGNC Symbol;Acc:HGNC:25194]
ARHGAP18	ENSG00000146376	Rho GTPase activating protein 18 [Source:HGNC Symbol;Acc:HGNC:21035]
ARHGAP19	ENSG00000213390	Rho GTPase activating protein 19 [Source:HGNC Symbol;Acc:HGNC:23724]
ENOX1	ENSG00000120658	ecto-NOX disulfide-thiol exchanger 1 [Source:HGNC Symbol;Acc:HGNC:25474]
CD1D	ENSG00000158473	CD1d molecule [Source:HGNC Symbol;Acc:HGNC:1637]
PRKD2	ENSG00000105287	protein kinase D2 [Source:HGNC Symbol;Acc:HGNC:17293]
TMEM170B	ENSG00000205269	transmembrane protein 170B [Source:HGNC Symbol;Acc:HGNC:34244]
FGL1	ENSG00000104760	fibrinogen like 1 [Source:HGNC Symbol;Acc:HGNC:3695]
CELF5	ENSG00000161082	CUGBP Elav-like family member 5 [Source:HGNC Symbol;Acc:HGNC:14058]
APOC1	ENSG00000130208	apolipoprotein C1 [Source:HGNC Symbol;Acc:HGNC:607]
TEX30	ENSG00000151287	testis expressed 30 [Source:HGNC Symbol;Acc:HGNC:25188]
ANO1	ENSG00000131620	anoctamin 1 [Source:HGNC Symbol;Acc:HGNC:21625]
ZNF415	ENSG00000170954	zinc finger protein 415 [Source:HGNC Symbol;Acc:HGNC:20636]
C1orf21	ENSG00000116667	chromosome 1 open reading frame 21 [Source:HGNC Symbol;Acc:HGNC:15494]
GPR137C	ENSG00000180998	G protein-coupled receptor 137C [Source:HGNC Symbol;Acc:HGNC:25445]
COL3A1	ENSG00000168542	collagen type III alpha 1 chain [Source:HGNC Symbol;Acc:HGNC:2201]
ZNF268	ENSG00000090612	zinc finger protein 268 [Source:HGNC Symbol;Acc:HGNC:13061]
CHKA	ENSG00000110721	choline kinase alpha [Source:HGNC Symbol;Acc:HGNC:1937]
PEG10	ENSG00000242265	paternally expressed 10 [Source:HGNC Symbol;Acc:HGNC:14005]
SHCBP1	ENSG00000171241	SHC binding and spindle associated 1 [Source:HGNC Symbol;Acc:HGNC:29547]
UHRF2	ENSG00000147854	ubiquitin like with PHD and ring finger domains 2 [Source:HGNC Symbol;Acc:HGNC:12557]
SGK3	ENSG00000104205	serum/glucocorticoid regulated kinase family member 3 [Source:HGNC Symbol;Acc:HGNC:10812]
SELENBP1	ENSG00000143416	selenium binding protein 1 [Source:HGNC Symbol;Acc:HGNC:10719]
CETN2	ENSG00000147400	centrin 2 [Source:HGNC Symbol;Acc:HGNC:1867]
UACA	ENSG00000137831	uveal autoantigen with coiled-coil domains and ankyrin repeats [Source:HGNC Symbol;Acc:HGNC:15947]
BCDIN3D	ENSG00000186666	BCDIN3 domain containing RNA methyltransferase [Source:HGNC Symbol;Acc:HGNC:27050]
CCL28	ENSG00000151882	C-C motif chemokine ligand 28 [Source:HGNC Symbol;Acc:HGNC:17700]
JAK2	ENSG00000096968	Janus kinase 2 [Source:HGNC Symbol;Acc:HGNC:6192]
TNFRSF9	ENSG00000049249	TNF receptor superfamily member 9 [Source:HGNC Symbol;Acc:HGNC:11924]
DIO2	ENSG00000211448	iodothyronine deiodinase 2 [Source:HGNC Symbol;Acc:HGNC:2884]
CDC25B	ENSG00000101224	cell division cycle 25B [Source:HGNC Symbol;Acc:HGNC:1726]
NR1H4	ENSG00000012504	nuclear receptor subfamily 1 group H member 4 [Source:HGNC Symbol;Acc:HGNC:7967]
CCL20	ENSG00000115009	C-C motif chemokine ligand 20 [Source:HGNC Symbol;Acc:HGNC:10619]
RHOQ	ENSG00000119729	ras homolog family member Q [Source:HGNC Symbol;Acc:HGNC:17736]
CCL26	ENSG00000006606	C-C motif chemokine ligand 26 [Source:HGNC Symbol;Acc:HGNC:10625]
OCIAD2	ENSG00000145247	OCIA domain containing 2 [Source:HGNC Symbol;Acc:HGNC:28685]
RSAD2	ENSG00000134321	radical S-adenosyl methionine domain containing 2 [Source:HGNC Symbol;Acc:HGNC:30908]
ALPK2	ENSG00000198796	alpha kinase 2 [Source:HGNC Symbol;Acc:HGNC:20565]
ATP1A1	ENSG00000163399	ATPase Na+/K+ transporting subunit alpha 1 [Source:HGNC Symbol;Acc:HGNC:799]
C8orf48	ENSG00000164743	chromosome 8 open reading frame 48 [Source:HGNC Symbol;Acc:HGNC:26345]
HOXB2	ENSG00000173917	homeobox B2 [Source:HGNC Symbol;Acc:HGNC:5113]
HOXB3	ENSG00000120093	homeobox B3 [Source:HGNC Symbol;Acc:HGNC:5114]
DST	ENSG00000151914	dystonin [Source:HGNC Symbol;Acc:HGNC:1090]
HOXB7	ENSG00000260027	homeobox B7 [Source:HGNC Symbol;Acc:HGNC:5118]
DSP	ENSG00000096696	desmoplakin [Source:HGNC Symbol;Acc:HGNC:3052]
TMEM97	ENSG00000109084	transmembrane protein 97 [Source:HGNC Symbol;Acc:HGNC:28106]
PPARG	ENSG00000132170	peroxisome proliferator activated receptor gamma [Source:HGNC Symbol;Acc:HGNC:9236]
CUX2	ENSG00000111249	cut like homeobox 2 [Source:HGNC Symbol;Acc:HGNC:19347]
WDR54	ENSG00000005448	WD repeat domain 54 [Source:HGNC Symbol;Acc:HGNC:25770]
PNRC1	ENSG00000146278	proline rich nuclear receptor coactivator 1 [Source:HGNC Symbol;Acc:HGNC:17278]
RHOU	ENSG00000116574,ENSG00000284984	ras homolog family member U [Source:HGNC Symbol;Acc:HGNC:17794],ras homolog family member U [Source:HGNC Symbol;Acc:HGNC:17794]
CYSTM1	ENSG00000120306	cysteine rich transmembrane module containing 1 [Source:HGNC Symbol;Acc:HGNC:30239]
THBD	ENSG00000178726	thrombomodulin [Source:HGNC Symbol;Acc:HGNC:11784]
DSE	ENSG00000111817	dermatan sulfate epimerase [Source:HGNC Symbol;Acc:HGNC:21144]
CSGALNACT2	ENSG00000169826	chondroitin sulfate N-acetylgalactosaminyltransferase 2 [Source:HGNC Symbol;Acc:HGNC:24292]
ING2	ENSG00000168556	inhibitor of growth family member 2 [Source:HGNC Symbol;Acc:HGNC:6063]
DCDC2	ENSG00000146038	doublecortin domain containing 2 [Source:HGNC Symbol;Acc:HGNC:18141]
GSTO2	ENSG00000065621	glutathione S-transferase omega 2 [Source:HGNC Symbol;Acc:HGNC:23064]
GSTO1	ENSG00000148834	glutathione S-transferase omega 1 [Source:HGNC Symbol;Acc:HGNC:13312]
RIMBP2	ENSG00000060709	RIMS binding protein 2 [Source:HGNC Symbol;Acc:HGNC:30339]
NEUROD4	ENSG00000123307	neuronal differentiation 4 [Source:HGNC Symbol;Acc:HGNC:13802]
MB	ENSG00000198125	myoglobin [Source:HGNC Symbol;Acc:HGNC:6915]
CAMSAP2	ENSG00000118200	calmodulin regulated spectrin associated protein family member 2 [Source:HGNC Symbol;Acc:HGNC:29188]
CAMSAP3	ENSG00000076826	calmodulin regulated spectrin associated protein family member 3 [Source:HGNC Symbol;Acc:HGNC:29307]
DENND2D	ENSG00000162777	DENN domain containing 2D [Source:HGNC Symbol;Acc:HGNC:26192]
DNAJC1	ENSG00000136770	DnaJ heat shock protein family (Hsp40) member C1 [Source:HGNC Symbol;Acc:HGNC:20090]
ERMP1	ENSG00000099219	endoplasmic reticulum metallopeptidase 1 [Source:HGNC Symbol;Acc:HGNC:23703]
CTHRC1	ENSG00000164932	collagen triple helix repeat containing 1 [Source:HGNC Symbol;Acc:HGNC:18831]
EML2	ENSG00000125746	echinoderm microtubule associated protein like 2 [Source:HGNC Symbol;Acc:HGNC:18035]
CD14	ENSG00000170458	CD14 molecule [Source:HGNC Symbol;Acc:HGNC:1628]
WDFY2	ENSG00000139668	WD repeat and FYVE domain containing 2 [Source:HGNC Symbol;Acc:HGNC:20482]
WDFY1	ENSG00000085449	WD repeat and FYVE domain containing 1 [Source:HGNC Symbol;Acc:HGNC:20451]
CTAG2	ENSG00000126890	cancer/testis antigen 2 [Source:HGNC Symbol;Acc:HGNC:2492]
GFPT1	ENSG00000198380	glutamine--fructose-6-phosphate transaminase 1 [Source:HGNC Symbol;Acc:HGNC:4241]
GFPT2	ENSG00000131459	glutamine-fructose-6-phosphate transaminase 2 [Source:HGNC Symbol;Acc:HGNC:4242]
ECHDC3	ENSG00000134463	enoyl-CoA hydratase domain containing 3 [Source:HGNC Symbol;Acc:HGNC:23489]
ECHDC2	ENSG00000121310	enoyl-CoA hydratase domain containing 2 [Source:HGNC Symbol;Acc:HGNC:23408]
ECHDC1	ENSG00000093144	ethylmalonyl-CoA decarboxylase 1 [Source:HGNC Symbol;Acc:HGNC:21489]
ACP5	ENSG00000102575	acid phosphatase 5, tartrate resistant [Source:HGNC Symbol;Acc:HGNC:124]
ACP6	ENSG00000162836	acid phosphatase 6, lysophosphatidic [Source:HGNC Symbol;Acc:HGNC:29609]
MAP3K1	ENSG00000095015	mitogen-activated protein kinase kinase kinase 1 [Source:HGNC Symbol;Acc:HGNC:6848]
VSNL1	ENSG00000163032	visinin like 1 [Source:HGNC Symbol;Acc:HGNC:12722]
SDCCAG8	ENSG00000276111,ENSG00000054282	serologically defined colon cancer antigen 8 [Source:HGNC Symbol;Acc:HGNC:10671],serologically defined colon cancer antigen 8 [Source:HGNC Symbol;Acc:HGNC:10671]
NRN1	ENSG00000124785	neuritin 1 [Source:HGNC Symbol;Acc:HGNC:17972]
WDR35	ENSG00000118965	WD repeat domain 35 [Source:HGNC Symbol;Acc:HGNC:29250]
GLA	ENSG00000102393	galactosidase alpha [Source:HGNC Symbol;Acc:HGNC:4296]
TMPRSS15	ENSG00000154646	transmembrane serine protease 15 [Source:HGNC Symbol;Acc:HGNC:9490]
SLC2A12	ENSG00000146411	solute carrier family 2 member 12 [Source:HGNC Symbol;Acc:HGNC:18067]
SLC2A10	ENSG00000197496	solute carrier family 2 member 10 [Source:HGNC Symbol;Acc:HGNC:13444]
RHOC	ENSG00000155366	ras homolog family member C [Source:HGNC Symbol;Acc:HGNC:669]
DYRK2	ENSG00000127334	dual specificity tyrosine phosphorylation regulated kinase 2 [Source:HGNC Symbol;Acc:HGNC:3093]
MAP3K4	ENSG00000085511	mitogen-activated protein kinase kinase kinase 4 [Source:HGNC Symbol;Acc:HGNC:6856]
POLR2L	ENSG00000177700	RNA polymerase II subunit L [Source:HGNC Symbol;Acc:HGNC:9199]
TRIM2	ENSG00000109654	tripartite motif containing 2 [Source:HGNC Symbol;Acc:HGNC:15974]
GLS	ENSG00000115419	glutaminase [Source:HGNC Symbol;Acc:HGNC:4331]
RGMB	ENSG00000174136	repulsive guidance molecule BMP co-receptor b [Source:HGNC Symbol;Acc:HGNC:26896]
TRIM44	ENSG00000166326	tripartite motif containing 44 [Source:HGNC Symbol;Acc:HGNC:19016]
LHFPL2	ENSG00000145685	LHFPL tetraspan subfamily member 2 [Source:HGNC Symbol;Acc:HGNC:6588]
PHYHIPL	ENSG00000165443	phytanoyl-CoA 2-hydroxylase interacting protein like [Source:HGNC Symbol;Acc:HGNC:29378]
ENPEP	ENSG00000138792	glutamyl aminopeptidase [Source:HGNC Symbol;Acc:HGNC:3355]
SLC38A6	ENSG00000139974	solute carrier family 38 member 6 [Source:HGNC Symbol;Acc:HGNC:19863]
AKR7A3	ENSG00000162482	aldo-keto reductase family 7 member A3 [Source:HGNC Symbol;Acc:HGNC:390]
ITPRIP	ENSG00000148841	inositol 1,4,5-trisphosphate receptor interacting protein [Source:HGNC Symbol;Acc:HGNC:29370]
TMEM17	ENSG00000186889	transmembrane protein 17 [Source:HGNC Symbol;Acc:HGNC:26623]
PRAME	ENSG00000185686,ENSG00000275013	preferentially expressed antigen in melanoma [Source:HGNC Symbol;Acc:HGNC:9336],preferentially expressed antigen in melanoma [Source:HGNC Symbol;Acc:HGNC:9336]
PTX3	ENSG00000163661	pentraxin 3 [Source:HGNC Symbol;Acc:HGNC:9692]
NR2F1	ENSG00000175745	nuclear receptor subfamily 2 group F member 1 [Source:HGNC Symbol;Acc:HGNC:7975]
TMEM171	ENSG00000157111	transmembrane protein 171 [Source:HGNC Symbol;Acc:HGNC:27031]
NR2F2	ENSG00000185551	nuclear receptor subfamily 2 group F member 2 [Source:HGNC Symbol;Acc:HGNC:7976]
ACAT2	ENSG00000120437	acetyl-CoA acetyltransferase 2 [Source:HGNC Symbol;Acc:HGNC:94]
CISH	ENSG00000114737	cytokine inducible SH2 containing protein [Source:HGNC Symbol;Acc:HGNC:1984]
EEF1A1	ENSG00000156508	eukaryotic translation elongation factor 1 alpha 1 [Source:HGNC Symbol;Acc:HGNC:3189]
DDB2	ENSG00000134574	damage specific DNA binding protein 2 [Source:HGNC Symbol;Acc:HGNC:2718]
ELL2	ENSG00000118985	elongation factor for RNA polymerase II 2 [Source:HGNC Symbol;Acc:HGNC:17064]
BSG	ENSG00000172270	basigin (Ok blood group) [Source:HGNC Symbol;Acc:HGNC:1116]
KIF21A	ENSG00000139116	kinesin family member 21A [Source:HGNC Symbol;Acc:HGNC:19349]
HMGB1	ENSG00000189403	high mobility group box 1 [Source:HGNC Symbol;Acc:HGNC:4983]
RIMS2	ENSG00000176406	regulating synaptic membrane exocytosis 2 [Source:HGNC Symbol;Acc:HGNC:17283]
RIMS3	ENSG00000117016	regulating synaptic membrane exocytosis 3 [Source:HGNC Symbol;Acc:HGNC:21292]
P4HTM	ENSG00000178467	prolyl 4-hydroxylase, transmembrane [Source:HGNC Symbol;Acc:HGNC:28858]
IVD	ENSG00000128928	isovaleryl-CoA dehydrogenase [Source:HGNC Symbol;Acc:HGNC:6186]
KBTBD11	ENSG00000273645,ENSG00000176595	kelch repeat and BTB domain containing 11 [Source:HGNC Symbol;Acc:HGNC:29104],kelch repeat and BTB domain containing 11 [Source:HGNC Symbol;Acc:HGNC:29104]
CCBE1	ENSG00000183287	collagen and calcium binding EGF domains 1 [Source:HGNC Symbol;Acc:HGNC:29426]
ZNF83	ENSG00000167766	zinc finger protein 83 [Source:HGNC Symbol;Acc:HGNC:13158]
KDSR	ENSG00000119537	3-ketodihydrosphingosine reductase [Source:HGNC Symbol;Acc:HGNC:4021]
MCAM	ENSG00000076706	melanoma cell adhesion molecule [Source:HGNC Symbol;Acc:HGNC:6934]
ZNF84	ENSG00000198040	zinc finger protein 84 [Source:HGNC Symbol;Acc:HGNC:13159]
LDLR	ENSG00000130164	low density lipoprotein receptor [Source:HGNC Symbol;Acc:HGNC:6547]
HOPX	ENSG00000171476	HOP homeobox [Source:HGNC Symbol;Acc:HGNC:24961]
SLC27A5	ENSG00000083807	solute carrier family 27 member 5 [Source:HGNC Symbol;Acc:HGNC:10999]
JSRP1	ENSG00000167476	junctional sarcoplasmic reticulum protein 1 [Source:HGNC Symbol;Acc:HGNC:24963]
PFN1	ENSG00000108518	profilin 1 [Source:HGNC Symbol;Acc:HGNC:8881]
STARD3NL	ENSG00000010270	STARD3 N-terminal like [Source:HGNC Symbol;Acc:HGNC:19169]
IGSF10	ENSG00000152580	immunoglobulin superfamily member 10 [Source:HGNC Symbol;Acc:HGNC:26384]
TENM2	ENSG00000145934	teneurin transmembrane protein 2 [Source:HGNC Symbol;Acc:HGNC:29943]
IL2RA	ENSG00000134460	interleukin 2 receptor subunit alpha [Source:HGNC Symbol;Acc:HGNC:6008]
IL2RB	ENSG00000100385	interleukin 2 receptor subunit beta [Source:HGNC Symbol;Acc:HGNC:6009]
RAB33A	ENSG00000134594	RAB33A, member RAS oncogene family [Source:HGNC Symbol;Acc:HGNC:9773]
IL2RG	ENSG00000147168	interleukin 2 receptor subunit gamma [Source:HGNC Symbol;Acc:HGNC:6010]
AK3	ENSG00000147853	adenylate kinase 3 [Source:HGNC Symbol;Acc:HGNC:17376]
APOBEC3D	ENSG00000243811	apolipoprotein B mRNA editing enzyme catalytic subunit 3D [Source:HGNC Symbol;Acc:HGNC:17354]
ENHO	ENSG00000168913	energy homeostasis associated [Source:HGNC Symbol;Acc:HGNC:24838]
IL21R	ENSG00000103522	interleukin 21 receptor [Source:HGNC Symbol;Acc:HGNC:6006]
AK7	ENSG00000140057	adenylate kinase 7 [Source:HGNC Symbol;Acc:HGNC:20091]
AK5	ENSG00000154027	adenylate kinase 5 [Source:HGNC Symbol;Acc:HGNC:365]
APOBEC3B	ENSG00000179750	apolipoprotein B mRNA editing enzyme catalytic subunit 3B [Source:HGNC Symbol;Acc:HGNC:17352]
NPNT	ENSG00000168743	nephronectin [Source:HGNC Symbol;Acc:HGNC:27405]
IVL	ENSG00000163207	involucrin [Source:HGNC Symbol;Acc:HGNC:6187]
SPNS2	ENSG00000183018	sphingolipid transporter 2 [Source:HGNC Symbol;Acc:HGNC:26992]
C4orf46	ENSG00000205208	chromosome 4 open reading frame 46 [Source:HGNC Symbol;Acc:HGNC:27320]
OXTR	ENSG00000180914	oxytocin receptor [Source:HGNC Symbol;Acc:HGNC:8529]
MME	ENSG00000196549	membrane metalloendopeptidase [Source:HGNC Symbol;Acc:HGNC:7154]
MMD	ENSG00000108960	monocyte to macrophage differentiation associated [Source:HGNC Symbol;Acc:HGNC:7153]
C4orf48	ENSG00000243449	chromosome 4 open reading frame 48 [Source:HGNC Symbol;Acc:HGNC:34437]
EBI3	ENSG00000105246	Epstein-Barr virus induced 3 [Source:HGNC Symbol;Acc:HGNC:3129]
C16orf54	ENSG00000185905	chromosome 16 open reading frame 54 [Source:HGNC Symbol;Acc:HGNC:26649]
PRKD3	ENSG00000115825	protein kinase D3 [Source:HGNC Symbol;Acc:HGNC:9408]
SHC4	ENSG00000185634	SHC adaptor protein 4 [Source:HGNC Symbol;Acc:HGNC:16743]
CTTN	ENSG00000085733	cortactin [Source:HGNC Symbol;Acc:HGNC:3338]
CCDC77	ENSG00000120647	coiled-coil domain containing 77 [Source:HGNC Symbol;Acc:HGNC:28203]
ZWINT	ENSG00000122952	ZW10 interacting kinetochore protein [Source:HGNC Symbol;Acc:HGNC:13195]
CHMP4C	ENSG00000164695	charged multivesicular body protein 4C [Source:HGNC Symbol;Acc:HGNC:30599]
TNNT1	ENSG00000105048	troponin T1, slow skeletal type [Source:HGNC Symbol;Acc:HGNC:11948]
TPP2	ENSG00000134900	tripeptidyl peptidase 2 [Source:HGNC Symbol;Acc:HGNC:12016]
PLCG2	ENSG00000197943	phospholipase C gamma 2 [Source:HGNC Symbol;Acc:HGNC:9066]
PLCG1	ENSG00000124181	phospholipase C gamma 1 [Source:HGNC Symbol;Acc:HGNC:9065]
CTSK	ENSG00000143387	cathepsin K [Source:HGNC Symbol;Acc:HGNC:2536]
BHMT2	ENSG00000132840	betaine--homocysteine S-methyltransferase 2 [Source:HGNC Symbol;Acc:HGNC:1048]
SH2D3A	ENSG00000125731	SH2 domain containing 3A [Source:HGNC Symbol;Acc:HGNC:16885]
EPS8	ENSG00000151491	epidermal growth factor receptor pathway substrate 8 [Source:HGNC Symbol;Acc:HGNC:3420]
IGSF9	ENSG00000085552	immunoglobulin superfamily member 9 [Source:HGNC Symbol;Acc:HGNC:18132]
ZMYND8	ENSG00000101040	zinc finger MYND-type containing 8 [Source:HGNC Symbol;Acc:HGNC:9397]
AFAP1	ENSG00000196526	actin filament associated protein 1 [Source:HGNC Symbol;Acc:HGNC:24017]
PRR15L	ENSG00000167183	proline rich 15 like [Source:HGNC Symbol;Acc:HGNC:28149]
PARM1	ENSG00000169116	prostate androgen-regulated mucin-like protein 1 [Source:HGNC Symbol;Acc:HGNC:24536]
COBLL1	ENSG00000082438	cordon-bleu WH2 repeat protein like 1 [Source:HGNC Symbol;Acc:HGNC:23571]
HERPUD1	ENSG00000051108	homocysteine inducible ER protein with ubiquitin like domain 1 [Source:HGNC Symbol;Acc:HGNC:13744]
SLC37A1	ENSG00000160190	solute carrier family 37 member 1 [Source:HGNC Symbol;Acc:HGNC:11024]
LPIN2	ENSG00000101577	lipin 2 [Source:HGNC Symbol;Acc:HGNC:14450]
LPIN3	ENSG00000132793	lipin 3 [Source:HGNC Symbol;Acc:HGNC:14451]
DDX10	ENSG00000178105	DEAD-box helicase 10 [Source:HGNC Symbol;Acc:HGNC:2735]
LPIN1	ENSG00000134324	lipin 1 [Source:HGNC Symbol;Acc:HGNC:13345]
GJB1	ENSG00000169562	gap junction protein beta 1 [Source:HGNC Symbol;Acc:HGNC:4283]
QTRT1	ENSG00000213339	queuine tRNA-ribosyltransferase catalytic subunit 1 [Source:HGNC Symbol;Acc:HGNC:23797]
CCDC71	ENSG00000177352	coiled-coil domain containing 71 [Source:HGNC Symbol;Acc:HGNC:25760]
GJB5	ENSG00000189280	gap junction protein beta 5 [Source:HGNC Symbol;Acc:HGNC:4287]
SULF2	ENSG00000196562	sulfatase 2 [Source:HGNC Symbol;Acc:HGNC:20392]
SULF1	ENSG00000137573	sulfatase 1 [Source:HGNC Symbol;Acc:HGNC:20391]
GJB6	ENSG00000121742	gap junction protein beta 6 [Source:HGNC Symbol;Acc:HGNC:4288]
KLF7	ENSG00000118263	Kruppel like factor 7 [Source:HGNC Symbol;Acc:HGNC:6350]
KLF6	ENSG00000067082	Kruppel like factor 6 [Source:HGNC Symbol;Acc:HGNC:2235]
KLF5	ENSG00000102554	Kruppel like factor 5 [Source:HGNC Symbol;Acc:HGNC:6349]
KLF4	ENSG00000136826	Kruppel like factor 4 [Source:HGNC Symbol;Acc:HGNC:6348]
KLF2	ENSG00000127528	Kruppel like factor 2 [Source:HGNC Symbol;Acc:HGNC:6347]
TCEAL2	ENSG00000184905	transcription elongation factor A like 2 [Source:HGNC Symbol;Acc:HGNC:29818]
IDH2	ENSG00000182054	isocitrate dehydrogenase (NADP(+)) 2, mitochondrial [Source:HGNC Symbol;Acc:HGNC:5383]
ZNF75A	ENSG00000162086	zinc finger protein 75a [Source:HGNC Symbol;Acc:HGNC:13146]
ATP6V1B1	ENSG00000116039	ATPase H+ transporting V1 subunit B1 [Source:HGNC Symbol;Acc:HGNC:853]
ATP6V1B2	ENSG00000147416	ATPase H+ transporting V1 subunit B2 [Source:HGNC Symbol;Acc:HGNC:854]
FCGRT	ENSG00000104870	Fc fragment of IgG receptor and transporter [Source:HGNC Symbol;Acc:HGNC:3621]
IDH1	ENSG00000138413	isocitrate dehydrogenase (NADP(+)) 1, cytosolic [Source:HGNC Symbol;Acc:HGNC:5382]
DDIT4L	ENSG00000145358	DNA damage inducible transcript 4 like [Source:HGNC Symbol;Acc:HGNC:30555]
N4BP2	ENSG00000078177	NEDD4 binding protein 2 [Source:HGNC Symbol;Acc:HGNC:29851]
HEATR3	ENSG00000155393	HEAT repeat containing 3 [Source:HGNC Symbol;Acc:HGNC:26087]
ZNF331	ENSG00000130844	zinc finger protein 331 [Source:HGNC Symbol;Acc:HGNC:15489]
NLGN4X	ENSG00000146938	neuroligin 4, X-linked [Source:HGNC Symbol;Acc:HGNC:14287]
BFSP2	ENSG00000170819	beaded filament structural protein 2 [Source:HGNC Symbol;Acc:HGNC:1041]
PGD	ENSG00000142657	phosphogluconate dehydrogenase [Source:HGNC Symbol;Acc:HGNC:8891]
BFSP1	ENSG00000125864	beaded filament structural protein 1 [Source:HGNC Symbol;Acc:HGNC:1040]
TRIM8	ENSG00000171206	tripartite motif containing 8 [Source:HGNC Symbol;Acc:HGNC:15579]
KIAA1551	ENSG00000174718	KIAA1551 [Source:HGNC Symbol;Acc:HGNC:25559]
STS	ENSG00000101846	steroid sulfatase [Source:HGNC Symbol;Acc:HGNC:11425]
P2RY2	ENSG00000175591	purinergic receptor P2Y2 [Source:HGNC Symbol;Acc:HGNC:8541]
TRIP11	ENSG00000100815	thyroid hormone receptor interactor 11 [Source:HGNC Symbol;Acc:HGNC:12305]
MEX3D	ENSG00000181588	mex-3 RNA binding family member D [Source:HGNC Symbol;Acc:HGNC:16734]
KLHDC7A	ENSG00000179023	kelch domain containing 7A [Source:HGNC Symbol;Acc:HGNC:26791]
MEX3B	ENSG00000183496	mex-3 RNA binding family member B [Source:HGNC Symbol;Acc:HGNC:25297]
LIPA	ENSG00000107798	lipase A, lysosomal acid type [Source:HGNC Symbol;Acc:HGNC:6617]
CPVL	ENSG00000106066	carboxypeptidase, vitellogenic like [Source:HGNC Symbol;Acc:HGNC:14399]
MAP4K4	ENSG00000071054	mitogen-activated protein kinase kinase kinase kinase 4 [Source:HGNC Symbol;Acc:HGNC:6866]
LACTB2	ENSG00000147592	lactamase beta 2 [Source:HGNC Symbol;Acc:HGNC:18512]
AOAH	ENSG00000136250	acyloxyacyl hydrolase [Source:HGNC Symbol;Acc:HGNC:548]
C3AR1	ENSG00000171860	complement C3a receptor 1 [Source:HGNC Symbol;Acc:HGNC:1319]
TP53TG1	ENSG00000182165	TP53 target 1 (non-protein coding) [Source:HGNC Symbol;Acc:HGNC:17026]
CERK	ENSG00000100422	ceramide kinase [Source:HGNC Symbol;Acc:HGNC:19256]
IL17RB	ENSG00000056736	interleukin 17 receptor B [Source:HGNC Symbol;Acc:HGNC:18015]
RND1	ENSG00000172602	Rho family GTPase 1 [Source:HGNC Symbol;Acc:HGNC:18314]
ITLN1	ENSG00000179914	intelectin 1 [Source:HGNC Symbol;Acc:HGNC:18259]
WHAMMP3	ENSG00000276141	WAS protein homolog associated with actin, golgi membranes and microtubules pseudogene 3 [Source:HGNC Symbol;Acc:HGNC:27892]
IL17RA	ENSG00000177663	interleukin 17 receptor A [Source:HGNC Symbol;Acc:HGNC:5985]
PTPRZ1	ENSG00000106278	protein tyrosine phosphatase, receptor type Z1 [Source:HGNC Symbol;Acc:HGNC:9685]
SLC1A4	ENSG00000115902	solute carrier family 1 member 4 [Source:HGNC Symbol;Acc:HGNC:10942]
PPP3CA	ENSG00000138814	protein phosphatase 3 catalytic subunit alpha [Source:HGNC Symbol;Acc:HGNC:9314]
GNG12	ENSG00000172380	G protein subunit gamma 12 [Source:HGNC Symbol;Acc:HGNC:19663]
FUCA1	ENSG00000179163	alpha-L-fucosidase 1 [Source:HGNC Symbol;Acc:HGNC:4006]
FUCA2	ENSG00000001036	alpha-L-fucosidase 2 [Source:HGNC Symbol;Acc:HGNC:4008]
HLA-F	ENSG00000137403,ENSG00000229698,ENSG00000237508,ENSG00000235220,ENSG00000204642,ENSG00000206509,ENSG00000234487	major histocompatibility complex, class I, F [Source:HGNC Symbol;Acc:HGNC:4963],major histocompatibility complex, class I, F [Source:HGNC Symbol;Acc:HGNC:4963],major histocompatibility complex, class I, F [Source:HGNC Symbol;Acc:HGNC:4963],major histocompatibility complex, class I, F [Source:HGNC Symbol;Acc:HGNC:4963],major histocompatibility complex, class I, F [Source:HGNC Symbol;Acc:HGNC:4963]…
SYCP2L	ENSG00000153157	synaptonemal complex protein 2 like [Source:HGNC Symbol;Acc:HGNC:21537]
LIF	ENSG00000128342	LIF, interleukin 6 family cytokine [Source:HGNC Symbol;Acc:HGNC:6596]
LIN7B	ENSG00000104863	lin-7 homolog B, crumbs cell polarity complex component [Source:HGNC Symbol;Acc:HGNC:17788]
KIAA1549	ENSG00000122778	KIAA1549 [Source:HGNC Symbol;Acc:HGNC:22219]
FUOM	ENSG00000148803	fucose mutarotase [Source:HGNC Symbol;Acc:HGNC:24733]
IDI1	ENSG00000067064	isopentenyl-diphosphate delta isomerase 1 [Source:HGNC Symbol;Acc:HGNC:5387]
FNBP1	ENSG00000187239	formin binding protein 1 [Source:HGNC Symbol;Acc:HGNC:17069]
DHTKD1	ENSG00000181192	dehydrogenase E1 and transketolase domain containing 1 [Source:HGNC Symbol;Acc:HGNC:23537]
MARCH4	ENSG00000144583	membrane associated ring-CH-type finger 4 [Source:HGNC Symbol;Acc:HGNC:29269]
MARCH3	ENSG00000173926	membrane associated ring-CH-type finger 3 [Source:HGNC Symbol;Acc:HGNC:28728]
LRRC49	ENSG00000137821	leucine rich repeat containing 49 [Source:HGNC Symbol;Acc:HGNC:25965]
BTN3A2	ENSG00000186470	butyrophilin subfamily 3 member A2 [Source:HGNC Symbol;Acc:HGNC:1139]
MICB	ENSG00000204516,ENSG00000231372,ENSG00000224378,ENSG00000231179,ENSG00000227772,ENSG00000238289,ENSG00000234218,ENSG00000206449	MHC class I polypeptide-related sequence B [Source:HGNC Symbol;Acc:HGNC:7091],MHC class I polypeptide-related sequence B [Source:HGNC Symbol;Acc:HGNC:7091],MHC class I polypeptide-related sequence B [Source:HGNC Symbol;Acc:HGNC:7091],MHC class I polypeptide-related sequence B [Source:HGNC Symbol;Acc:HGNC:7091],MHC class I polypeptide-related sequence B [Source:HGNC Symbol;Acc:HGNC:7091],MHC class…
KRT80	ENSG00000167767	keratin 80 [Source:HGNC Symbol;Acc:HGNC:27056]
B3GNT5	ENSG00000176597	UDP-GlcNAc:betaGal beta-1,3-N-acetylglucosaminyltransferase 5 [Source:HGNC Symbol;Acc:HGNC:15684]
IFNLR1	ENSG00000185436	interferon lambda receptor 1 [Source:HGNC Symbol;Acc:HGNC:18584]
RARB	ENSG00000077092	retinoic acid receptor beta [Source:HGNC Symbol;Acc:HGNC:9865]
B3GNT2	ENSG00000170340	UDP-GlcNAc:betaGal beta-1,3-N-acetylglucosaminyltransferase 2 [Source:HGNC Symbol;Acc:HGNC:15629]
DHRS9	ENSG00000073737	dehydrogenase/reductase 9 [Source:HGNC Symbol;Acc:HGNC:16888]
CCDC8	ENSG00000169515	coiled-coil domain containing 8 [Source:HGNC Symbol;Acc:HGNC:25367]
DHRS7	ENSG00000100612	dehydrogenase/reductase 7 [Source:HGNC Symbol;Acc:HGNC:21524]
DHRS4	ENSG00000157326,ENSG00000284807	dehydrogenase/reductase 4 [Source:HGNC Symbol;Acc:HGNC:16985],dehydrogenase/reductase 4 [Source:HGNC Symbol;Acc:HGNC:16985]
DHRS2	ENSG00000100867	dehydrogenase/reductase 2 [Source:HGNC Symbol;Acc:HGNC:18349]
B3GNT9	ENSG00000237172	UDP-GlcNAc:betaGal beta-1,3-N-acetylglucosaminyltransferase 9 [Source:HGNC Symbol;Acc:HGNC:28714]
ADRA2C	ENSG00000184160	adrenoceptor alpha 2C [Source:HGNC Symbol;Acc:HGNC:283]
SGK1	ENSG00000118515	serum/glucocorticoid regulated kinase 1 [Source:HGNC Symbol;Acc:HGNC:10810]
TFRC	ENSG00000072274	transferrin receptor [Source:HGNC Symbol;Acc:HGNC:11763]
MIPEP	ENSG00000027001	mitochondrial intermediate peptidase [Source:HGNC Symbol;Acc:HGNC:7104]
FGFBP2	ENSG00000137441	fibroblast growth factor binding protein 2 [Source:HGNC Symbol;Acc:HGNC:29451]
FGFBP1	ENSG00000137440	fibroblast growth factor binding protein 1 [Source:HGNC Symbol;Acc:HGNC:19695]
SLIT3	ENSG00000184347	slit guidance ligand 3 [Source:HGNC Symbol;Acc:HGNC:11087]
NTS	ENSG00000133636	neurotensin [Source:HGNC Symbol;Acc:HGNC:8038]
MACROD2	ENSG00000172264	MACRO domain containing 2 [Source:HGNC Symbol;Acc:HGNC:16126]
NABP1	ENSG00000173559	nucleic acid binding protein 1 [Source:HGNC Symbol;Acc:HGNC:26232]
CDKN2B	ENSG00000147883	cyclin dependent kinase inhibitor 2B [Source:HGNC Symbol;Acc:HGNC:1788]
CDKN2C	ENSG00000123080	cyclin dependent kinase inhibitor 2C [Source:HGNC Symbol;Acc:HGNC:1789]
JAKMIP1	ENSG00000152969	janus kinase and microtubule interacting protein 1 [Source:HGNC Symbol;Acc:HGNC:26460]
CDKN2A	ENSG00000147889	cyclin dependent kinase inhibitor 2A [Source:HGNC Symbol;Acc:HGNC:1787]
NRARP	ENSG00000198435	NOTCH regulated ankyrin repeat protein [Source:HGNC Symbol;Acc:HGNC:33843]
CDKN2D	ENSG00000129355	cyclin dependent kinase inhibitor 2D [Source:HGNC Symbol;Acc:HGNC:1790]
BARD1	ENSG00000138376	BRCA1 associated RING domain 1 [Source:HGNC Symbol;Acc:HGNC:952]
TSC22D1	ENSG00000102804	TSC22 domain family member 1 [Source:HGNC Symbol;Acc:HGNC:16826]
DAAM1	ENSG00000100592	dishevelled associated activator of morphogenesis 1 [Source:HGNC Symbol;Acc:HGNC:18142]
TSC22D3	ENSG00000157514	TSC22 domain family member 3 [Source:HGNC Symbol;Acc:HGNC:3051]
CDCA5	ENSG00000146670	cell division cycle associated 5 [Source:HGNC Symbol;Acc:HGNC:14626]
PSRC1	ENSG00000134222	proline and serine rich coiled-coil 1 [Source:HGNC Symbol;Acc:HGNC:24472]
HLA-DRB5	ENSG00000198502	major histocompatibility complex, class II, DR beta 5 [Source:HGNC Symbol;Acc:HGNC:4953]
CCDC152	ENSG00000198865	coiled-coil domain containing 152 [Source:HGNC Symbol;Acc:HGNC:34438]
MNDA	ENSG00000163563	myeloid cell nuclear differentiation antigen [Source:HGNC Symbol;Acc:HGNC:7183]
IMPA2	ENSG00000141401	inositol monophosphatase 2 [Source:HGNC Symbol;Acc:HGNC:6051]
NME7	ENSG00000143156	NME/NM23 family member 7 [Source:HGNC Symbol;Acc:HGNC:20461]
NMT2	ENSG00000152465	N-myristoyltransferase 2 [Source:HGNC Symbol;Acc:HGNC:7858]
HRK	ENSG00000135116	harakiri, BCL2 interacting protein [Source:HGNC Symbol;Acc:HGNC:5185]
SNAI2	ENSG00000019549	snail family transcriptional repressor 2 [Source:HGNC Symbol;Acc:HGNC:11094]
SFT2D2	ENSG00000213064	SFT2 domain containing 2 [Source:HGNC Symbol;Acc:HGNC:25140]
TUFT1	ENSG00000143367	tuftelin 1 [Source:HGNC Symbol;Acc:HGNC:12422]
SP100	ENSG00000067066	SP100 nuclear antigen [Source:HGNC Symbol;Acc:HGNC:11206]
OSBPL10	ENSG00000144645	oxysterol binding protein like 10 [Source:HGNC Symbol;Acc:HGNC:16395]
LRRC4C	ENSG00000148948	leucine rich repeat containing 4C [Source:HGNC Symbol;Acc:HGNC:29317]
PCDH20	ENSG00000280165	protocadherin 20 [Source:HGNC Symbol;Acc:HGNC:14257]
FN1	ENSG00000115414	fibronectin 1 [Source:HGNC Symbol;Acc:HGNC:3778]
SLC2A8	ENSG00000136856	solute carrier family 2 member 8 [Source:HGNC Symbol;Acc:HGNC:13812]
SEC31B	ENSG00000075826	SEC31 homolog B, COPII coat complex component [Source:HGNC Symbol;Acc:HGNC:23197]
SLC2A6	ENSG00000160326,ENSG00000281165	solute carrier family 2 member 6 [Source:HGNC Symbol;Acc:HGNC:11011],solute carrier family 2 member 6 [Source:HGNC Symbol;Acc:HGNC:11011]
DZIP1	ENSG00000134874	DAZ interacting zinc finger protein 1 [Source:HGNC Symbol;Acc:HGNC:20908]
SYT4	ENSG00000132872	synaptotagmin 4 [Source:HGNC Symbol;Acc:HGNC:11512]
SLC2A1	ENSG00000117394	solute carrier family 2 member 1 [Source:HGNC Symbol;Acc:HGNC:11005]
PLAGL1	ENSG00000118495	PLAG1 like zinc finger 1 [Source:HGNC Symbol;Acc:HGNC:9046]
CCL2	ENSG00000108691	C-C motif chemokine ligand 2 [Source:HGNC Symbol;Acc:HGNC:10618]
CCL3	ENSG00000278567,ENSG00000277632,ENSG00000274221	C-C motif chemokine ligand 3 [Source:HGNC Symbol;Acc:HGNC:10627],C-C motif chemokine ligand 3 [Source:HGNC Symbol;Acc:HGNC:10627],C-C motif chemokine ligand 3 [Source:HGNC Symbol;Acc:HGNC:10627]
NFATC3	ENSG00000072736	nuclear factor of activated T cells 3 [Source:HGNC Symbol;Acc:HGNC:7777]
PCED1A	ENSG00000132635	PC-esterase domain containing 1A [Source:HGNC Symbol;Acc:HGNC:16212]
SACS	ENSG00000151835	sacsin molecular chaperone [Source:HGNC Symbol;Acc:HGNC:10519]
CCL5	ENSG00000271503,ENSG00000274233	C-C motif chemokine ligand 5 [Source:HGNC Symbol;Acc:HGNC:10632],C-C motif chemokine ligand 5 [Source:HGNC Symbol;Acc:HGNC:10632]
KCNK1	ENSG00000135750	potassium two pore domain channel subfamily K member 1 [Source:HGNC Symbol;Acc:HGNC:6272]
METRNL	ENSG00000275031,ENSG00000176845	meteorin like, glial cell differentiation regulator [Source:HGNC Symbol;Acc:HGNC:27584],meteorin like, glial cell differentiation regulator [Source:HGNC Symbol;Acc:HGNC:27584]
PPFIBP2	ENSG00000166387	PPFIA binding protein 2 [Source:HGNC Symbol;Acc:HGNC:9250]
MAP2K4P1	ENSG00000269904	mitogen-activated protein kinase kinase 4 pseudogene 1 [Source:HGNC Symbol;Acc:HGNC:43837]
TEAD4	ENSG00000197905	TEA domain transcription factor 4 [Source:HGNC Symbol;Acc:HGNC:11717]
IGFL2	ENSG00000204866	IGF like family member 2 [Source:HGNC Symbol;Acc:HGNC:32929]
IGFL1	ENSG00000188293	IGF like family member 1 [Source:HGNC Symbol;Acc:HGNC:24093]
SAP30	ENSG00000164105	Sin3A associated protein 30 [Source:HGNC Symbol;Acc:HGNC:10532]
NBL1	ENSG00000158747	neuroblastoma 1, DAN family BMP antagonist [Source:HGNC Symbol;Acc:HGNC:7650]
CYB561	ENSG00000008283	cytochrome b561 [Source:HGNC Symbol;Acc:HGNC:2571]
EXO1	ENSG00000174371	exonuclease 1 [Source:HGNC Symbol;Acc:HGNC:3511]
EXO5	ENSG00000164002	exonuclease 5 [Source:HGNC Symbol;Acc:HGNC:26115]
CEACAM1	ENSG00000079385	carcinoembryonic antigen related cell adhesion molecule 1 [Source:HGNC Symbol;Acc:HGNC:1814]
NID2	ENSG00000087303	nidogen 2 [Source:HGNC Symbol;Acc:HGNC:13389]
C6orf141	ENSG00000197261	chromosome 6 open reading frame 141 [Source:HGNC Symbol;Acc:HGNC:21351]
CEACAM5	ENSG00000105388	carcinoembryonic antigen related cell adhesion molecule 5 [Source:HGNC Symbol;Acc:HGNC:1817]
CEACAM6	ENSG00000086548	carcinoembryonic antigen related cell adhesion molecule 6 [Source:HGNC Symbol;Acc:HGNC:1818]
TACSTD2	ENSG00000184292	tumor associated calcium signal transducer 2 [Source:HGNC Symbol;Acc:HGNC:11530]
PPP1R14D	ENSG00000166143	protein phosphatase 1 regulatory inhibitor subunit 14D [Source:HGNC Symbol;Acc:HGNC:14953]
ANGPT1	ENSG00000154188	angiopoietin 1 [Source:HGNC Symbol;Acc:HGNC:484]
PPP1R14C	ENSG00000198729	protein phosphatase 1 regulatory inhibitor subunit 14C [Source:HGNC Symbol;Acc:HGNC:14952]
PLEK2	ENSG00000100558	pleckstrin 2 [Source:HGNC Symbol;Acc:HGNC:19238]
RHBDL2	ENSG00000158315	rhomboid like 2 [Source:HGNC Symbol;Acc:HGNC:16083]
CD46	ENSG00000117335	CD46 molecule [Source:HGNC Symbol;Acc:HGNC:6953]
ZFPM2	ENSG00000169946	zinc finger protein, FOG family member 2 [Source:HGNC Symbol;Acc:HGNC:16700]
ENG	ENSG00000106991	endoglin [Source:HGNC Symbol;Acc:HGNC:3349]
C9orf40	ENSG00000135045	chromosome 9 open reading frame 40 [Source:HGNC Symbol;Acc:HGNC:23433]
OPTN	ENSG00000123240	optineurin [Source:HGNC Symbol;Acc:HGNC:17142]
FKBP1A	ENSG00000088832	FK506 binding protein 1A [Source:HGNC Symbol;Acc:HGNC:3711]
FZD2	ENSG00000180340	frizzled class receptor 2 [Source:HGNC Symbol;Acc:HGNC:4040]
CA12	ENSG00000074410	carbonic anhydrase 12 [Source:HGNC Symbol;Acc:HGNC:1371]
C1orf53	ENSG00000203724	chromosome 1 open reading frame 53 [Source:HGNC Symbol;Acc:HGNC:30003]
PID1	ENSG00000153823	phosphotyrosine interaction domain containing 1 [Source:HGNC Symbol;Acc:HGNC:26084]
SQSTM1	ENSG00000161011	sequestosome 1 [Source:HGNC Symbol;Acc:HGNC:11280]
IGFBPL1	ENSG00000137142	insulin like growth factor binding protein like 1 [Source:HGNC Symbol;Acc:HGNC:20081]
C1orf54	ENSG00000118292	chromosome 1 open reading frame 54 [Source:HGNC Symbol;Acc:HGNC:26258]
F12	ENSG00000131187	coagulation factor XII [Source:HGNC Symbol;Acc:HGNC:3530]
AVEN	ENSG00000169857	apoptosis and caspase activation inhibitor [Source:HGNC Symbol;Acc:HGNC:13509]
ZMYND11	ENSG00000015171	zinc finger MYND-type containing 11 [Source:HGNC Symbol;Acc:HGNC:16966]
MARC1	ENSG00000186205	mitochondrial amidoxime reducing component 1 [Source:HGNC Symbol;Acc:HGNC:26189]
MARC2	ENSG00000117791	mitochondrial amidoxime reducing component 2 [Source:HGNC Symbol;Acc:HGNC:26064]
ZNF629	ENSG00000102870	zinc finger protein 629 [Source:HGNC Symbol;Acc:HGNC:29008]
EPAS1	ENSG00000116016	endothelial PAS domain protein 1 [Source:HGNC Symbol;Acc:HGNC:3374]
SDSL	ENSG00000139410	serine dehydratase like [Source:HGNC Symbol;Acc:HGNC:30404]
FZD6	ENSG00000164930	frizzled class receptor 6 [Source:HGNC Symbol;Acc:HGNC:4044]
VWA5A	ENSG00000110002	von Willebrand factor A domain containing 5A [Source:HGNC Symbol;Acc:HGNC:6658]
ATP6V0A4	ENSG00000105929	ATPase H+ transporting V0 subunit a4 [Source:HGNC Symbol;Acc:HGNC:866]
PCDH10	ENSG00000138650	protocadherin 10 [Source:HGNC Symbol;Acc:HGNC:13404]
DEPDC1	ENSG00000024526	DEP domain containing 1 [Source:HGNC Symbol;Acc:HGNC:22949]
PCDH17	ENSG00000118946	protocadherin 17 [Source:HGNC Symbol;Acc:HGNC:14267]
GOLM1	ENSG00000135052	golgi membrane protein 1 [Source:HGNC Symbol;Acc:HGNC:15451]
USP44	ENSG00000136014	ubiquitin specific peptidase 44 [Source:HGNC Symbol;Acc:HGNC:20064]
PCDH18	ENSG00000189184	protocadherin 18 [Source:HGNC Symbol;Acc:HGNC:14268]
SLC1A1	ENSG00000106688	solute carrier family 1 member 1 [Source:HGNC Symbol;Acc:HGNC:10939]
ALKBH2	ENSG00000189046	alkB homolog 2, alpha-ketoglutarate dependent dioxygenase [Source:HGNC Symbol;Acc:HGNC:32487]
ALKBH3	ENSG00000166199	alkB homolog 3, alpha-ketoglutaratedependent dioxygenase [Source:HGNC Symbol;Acc:HGNC:30141]
CDKAL1	ENSG00000145996	CDK5 regulatory subunit associated protein 1 like 1 [Source:HGNC Symbol;Acc:HGNC:21050]
C8orf59	ENSG00000176731	chromosome 8 open reading frame 59 [Source:HGNC Symbol;Acc:HGNC:32235]
PASD1	ENSG00000166049	PAS domain containing repressor 1 [Source:HGNC Symbol;Acc:HGNC:20686]
SCD	ENSG00000099194	stearoyl-CoA desaturase [Source:HGNC Symbol;Acc:HGNC:10571]
SLC25A4	ENSG00000151729	solute carrier family 25 member 4 [Source:HGNC Symbol;Acc:HGNC:10990]
REXO2	ENSG00000076043	RNA exonuclease 2 [Source:HGNC Symbol;Acc:HGNC:17851]
RCOR2	ENSG00000167771	REST corepressor 2 [Source:HGNC Symbol;Acc:HGNC:27455]
SYNM	ENSG00000182253	synemin [Source:HGNC Symbol;Acc:HGNC:24466]
SMPD1	ENSG00000166311	sphingomyelin phosphodiesterase 1 [Source:HGNC Symbol;Acc:HGNC:11120]
RUNX1T1	ENSG00000079102	RUNX1 translocation partner 1 [Source:HGNC Symbol;Acc:HGNC:1535]
STXBP6	ENSG00000168952	syntaxin binding protein 6 [Source:HGNC Symbol;Acc:HGNC:19666]
SH3RF2	ENSG00000156463	SH3 domain containing ring finger 2 [Source:HGNC Symbol;Acc:HGNC:26299]
FLT3	ENSG00000122025	fms related tyrosine kinase 3 [Source:HGNC Symbol;Acc:HGNC:3765]
ITGBL1	ENSG00000198542	integrin subunit beta like 1 [Source:HGNC Symbol;Acc:HGNC:6164]
ZFPM1	ENSG00000179588	zinc finger protein, FOG family member 1 [Source:HGNC Symbol;Acc:HGNC:19762]
OSTM1	ENSG00000081087	osteopetrosis associated transmembrane protein 1 [Source:HGNC Symbol;Acc:HGNC:21652]
DNAJB9	ENSG00000128590	DnaJ heat shock protein family (Hsp40) member B9 [Source:HGNC Symbol;Acc:HGNC:6968]
CYP1B1	ENSG00000138061	cytochrome P450 family 1 subfamily B member 1 [Source:HGNC Symbol;Acc:HGNC:2597]
S1PR3	ENSG00000213694	sphingosine-1-phosphate receptor 3 [Source:HGNC Symbol;Acc:HGNC:3167]
S1PR2	ENSG00000267534	sphingosine-1-phosphate receptor 2 [Source:HGNC Symbol;Acc:HGNC:3169]
S1PR1	ENSG00000170989	sphingosine-1-phosphate receptor 1 [Source:HGNC Symbol;Acc:HGNC:3165]
ERCC6L	ENSG00000186871	ERCC excision repair 6 like, spindle assembly checkpoint helicase [Source:HGNC Symbol;Acc:HGNC:20794]
TMEM200A	ENSG00000164484	transmembrane protein 200A [Source:HGNC Symbol;Acc:HGNC:21075]
DNAJB6	ENSG00000105993	DnaJ heat shock protein family (Hsp40) member B6 [Source:HGNC Symbol;Acc:HGNC:14888]
CRYBG3	ENSG00000080200	crystallin beta-gamma domain containing 3 [Source:HGNC Symbol;Acc:HGNC:34427]
TMEM200B	ENSG00000253304	transmembrane protein 200B [Source:HGNC Symbol;Acc:HGNC:33785]
FANCG	ENSG00000221829	Fanconi anemia complementation group G [Source:HGNC Symbol;Acc:HGNC:3588]
CFLAR	ENSG00000003402	CASP8 and FADD like apoptosis regulator [Source:HGNC Symbol;Acc:HGNC:1876]
IFI16	ENSG00000163565	interferon gamma inducible protein 16 [Source:HGNC Symbol;Acc:HGNC:5395]
TTC28	ENSG00000100154	tetratricopeptide repeat domain 28 [Source:HGNC Symbol;Acc:HGNC:29179]
FANCB	ENSG00000181544	Fanconi anemia complementation group B [Source:HGNC Symbol;Acc:HGNC:3583]
HAS2	ENSG00000170961	hyaluronan synthase 2 [Source:HGNC Symbol;Acc:HGNC:4819]
NBN	ENSG00000104320	nibrin [Source:HGNC Symbol;Acc:HGNC:7652]
SFXN3	ENSG00000107819	sideroflexin 3 [Source:HGNC Symbol;Acc:HGNC:16087]
KISS1	ENSG00000170498	KiSS-1 metastasis suppressor [Source:HGNC Symbol;Acc:HGNC:6341]
H1F0	ENSG00000189060	H1 histone family member 0 [Source:HGNC Symbol;Acc:HGNC:4714]
HMSD	ENSG00000221887	histocompatibility minor serpin domain containing [Source:HGNC Symbol;Acc:HGNC:23037]
PODXL2	ENSG00000114631	podocalyxin like 2 [Source:HGNC Symbol;Acc:HGNC:17936]
RCL1	ENSG00000120158	RNA terminal phosphate cyclase like 1 [Source:HGNC Symbol;Acc:HGNC:17687]
E2F5	ENSG00000133740	E2F transcription factor 5 [Source:HGNC Symbol;Acc:HGNC:3119]
FIGNL1	ENSG00000132436	fidgetin like 1 [Source:HGNC Symbol;Acc:HGNC:13286]
SRD5A3	ENSG00000128039	steroid 5 alpha-reductase 3 [Source:HGNC Symbol;Acc:HGNC:25812]
ENO2	ENSG00000111674	enolase 2 [Source:HGNC Symbol;Acc:HGNC:3353]
ENO3	ENSG00000108515	enolase 3 [Source:HGNC Symbol;Acc:HGNC:3354]
SYTL1	ENSG00000142765	synaptotagmin like 1 [Source:HGNC Symbol;Acc:HGNC:15584]
FGF12	ENSG00000114279	fibroblast growth factor 12 [Source:HGNC Symbol;Acc:HGNC:3668]
BNC1	ENSG00000169594	basonuclin 1 [Source:HGNC Symbol;Acc:HGNC:1081]
FRY	ENSG00000073910	FRY microtubule binding protein [Source:HGNC Symbol;Acc:HGNC:20367]
SYCP2	ENSG00000196074	synaptonemal complex protein 2 [Source:HGNC Symbol;Acc:HGNC:11490]
FGF11	ENSG00000161958,ENSG00000283903	fibroblast growth factor 11 [Source:HGNC Symbol;Acc:HGNC:3667],fibroblast growth factor 11 [Source:HGNC Symbol;Acc:HGNC:3667]
ZMAT3	ENSG00000172667	zinc finger matrin-type 3 [Source:HGNC Symbol;Acc:HGNC:29983]
COL17A1	ENSG00000065618	collagen type XVII alpha 1 chain [Source:HGNC Symbol;Acc:HGNC:2194]
TES	ENSG00000135269	testin LIM domain protein [Source:HGNC Symbol;Acc:HGNC:14620]
FAXC	ENSG00000146267	failed axon connections homolog [Source:HGNC Symbol;Acc:HGNC:20742]
RAB26	ENSG00000167964	RAB26, member RAS oncogene family [Source:HGNC Symbol;Acc:HGNC:14259]
SLC22A18	ENSG00000276130,ENSG00000110628	solute carrier family 22 member 18 [Source:HGNC Symbol;Acc:HGNC:10964],solute carrier family 22 member 18 [Source:HGNC Symbol;Acc:HGNC:10964]
ACOX2	ENSG00000168306	acyl-CoA oxidase 2 [Source:HGNC Symbol;Acc:HGNC:120]
SLC25A19	ENSG00000125454	solute carrier family 25 member 19 [Source:HGNC Symbol;Acc:HGNC:14409]
GPT2	ENSG00000166123	glutamic--pyruvic transaminase 2 [Source:HGNC Symbol;Acc:HGNC:18062]
IRS1	ENSG00000169047	insulin receptor substrate 1 [Source:HGNC Symbol;Acc:HGNC:6125]
IRS2	ENSG00000185950	insulin receptor substrate 2 [Source:HGNC Symbol;Acc:HGNC:6126]
HOXA7	ENSG00000122592	homeobox A7 [Source:HGNC Symbol;Acc:HGNC:5108]
TRAPPC6A	ENSG00000007255	trafficking protein particle complex 6A [Source:HGNC Symbol;Acc:HGNC:23069]
CDK2	ENSG00000123374	cyclin dependent kinase 2 [Source:HGNC Symbol;Acc:HGNC:1771]
HOXA2	ENSG00000105996	homeobox A2 [Source:HGNC Symbol;Acc:HGNC:5103]
CDK6	ENSG00000105810	cyclin dependent kinase 6 [Source:HGNC Symbol;Acc:HGNC:1777]
THAP9	ENSG00000168152	THAP domain containing 9 [Source:HGNC Symbol;Acc:HGNC:23192]
IGLL1	ENSG00000128322	immunoglobulin lambda like polypeptide 1 [Source:HGNC Symbol;Acc:HGNC:5870]
TAF9B	ENSG00000187325	TATA-box binding protein associated factor 9b [Source:HGNC Symbol;Acc:HGNC:17306]
FGF14	ENSG00000102466	fibroblast growth factor 14 [Source:HGNC Symbol;Acc:HGNC:3671]
HAPLN1	ENSG00000145681	hyaluronan and proteoglycan link protein 1 [Source:HGNC Symbol;Acc:HGNC:2380]
ZNFX1	ENSG00000124201	zinc finger NFX1-type containing 1 [Source:HGNC Symbol;Acc:HGNC:29271]
HOXA9	ENSG00000078399	homeobox A9 [Source:HGNC Symbol;Acc:HGNC:5109]
AMOTL1	ENSG00000166025	angiomotin like 1 [Source:HGNC Symbol;Acc:HGNC:17811]
NCAM2	ENSG00000154654	neural cell adhesion molecule 2 [Source:HGNC Symbol;Acc:HGNC:7657]
PTK2	ENSG00000169398	protein tyrosine kinase 2 [Source:HGNC Symbol;Acc:HGNC:9611]
LCN2	ENSG00000148346	lipocalin 2 [Source:HGNC Symbol;Acc:HGNC:6526]
RARRES3	ENSG00000133321	retinoic acid receptor responder 3 [Source:HGNC Symbol;Acc:HGNC:9869]
MSH2	ENSG00000095002	mutS homolog 2 [Source:HGNC Symbol;Acc:HGNC:7325]
CEP55	ENSG00000138180	centrosomal protein 55 [Source:HGNC Symbol;Acc:HGNC:1161]
MGLL	ENSG00000074416	monoglyceride lipase [Source:HGNC Symbol;Acc:HGNC:17038]
PRKAA2	ENSG00000162409	protein kinase AMP-activated catalytic subunit alpha 2 [Source:HGNC Symbol;Acc:HGNC:9377]
MSH6	ENSG00000116062	mutS homolog 6 [Source:HGNC Symbol;Acc:HGNC:7329]
CYB5A	ENSG00000166347	cytochrome b5 type A [Source:HGNC Symbol;Acc:HGNC:2570]
LIMS1	ENSG00000169756	LIM zinc finger domain containing 1 [Source:HGNC Symbol;Acc:HGNC:6616]
ARMCX1	ENSG00000126947	armadillo repeat containing, X-linked 1 [Source:HGNC Symbol;Acc:HGNC:18073]
GAL3ST1	ENSG00000128242	galactose-3-O-sulfotransferase 1 [Source:HGNC Symbol;Acc:HGNC:24240]
E2F8	ENSG00000129173	E2F transcription factor 8 [Source:HGNC Symbol;Acc:HGNC:24727]
ODC1	ENSG00000115758	ornithine decarboxylase 1 [Source:HGNC Symbol;Acc:HGNC:8109]
SOSTDC1	ENSG00000171243	sclerostin domain containing 1 [Source:HGNC Symbol;Acc:HGNC:21748]
CD320	ENSG00000167775	CD320 molecule [Source:HGNC Symbol;Acc:HGNC:16692]
CNIH3	ENSG00000143786	cornichon family AMPA receptor auxiliary protein 3 [Source:HGNC Symbol;Acc:HGNC:26802]
RGL1	ENSG00000143344	ral guanine nucleotide dissociation stimulator like 1 [Source:HGNC Symbol;Acc:HGNC:30281]
SUN3	ENSG00000164744	Sad1 and UNC84 domain containing 3 [Source:HGNC Symbol;Acc:HGNC:22429]
SCN2A	ENSG00000136531	sodium voltage-gated channel alpha subunit 2 [Source:HGNC Symbol;Acc:HGNC:10588]
DNAJC15	ENSG00000120675	DnaJ heat shock protein family (Hsp40) member C15 [Source:HGNC Symbol;Acc:HGNC:20325]
ARHGDIB	ENSG00000111348	Rho GDP dissociation inhibitor beta [Source:HGNC Symbol;Acc:HGNC:679]
TNFRSF18	ENSG00000186891	TNF receptor superfamily member 18 [Source:HGNC Symbol;Acc:HGNC:11914]
SLFN11	ENSG00000172716	schlafen family member 11 [Source:HGNC Symbol;Acc:HGNC:26633]
C16orf45	ENSG00000278823,ENSG00000166780	chromosome 16 open reading frame 45 [Source:HGNC Symbol;Acc:HGNC:19213],chromosome 16 open reading frame 45 [Source:HGNC Symbol;Acc:HGNC:19213]
MGAT4A	ENSG00000071073	mannosyl (alpha-1,3-)-glycoprotein beta-1,4-N-acetylglucosaminyltransferase, isozyme A [Source:HGNC Symbol;Acc:HGNC:7047]
RNF19A	ENSG00000034677	ring finger protein 19A, RBR E3 ubiquitin protein ligase [Source:HGNC Symbol;Acc:HGNC:13432]
PRR15	ENSG00000176532	proline rich 15 [Source:HGNC Symbol;Acc:HGNC:22310]
FEM1B	ENSG00000169018	fem-1 homolog B [Source:HGNC Symbol;Acc:HGNC:3649]
ASF1A	ENSG00000111875	anti-silencing function 1A histone chaperone [Source:HGNC Symbol;Acc:HGNC:20995]
ASF1B	ENSG00000105011	anti-silencing function 1B histone chaperone [Source:HGNC Symbol;Acc:HGNC:20996]
DNAJC19	ENSG00000205981	DnaJ heat shock protein family (Hsp40) member C19 [Source:HGNC Symbol;Acc:HGNC:30528]
PRKCI	ENSG00000163558	protein kinase C iota [Source:HGNC Symbol;Acc:HGNC:9404]
MATN3	ENSG00000132031	matrilin 3 [Source:HGNC Symbol;Acc:HGNC:6909]
GREM1	ENSG00000166923,ENSG00000282046	gremlin 1, DAN family BMP antagonist [Source:HGNC Symbol;Acc:HGNC:2001],gremlin 1, DAN family BMP antagonist [Source:HGNC Symbol;Acc:HGNC:2001]
PRKCB	ENSG00000166501	protein kinase C beta [Source:HGNC Symbol;Acc:HGNC:9395]
ATP10D	ENSG00000145246	ATPase phospholipid transporting 10D (putative) [Source:HGNC Symbol;Acc:HGNC:13549]
PRKCD	ENSG00000163932	protein kinase C delta [Source:HGNC Symbol;Acc:HGNC:9399]
TANC2	ENSG00000170921	tetratricopeptide repeat, ankyrin repeat and coiled-coil containing 2 [Source:HGNC Symbol;Acc:HGNC:30212]
CELF2	ENSG00000048740	CUGBP Elav-like family member 2 [Source:HGNC Symbol;Acc:HGNC:2550]
PADI3	ENSG00000142619,ENSG00000280549	peptidyl arginine deiminase 3 [Source:HGNC Symbol;Acc:HGNC:18337],peptidyl arginine deiminase 3 [Source:HGNC Symbol;Acc:HGNC:18337]
CES2	ENSG00000172831	carboxylesterase 2 [Source:HGNC Symbol;Acc:HGNC:1864]
LMAN1	ENSG00000074695	lectin, mannose binding 1 [Source:HGNC Symbol;Acc:HGNC:6631]
EBF1	ENSG00000164330	early B cell factor 1 [Source:HGNC Symbol;Acc:HGNC:3126]
TRABD2A	ENSG00000186854	TraB domain containing 2A [Source:HGNC Symbol;Acc:HGNC:27013]
HIST1H3H	ENSG00000278828	histone cluster 1 H3 family member h [Source:HGNC Symbol;Acc:HGNC:4775]
SCML1	ENSG00000047634	Scm polycomb group protein like 1 [Source:HGNC Symbol;Acc:HGNC:10580]
AGTPBP1	ENSG00000135049	ATP/GTP binding protein 1 [Source:HGNC Symbol;Acc:HGNC:17258]
PAPSS2	ENSG00000198682	3'-phosphoadenosine 5'-phosphosulfate synthase 2 [Source:HGNC Symbol;Acc:HGNC:8604]
BDH1	ENSG00000275544,ENSG00000161267	3-hydroxybutyrate dehydrogenase 1 [Source:HGNC Symbol;Acc:HGNC:1027],3-hydroxybutyrate dehydrogenase 1 [Source:HGNC Symbol;Acc:HGNC:1027]
SEC11C	ENSG00000166562	SEC11 homolog C, signal peptidase complex subunit [Source:HGNC Symbol;Acc:HGNC:23400]
MATK	ENSG00000007264	megakaryocyte-associated tyrosine kinase [Source:HGNC Symbol;Acc:HGNC:6906]
DDX25	ENSG00000109832	DEAD-box helicase 25 [Source:HGNC Symbol;Acc:HGNC:18698]
GULP1	ENSG00000144366	GULP, engulfment adaptor PTB domain containing 1 [Source:HGNC Symbol;Acc:HGNC:18649]
IGDCC4	ENSG00000103742	immunoglobulin superfamily DCC subclass member 4 [Source:HGNC Symbol;Acc:HGNC:13770]
TWSG1	ENSG00000128791	twisted gastrulation BMP signaling modulator 1 [Source:HGNC Symbol;Acc:HGNC:12429]
NRIP1	ENSG00000180530	nuclear receptor interacting protein 1 [Source:HGNC Symbol;Acc:HGNC:8001]
NRIP3	ENSG00000175352	nuclear receptor interacting protein 3 [Source:HGNC Symbol;Acc:HGNC:1167]
TYMS	ENSG00000176890	thymidylate synthetase [Source:HGNC Symbol;Acc:HGNC:12441]
GSTP1	ENSG00000084207	glutathione S-transferase pi 1 [Source:HGNC Symbol;Acc:HGNC:4638]
WDR77	ENSG00000116455	WD repeat domain 77 [Source:HGNC Symbol;Acc:HGNC:29652]
ZNF92	ENSG00000146757	zinc finger protein 92 [Source:HGNC Symbol;Acc:HGNC:13168]
SH3BGR	ENSG00000185437	SH3 domain binding glutamate rich protein [Source:HGNC Symbol;Acc:HGNC:10822]
PTHLH	ENSG00000087494	parathyroid hormone like hormone [Source:HGNC Symbol;Acc:HGNC:9607]
FUT8	ENSG00000033170	fucosyltransferase 8 [Source:HGNC Symbol;Acc:HGNC:4019]
SCIN	ENSG00000006747	scinderin [Source:HGNC Symbol;Acc:HGNC:21695]
FKBP14	ENSG00000106080	FK506 binding protein 14 [Source:HGNC Symbol;Acc:HGNC:18625]
ROBO2	ENSG00000185008	roundabout guidance receptor 2 [Source:HGNC Symbol;Acc:HGNC:10250]
ADD3	ENSG00000148700	adducin 3 [Source:HGNC Symbol;Acc:HGNC:245]
UBE2J1	ENSG00000198833	ubiquitin conjugating enzyme E2 J1 [Source:HGNC Symbol;Acc:HGNC:17598]
ACTG2	ENSG00000163017	actin, gamma 2, smooth muscle, enteric [Source:HGNC Symbol;Acc:HGNC:145]
NT5E	ENSG00000135318	5'-nucleotidase ecto [Source:HGNC Symbol;Acc:HGNC:8021]
FBXO16	ENSG00000214050	F-box protein 16 [Source:HGNC Symbol;Acc:HGNC:13618]
DAPL1	ENSG00000163331	death associated protein like 1 [Source:HGNC Symbol;Acc:HGNC:21490]
HIST1H1D	ENSG00000124575	histone cluster 1 H1 family member d [Source:HGNC Symbol;Acc:HGNC:4717]
QPCT	ENSG00000115828	glutaminyl-peptide cyclotransferase [Source:HGNC Symbol;Acc:HGNC:9753]
SFTA2	ENSG00000230072,ENSG00000225454,ENSG00000224246,ENSG00000237814,ENSG00000206465,ENSG00000196260	surfactant associated 2 [Source:HGNC Symbol;Acc:HGNC:18386],surfactant associated 2 [Source:HGNC Symbol;Acc:HGNC:18386],surfactant associated 2 [Source:HGNC Symbol;Acc:HGNC:18386],surfactant associated 2 [Source:HGNC Symbol;Acc:HGNC:18386],surfactant associated 2 [Source:HGNC Symbol;Acc:HGNC:18386],surfactant associated 2 [Source:HGNC Symbol;Acc:HGNC:18386]
LTBR	ENSG00000111321	lymphotoxin beta receptor [Source:HGNC Symbol;Acc:HGNC:6718]
PPP1R3C	ENSG00000119938	protein phosphatase 1 regulatory subunit 3C [Source:HGNC Symbol;Acc:HGNC:9293]
PPP1R3B	ENSG00000173281,ENSG00000285343	protein phosphatase 1 regulatory subunit 3B [Source:HGNC Symbol;Acc:HGNC:14942],protein phosphatase 1 regulatory subunit 3B [Source:HGNC Symbol;Acc:HGNC:14942]
PROX1	ENSG00000117707	prospero homeobox 1 [Source:HGNC Symbol;Acc:HGNC:9459]
TIAM1	ENSG00000156299	T cell lymphoma invasion and metastasis 1 [Source:HGNC Symbol;Acc:HGNC:11805]
PARD6G	ENSG00000178184	par-6 family cell polarity regulator gamma [Source:HGNC Symbol;Acc:HGNC:16076]
CYP4F11	ENSG00000171903	cytochrome P450 family 4 subfamily F member 11 [Source:HGNC Symbol;Acc:HGNC:13265]
DEAF1	ENSG00000177030,ENSG00000282712	DEAF1, transcription factor [Source:HGNC Symbol;Acc:HGNC:14677],DEAF1, transcription factor [Source:HGNC Symbol;Acc:HGNC:14677]
PARD6B	ENSG00000124171	par-6 family cell polarity regulator beta [Source:HGNC Symbol;Acc:HGNC:16245]
CCDC92	ENSG00000275035,ENSG00000119242	coiled-coil domain containing 92 [Source:HGNC Symbol;Acc:HGNC:29563],coiled-coil domain containing 92 [Source:HGNC Symbol;Acc:HGNC:29563]
ADK	ENSG00000156110	adenosine kinase [Source:HGNC Symbol;Acc:HGNC:257]
MIA	ENSG00000261857	melanoma inhibitory activity [Source:HGNC Symbol;Acc:HGNC:7076]
MARCKS	ENSG00000277443	myristoylated alanine rich protein kinase C substrate [Source:HGNC Symbol;Acc:HGNC:6759]
PLA2G3	ENSG00000100078	phospholipase A2 group III [Source:HGNC Symbol;Acc:HGNC:17934]
MARVELD2	ENSG00000274671,ENSG00000152939	MARVEL domain containing 2 [Source:HGNC Symbol;Acc:HGNC:26401],MARVEL domain containing 2 [Source:HGNC Symbol;Acc:HGNC:26401]
TPGS2	ENSG00000134779	tubulin polyglutamylase complex subunit 2 [Source:HGNC Symbol;Acc:HGNC:24561]
PDZRN3	ENSG00000121440	PDZ domain containing ring finger 3 [Source:HGNC Symbol;Acc:HGNC:17704]
NUP210	ENSG00000132182	nucleoporin 210 [Source:HGNC Symbol;Acc:HGNC:30052]
SETDB2	ENSG00000136169	SET domain bifurcated 2 [Source:HGNC Symbol;Acc:HGNC:20263]
TRPV2	ENSG00000187688	transient receptor potential cation channel subfamily V member 2 [Source:HGNC Symbol;Acc:HGNC:18082]
CTSH	ENSG00000103811	cathepsin H [Source:HGNC Symbol;Acc:HGNC:2535]
ERBB3	ENSG00000065361	erb-b2 receptor tyrosine kinase 3 [Source:HGNC Symbol;Acc:HGNC:3431]
FAM131C	ENSG00000185519	family with sequence similarity 131 member C [Source:HGNC Symbol;Acc:HGNC:26717]
ZNF177	ENSG00000188629	zinc finger protein 177 [Source:HGNC Symbol;Acc:HGNC:12966]
KRTAP1-5	ENSG00000221852,ENSG00000261862	keratin associated protein 1-5 [Source:HGNC Symbol;Acc:HGNC:16777],keratin associated protein 1-5 [Source:HGNC Symbol;Acc:HGNC:16777]
SHC2	ENSG00000129946	SHC adaptor protein 2 [Source:HGNC Symbol;Acc:HGNC:29869]
CTSO	ENSG00000263238,ENSG00000256043	cathepsin O [Source:HGNC Symbol;Acc:HGNC:2542],cathepsin O [Source:HGNC Symbol;Acc:HGNC:2542]
CTSA	ENSG00000064601	cathepsin A [Source:HGNC Symbol;Acc:HGNC:9251]
CTSB	ENSG00000164733	cathepsin B [Source:HGNC Symbol;Acc:HGNC:2527]
CTSC	ENSG00000109861	cathepsin C [Source:HGNC Symbol;Acc:HGNC:2528]
CTSE	ENSG00000196188	cathepsin E [Source:HGNC Symbol;Acc:HGNC:2530]
CTSF	ENSG00000174080	cathepsin F [Source:HGNC Symbol;Acc:HGNC:2531]
CTSG	ENSG00000100448	cathepsin G [Source:HGNC Symbol;Acc:HGNC:2532]
POSTN	ENSG00000133110	periostin [Source:HGNC Symbol;Acc:HGNC:16953]
CTSZ	ENSG00000101160	cathepsin Z [Source:HGNC Symbol;Acc:HGNC:2547]
FHOD3	ENSG00000134775	formin homology 2 domain containing 3 [Source:HGNC Symbol;Acc:HGNC:26178]
NACAD	ENSG00000136274	NAC alpha domain containing [Source:HGNC Symbol;Acc:HGNC:22196]
LAMC1	ENSG00000135862	laminin subunit gamma 1 [Source:HGNC Symbol;Acc:HGNC:6492]
HECA	ENSG00000112406	hdc homolog, cell cycle regulator [Source:HGNC Symbol;Acc:HGNC:21041]
TMEM101	ENSG00000091947	transmembrane protein 101 [Source:HGNC Symbol;Acc:HGNC:28653]
CTSS	ENSG00000163131	cathepsin S [Source:HGNC Symbol;Acc:HGNC:2545]
TMEM107	ENSG00000179029	transmembrane protein 107 [Source:HGNC Symbol;Acc:HGNC:28128]
FGFR3	ENSG00000068078	fibroblast growth factor receptor 3 [Source:HGNC Symbol;Acc:HGNC:3690]
FGFR1	ENSG00000077782	fibroblast growth factor receptor 1 [Source:HGNC Symbol;Acc:HGNC:3688]
CXCL1	ENSG00000163739	C-X-C motif chemokine ligand 1 [Source:HGNC Symbol;Acc:HGNC:4602]
NME5	ENSG00000112981	NME/NM23 family member 5 [Source:HGNC Symbol;Acc:HGNC:7853]
CXCL3	ENSG00000163734	C-X-C motif chemokine ligand 3 [Source:HGNC Symbol;Acc:HGNC:4604]
CXCL2	ENSG00000081041	C-X-C motif chemokine ligand 2 [Source:HGNC Symbol;Acc:HGNC:4603]
CXCL5	ENSG00000163735	C-X-C motif chemokine ligand 5 [Source:HGNC Symbol;Acc:HGNC:10642]
B3GALNT1	ENSG00000169255	beta-1,3-N-acetylgalactosaminyltransferase 1 (globoside blood group) [Source:HGNC Symbol;Acc:HGNC:918]
INPP5F	ENSG00000198825	inositol polyphosphate-5-phosphatase F [Source:HGNC Symbol;Acc:HGNC:17054]
CXCL6	ENSG00000124875	C-X-C motif chemokine ligand 6 [Source:HGNC Symbol;Acc:HGNC:10643]
SYK	ENSG00000165025	spleen associated tyrosine kinase [Source:HGNC Symbol;Acc:HGNC:11491]
TMEM51	ENSG00000171729	transmembrane protein 51 [Source:HGNC Symbol;Acc:HGNC:25488]
RAI14	ENSG00000039560	retinoic acid induced 14 [Source:HGNC Symbol;Acc:HGNC:14873]
NINL	ENSG00000101004	ninein like [Source:HGNC Symbol;Acc:HGNC:29163]
FREM2	ENSG00000150893	FRAS1 related extracellular matrix protein 2 [Source:HGNC Symbol;Acc:HGNC:25396]
FKBP1B	ENSG00000119782	FK506 binding protein 1B [Source:HGNC Symbol;Acc:HGNC:3712]
PRSS21	ENSG00000007038,ENSG00000282838	serine protease 21 [Source:HGNC Symbol;Acc:HGNC:9485],serine protease 21 [Source:HGNC Symbol;Acc:HGNC:9485]
AMMECR1	ENSG00000101935	Alport syndrome, mental retardation, midface hypoplasia and elliptocytosis chromosomal region gene 1 [Source:HGNC Symbol;Acc:HGNC:467]
MSANTD4	ENSG00000170903	Myb/SANT DNA binding domain containing 4 with coiled-coils [Source:HGNC Symbol;Acc:HGNC:29383]
LXN	ENSG00000079257	latexin [Source:HGNC Symbol;Acc:HGNC:13347]
PRRX2	ENSG00000167157	paired related homeobox 2 [Source:HGNC Symbol;Acc:HGNC:21338]
MANEAL	ENSG00000185090	mannosidase endo-alpha like [Source:HGNC Symbol;Acc:HGNC:26452]
SHC1	ENSG00000160691	SHC adaptor protein 1 [Source:HGNC Symbol;Acc:HGNC:10840]
RCBTB2	ENSG00000136161	RCC1 and BTB domain containing protein 2 [Source:HGNC Symbol;Acc:HGNC:1914]
RASSF2	ENSG00000101265	Ras association domain family member 2 [Source:HGNC Symbol;Acc:HGNC:9883]
EMB	ENSG00000170571	embigin [Source:HGNC Symbol;Acc:HGNC:30465]
SORBS2	ENSG00000154556	sorbin and SH3 domain containing 2 [Source:HGNC Symbol;Acc:HGNC:24098]
PDZK1IP1	ENSG00000162366	PDZK1 interacting protein 1 [Source:HGNC Symbol;Acc:HGNC:16887]
MYADM	ENSG00000179820	myeloid associated differentiation marker [Source:HGNC Symbol;Acc:HGNC:7544]
FBLIM1	ENSG00000162458	filamin binding LIM protein 1 [Source:HGNC Symbol;Acc:HGNC:24686]
IL1RN	ENSG00000136689	interleukin 1 receptor antagonist [Source:HGNC Symbol;Acc:HGNC:6000]
NUDT8	ENSG00000167799	nudix hydrolase 8 [Source:HGNC Symbol;Acc:HGNC:8055]
PYCR1	ENSG00000183010	pyrroline-5-carboxylate reductase 1 [Source:HGNC Symbol;Acc:HGNC:9721]
NT5M	ENSG00000205309	5',3'-nucleotidase, mitochondrial [Source:HGNC Symbol;Acc:HGNC:15769]
SLC18B1	ENSG00000146409	solute carrier family 18 member B1 [Source:HGNC Symbol;Acc:HGNC:21573]
GDA	ENSG00000119125	guanine deaminase [Source:HGNC Symbol;Acc:HGNC:4212]
AHNAK	ENSG00000124942	AHNAK nucleoprotein [Source:HGNC Symbol;Acc:HGNC:347]
DCTD	ENSG00000129187	dCMP deaminase [Source:HGNC Symbol;Acc:HGNC:2710]
AFF3	ENSG00000144218	AF4/FMR2 family member 3 [Source:HGNC Symbol;Acc:HGNC:6473]
VPS37B	ENSG00000139722	VPS37B, ESCRT-I subunit [Source:HGNC Symbol;Acc:HGNC:25754]
PDPN	ENSG00000162493	podoplanin [Source:HGNC Symbol;Acc:HGNC:29602]
PNPLA3	ENSG00000100344	patatin like phospholipase domain containing 3 [Source:HGNC Symbol;Acc:HGNC:18590]
ECH1	ENSG00000104823,ENSG00000282853	enoyl-CoA hydratase 1 [Source:HGNC Symbol;Acc:HGNC:3149],enoyl-CoA hydratase 1 [Source:HGNC Symbol;Acc:HGNC:3149]
TIAM2	ENSG00000146426	T cell lymphoma invasion and metastasis 2 [Source:HGNC Symbol;Acc:HGNC:11806]
CARD8	ENSG00000105483	caspase recruitment domain family member 8 [Source:HGNC Symbol;Acc:HGNC:17057]
TMEM40	ENSG00000088726	transmembrane protein 40 [Source:HGNC Symbol;Acc:HGNC:25620]
ZNF431	ENSG00000196705	zinc finger protein 431 [Source:HGNC Symbol;Acc:HGNC:20809]
SHC3	ENSG00000148082	SHC adaptor protein 3 [Source:HGNC Symbol;Acc:HGNC:18181]
NPPB	ENSG00000120937	natriuretic peptide B [Source:HGNC Symbol;Acc:HGNC:7940]
GBP1	ENSG00000117228	guanylate binding protein 1 [Source:HGNC Symbol;Acc:HGNC:4182]
P4HA1	ENSG00000122884	prolyl 4-hydroxylase subunit alpha 1 [Source:HGNC Symbol;Acc:HGNC:8546]
MAP1B	ENSG00000131711	microtubule associated protein 1B [Source:HGNC Symbol;Acc:HGNC:6836]
GFOD1	ENSG00000145990	glucose-fructose oxidoreductase domain containing 1 [Source:HGNC Symbol;Acc:HGNC:21096]
ERP27	ENSG00000139055	endoplasmic reticulum protein 27 [Source:HGNC Symbol;Acc:HGNC:26495]
FRZB	ENSG00000162998	frizzled related protein [Source:HGNC Symbol;Acc:HGNC:3959]
PHKA1	ENSG00000067177	phosphorylase kinase regulatory subunit alpha 1 [Source:HGNC Symbol;Acc:HGNC:8925]
VGF	ENSG00000128564	VGF nerve growth factor inducible [Source:HGNC Symbol;Acc:HGNC:12684]
MEIOB	ENSG00000162039,ENSG00000282650	meiosis specific with OB domains [Source:HGNC Symbol;Acc:HGNC:28569],meiosis specific with OB domains [Source:HGNC Symbol;Acc:HGNC:28569]
KATNAL1	ENSG00000102781	katanin catalytic subunit A1 like 1 [Source:HGNC Symbol;Acc:HGNC:28361]
PHKA2	ENSG00000044446	phosphorylase kinase regulatory subunit alpha 2 [Source:HGNC Symbol;Acc:HGNC:8926]
PDP1	ENSG00000164951	pyruvate dehyrogenase phosphatase catalytic subunit 1 [Source:HGNC Symbol;Acc:HGNC:9279]
MAN2A1	ENSG00000112893	mannosidase alpha class 2A member 1 [Source:HGNC Symbol;Acc:HGNC:6824]
CCP110	ENSG00000103540	centriolar coiled-coil protein 110 [Source:HGNC Symbol;Acc:HGNC:24342]
FRMD5	ENSG00000171877	FERM domain containing 5 [Source:HGNC Symbol;Acc:HGNC:28214]
FRMD6	ENSG00000139926	FERM domain containing 6 [Source:HGNC Symbol;Acc:HGNC:19839]
TMEM237	ENSG00000155755	transmembrane protein 237 [Source:HGNC Symbol;Acc:HGNC:14432]
DNER	ENSG00000187957	delta/notch like EGF repeat containing [Source:HGNC Symbol;Acc:HGNC:24456]
RAD18	ENSG00000070950	RAD18, E3 ubiquitin protein ligase [Source:HGNC Symbol;Acc:HGNC:18278]
SH3BGRL3	ENSG00000142669	SH3 domain binding glutamate rich protein like 3 [Source:HGNC Symbol;Acc:HGNC:15568]
ABCA12	ENSG00000144452	ATP binding cassette subfamily A member 12 [Source:HGNC Symbol;Acc:HGNC:14637]
ABCA13	ENSG00000179869	ATP binding cassette subfamily A member 13 [Source:HGNC Symbol;Acc:HGNC:14638]
DSCR8	ENSG00000198054	Down syndrome critical region 8 (non-protein coding) [Source:HGNC Symbol;Acc:HGNC:16707]
FAM162B	ENSG00000183807	family with sequence similarity 162 member B [Source:HGNC Symbol;Acc:HGNC:21549]
NAA11	ENSG00000156269	N(alpha)-acetyltransferase 11, NatA catalytic subunit [Source:HGNC Symbol;Acc:HGNC:28125]
MED13L	ENSG00000123066	mediator complex subunit 13 like [Source:HGNC Symbol;Acc:HGNC:22962]
ARHGEF9	ENSG00000131089	Cdc42 guanine nucleotide exchange factor 9 [Source:HGNC Symbol;Acc:HGNC:14561]
SPR	ENSG00000116096	sepiapterin reductase [Source:HGNC Symbol;Acc:HGNC:11257]
FGGY	ENSG00000172456	FGGY carbohydrate kinase domain containing [Source:HGNC Symbol;Acc:HGNC:25610]
WNT10A	ENSG00000135925	Wnt family member 10A [Source:HGNC Symbol;Acc:HGNC:13829]
HLTF	ENSG00000071794	helicase like transcription factor [Source:HGNC Symbol;Acc:HGNC:11099]
ARHGEF26	ENSG00000277101,ENSG00000114790	Rho guanine nucleotide exchange factor 26 [Source:HGNC Symbol;Acc:HGNC:24490],Rho guanine nucleotide exchange factor 26 [Source:HGNC Symbol;Acc:HGNC:24490]
UBE2T	ENSG00000077152	ubiquitin conjugating enzyme E2 T [Source:HGNC Symbol;Acc:HGNC:25009]
COL12A1	ENSG00000111799	collagen type XII alpha 1 chain [Source:HGNC Symbol;Acc:HGNC:2188]
PTGFR	ENSG00000122420	prostaglandin F receptor [Source:HGNC Symbol;Acc:HGNC:9600]
VSTM2L	ENSG00000132821	V-set and transmembrane domain containing 2 like [Source:HGNC Symbol;Acc:HGNC:16096]
RABL2A	ENSG00000144134	RAB, member of RAS oncogene family like 2A [Source:HGNC Symbol;Acc:HGNC:9799]
ADAMTS9	ENSG00000163638	ADAM metallopeptidase with thrombospondin type 1 motif 9 [Source:HGNC Symbol;Acc:HGNC:13202]
ILK	ENSG00000166333	integrin linked kinase [Source:HGNC Symbol;Acc:HGNC:6040]
RPRML	ENSG00000179673	reprimo like [Source:HGNC Symbol;Acc:HGNC:32422]
GNG11	ENSG00000127920	G protein subunit gamma 11 [Source:HGNC Symbol;Acc:HGNC:4403]
KRT1	ENSG00000167768	keratin 1 [Source:HGNC Symbol;Acc:HGNC:6412]
UCP2	ENSG00000175567	uncoupling protein 2 [Source:HGNC Symbol;Acc:HGNC:12518]
FST	ENSG00000134363	follistatin [Source:HGNC Symbol;Acc:HGNC:3971]
DYNLT3	ENSG00000165169	dynein light chain Tctex-type 3 [Source:HGNC Symbol;Acc:HGNC:11694]
KRT4	ENSG00000170477	keratin 4 [Source:HGNC Symbol;Acc:HGNC:6441]
SRGN	ENSG00000122862	serglycin [Source:HGNC Symbol;Acc:HGNC:9361]
IL1A	ENSG00000115008	interleukin 1 alpha [Source:HGNC Symbol;Acc:HGNC:5991]
IL1B	ENSG00000125538	interleukin 1 beta [Source:HGNC Symbol;Acc:HGNC:5992]
BTBD16	ENSG00000138152	BTB domain containing 16 [Source:HGNC Symbol;Acc:HGNC:26340]
BTBD11	ENSG00000151136	BTB domain containing 11 [Source:HGNC Symbol;Acc:HGNC:23844]
THSD7A	ENSG00000005108	thrombospondin type 1 domain containing 7A [Source:HGNC Symbol;Acc:HGNC:22207]
SIK1	ENSG00000142178	salt inducible kinase 1 [Source:HGNC Symbol;Acc:HGNC:11142]
LPXN	ENSG00000110031	leupaxin [Source:HGNC Symbol;Acc:HGNC:14061]
IL23A	ENSG00000110944	interleukin 23 subunit alpha [Source:HGNC Symbol;Acc:HGNC:15488]
CPXM1	ENSG00000088882	carboxypeptidase X, M14 family member 1 [Source:HGNC Symbol;Acc:HGNC:15771]
RPS14	ENSG00000164587	ribosomal protein S14 [Source:HGNC Symbol;Acc:HGNC:10387]
MASTL	ENSG00000120539	microtubule associated serine/threonine kinase like [Source:HGNC Symbol;Acc:HGNC:19042]
BMP2K	ENSG00000138756	BMP2 inducible kinase [Source:HGNC Symbol;Acc:HGNC:18041]
CASK	ENSG00000147044	calcium/calmodulin dependent serine protein kinase [Source:HGNC Symbol;Acc:HGNC:1497]
TMCC3	ENSG00000057704	transmembrane and coiled-coil domain family 3 [Source:HGNC Symbol;Acc:HGNC:29199]
CAST	ENSG00000153113	calpastatin [Source:HGNC Symbol;Acc:HGNC:1515]
KRT6B	ENSG00000185479	keratin 6B [Source:HGNC Symbol;Acc:HGNC:6444]
KRT6A	ENSG00000205420	keratin 6A [Source:HGNC Symbol;Acc:HGNC:6443]
NMNAT2	ENSG00000157064	nicotinamide nucleotide adenylyltransferase 2 [Source:HGNC Symbol;Acc:HGNC:16789]
NMNAT3	ENSG00000163864	nicotinamide nucleotide adenylyltransferase 3 [Source:HGNC Symbol;Acc:HGNC:20989]
ZNF430	ENSG00000278780,ENSG00000118620	zinc finger protein 430 [Source:HGNC Symbol;Acc:HGNC:20808],zinc finger protein 430 [Source:HGNC Symbol;Acc:HGNC:20808]
FRMD3	ENSG00000172159	FERM domain containing 3 [Source:HGNC Symbol;Acc:HGNC:24125]
PENK	ENSG00000181195	proenkephalin [Source:HGNC Symbol;Acc:HGNC:8831]
FOXG1	ENSG00000176165	forkhead box G1 [Source:HGNC Symbol;Acc:HGNC:3811]
COCH	ENSG00000100473	cochlin [Source:HGNC Symbol;Acc:HGNC:2180]
TOB1	ENSG00000141232	transducer of ERBB2, 1 [Source:HGNC Symbol;Acc:HGNC:11979]
EPB41L3	ENSG00000082397	erythrocyte membrane protein band 4.1 like 3 [Source:HGNC Symbol;Acc:HGNC:3380]
EPB41L2	ENSG00000079819	erythrocyte membrane protein band 4.1 like 2 [Source:HGNC Symbol;Acc:HGNC:3379]
UBE2H	ENSG00000186591	ubiquitin conjugating enzyme E2 H [Source:HGNC Symbol;Acc:HGNC:12484]
ACSS3	ENSG00000111058	acyl-CoA synthetase short chain family member 3 [Source:HGNC Symbol;Acc:HGNC:24723]
ACSS2	ENSG00000131069	acyl-CoA synthetase short chain family member 2 [Source:HGNC Symbol;Acc:HGNC:15814]
ACSS1	ENSG00000154930	acyl-CoA synthetase short chain family member 1 [Source:HGNC Symbol;Acc:HGNC:16091]
SYT11	ENSG00000132718	synaptotagmin 11 [Source:HGNC Symbol;Acc:HGNC:19239]
COMT	ENSG00000093010	catechol-O-methyltransferase [Source:HGNC Symbol;Acc:HGNC:2228]
TFF1	ENSG00000160182	trefoil factor 1 [Source:HGNC Symbol;Acc:HGNC:11755]
PLEKHM1	ENSG00000276358,ENSG00000225190,ENSG00000277111	pleckstrin homology and RUN domain containing M1 [Source:HGNC Symbol;Acc:HGNC:29017],pleckstrin homology and RUN domain containing M1 [Source:HGNC Symbol;Acc:HGNC:29017],pleckstrin homology and RUN domain containing M1 [Source:HGNC Symbol;Acc:HGNC:29017]
GPR65	ENSG00000140030	G protein-coupled receptor 65 [Source:HGNC Symbol;Acc:HGNC:4517]
UAP1L1	ENSG00000197355	UDP-N-acetylglucosamine pyrophosphorylase 1 like 1 [Source:HGNC Symbol;Acc:HGNC:28082]
GPR63	ENSG00000112218	G protein-coupled receptor 63 [Source:HGNC Symbol;Acc:HGNC:13302]
ADAM23	ENSG00000114948	ADAM metallopeptidase domain 23 [Source:HGNC Symbol;Acc:HGNC:202]
SLC47A2	ENSG00000180638	solute carrier family 47 member 2 [Source:HGNC Symbol;Acc:HGNC:26439]
FAIM	ENSG00000158234	Fas apoptotic inhibitory molecule [Source:HGNC Symbol;Acc:HGNC:18703]
CD180	ENSG00000134061	CD180 molecule [Source:HGNC Symbol;Acc:HGNC:6726]
ADAM28	ENSG00000042980	ADAM metallopeptidase domain 28 [Source:HGNC Symbol;Acc:HGNC:206]
SLC43A1	ENSG00000149150	solute carrier family 43 member 1 [Source:HGNC Symbol;Acc:HGNC:9225]
FAM171A1	ENSG00000148468	family with sequence similarity 171 member A1 [Source:HGNC Symbol;Acc:HGNC:23522]
IL18	ENSG00000150782	interleukin 18 [Source:HGNC Symbol;Acc:HGNC:5986]
STOX2	ENSG00000173320	storkhead box 2 [Source:HGNC Symbol;Acc:HGNC:25450]
RAB9B	ENSG00000123570	RAB9B, member RAS oncogene family [Source:HGNC Symbol;Acc:HGNC:14090]
LINC00205	ENSG00000223768	long intergenic non-protein coding RNA 205 [Source:HGNC Symbol;Acc:HGNC:16420]
PCOLCE2	ENSG00000163710	procollagen C-endopeptidase enhancer 2 [Source:HGNC Symbol;Acc:HGNC:8739]
GSTM3	ENSG00000134202	glutathione S-transferase mu 3 [Source:HGNC Symbol;Acc:HGNC:4635]
LRRN3	ENSG00000173114	leucine rich repeat neuronal 3 [Source:HGNC Symbol;Acc:HGNC:17200]
C5orf30	ENSG00000181751	chromosome 5 open reading frame 30 [Source:HGNC Symbol;Acc:HGNC:25052]
LRRN1	ENSG00000175928	leucine rich repeat neuronal 1 [Source:HGNC Symbol;Acc:HGNC:20980]
WNT4	ENSG00000162552	Wnt family member 4 [Source:HGNC Symbol;Acc:HGNC:12783]
IL6	ENSG00000136244	interleukin 6 [Source:HGNC Symbol;Acc:HGNC:6018]
PALLD	ENSG00000129116	palladin, cytoskeletal associated protein [Source:HGNC Symbol;Acc:HGNC:17068]
RIPK2	ENSG00000104312	receptor interacting serine/threonine kinase 2 [Source:HGNC Symbol;Acc:HGNC:10020]
BLMH	ENSG00000108578	bleomycin hydrolase [Source:HGNC Symbol;Acc:HGNC:1059]
TMSB15A	ENSG00000158164	thymosin beta 15a [Source:HGNC Symbol;Acc:HGNC:30744]
C9orf72	ENSG00000147894	chromosome 9 open reading frame 72 [Source:HGNC Symbol;Acc:HGNC:28337]
GSTZ1	ENSG00000100577	glutathione S-transferase zeta 1 [Source:HGNC Symbol;Acc:HGNC:4643]
ZMIZ1	ENSG00000108175	zinc finger MIZ-type containing 1 [Source:HGNC Symbol;Acc:HGNC:16493]
ZBTB20	ENSG00000181722	zinc finger and BTB domain containing 20 [Source:HGNC Symbol;Acc:HGNC:13503]
RRM2	ENSG00000171848	ribonucleotide reductase regulatory subunit M2 [Source:HGNC Symbol;Acc:HGNC:10452]
DTX4	ENSG00000110042	deltex E3 ubiquitin ligase 4 [Source:HGNC Symbol;Acc:HGNC:29151]
GNS	ENSG00000135677	glucosamine (N-acetyl)-6-sulfatase [Source:HGNC Symbol;Acc:HGNC:4422]
SAT2	ENSG00000141504	spermidine/spermine N1-acetyltransferase family member 2 [Source:HGNC Symbol;Acc:HGNC:23160]
EFHD1	ENSG00000115468	EF-hand domain family member D1 [Source:HGNC Symbol;Acc:HGNC:29556]
DTX1	ENSG00000135144	deltex E3 ubiquitin ligase 1 [Source:HGNC Symbol;Acc:HGNC:3060]
DTX2	ENSG00000091073,ENSG00000282379	deltex E3 ubiquitin ligase 2 [Source:HGNC Symbol;Acc:HGNC:15973],deltex E3 ubiquitin ligase 2 [Source:HGNC Symbol;Acc:HGNC:15973]
CUTC	ENSG00000119929	cutC copper transporter [Source:HGNC Symbol;Acc:HGNC:24271]
NYNRIN	ENSG00000205978	NYN domain and retroviral integrase containing [Source:HGNC Symbol;Acc:HGNC:20165]
UPK1B	ENSG00000114638	uroplakin 1B [Source:HGNC Symbol;Acc:HGNC:12578]
BIRC3	ENSG00000023445	baculoviral IAP repeat containing 3 [Source:HGNC Symbol;Acc:HGNC:591]
SYNGR2	ENSG00000108639	synaptogyrin 2 [Source:HGNC Symbol;Acc:HGNC:11499]
TTLL7	ENSG00000137941	tubulin tyrosine ligase like 7 [Source:HGNC Symbol;Acc:HGNC:26242]
P2RX1	ENSG00000108405	purinergic receptor P2X 1 [Source:HGNC Symbol;Acc:HGNC:8533]
INSR	ENSG00000171105	insulin receptor [Source:HGNC Symbol;Acc:HGNC:6091]
KRCC1	ENSG00000172086	lysine rich coiled-coil 1 [Source:HGNC Symbol;Acc:HGNC:28039]
AEBP1	ENSG00000106624	AE binding protein 1 [Source:HGNC Symbol;Acc:HGNC:303]
ATP11A	ENSG00000068650	ATPase phospholipid transporting 11A [Source:HGNC Symbol;Acc:HGNC:13552]
CMAHP	ENSG00000168405	cytidine monophospho-N-acetylneuraminic acid hydroxylase, pseudogene [Source:HGNC Symbol;Acc:HGNC:2098]
ANKRD10	ENSG00000088448	ankyrin repeat domain 10 [Source:HGNC Symbol;Acc:HGNC:20265]
MKX	ENSG00000150051	mohawk homeobox [Source:HGNC Symbol;Acc:HGNC:23729]
KLF13	ENSG00000169926,ENSG00000275746	Kruppel like factor 13 [Source:HGNC Symbol;Acc:HGNC:13672],Kruppel like factor 13 [Source:HGNC Symbol;Acc:HGNC:13672]
PAN2	ENSG00000135473	PAN2 poly(A) specific ribonuclease subunit [Source:HGNC Symbol;Acc:HGNC:20074]
KLF10	ENSG00000155090	Kruppel like factor 10 [Source:HGNC Symbol;Acc:HGNC:11810]
KLF15	ENSG00000163884	Kruppel like factor 15 [Source:HGNC Symbol;Acc:HGNC:14536]
STK31	ENSG00000196335	serine/threonine kinase 31 [Source:HGNC Symbol;Acc:HGNC:11407]
TFAP2C	ENSG00000087510	transcription factor AP-2 gamma [Source:HGNC Symbol;Acc:HGNC:11744]
TFAP2B	ENSG00000008196	transcription factor AP-2 beta [Source:HGNC Symbol;Acc:HGNC:11743]
[truncated: 2,806 more rows]

## Sheet: Supplementary Table S2B
GO Term	Description	P-value	FDR q-value	GO Category
GO:0051239	regulation of multicellular organismal process	7.63E-40	1.16E-35	Biological Process
GO:0030334	regulation of cell migration	7.27E-39	5.51E-35	Biological Process
GO:0050793	regulation of developmental process	4.94E-38	2.5E-34	Biological Process
GO:2000145	regulation of cell motility	1.1E-37	4.17E-34	Biological Process
GO:0040012	regulation of locomotion	5.64E-37	1.71E-33	Biological Process
GO:0051270	regulation of cellular component movement	7.13E-37	1.8E-33	Biological Process
GO:0032502	developmental process	6.08E-36	1.32E-32	Biological Process
GO:0048583	regulation of response to stimulus	4.76E-35	9.03E-32	Biological Process
GO:0042127	regulation of cell proliferation	2.7E-34	4.55E-31	Biological Process
GO:0048523	negative regulation of cellular process	6.66E-32	1.01E-28	Biological Process
GO:2000026	regulation of multicellular organismal development	5.01E-31	6.91E-28	Biological Process
GO:0009653	anatomical structure morphogenesis	1.85E-30	2.34E-27	Biological Process
GO:0030155	regulation of cell adhesion	7.47E-30	8.72E-27	Biological Process
GO:0048519	negative regulation of biological process	8.72E-30	9.45E-27	Biological Process
GO:0051240	positive regulation of multicellular organismal process	2.55E-29	2.58E-26	Biological Process
GO:0048518	positive regulation of biological process	5.33E-28	5.05E-25	Biological Process
GO:0009966	regulation of signal transduction	6.29E-28	5.61E-25	Biological Process
GO:0042221	response to chemical	2.34E-27	1.97E-24	Biological Process
GO:0045595	regulation of cell differentiation	4.89E-26	3.91E-23	Biological Process
GO:0023051	regulation of signaling	5.54E-26	4.2E-23	Biological Process
GO:0010646	regulation of cell communication	1.22E-25	8.78E-23	Biological Process
GO:0048522	positive regulation of cellular process	4.63E-25	3.19E-22	Biological Process
GO:0051094	positive regulation of developmental process	5.34E-25	3.53E-22	Biological Process
GO:0022603	regulation of anatomical structure morphogenesis	1.18E-24	7.44E-22	Biological Process
GO:0048869	cellular developmental process	1.3E-24	7.86E-22	Biological Process
GO:0010033	response to organic substance	1.5E-24	8.76E-22	Biological Process
GO:0048585	negative regulation of response to stimulus	3.75E-24	2.11E-21	Biological Process
GO:0051272	positive regulation of cellular component movement	7.17E-24	3.88E-21	Biological Process
GO:0070887	cellular response to chemical stimulus	8.2E-24	4.29E-21	Biological Process
GO:0030335	positive regulation of cell migration	8.47E-24	4.28E-21	Biological Process
GO:0051241	negative regulation of multicellular organismal process	1.11E-23	5.44E-21	Biological Process
GO:0016477	cell migration	1.11E-23	5.28E-21	Biological Process
GO:0040017	positive regulation of locomotion	2.48E-23	1.14E-20	Biological Process
GO:2000147	positive regulation of cell motility	2.77E-23	1.24E-20	Biological Process
GO:0048856	anatomical structure development	4.5E-23	1.95E-20	Biological Process
GO:0010941	regulation of cell death	6.61E-23	2.79E-20	Biological Process
GO:0040011	locomotion	3.06E-22	1.25E-19	Biological Process
GO:0001775	cell activation	3.82E-22	1.52E-19	Biological Process
GO:0030198	extracellular matrix organization	5.11E-22	1.99E-19	Biological Process
GO:0048584	positive regulation of response to stimulus	5.87E-22	2.23E-19	Biological Process
GO:0007166	cell surface receptor signaling pathway	7.51E-22	2.78E-19	Biological Process
GO:0043062	extracellular structure organization	1.59E-21	5.74E-19	Biological Process
GO:0045321	leukocyte activation	2.26E-21	7.97E-19	Biological Process
GO:0002376	immune system process	2.74E-21	9.43E-19	Biological Process
GO:0009968	negative regulation of signal transduction	9.62E-21	3.24E-18	Biological Process
GO:0033993	response to lipid	9.74E-21	3.21E-18	Biological Process
GO:0043067	regulation of programmed cell death	2.44E-20	7.89E-18	Biological Process
GO:0044281	small molecule metabolic process	2.73E-20	8.63E-18	Biological Process
GO:0032879	regulation of localization	4.95E-20	1.53E-17	Biological Process
GO:0009719	response to endogenous stimulus	5.6E-20	1.7E-17	Biological Process
GO:0022610	biological adhesion	5.6E-20	1.67E-17	Biological Process
GO:0071310	cellular response to organic substance	5.71E-20	1.67E-17	Biological Process
GO:0042981	regulation of apoptotic process	6.22E-20	1.78E-17	Biological Process
GO:0030154	cell differentiation	7.55E-20	2.12E-17	Biological Process
GO:0007155	cell adhesion	1.05E-19	2.89E-17	Biological Process
GO:0048870	cell motility	1.58E-19	4.29E-17	Biological Process
GO:0008285	negative regulation of cell proliferation	1.77E-19	4.71E-17	Biological Process
GO:0023057	negative regulation of signaling	3.16E-19	8.27E-17	Biological Process
GO:0010648	negative regulation of cell communication	5.57E-19	1.43E-16	Biological Process
GO:0045597	positive regulation of cell differentiation	1.03E-18	2.59E-16	Biological Process
GO:0045055	regulated exocytosis	1.29E-18	3.2E-16	Biological Process
GO:0051093	negative regulation of developmental process	2.8E-18	6.86E-16	Biological Process
GO:0009888	tissue development	2.9E-18	6.98E-16	Biological Process
GO:0008284	positive regulation of cell proliferation	4.32E-18	1.02E-15	Biological Process
GO:0006928	movement of cell or subcellular component	4.7E-18	1.1E-15	Biological Process
GO:0002252	immune effector process	1.18E-17	2.71E-15	Biological Process
GO:0009887	animal organ morphogenesis	1.31E-17	2.97E-15	Biological Process
GO:0060284	regulation of cell development	2.03E-17	4.52E-15	Biological Process
GO:0009725	response to hormone	3.68E-17	8.08E-15	Biological Process
GO:0002274	myeloid leukocyte activation	3.83E-17	8.29E-15	Biological Process
GO:1901700	response to oxygen-containing compound	4.42E-17	9.45E-15	Biological Process
GO:0046903	secretion	5.33E-17	1.12E-14	Biological Process
GO:0043436	oxoacid metabolic process	6.05E-17	1.26E-14	Biological Process
GO:0002682	regulation of immune system process	6.09E-17	1.25E-14	Biological Process
GO:0006082	organic acid metabolic process	1.46E-16	2.95E-14	Biological Process
GO:0045664	regulation of neuron differentiation	1.57E-16	3.14E-14	Biological Process
GO:0014070	response to organic cyclic compound	1.71E-16	3.37E-14	Biological Process
GO:0060548	negative regulation of cell death	2.16E-16	4.2E-14	Biological Process
GO:0032940	secretion by cell	2.35E-16	4.51E-14	Biological Process
GO:0050767	regulation of neurogenesis	2.9E-16	5.49E-14	Biological Process
GO:0042493	response to drug	2.97E-16	5.56E-14	Biological Process
GO:0050794	regulation of cellular process	3.25E-16	6.01E-14	Biological Process
GO:0006887	exocytosis	3.33E-16	6.09E-14	Biological Process
GO:0007165	signal transduction	5.02E-16	9.08E-14	Biological Process
GO:0051248	negative regulation of protein metabolic process	9.17E-16	1.64E-13	Biological Process
GO:0065009	regulation of molecular function	1.27E-15	2.24E-13	Biological Process
GO:0048513	animal organ development	1.3E-15	2.26E-13	Biological Process
GO:0050789	regulation of biological process	1.35E-15	2.33E-13	Biological Process
GO:0051128	regulation of cellular component organization	2.13E-15	3.63E-13	Biological Process
GO:0001817	regulation of cytokine production	2.55E-15	4.31E-13	Biological Process
GO:0051960	regulation of nervous system development	3.04E-15	5.07E-13	Biological Process
GO:0048646	anatomical structure formation involved in morphogenesis	3.3E-15	5.44E-13	Biological Process
GO:0090287	regulation of cellular response to growth factor stimulus	3.44E-15	5.61E-13	Biological Process
GO:0032101	regulation of response to external stimulus	3.71E-15	5.98E-13	Biological Process
GO:0032269	negative regulation of cellular protein metabolic process	5.66E-15	9.04E-13	Biological Process
GO:0043069	negative regulation of programmed cell death	6.01E-15	9.5E-13	Biological Process
GO:0019752	carboxylic acid metabolic process	6.61E-15	1.03E-12	Biological Process
GO:0065007	biological regulation	8.23E-15	1.27E-12	Biological Process
GO:0044092	negative regulation of molecular function	8.48E-15	1.3E-12	Biological Process
GO:0048545	response to steroid hormone	8.52E-15	1.29E-12	Biological Process
GO:0045785	positive regulation of cell adhesion	1e-14	1.5E-12	Biological Process
GO:0023056	positive regulation of signaling	1.1E-14	1.64E-12	Biological Process
GO:1901342	regulation of vasculature development	1.34E-14	1.97E-12	Biological Process
GO:0010647	positive regulation of cell communication	1.77E-14	2.58E-12	Biological Process
GO:0009967	positive regulation of signal transduction	2.3E-14	3.33E-12	Biological Process
GO:0002263	cell activation involved in immune response	2.35E-14	3.37E-12	Biological Process
GO:0043066	negative regulation of apoptotic process	2.73E-14	3.88E-12	Biological Process
GO:0002366	leukocyte activation involved in immune response	3.54E-14	4.97E-12	Biological Process
GO:0080134	regulation of response to stress	4.63E-14	6.44E-12	Biological Process
GO:2000027	regulation of animal organ morphogenesis	4.91E-14	6.78E-12	Biological Process
GO:0051716	cellular response to stimulus	5.67E-14	7.75E-12	Biological Process
GO:0043086	negative regulation of catalytic activity	8.56E-14	1.16E-11	Biological Process
GO:0071495	cellular response to endogenous stimulus	8.64E-14	1.16E-11	Biological Process
GO:0065008	regulation of biological quality	1.15E-13	1.53E-11	Biological Process
GO:0051172	negative regulation of nitrogen compound metabolic process	1.24E-13	1.63E-11	Biological Process
GO:0006950	response to stress	1.66E-13	2.17E-11	Biological Process
GO:0034097	response to cytokine	2.22E-13	2.88E-11	Biological Process
GO:0042119	neutrophil activation	2.44E-13	3.14E-11	Biological Process
GO:0048731	system development	2.63E-13	3.35E-11	Biological Process
GO:0010942	positive regulation of cell death	2.73E-13	3.45E-11	Biological Process
GO:0051384	response to glucocorticoid	2.78E-13	3.48E-11	Biological Process
GO:0036230	granulocyte activation	3.31E-13	4.11E-11	Biological Process
GO:0035556	intracellular signal transduction	4.18E-13	5.16E-11	Biological Process
GO:0045596	negative regulation of cell differentiation	4.87E-13	5.96E-11	Biological Process
GO:0002275	myeloid cell activation involved in immune response	5.07E-13	6.15E-11	Biological Process
GO:0031324	negative regulation of cellular metabolic process	5.12E-13	6.17E-11	Biological Process
GO:0031960	response to corticosteroid	6.56E-13	7.84E-11	Biological Process
GO:0043299	leukocyte degranulation	8.63E-13	1.02E-10	Biological Process
GO:0052547	regulation of peptidase activity	9.81E-13	1.15E-10	Biological Process
GO:0010632	regulation of epithelial cell migration	1.21E-12	1.41E-10	Biological Process
GO:0050865	regulation of cell activation	1.4E-12	1.62E-10	Biological Process
GO:0050678	regulation of epithelial cell proliferation	1.46E-12	1.68E-10	Biological Process
GO:0010810	regulation of cell-substrate adhesion	1.92E-12	2.19E-10	Biological Process
GO:0031400	negative regulation of protein modification process	2.19E-12	2.47E-10	Biological Process
GO:0043312	neutrophil degranulation	2.22E-12	2.49E-10	Biological Process
GO:0010594	regulation of endothelial cell migration	2.25E-12	2.51E-10	Biological Process
GO:0002283	neutrophil activation involved in immune response	2.31E-12	2.56E-10	Biological Process
GO:0052548	regulation of endopeptidase activity	2.49E-12	2.74E-10	Biological Process
GO:1901701	cellular response to oxygen-containing compound	3.17E-12	3.46E-10	Biological Process
GO:0009605	response to external stimulus	3.64E-12	3.94E-10	Biological Process
GO:1902531	regulation of intracellular signal transduction	4.35E-12	4.68E-10	Biological Process
GO:0045765	regulation of angiogenesis	4.49E-12	4.79E-10	Biological Process
GO:0045936	negative regulation of phosphate metabolic process	4.58E-12	4.86E-10	Biological Process
GO:0048729	tissue morphogenesis	4.93E-12	5.19E-10	Biological Process
GO:0022407	regulation of cell-cell adhesion	5.03E-12	5.27E-10	Biological Process
GO:0097435	supramolecular fiber organization	5.56E-12	5.78E-10	Biological Process
GO:0010563	negative regulation of phosphorus metabolic process	5.74E-12	5.92E-10	Biological Process
GO:0001933	negative regulation of protein phosphorylation	6.87E-12	7.04E-10	Biological Process
GO:0043068	positive regulation of programmed cell death	6.9E-12	7.03E-10	Biological Process
GO:0043065	positive regulation of apoptotic process	8.22E-12	8.32E-10	Biological Process
GO:1905330	regulation of morphogenesis of an epithelium	9.28E-12	9.32E-10	Biological Process
GO:0042326	negative regulation of phosphorylation	1.93E-11	1.92E-9	Biological Process
GO:0098609	cell-cell adhesion	2.16E-11	2.15E-9	Biological Process
GO:0031344	regulation of cell projection organization	2.21E-11	2.18E-9	Biological Process
GO:0050790	regulation of catalytic activity	2.81E-11	2.75E-9	Biological Process
GO:0019221	cytokine-mediated signaling pathway	3.03E-11	2.94E-9	Biological Process
GO:0120035	regulation of plasma membrane bounded cell projection organization	3.83E-11	3.7E-9	Biological Process
GO:0051271	negative regulation of cellular component movement	3.84E-11	3.69E-9	Biological Process
GO:0010035	response to inorganic substance	3.85E-11	3.67E-9	Biological Process
GO:0002684	positive regulation of immune system process	4.84E-11	4.59E-9	Biological Process
GO:0002694	regulation of leukocyte activation	5.4E-11	5.09E-9	Biological Process
GO:0044283	small molecule biosynthetic process	6.78E-11	6.35E-9	Biological Process
GO:0045666	positive regulation of neuron differentiation	6.96E-11	6.47E-9	Biological Process
GO:0050920	regulation of chemotaxis	7.49E-11	6.93E-9	Biological Process
GO:0034330	cell junction organization	8.17E-11	7.51E-9	Biological Process
GO:0050769	positive regulation of neurogenesis	1.02E-10	9.35E-9	Biological Process
GO:0032970	regulation of actin filament-based process	1.1E-10	1e-08	Biological Process
GO:0030855	epithelial cell differentiation	1.25E-10	1.13E-8	Biological Process
GO:0008283	cell proliferation	1.29E-10	1.16E-8	Biological Process
GO:0032870	cellular response to hormone stimulus	1.39E-10	1.24E-8	Biological Process
GO:0009893	positive regulation of metabolic process	1.43E-10	1.27E-8	Biological Process
GO:0071407	cellular response to organic cyclic compound	1.59E-10	1.4E-8	Biological Process
GO:0001819	positive regulation of cytokine production	1.9E-10	1.66E-8	Biological Process
GO:0051336	regulation of hydrolase activity	2.04E-10	1.78E-8	Biological Process
GO:0007162	negative regulation of cell adhesion	2.25E-10	1.95E-8	Biological Process
GO:0001101	response to acid chemical	2.47E-10	2.13E-8	Biological Process
GO:0070848	response to growth factor	2.73E-10	2.34E-8	Biological Process
GO:0034329	cell junction assembly	2.79E-10	2.38E-8	Biological Process
GO:0010720	positive regulation of cell development	2.86E-10	2.43E-8	Biological Process
GO:0051493	regulation of cytoskeleton organization	2.98E-10	2.51E-8	Biological Process
GO:0030336	negative regulation of cell migration	3.22E-10	2.7E-8	Biological Process
GO:0050896	response to stimulus	3.3E-10	2.75E-8	Biological Process
GO:0032787	monocarboxylic acid metabolic process	3.37E-10	2.79E-8	Biological Process
GO:2000146	negative regulation of cell motility	3.92E-10	3.23E-8	Biological Process
GO:0051962	positive regulation of nervous system development	4.13E-10	3.39E-8	Biological Process
GO:0090183	regulation of kidney development	4.15E-10	3.39E-8	Biological Process
GO:0051346	negative regulation of hydrolase activity	4.18E-10	3.39E-8	Biological Process
GO:0010951	negative regulation of endopeptidase activity	4.27E-10	3.45E-8	Biological Process
GO:0031099	regeneration	4.28E-10	3.43E-8	Biological Process
GO:0032989	cellular component morphogenesis	4.5E-10	3.59E-8	Biological Process
GO:1901135	carbohydrate derivative metabolic process	4.88E-10	3.88E-8	Biological Process
GO:0002685	regulation of leukocyte migration	5.07E-10	4.01E-8	Biological Process
GO:0060333	interferon-gamma-mediated signaling pathway	5.38E-10	4.23E-8	Biological Process
GO:0009611	response to wounding	5.44E-10	4.26E-8	Biological Process
GO:0031347	regulation of defense response	5.62E-10	4.37E-8	Biological Process
GO:0051174	regulation of phosphorus metabolic process	5.8E-10	4.49E-8	Biological Process
GO:0001932	regulation of protein phosphorylation	6.14E-10	4.73E-8	Biological Process
GO:0032103	positive regulation of response to external stimulus	6.34E-10	4.86E-8	Biological Process
GO:0019220	regulation of phosphate metabolic process	7.41E-10	5.65E-8	Biological Process
GO:0031325	positive regulation of cellular metabolic process	7.95E-10	6.03E-8	Biological Process
GO:0071496	cellular response to external stimulus	8.4E-10	6.34E-8	Biological Process
GO:0050776	regulation of immune response	8.92E-10	6.7E-8	Biological Process
GO:0001525	angiogenesis	9e-10	6.73E-8	Biological Process
GO:0061041	regulation of wound healing	9.57E-10	7.12E-8	Biological Process
GO:1901605	alpha-amino acid metabolic process	1.19E-9	8.82E-8	Biological Process
GO:0010466	negative regulation of peptidase activity	1.2E-9	8.81E-8	Biological Process
GO:0048660	regulation of smooth muscle cell proliferation	1.24E-9	9.09E-8	Biological Process
GO:0010604	positive regulation of macromolecule metabolic process	1.26E-9	9.22E-8	Biological Process
GO:0043207	response to external biotic stimulus	1.27E-9	9.24E-8	Biological Process
GO:0051246	regulation of protein metabolic process	1.42E-9	1.03E-7	Biological Process
GO:0042325	regulation of phosphorylation	1.45E-9	1.04E-7	Biological Process
GO:0006979	response to oxidative stress	1.45E-9	1.04E-7	Biological Process
GO:0035239	tube morphogenesis	1.61E-9	1.15E-7	Biological Process
GO:0010975	regulation of neuron projection development	1.84E-9	1.31E-7	Biological Process
GO:0002237	response to molecule of bacterial origin	1.95E-9	1.38E-7	Biological Process
GO:0043542	endothelial cell migration	2.02E-9	1.42E-7	Biological Process
GO:0051249	regulation of lymphocyte activation	2.24E-9	1.57E-7	Biological Process
GO:1901698	response to nitrogen compound	2.29E-9	1.6E-7	Biological Process
GO:0040013	negative regulation of locomotion	2.72E-9	1.88E-7	Biological Process
GO:1903037	regulation of leukocyte cell-cell adhesion	2.79E-9	1.93E-7	Biological Process
GO:0022604	regulation of cell morphogenesis	2.97E-9	2.04E-7	Biological Process
GO:0010718	positive regulation of epithelial to mesenchymal transition	3.02E-9	2.06E-7	Biological Process
GO:0001952	regulation of cell-matrix adhesion	3.36E-9	2.28E-7	Biological Process
GO:0032956	regulation of actin cytoskeleton organization	3.68E-9	2.49E-7	Biological Process
GO:0009607	response to biotic stimulus	3.72E-9	2.51E-7	Biological Process
GO:0050921	positive regulation of chemotaxis	3.82E-9	2.56E-7	Biological Process
GO:0032496	response to lipopolysaccharide	4e-09	2.67E-7	Biological Process
GO:0016192	vesicle-mediated transport	4.12E-9	2.74E-7	Biological Process
GO:0048732	gland development	4.27E-9	2.83E-7	Biological Process
GO:0010605	negative regulation of macromolecule metabolic process	4.43E-9	2.92E-7	Biological Process
GO:0006952	defense response	4.5E-9	2.96E-7	Biological Process
GO:0007167	enzyme linked receptor protein signaling pathway	4.55E-9	2.97E-7	Biological Process
GO:0071363	cellular response to growth factor stimulus	4.67E-9	3.04E-7	Biological Process
GO:0006629	lipid metabolic process	4.73E-9	3.07E-7	Biological Process
GO:0010634	positive regulation of epithelial cell migration	4.76E-9	3.07E-7	Biological Process
GO:0010595	positive regulation of endothelial cell migration	4.98E-9	3.2E-7	Biological Process
GO:0035690	cellular response to drug	5.26E-9	3.36E-7	Biological Process
GO:1903034	regulation of response to wounding	5.46E-9	3.48E-7	Biological Process
GO:0031349	positive regulation of defense response	5.61E-9	3.56E-7	Biological Process
GO:0048562	embryonic organ morphogenesis	5.71E-9	3.61E-7	Biological Process
GO:0009892	negative regulation of metabolic process	6.29E-9	3.96E-7	Biological Process
GO:0071396	cellular response to lipid	6.35E-9	3.98E-7	Biological Process
GO:0031399	regulation of protein modification process	6.43E-9	4.02E-7	Biological Process
GO:0051046	regulation of secretion	6.6E-9	4.1E-7	Biological Process
GO:1902532	negative regulation of intracellular signal transduction	7.66E-9	4.75E-7	Biological Process
GO:0032268	regulation of cellular protein metabolic process	7.7E-9	4.75E-7	Biological Process
GO:0055086	nucleobase-containing small molecule metabolic process	7.81E-9	4.79E-7	Biological Process
GO:0090184	positive regulation of kidney development	7.97E-9	4.88E-7	Biological Process
GO:0010721	negative regulation of cell development	7.98E-9	4.86E-7	Biological Process
GO:0036293	response to decreased oxygen levels	8.49E-9	5.15E-7	Biological Process
GO:0048598	embryonic morphogenesis	9.48E-9	5.73E-7	Biological Process
GO:0042060	wound healing	1.07E-8	6.42E-7	Biological Process
GO:0051130	positive regulation of cellular component organization	1.09E-8	6.53E-7	Biological Process
GO:0051173	positive regulation of nitrogen compound metabolic process	1.09E-8	6.53E-7	Biological Process
GO:0009987	cellular process	1.13E-8	6.72E-7	Biological Process
GO:0001666	response to hypoxia	1.15E-8	6.79E-7	Biological Process
GO:0010817	regulation of hormone levels	1.22E-8	7.2E-7	Biological Process
GO:0010243	response to organonitrogen compound	1.3E-8	7.66E-7	Biological Process
GO:0030030	cell projection organization	1.33E-8	7.78E-7	Biological Process
GO:0002009	morphogenesis of an epithelium	1.6E-8	9.35E-7	Biological Process
GO:0040008	regulation of growth	1.7E-8	9.88E-7	Biological Process
GO:0055114	oxidation-reduction process	1.72E-8	9.98E-7	Biological Process
GO:0008219	cell death	1.81E-8	1.05E-6	Biological Process
GO:0070482	response to oxygen levels	1.94E-8	1.11E-6	Biological Process
GO:0043408	regulation of MAPK cascade	1.97E-8	1.13E-6	Biological Process
GO:0044255	cellular lipid metabolic process	2.03E-8	1.16E-6	Biological Process
GO:0033273	response to vitamin	2.61E-8	1.49E-6	Biological Process
GO:0010038	response to metal ion	2.66E-8	1.5E-6	Biological Process
GO:1901699	cellular response to nitrogen compound	3.12E-8	1.76E-6	Biological Process
GO:0060429	epithelium development	3.15E-8	1.77E-6	Biological Process
GO:0042330	taxis	4.05E-8	2.27E-6	Biological Process
GO:0097485	neuron projection guidance	4.17E-8	2.33E-6	Biological Process
GO:1901652	response to peptide	4.8E-8	2.67E-6	Biological Process
GO:0044093	positive regulation of molecular function	4.8E-8	2.66E-6	Biological Process
GO:0050867	positive regulation of cell activation	4.86E-8	2.68E-6	Biological Process
GO:0002576	platelet degranulation	5.08E-8	2.79E-6	Biological Process
GO:0007411	axon guidance	5.17E-8	2.83E-6	Biological Process
GO:0002064	epithelial cell development	5.18E-8	2.83E-6	Biological Process
GO:0017144	drug metabolic process	5.31E-8	2.89E-6	Biological Process
GO:0001570	vasculogenesis	5.65E-8	3.06E-6	Biological Process
GO:0006793	phosphorus metabolic process	5.74E-8	3.1E-6	Biological Process
GO:1902533	positive regulation of intracellular signal transduction	5.76E-8	3.1E-6	Biological Process
GO:0009991	response to extracellular stimulus	5.94E-8	3.18E-6	Biological Process
GO:0007015	actin filament organization	5.99E-8	3.2E-6	Biological Process
GO:0045859	regulation of protein kinase activity	6.21E-8	3.3E-6	Biological Process
GO:0006935	chemotaxis	6.3E-8	3.34E-6	Biological Process
GO:0006790	sulfur compound metabolic process	6.91E-8	3.65E-6	Biological Process
GO:0019216	regulation of lipid metabolic process	7.09E-8	3.73E-6	Biological Process
GO:0071900	regulation of protein serine/threonine kinase activity	7.48E-8	3.93E-6	Biological Process
GO:0090288	negative regulation of cellular response to growth factor stimulus	7.62E-8	3.99E-6	Biological Process
GO:1903844	regulation of cellular response to transforming growth factor beta stimulus	8.03E-8	4.19E-6	Biological Process
GO:0031346	positive regulation of cell projection organization	8.04E-8	4.18E-6	Biological Process
GO:1903530	regulation of secretion by cell	8.08E-8	4.18E-6	Biological Process
GO:2000116	regulation of cysteine-type endopeptidase activity	8.48E-8	4.37E-6	Biological Process
GO:0046649	lymphocyte activation	9.94E-8	5.11E-6	Biological Process
GO:0071548	response to dexamethasone	1.05E-7	5.37E-6	Biological Process
GO:0050680	negative regulation of epithelial cell proliferation	1.14E-7	5.82E-6	Biological Process
GO:0048661	positive regulation of smooth muscle cell proliferation	1.21E-7	6.15E-6	Biological Process
GO:0030111	regulation of Wnt signaling pathway	1.23E-7	6.24E-6	Biological Process
GO:0060411	cardiac septum morphogenesis	1.27E-7	6.42E-6	Biological Process
GO:0110111	negative regulation of animal organ morphogenesis	1.45E-7	7.31E-6	Biological Process
GO:0032102	negative regulation of response to external stimulus	1.45E-7	7.3E-6	Biological Process
GO:0010631	epithelial cell migration	1.48E-7	7.39E-6	Biological Process
GO:0071345	cellular response to cytokine stimulus	1.5E-7	7.49E-6	Biological Process
GO:0007160	cell-matrix adhesion	1.54E-7	7.65E-6	Biological Process
GO:0035295	tube development	1.55E-7	7.68E-6	Biological Process
GO:0002683	negative regulation of immune system process	1.59E-7	7.85E-6	Biological Process
GO:0002696	positive regulation of leukocyte activation	1.65E-7	8.11E-6	Biological Process
GO:0007163	establishment or maintenance of cell polarity	1.65E-7	8.09E-6	Biological Process
GO:0043549	regulation of kinase activity	1.71E-7	8.36E-6	Biological Process
GO:0120039	plasma membrane bounded cell projection morphogenesis	1.85E-7	9.02E-6	Biological Process
GO:0009612	response to mechanical stimulus	1.98E-7	9.65E-6	Biological Process
GO:0006796	phosphate-containing compound metabolic process	2e-07	9.71E-6	Biological Process
GO:0071260	cellular response to mechanical stimulus	2.02E-7	9.78E-6	Biological Process
GO:1901654	response to ketone	2.09E-7	1.01E-5	Biological Process
GO:0048812	neuron projection morphogenesis	2.14E-7	1.03E-5	Biological Process
GO:0007229	integrin-mediated signaling pathway	2.19E-7	1.05E-5	Biological Process
GO:0010811	positive regulation of cell-substrate adhesion	2.21E-7	1.05E-5	Biological Process
GO:0002521	leukocyte differentiation	2.22E-7	1.05E-5	Biological Process
GO:0034599	cellular response to oxidative stress	2.27E-7	1.08E-5	Biological Process
GO:0071901	negative regulation of protein serine/threonine kinase activity	2.3E-7	1.09E-5	Biological Process
GO:0048858	cell projection morphogenesis	2.43E-7	1.15E-5	Biological Process
GO:0010717	regulation of epithelial to mesenchymal transition	2.48E-7	1.17E-5	Biological Process
GO:0012501	programmed cell death	2.51E-7	1.18E-5	Biological Process
GO:0001667	ameboidal-type cell migration	2.56E-7	1.19E-5	Biological Process
GO:0016054	organic acid catabolic process	2.59E-7	1.21E-5	Biological Process
GO:0046395	carboxylic acid catabolic process	2.59E-7	1.2E-5	Biological Process
GO:0050778	positive regulation of immune response	2.81E-7	1.3E-5	Biological Process
GO:0033628	regulation of cell adhesion mediated by integrin	2.82E-7	1.3E-5	Biological Process
GO:0017015	regulation of transforming growth factor beta receptor signaling pathway	2.93E-7	1.35E-5	Biological Process
GO:0050727	regulation of inflammatory response	2.96E-7	1.36E-5	Biological Process
GO:0043409	negative regulation of MAPK cascade	3.16E-7	1.44E-5	Biological Process
GO:0071417	cellular response to organonitrogen compound	3.33E-7	1.52E-5	Biological Process
GO:0001818	negative regulation of cytokine production	3.39E-7	1.54E-5	Biological Process
GO:0070663	regulation of leukocyte proliferation	3.7E-7	1.68E-5	Biological Process
GO:0001936	regulation of endothelial cell proliferation	3.84E-7	1.73E-5	Biological Process
GO:0051050	positive regulation of transport	3.96E-7	1.78E-5	Biological Process
GO:0061045	negative regulation of wound healing	3.96E-7	1.78E-5	Biological Process
GO:0016053	organic acid biosynthetic process	3.99E-7	1.78E-5	Biological Process
GO:0050670	regulation of lymphocyte proliferation	4.03E-7	1.8E-5	Biological Process
GO:0006954	inflammatory response	4.07E-7	1.81E-5	Biological Process
GO:0090092	regulation of transmembrane receptor protein serine/threonine kinase signaling pathway	4.16E-7	1.85E-5	Biological Process
GO:0051338	regulation of transferase activity	4.18E-7	1.85E-5	Biological Process
GO:0051251	positive regulation of lymphocyte activation	4.2E-7	1.85E-5	Biological Process
GO:0110110	positive regulation of animal organ morphogenesis	4.37E-7	1.92E-5	Biological Process
GO:0031589	cell-substrate adhesion	4.41E-7	1.94E-5	Biological Process
GO:0050863	regulation of T cell activation	4.62E-7	2.02E-5	Biological Process
GO:0060688	regulation of morphogenesis of a branching structure	4.64E-7	2.02E-5	Biological Process
GO:0043405	regulation of MAP kinase activity	4.67E-7	2.03E-5	Biological Process
GO:0031667	response to nutrient levels	5.04E-7	2.18E-5	Biological Process
GO:0019637	organophosphate metabolic process	5.19E-7	2.25E-5	Biological Process
GO:0043281	regulation of cysteine-type endopeptidase activity involved in apoptotic process	5.3E-7	2.29E-5	Biological Process
GO:0032944	regulation of mononuclear cell proliferation	5.3E-7	2.28E-5	Biological Process
GO:0071385	cellular response to glucocorticoid stimulus	5.53E-7	2.37E-5	Biological Process
GO:0042476	odontogenesis	5.54E-7	2.37E-5	Biological Process
GO:0030278	regulation of ossification	5.78E-7	2.46E-5	Biological Process
GO:0046394	carboxylic acid biosynthetic process	5.99E-7	2.55E-5	Biological Process
GO:0051051	negative regulation of transport	6.04E-7	2.56E-5	Biological Process
GO:0009628	response to abiotic stimulus	6.1E-7	2.58E-5	Biological Process
GO:0022409	positive regulation of cell-cell adhesion	6.12E-7	2.58E-5	Biological Process
GO:0006575	cellular modified amino acid metabolic process	6.14E-7	2.58E-5	Biological Process
GO:1904018	positive regulation of vasculature development	6.64E-7	2.78E-5	Biological Process
GO:0050818	regulation of coagulation	6.69E-7	2.8E-5	Biological Process
GO:0051961	negative regulation of nervous system development	6.8E-7	2.83E-5	Biological Process
GO:0098754	detoxification	6.9E-7	2.87E-5	Biological Process
GO:0051090	regulation of DNA-binding transcription factor activity	6.94E-7	2.88E-5	Biological Process
GO:0044282	small molecule catabolic process	6.97E-7	2.88E-5	Biological Process
GO:0002791	regulation of peptide secretion	7.2E-7	2.97E-5	Biological Process
GO:0006631	fatty acid metabolic process	7.48E-7	3.07E-5	Biological Process
GO:0032880	regulation of protein localization	7.66E-7	3.14E-5	Biological Process
GO:0051247	positive regulation of protein metabolic process	7.97E-7	3.26E-5	Biological Process
GO:1902903	regulation of supramolecular fiber organization	8.22E-7	3.35E-5	Biological Process
GO:0051047	positive regulation of secretion	8.25E-7	3.36E-5	Biological Process
GO:0007169	transmembrane receptor protein tyrosine kinase signaling pathway	8.33E-7	3.38E-5	Biological Process
GO:0071384	cellular response to corticosteroid stimulus	8.46E-7	3.42E-5	Biological Process
GO:0050708	regulation of protein secretion	8.5E-7	3.43E-5	Biological Process
GO:0045861	negative regulation of proteolysis	9.13E-7	3.67E-5	Biological Process
GO:0032355	response to estradiol	9.2E-7	3.69E-5	Biological Process
GO:0001822	kidney development	9.2E-7	3.68E-5	Biological Process
GO:0048468	cell development	9.46E-7	3.78E-5	Biological Process
GO:0043122	regulation of I-kappaB kinase/NF-kappaB signaling	9.56E-7	3.81E-5	Biological Process
GO:0045926	negative regulation of growth	9.9E-7	3.93E-5	Biological Process
GO:0050707	regulation of cytokine secretion	9.94E-7	3.94E-5	Biological Process
GO:1900046	regulation of hemostasis	1.02E-6	4.03E-5	Biological Process
GO:0030193	regulation of blood coagulation	1.02E-6	4.02E-5	Biological Process
GO:0043434	response to peptide hormone	1.1E-6	4.34E-5	Biological Process
GO:1901566	organonitrogen compound biosynthetic process	1.25E-6	4.88E-5	Biological Process
GO:0050768	negative regulation of neurogenesis	1.37E-6	5.37E-5	Biological Process
GO:0048638	regulation of developmental growth	1.38E-6	5.38E-5	Biological Process
GO:0010976	positive regulation of neuron projection development	1.38E-6	5.38E-5	Biological Process
GO:0032652	regulation of interleukin-1 production	1.42E-6	5.51E-5	Biological Process
GO:0071383	cellular response to steroid hormone stimulus	1.56E-6	6.02E-5	Biological Process
GO:0030162	regulation of proteolysis	1.57E-6	6.05E-5	Biological Process
GO:0050878	regulation of body fluid levels	1.68E-6	6.47E-5	Biological Process
GO:0045667	regulation of osteoblast differentiation	1.69E-6	6.49E-5	Biological Process
GO:1901137	carbohydrate derivative biosynthetic process	1.69E-6	6.48E-5	Biological Process
GO:0061138	morphogenesis of a branching epithelium	1.81E-6	6.91E-5	Biological Process
GO:2000826	regulation of heart morphogenesis	1.84E-6	7.03E-5	Biological Process
GO:0060412	ventricular septum morphogenesis	1.84E-6	7.01E-5	Biological Process
GO:1905331	negative regulation of morphogenesis of an epithelium	1.86E-6	7.05E-5	Biological Process
GO:0002687	positive regulation of leukocyte migration	1.95E-6	7.38E-5	Biological Process
GO:0030178	negative regulation of Wnt signaling pathway	2.06E-6	7.78E-5	Biological Process
GO:1903035	negative regulation of response to wounding	2.1E-6	7.9E-5	Biological Process
GO:0001501	skeletal system development	2.23E-6	8.37E-5	Biological Process
GO:0010769	regulation of cell morphogenesis involved in differentiation	2.27E-6	8.52E-5	Biological Process
GO:0007264	small GTPase mediated signal transduction	2.38E-6	8.91E-5	Biological Process
GO:0045599	negative regulation of fat cell differentiation	2.43E-6	9.05E-5	Biological Process
GO:0050864	regulation of B cell activation	2.53E-6	9.42E-5	Biological Process
GO:0061217	regulation of mesonephros development	2.69E-6	9.99E-5	Biological Process
GO:0048589	developmental growth	2.7E-6	9.99E-5	Biological Process
GO:0045766	positive regulation of angiogenesis	2.76E-6	1.02E-4	Biological Process
GO:0051101	regulation of DNA binding	2.78E-6	1.03E-4	Biological Process
GO:0002688	regulation of leukocyte chemotaxis	2.82E-6	1.04E-4	Biological Process
GO:0010952	positive regulation of peptidase activity	3.12E-6	1.14E-4	Biological Process
GO:1901655	cellular response to ketone	3.13E-6	1.15E-4	Biological Process
GO:0006753	nucleoside phosphate metabolic process	3.36E-6	1.22E-4	Biological Process
GO:0051049	regulation of transport	3.37E-6	1.23E-4	Biological Process
GO:0006469	negative regulation of protein kinase activity	3.49E-6	1.27E-4	Biological Process
GO:0050900	leukocyte migration	3.51E-6	1.27E-4	Biological Process
GO:0060337	type I interferon signaling pathway	3.59E-6	1.3E-4	Biological Process
GO:0030500	regulation of bone mineralization	3.86E-6	1.39E-4	Biological Process
GO:0001763	morphogenesis of a branching structure	3.93E-6	1.41E-4	Biological Process
GO:0044272	sulfur compound biosynthetic process	3.93E-6	1.41E-4	Biological Process
GO:0009117	nucleotide metabolic process	3.97E-6	1.42E-4	Biological Process
GO:0043123	positive regulation of I-kappaB kinase/NF-kappaB signaling	4.2E-6	1.5E-4	Biological Process
GO:0000122	negative regulation of transcription by RNA polymerase II	4.21E-6	1.5E-4	Biological Process
GO:0044087	regulation of cellular component biogenesis	4.23E-6	1.5E-4	Biological Process
GO:0010464	regulation of mesenchymal cell proliferation	4.4E-6	1.56E-4	Biological Process
GO:0072073	kidney epithelium development	4.41E-6	1.56E-4	Biological Process
GO:0001889	liver development	4.74E-6	1.67E-4	Biological Process
GO:0050673	epithelial cell proliferation	5.02E-6	1.77E-4	Biological Process
GO:0008150	biological_process	5.05E-6	1.77E-4	Biological Process
GO:0032990	cell part morphogenesis	5.33E-6	1.87E-4	Biological Process
GO:0007265	Ras protein signal transduction	5.33E-6	1.86E-4	Biological Process
GO:0030856	regulation of epithelial cell differentiation	5.38E-6	1.88E-4	Biological Process
GO:0048754	branching morphogenesis of an epithelial tube	5.51E-6	1.92E-4	Biological Process
GO:0045598	regulation of fat cell differentiation	5.53E-6	1.92E-4	Biological Process
GO:0044057	regulation of system process	5.88E-6	2.04E-4	Biological Process
GO:0048762	mesenchymal cell differentiation	6.09E-6	2.11E-4	Biological Process
GO:0040007	growth	6.11E-6	2.11E-4	Biological Process
GO:1903039	positive regulation of leukocyte cell-cell adhesion	6.15E-6	2.12E-4	Biological Process
GO:1901617	organic hydroxy compound biosynthetic process	6.41E-6	2.2E-4	Biological Process
GO:0003179	heart valve morphogenesis	6.48E-6	2.22E-4	Biological Process
GO:2000377	regulation of reactive oxygen species metabolic process	6.5E-6	2.22E-4	Biological Process
GO:0001934	positive regulation of protein phosphorylation	6.51E-6	2.22E-4	Biological Process
GO:0032270	positive regulation of cellular protein metabolic process	6.66E-6	2.27E-4	Biological Process
GO:0090066	regulation of anatomical structure size	6.68E-6	2.27E-4	Biological Process
GO:0032501	multicellular organismal process	6.74E-6	2.28E-4	Biological Process
GO:2001233	regulation of apoptotic signaling pathway	6.81E-6	2.3E-4	Biological Process
GO:1903532	positive regulation of secretion by cell	6.81E-6	2.3E-4	Biological Process
GO:0006955	immune response	6.89E-6	2.32E-4	Biological Process
GO:0043085	positive regulation of catalytic activity	6.96E-6	2.34E-4	Biological Process
GO:0030203	glycosaminoglycan metabolic process	6.96E-6	2.33E-4	Biological Process
GO:0033627	cell adhesion mediated by integrin	7.04E-6	2.35E-4	Biological Process
GO:0120036	plasma membrane bounded cell projection organization	7.41E-6	2.47E-4	Biological Process
GO:0031668	cellular response to extracellular stimulus	7.47E-6	2.49E-4	Biological Process
GO:0006915	apoptotic process	7.62E-6	2.53E-4	Biological Process
GO:0001657	ureteric bud development	7.63E-6	2.53E-4	Biological Process
GO:0051348	negative regulation of transferase activity	7.71E-6	2.55E-4	Biological Process
GO:0033673	negative regulation of kinase activity	7.88E-6	2.6E-4	Biological Process
GO:0009891	positive regulation of biosynthetic process	7.94E-6	2.61E-4	Biological Process
GO:0031581	hemidesmosome assembly	8.04E-6	2.64E-4	Biological Process
GO:0051098	regulation of binding	8.09E-6	2.65E-4	Biological Process
GO:0045944	positive regulation of transcription by RNA polymerase II	8.26E-6	2.7E-4	Biological Process
GO:0006023	aminoglycan biosynthetic process	8.44E-6	2.75E-4	Biological Process
GO:0007584	response to nutrient	8.87E-6	2.89E-4	Biological Process
GO:0006022	aminoglycan metabolic process	8.89E-6	2.89E-4	Biological Process
GO:0043535	regulation of blood vessel endothelial cell migration	9.1E-6	2.95E-4	Biological Process
GO:0048704	embryonic skeletal system morphogenesis	9.74E-6	3.15E-4	Biological Process
GO:0051224	negative regulation of protein transport	9.77E-6	3.16E-4	Biological Process
GO:0043410	positive regulation of MAPK cascade	9.86E-6	3.18E-4	Biological Process
GO:0000302	response to reactive oxygen species	9.87E-6	3.17E-4	Biological Process
GO:0051129	negative regulation of cellular component organization	9.96E-6	3.19E-4	Biological Process
GO:0072163	mesonephric epithelium development	1.01E-5	3.24E-4	Biological Process
GO:0046677	response to antibiotic	1.03E-5	3.28E-4	Biological Process
GO:0050856	regulation of T cell receptor signaling pathway	1.04E-5	3.31E-4	Biological Process
GO:0048705	skeletal system morphogenesis	1.05E-5	3.35E-4	Biological Process
GO:0050679	positive regulation of epithelial cell proliferation	1.09E-5	3.45E-4	Biological Process
GO:0045216	cell-cell junction organization	1.13E-5	3.57E-4	Biological Process
GO:0045778	positive regulation of ossification	1.14E-5	3.59E-4	Biological Process
GO:0043407	negative regulation of MAP kinase activity	1.21E-5	3.83E-4	Biological Process
GO:0000902	cell morphogenesis	1.27E-5	4.01E-4	Biological Process
GO:0008360	regulation of cell shape	1.28E-5	4.02E-4	Biological Process
GO:0051186	cofactor metabolic process	1.29E-5	4.04E-4	Biological Process
GO:0006024	glycosaminoglycan biosynthetic process	1.32E-5	4.12E-4	Biological Process
GO:0006520	cellular amino acid metabolic process	1.32E-5	4.11E-4	Biological Process
GO:0070372	regulation of ERK1 and ERK2 cascade	1.32E-5	4.1E-4	Biological Process
GO:0071229	cellular response to acid chemical	1.33E-5	4.12E-4	Biological Process
GO:0009790	embryo development	1.33E-5	4.12E-4	Biological Process
GO:0002573	myeloid leukocyte differentiation	1.34E-5	4.15E-4	Biological Process
GO:0010562	positive regulation of phosphorus metabolic process	1.34E-5	4.15E-4	Biological Process
GO:0045937	positive regulation of phosphate metabolic process	1.34E-5	4.14E-4	Biological Process
GO:0007044	cell-substrate junction assembly	1.45E-5	4.47E-4	Biological Process
GO:0045893	positive regulation of transcription, DNA-templated	1.46E-5	4.49E-4	Biological Process
GO:0061572	actin filament bundle organization	1.47E-5	4.5E-4	Biological Process
GO:0031100	animal organ regeneration	1.48E-5	4.53E-4	Biological Process
GO:1901343	negative regulation of vasculature development	1.49E-5	4.56E-4	Biological Process
GO:0045807	positive regulation of endocytosis	1.52E-5	4.63E-4	Biological Process
GO:0097327	response to antineoplastic agent	1.56E-5	4.75E-4	Biological Process
GO:2001236	regulation of extrinsic apoptotic signaling pathway	1.58E-5	4.78E-4	Biological Process
GO:0031328	positive regulation of cellular biosynthetic process	1.59E-5	4.83E-4	Biological Process
GO:0000904	cell morphogenesis involved in differentiation	1.6E-5	4.83E-4	Biological Process
GO:0042445	hormone metabolic process	1.64E-5	4.94E-4	Biological Process
GO:0010575	positive regulation of vascular endothelial growth factor production	1.68E-5	5.06E-4	Biological Process
GO:0001558	regulation of cell growth	1.78E-5	5.34E-4	Biological Process
GO:0003151	outflow tract morphogenesis	1.81E-5	5.43E-4	Biological Process
GO:0050729	positive regulation of inflammatory response	1.82E-5	5.44E-4	Biological Process
GO:0030318	melanocyte differentiation	1.83E-5	5.48E-4	Biological Process
GO:0050931	pigment cell differentiation	1.83E-5	5.47E-4	Biological Process
GO:0060560	developmental growth involved in morphogenesis	1.86E-5	5.53E-4	Biological Process
GO:0010628	positive regulation of gene expression	1.88E-5	5.58E-4	Biological Process
GO:0006732	coenzyme metabolic process	1.88E-5	5.58E-4	Biological Process
GO:0007389	pattern specification process	1.89E-5	5.59E-4	Biological Process
GO:0061213	positive regulation of mesonephros development	1.9E-5	5.61E-4	Biological Process
GO:0044089	positive regulation of cellular component biogenesis	2.03E-5	5.99E-4	Biological Process
GO:0001503	ossification	2.06E-5	6.05E-4	Biological Process
GO:0043009	chordate embryonic development	2.09E-5	6.14E-4	Biological Process
GO:0070167	regulation of biomineral tissue development	2.1E-5	6.14E-4	Biological Process
GO:0090087	regulation of peptide transport	2.13E-5	6.24E-4	Biological Process
GO:0050866	negative regulation of cell activation	2.18E-5	6.35E-4	Biological Process
GO:0006911	phagocytosis, engulfment	2.2E-5	6.4E-4	Biological Process
GO:0050663	cytokine secretion	2.2E-5	6.39E-4	Biological Process
GO:0072164	mesonephric tubule development	2.2E-5	6.37E-4	Biological Process
GO:0009063	cellular amino acid catabolic process	2.26E-5	6.55E-4	Biological Process
GO:0007043	cell-cell junction assembly	2.32E-5	6.71E-4	Biological Process
GO:0071559	response to transforming growth factor beta	2.36E-5	6.8E-4	Biological Process
GO:1990748	cellular detoxification	2.45E-5	7.04E-4	Biological Process
GO:0001764	neuron migration	2.47E-5	7.1E-4	Biological Process
GO:0009792	embryo development ending in birth or egg hatching	2.5E-5	7.16E-4	Biological Process
GO:0060828	regulation of canonical Wnt signaling pathway	2.52E-5	7.21E-4	Biological Process
GO:0001701	in utero embryonic development	2.56E-5	7.33E-4	Biological Process
GO:0045860	positive regulation of protein kinase activity	2.6E-5	7.42E-4	Biological Process
GO:0003002	regionalization	2.62E-5	7.45E-4	Biological Process
GO:1901722	regulation of cell proliferation involved in kidney development	2.62E-5	7.45E-4	Biological Process
GO:0042327	positive regulation of phosphorylation	2.64E-5	7.5E-4	Biological Process
GO:1901615	organic hydroxy compound metabolic process	2.7E-5	7.65E-4	Biological Process
GO:0031401	positive regulation of protein modification process	2.7E-5	7.64E-4	Biological Process
GO:1904950	negative regulation of establishment of protein localization	2.77E-5	7.82E-4	Biological Process
GO:0008544	epidermis development	2.78E-5	7.81E-4	Biological Process
GO:0032963	collagen metabolic process	2.79E-5	7.85E-4	Biological Process
GO:0032651	regulation of interleukin-1 beta production	2.79E-5	7.83E-4	Biological Process
GO:0071549	cellular response to dexamethasone stimulus	2.81E-5	7.87E-4	Biological Process
GO:0010574	regulation of vascular endothelial growth factor production	2.81E-5	7.86E-4	Biological Process
GO:0097190	apoptotic signaling pathway	2.94E-5	8.2E-4	Biological Process
GO:0061035	regulation of cartilage development	2.94E-5	8.19E-4	Biological Process
GO:0002793	positive regulation of peptide secretion	2.97E-5	8.26E-4	Biological Process
GO:2001056	positive regulation of cysteine-type endopeptidase activity	3.08E-5	8.53E-4	Biological Process
GO:1904705	regulation of vascular smooth muscle cell proliferation	3.14E-5	8.69E-4	Biological Process
GO:0051223	regulation of protein transport	3.25E-5	8.97E-4	Biological Process
GO:0033280	response to vitamin D	3.25E-5	8.96E-4	Biological Process
GO:0007568	aging	3.37E-5	9.28E-4	Biological Process
GO:0099024	plasma membrane invagination	3.46E-5	9.5E-4	Biological Process
GO:0043536	positive regulation of blood vessel endothelial cell migration	3.46E-5	9.48E-4	Biological Process
GO:0051091	positive regulation of DNA-binding transcription factor activity	3.46E-5	9.47E-4	Biological Process
GO:0050715	positive regulation of cytokine secretion	3.5E-5	9.58E-4	Biological Process
GO:0051347	positive regulation of transferase activity	3.58E-5	9.78E-4	Biological Process
GO:0007417	central nervous system development	3.6E-5	9.82E-4	Biological Process
GO:1901222	regulation of NIK/NF-kappaB signaling	3.62E-5	9.85E-4	Biological Process
GO:0045669	positive regulation of osteoblast differentiation	3.63E-5	9.84E-4	Biological Process
GO:0090175	regulation of establishment of planar polarity	3.67E-5	9.94E-4	Biological Process
GO:0048662	negative regulation of smooth muscle cell proliferation	3.84E-5	1.04E-3	Biological Process
GO:0090090	negative regulation of canonical Wnt signaling pathway	3.87E-5	1.05E-3	Biological Process
GO:2001028	positive regulation of endothelial cell chemotaxis	3.88E-5	1.05E-3	Biological Process
GO:0043200	response to amino acid	3.98E-5	1.07E-3	Biological Process
GO:0006665	sphingolipid metabolic process	4.03E-5	1.08E-3	Biological Process
GO:0050714	positive regulation of protein secretion	4.06E-5	1.09E-3	Biological Process
GO:0010950	positive regulation of endopeptidase activity	4.18E-5	1.12E-3	Biological Process
GO:0010557	positive regulation of macromolecule biosynthetic process	4.24E-5	1.13E-3	Biological Process
GO:0045892	negative regulation of transcription, DNA-templated	4.26E-5	1.14E-3	Biological Process
GO:0050819	negative regulation of coagulation	4.27E-5	1.14E-3	Biological Process
GO:0022408	negative regulation of cell-cell adhesion	4.36E-5	1.16E-3	Biological Process
GO:0016101	diterpenoid metabolic process	4.41E-5	1.17E-3	Biological Process
GO:0034121	regulation of toll-like receptor signaling pathway	4.51E-5	1.19E-3	Biological Process
GO:1903508	positive regulation of nucleic acid-templated transcription	4.56E-5	1.21E-3	Biological Process
GO:0090189	regulation of branching involved in ureteric bud morphogenesis	4.6E-5	1.22E-3	Biological Process
GO:0003156	regulation of animal organ formation	4.63E-5	1.22E-3	Biological Process
GO:0030199	collagen fibril organization	4.7E-5	1.24E-3	Biological Process
GO:0033674	positive regulation of kinase activity	4.73E-5	1.24E-3	Biological Process
GO:0033043	regulation of organelle organization	4.79E-5	1.26E-3	Biological Process
GO:0050730	regulation of peptidyl-tyrosine phosphorylation	4.83E-5	1.26E-3	Biological Process
GO:1902680	positive regulation of RNA biosynthetic process	4.92E-5	1.28E-3	Biological Process
GO:2000117	negative regulation of cysteine-type endopeptidase activity	5.02E-5	1.31E-3	Biological Process
GO:0051048	negative regulation of secretion	5.11E-5	1.33E-3	Biological Process
GO:0051345	positive regulation of hydrolase activity	5.12E-5	1.33E-3	Biological Process
GO:1903531	negative regulation of secretion by cell	5.2E-5	1.35E-3	Biological Process
GO:0003013	circulatory system process	5.31E-5	1.38E-3	Biological Process
GO:0048608	reproductive structure development	5.31E-5	1.37E-3	Biological Process
GO:0044242	cellular lipid catabolic process	5.36E-5	1.38E-3	Biological Process
GO:0032731	positive regulation of interleukin-1 beta production	5.51E-5	1.42E-3	Biological Process
GO:0098869	cellular oxidant detoxification	5.51E-5	1.42E-3	Biological Process
GO:0050854	regulation of antigen receptor-mediated signaling pathway	5.61E-5	1.44E-3	Biological Process
GO:1903507	negative regulation of nucleic acid-templated transcription	5.62E-5	1.44E-3	Biological Process
GO:0030029	actin filament-based process	5.7E-5	1.46E-3	Biological Process
GO:0050808	synapse organization	5.78E-5	1.48E-3	Biological Process
GO:0007156	homophilic cell adhesion via plasma membrane adhesion molecules	5.95E-5	1.52E-3	Biological Process
GO:1902882	regulation of response to oxidative stress	5.99E-5	1.53E-3	Biological Process
GO:0072521	purine-containing compound metabolic process	6.06E-5	1.54E-3	Biological Process
GO:0110053	regulation of actin filament organization	6.22E-5	1.58E-3	Biological Process
GO:0045089	positive regulation of innate immune response	6.26E-5	1.58E-3	Biological Process
GO:0048514	blood vessel morphogenesis	6.27E-5	1.59E-3	Biological Process
GO:1902105	regulation of leukocyte differentiation	6.35E-5	1.6E-3	Biological Process
GO:0022404	molting cycle process	6.44E-5	1.62E-3	Biological Process
GO:0022405	hair cycle process	6.44E-5	1.62E-3	Biological Process
GO:0040036	regulation of fibroblast growth factor receptor signaling pathway	6.52E-5	1.64E-3	Biological Process
GO:0061564	axon development	6.52E-5	1.63E-3	Biological Process
GO:1902679	negative regulation of RNA biosynthetic process	6.63E-5	1.66E-3	Biological Process
GO:1903426	regulation of reactive oxygen species biosynthetic process	6.8E-5	1.7E-3	Biological Process
GO:0043154	negative regulation of cysteine-type endopeptidase activity involved in apoptotic process	6.9E-5	1.72E-3	Biological Process
GO:0045665	negative regulation of neuron differentiation	6.92E-5	1.73E-3	Biological Process
GO:1903706	regulation of hemopoiesis	6.93E-5	1.72E-3	Biological Process
GO:0032732	positive regulation of interleukin-1 production	6.99E-5	1.74E-3	Biological Process
GO:0000082	G1/S transition of mitotic cell cycle	7e-05	1.74E-3	Biological Process
GO:0071230	cellular response to amino acid stimulus	7.05E-5	1.74E-3	Biological Process
GO:0001938	positive regulation of endothelial cell proliferation	7.07E-5	1.75E-3	Biological Process
GO:0043523	regulation of neuron apoptotic process	7.2E-5	1.78E-3	Biological Process
GO:0009890	negative regulation of biosynthetic process	7.21E-5	1.78E-3	Biological Process
GO:0031175	neuron projection development	7.29E-5	1.79E-3	Biological Process
GO:0071236	cellular response to antibiotic	7.34E-5	1.8E-3	Biological Process
GO:0070201	regulation of establishment of protein localization	7.41E-5	1.82E-3	Biological Process
GO:0042129	regulation of T cell proliferation	7.41E-5	1.81E-3	Biological Process
GO:0050870	positive regulation of T cell activation	7.5E-5	1.83E-3	Biological Process
GO:0043627	response to estrogen	7.5E-5	1.83E-3	Biological Process
GO:0007010	cytoskeleton organization	7.55E-5	1.84E-3	Biological Process
GO:0046718	viral entry into host cell	7.85E-5	1.91E-3	Biological Process
GO:0051707	response to other organism	7.96E-5	1.93E-3	Biological Process
GO:0090257	regulation of muscle system process	8.13E-5	1.97E-3	Biological Process
GO:0080090	regulation of primary metabolic process	8.18E-5	1.98E-3	Biological Process
GO:0070373	negative regulation of ERK1 and ERK2 cascade	8.52E-5	2.06E-3	Biological Process
GO:0001954	positive regulation of cell-matrix adhesion	8.66E-5	2.09E-3	Biological Process
GO:0008593	regulation of Notch signaling pathway	8.73E-5	2.1E-3	Biological Process
GO:0001816	cytokine production	8.83E-5	2.12E-3	Biological Process
GO:0071709	membrane assembly	8.88E-5	2.13E-3	Biological Process
GO:0031102	neuron projection regeneration	8.88E-5	2.13E-3	Biological Process
GO:0044344	cellular response to fibroblast growth factor stimulus	8.88E-5	2.13E-3	Biological Process
GO:0035987	endodermal cell differentiation	8.88E-5	2.12E-3	Biological Process
GO:0031327	negative regulation of cellular biosynthetic process	9.1E-5	2.17E-3	Biological Process
GO:0042542	response to hydrogen peroxide	9.13E-5	2.17E-3	Biological Process
GO:0071248	cellular response to metal ion	9.42E-5	2.24E-3	Biological Process
GO:0071216	cellular response to biotic stimulus	9.42E-5	2.24E-3	Biological Process
GO:0044843	cell cycle G1/S phase transition	9.59E-5	2.27E-3	Biological Process
GO:0060537	muscle tissue development	9.59E-5	2.27E-3	Biological Process
GO:0007219	Notch signaling pathway	9.72E-5	2.3E-3	Biological Process
GO:0030326	embryonic limb morphogenesis	9.82E-5	2.32E-3	Biological Process
GO:0035113	embryonic appendage morphogenesis	9.82E-5	2.31E-3	Biological Process
GO:0032680	regulation of tumor necrosis factor production	9.85E-5	2.32E-3	Biological Process
GO:0050709	negative regulation of protein secretion	9.85E-5	2.31E-3	Biological Process
GO:0045646	regulation of erythrocyte differentiation	9.91E-5	2.32E-3	Biological Process
GO:1902905	positive regulation of supramolecular fiber organization	1.02E-4	2.38E-3	Biological Process
GO:0030511	positive regulation of transforming growth factor beta receptor signaling pathway	1.02E-4	2.38E-3	Biological Process
GO:1903846	positive regulation of cellular response to transforming growth factor beta stimulus	1.02E-4	2.38E-3	Biological Process
GO:0060343	trabecula formation	1.02E-4	2.37E-3	Biological Process
GO:0009952	anterior/posterior pattern specification	1.03E-4	2.39E-3	Biological Process
GO:0071774	response to fibroblast growth factor	1.03E-4	2.39E-3	Biological Process
GO:1904407	positive regulation of nitric oxide metabolic process	1.03E-4	2.38E-3	Biological Process
GO:0045429	positive regulation of nitric oxide biosynthetic process	1.03E-4	2.38E-3	Biological Process
GO:0032675	regulation of interleukin-6 production	1.06E-4	2.45E-3	Biological Process
GO:1900047	negative regulation of hemostasis	1.08E-4	2.48E-3	Biological Process
GO:0030195	negative regulation of blood coagulation	1.08E-4	2.48E-3	Biological Process
GO:0045428	regulation of nitric oxide biosynthetic process	1.08E-4	2.48E-3	Biological Process
GO:1901862	negative regulation of muscle tissue development	1.08E-4	2.47E-3	Biological Process
GO:0098742	cell-cell adhesion via plasma-membrane adhesion molecules	1.1E-4	2.52E-3	Biological Process
GO:0010812	negative regulation of cell-substrate adhesion	1.1E-4	2.53E-3	Biological Process
GO:0051017	actin filament bundle assembly	1.1E-4	2.52E-3	Biological Process
GO:2000379	positive regulation of reactive oxygen species metabolic process	1.1E-4	2.52E-3	Biological Process
GO:0051607	defense response to virus	1.15E-4	2.62E-3	Biological Process
GO:0045834	positive regulation of lipid metabolic process	1.15E-4	2.62E-3	Biological Process
GO:0050862	positive regulation of T cell receptor signaling pathway	1.17E-4	2.66E-3	Biological Process
GO:1904035	regulation of epithelial cell apoptotic process	1.18E-4	2.67E-3	Biological Process
GO:0035107	appendage morphogenesis	1.2E-4	2.71E-3	Biological Process
GO:0035108	limb morphogenesis	1.2E-4	2.71E-3	Biological Process
GO:0009306	protein secretion	1.21E-4	2.73E-3	Biological Process
GO:0031663	lipopolysaccharide-mediated signaling pathway	1.24E-4	2.8E-3	Biological Process
GO:0010558	negative regulation of macromolecule biosynthetic process	1.24E-4	2.8E-3	Biological Process
GO:0060326	cell chemotaxis	1.26E-4	2.83E-3	Biological Process
GO:0010633	negative regulation of epithelial cell migration	1.26E-4	2.84E-3	Biological Process
GO:0014812	muscle cell migration	1.27E-4	2.85E-3	Biological Process
GO:0090101	negative regulation of transmembrane receptor protein serine/threonine kinase signaling pathway	1.31E-4	2.94E-3	Biological Process
GO:0045843	negative regulation of striated muscle tissue development	1.34E-4	2.99E-3	Biological Process
GO:0071241	cellular response to inorganic substance	1.35E-4	3.02E-3	Biological Process
GO:0042475	odontogenesis of dentin-containing tooth	1.35E-4	3.02E-3	Biological Process
GO:0034123	positive regulation of toll-like receptor signaling pathway	1.36E-4	3.03E-3	Biological Process
GO:0031103	axon regeneration	1.36E-4	3.02E-3	Biological Process
GO:0042035	regulation of cytokine biosynthetic process	1.36E-4	3.02E-3	Biological Process
GO:0002764	immune response-regulating signaling pathway	1.38E-4	3.06E-3	Biological Process
GO:0071404	cellular response to low-density lipoprotein particle stimulus	1.4E-4	3.09E-3	Biological Process
GO:1900746	regulation of vascular endothelial growth factor signaling pathway	1.4E-4	3.09E-3	Biological Process
GO:0090185	negative regulation of kidney development	1.4E-4	3.08E-3	Biological Process
GO:0051782	negative regulation of cell division	1.4E-4	3.08E-3	Biological Process
GO:0045110	intermediate filament bundle assembly	1.43E-4	3.15E-3	Biological Process
GO:0090270	regulation of fibroblast growth factor production	1.43E-4	3.14E-3	Biological Process
GO:0006163	purine nucleotide metabolic process	1.44E-4	3.17E-3	Biological Process
GO:0071219	cellular response to molecule of bacterial origin	1.47E-4	3.23E-3	Biological Process
GO:1901568	fatty acid derivative metabolic process	1.48E-4	3.25E-3	Biological Process
GO:1990823	response to leukemia inhibitory factor	1.49E-4	3.26E-3	Biological Process
GO:1990830	cellular response to leukemia inhibitory factor	1.49E-4	3.25E-3	Biological Process
GO:0001942	hair follicle development	1.5E-4	3.26E-3	Biological Process
GO:0006066	alcohol metabolic process	1.51E-4	3.29E-3	Biological Process
GO:0050770	regulation of axonogenesis	1.53E-4	3.32E-3	Biological Process
GO:2000113	negative regulation of cellular macromolecule biosynthetic process	1.53E-4	3.33E-3	Biological Process
GO:0045088	regulation of innate immune response	1.54E-4	3.34E-3	Biological Process
GO:0006897	endocytosis	1.57E-4	3.4E-3	Biological Process
GO:0007423	sensory organ development	1.57E-4	3.4E-3	Biological Process
GO:0031323	regulation of cellular metabolic process	1.6E-4	3.45E-3	Biological Process
GO:0006721	terpenoid metabolic process	1.62E-4	3.49E-3	Biological Process
GO:1903510	mucopolysaccharide metabolic process	1.63E-4	3.5E-3	Biological Process
GO:0030098	lymphocyte differentiation	1.65E-4	3.55E-3	Biological Process
GO:1903428	positive regulation of reactive oxygen species biosynthetic process	1.66E-4	3.55E-3	Biological Process
GO:0035148	tube formation	1.66E-4	3.56E-3	Biological Process
GO:0010324	membrane invagination	1.67E-4	3.58E-3	Biological Process
GO:0051495	positive regulation of cytoskeleton organization	1.67E-4	3.58E-3	Biological Process
GO:0031669	cellular response to nutrient levels	1.67E-4	3.57E-3	Biological Process
GO:0051592	response to calcium ion	1.68E-4	3.58E-3	Biological Process
GO:1901653	cellular response to peptide	1.69E-4	3.6E-3	Biological Process
GO:0046620	regulation of organ growth	1.7E-4	3.6E-3	Biological Process
GO:0043392	negative regulation of DNA binding	1.73E-4	3.66E-3	Biological Process
GO:0034332	adherens junction organization	1.73E-4	3.66E-3	Biological Process
GO:0032330	regulation of chondrocyte differentiation	1.73E-4	3.65E-3	Biological Process
GO:2000181	negative regulation of blood vessel morphogenesis	1.75E-4	3.7E-3	Biological Process
GO:0002053	positive regulation of mesenchymal cell proliferation	1.77E-4	3.73E-3	Biological Process
GO:0050873	brown fat cell differentiation	1.77E-4	3.72E-3	Biological Process
GO:0080135	regulation of cellular response to stress	1.82E-4	3.84E-3	Biological Process
GO:0001656	metanephros development	1.83E-4	3.85E-3	Biological Process
GO:0001837	epithelial to mesenchymal transition	1.85E-4	3.88E-3	Biological Process
GO:0019222	regulation of metabolic process	1.98E-4	4.14E-3	Biological Process
GO:0071675	regulation of mononuclear cell migration	2.05E-4	4.3E-3	Biological Process
GO:2001234	negative regulation of apoptotic signaling pathway	2.09E-4	4.37E-3	Biological Process
GO:0071560	cellular response to transforming growth factor beta stimulus	2.1E-4	4.38E-3	Biological Process
GO:0051216	cartilage development	2.13E-4	4.43E-3	Biological Process
GO:0048635	negative regulation of muscle organ development	2.15E-4	4.48E-3	Biological Process
GO:0043406	positive regulation of MAP kinase activity	2.16E-4	4.49E-3	Biological Process
GO:0060071	Wnt signaling pathway, planar cell polarity pathway	2.16E-4	4.48E-3	Biological Process
GO:0034754	cellular hormone metabolic process	2.18E-4	4.52E-3	Biological Process
GO:0048640	negative regulation of developmental growth	2.18E-4	4.51E-3	Biological Process
GO:1905332	positive regulation of morphogenesis of an epithelium	2.24E-4	4.63E-3	Biological Process
GO:0048469	cell maturation	2.24E-4	4.63E-3	Biological Process
GO:1903708	positive regulation of hemopoiesis	2.28E-4	4.69E-3	Biological Process
GO:0034103	regulation of tissue remodeling	2.41E-4	4.96E-3	Biological Process
GO:0090025	regulation of monocyte chemotaxis	2.44E-4	5.02E-3	Biological Process
GO:0072330	monocarboxylic acid biosynthetic process	2.47E-4	5.08E-3	Biological Process
GO:0099175	regulation of postsynapse organization	2.49E-4	5.11E-3	Biological Process
GO:0030888	regulation of B cell proliferation	2.49E-4	5.11E-3	Biological Process
GO:0030100	regulation of endocytosis	2.58E-4	5.28E-3	Biological Process
GO:0071222	cellular response to lipopolysaccharide	2.61E-4	5.32E-3	Biological Process
GO:0016049	cell growth	2.64E-4	5.38E-3	Biological Process
GO:0032642	regulation of chemokine production	2.66E-4	5.43E-3	Biological Process
GO:0001658	branching involved in ureteric bud morphogenesis	2.69E-4	5.47E-3	Biological Process
GO:2000177	regulation of neural precursor cell proliferation	2.7E-4	5.49E-3	Biological Process
GO:0051828	entry into other organism involved in symbiotic interaction	2.71E-4	5.49E-3	Biological Process
GO:0051806	entry into cell of other organism involved in symbiotic interaction	2.71E-4	5.49E-3	Biological Process
GO:0030260	entry into host cell	2.71E-4	5.48E-3	Biological Process
GO:0044409	entry into host	2.71E-4	5.47E-3	Biological Process
GO:1901201	regulation of extracellular matrix assembly	2.72E-4	5.48E-3	Biological Process
GO:0048251	elastic fiber assembly	2.72E-4	5.47E-3	Biological Process
GO:0008610	lipid biosynthetic process	2.73E-4	5.48E-3	Biological Process
GO:0097164	ammonium ion metabolic process	2.75E-4	5.53E-3	Biological Process
GO:0050728	negative regulation of inflammatory response	2.81E-4	5.64E-3	Biological Process
GO:0071402	cellular response to lipoprotein particle stimulus	2.81E-4	5.64E-3	Biological Process
GO:0006919	activation of cysteine-type endopeptidase activity involved in apoptotic process	2.88E-4	5.77E-3	Biological Process
GO:1901606	alpha-amino acid catabolic process	2.9E-4	5.81E-3	Biological Process
GO:0051302	regulation of cell division	2.92E-4	5.83E-3	Biological Process
GO:0042592	homeostatic process	2.92E-4	5.82E-3	Biological Process
GO:1903555	regulation of tumor necrosis factor superfamily cytokine production	2.96E-4	5.9E-3	Biological Process
GO:0002690	positive regulation of leukocyte chemotaxis	0.0003	5.96E-3	Biological Process
GO:0002695	negative regulation of leukocyte activation	3.05E-4	6.06E-3	Biological Process
GO:0030182	neuron differentiation	3.08E-4	6.1E-3	Biological Process
GO:0043524	negative regulation of neuron apoptotic process	3.09E-4	6.12E-3	Biological Process
GO:0051171	regulation of nitrogen compound metabolic process	3.12E-4	6.18E-3	Biological Process
GO:0051893	regulation of focal adhesion assembly	3.13E-4	6.18E-3	Biological Process
GO:0090109	regulation of cell-substrate junction assembly	3.13E-4	6.18E-3	Biological Process
GO:0003006	developmental process involved in reproduction	3.14E-4	6.18E-3	Biological Process
GO:0002686	negative regulation of leukocyte migration	3.15E-4	6.2E-3	Biological Process
GO:0030501	positive regulation of bone mineralization	3.15E-4	6.19E-3	Biological Process
GO:0050918	positive chemotaxis	3.15E-4	6.18E-3	Biological Process
GO:0051099	positive regulation of binding	3.17E-4	6.22E-3	Biological Process
GO:0071295	cellular response to vitamin	3.19E-4	6.24E-3	Biological Process
GO:0055094	response to lipoprotein particle	3.19E-4	6.23E-3	Biological Process
GO:2001026	regulation of endothelial cell chemotaxis	3.19E-4	6.22E-3	Biological Process
GO:2001057	reactive nitrogen species metabolic process	3.19E-4	6.22E-3	Biological Process
GO:0050857	positive regulation of antigen receptor-mediated signaling pathway	3.19E-4	6.21E-3	Biological Process
GO:0090190	positive regulation of branching involved in ureteric bud morphogenesis	3.19E-4	6.2E-3	Biological Process
GO:2001237	negative regulation of extrinsic apoptotic signaling pathway	3.29E-4	6.39E-3	Biological Process
GO:0050871	positive regulation of B cell activation	3.3E-4	6.39E-3	Biological Process
GO:0048588	developmental cell growth	3.3E-4	6.39E-3	Biological Process
GO:1904037	positive regulation of epithelial cell apoptotic process	3.32E-4	6.42E-3	Biological Process
GO:0070830	bicellular tight junction assembly	3.32E-4	6.41E-3	Biological Process
GO:0045862	positive regulation of proteolysis	3.32E-4	6.4E-3	Biological Process
GO:0006749	glutathione metabolic process	3.35E-4	6.46E-3	Biological Process
GO:0055024	regulation of cardiac muscle tissue development	3.38E-4	6.51E-3	Biological Process
GO:2000351	regulation of endothelial cell apoptotic process	3.39E-4	6.51E-3	Biological Process
GO:0045073	regulation of chemokine biosynthetic process	3.48E-4	6.69E-3	Biological Process
GO:0006048	UDP-N-acetylglucosamine biosynthetic process	3.48E-4	6.68E-3	Biological Process
GO:0070757	interleukin-35-mediated signaling pathway	3.48E-4	6.67E-3	Biological Process
GO:0051451	myoblast migration	3.48E-4	6.67E-3	Biological Process
GO:1902547	regulation of cellular response to vascular endothelial growth factor stimulus	3.52E-4	6.73E-3	Biological Process
GO:2000353	positive regulation of endothelial cell apoptotic process	3.52E-4	6.72E-3	Biological Process
GO:0002790	peptide secretion	3.55E-4	6.77E-3	Biological Process
GO:0006898	receptor-mediated endocytosis	3.64E-4	6.94E-3	Biological Process
GO:0050671	positive regulation of lymphocyte proliferation	3.65E-4	6.95E-3	Biological Process
GO:0001523	retinoid metabolic process	3.75E-4	7.11E-3	Biological Process
GO:1900407	regulation of cellular response to oxidative stress	3.78E-4	7.18E-3	Biological Process
GO:0001953	negative regulation of cell-matrix adhesion	3.89E-4	7.37E-3	Biological Process
GO:1901031	regulation of response to reactive oxygen species	3.89E-4	7.36E-3	Biological Process
GO:0002931	response to ischemia	3.89E-4	7.35E-3	Biological Process
GO:0042113	B cell activation	3.9E-4	7.36E-3	Biological Process
GO:0050710	negative regulation of cytokine secretion	3.93E-4	7.41E-3	Biological Process
GO:0046890	regulation of lipid biosynthetic process	3.96E-4	7.46E-3	Biological Process
GO:0045992	negative regulation of embryonic development	4.01E-4	7.53E-3	Biological Process
GO:0098657	import into cell	4.03E-4	7.56E-3	Biological Process
GO:1901214	regulation of neuron death	4.03E-4	7.56E-3	Biological Process
GO:0007399	nervous system development	4.06E-4	7.61E-3	Biological Process
GO:0043388	positive regulation of DNA binding	4.14E-4	7.75E-3	Biological Process
GO:1901136	carbohydrate derivative catabolic process	4.15E-4	7.75E-3	Biological Process
GO:0002253	activation of immune response	4.15E-4	7.75E-3	Biological Process
GO:0050704	regulation of interleukin-1 secretion	4.18E-4	7.79E-3	Biological Process
GO:0006643	membrane lipid metabolic process	4.22E-4	7.85E-3	Biological Process
GO:0032868	response to insulin	4.22E-4	7.85E-3	Biological Process
GO:0048878	chemical homeostasis	4.25E-4	7.89E-3	Biological Process
GO:0008202	steroid metabolic process	4.3E-4	7.98E-3	Biological Process
GO:0043280	positive regulation of cysteine-type endopeptidase activity involved in apoptotic process	4.32E-4	8.01E-3	Biological Process
GO:1901888	regulation of cell junction assembly	4.48E-4	8.29E-3	Biological Process
GO:0014706	striated muscle tissue development	4.48E-4	8.28E-3	Biological Process
GO:0009636	response to toxic substance	4.48E-4	8.27E-3	Biological Process
GO:0030099	myeloid cell differentiation	4.57E-4	8.43E-3	Biological Process
GO:0022617	extracellular matrix disassembly	4.59E-4	8.45E-3	Biological Process
GO:0032946	positive regulation of mononuclear cell proliferation	4.62E-4	8.5E-3	Biological Process
GO:1903038	negative regulation of leukocyte cell-cell adhesion	4.72E-4	8.67E-3	Biological Process
GO:1901224	positive regulation of NIK/NF-kappaB signaling	4.74E-4	8.7E-3	Biological Process
GO:0016525	negative regulation of angiogenesis	4.75E-4	8.71E-3	Biological Process
GO:0070665	positive regulation of leukocyte proliferation	4.76E-4	8.71E-3	Biological Process
GO:0019693	ribose phosphate metabolic process	4.88E-4	8.92E-3	Biological Process
GO:0051250	negative regulation of lymphocyte activation	4.89E-4	8.93E-3	Biological Process
GO:2000241	regulation of reproductive process	5.02E-4	9.15E-3	Biological Process
GO:0032534	regulation of microvillus assembly	5.06E-4	9.22E-3	Biological Process
GO:0034625	fatty acid elongation, monounsaturated fatty acid	5.06E-4	9.21E-3	Biological Process
GO:0034626	fatty acid elongation, polyunsaturated fatty acid	5.06E-4	9.2E-3	Biological Process
GO:0061218	negative regulation of mesonephros development	5.06E-4	9.19E-3	Biological Process
GO:0019367	fatty acid elongation, saturated fatty acid	5.06E-4	9.18E-3	Biological Process
GO:0019368	fatty acid elongation, unsaturated fatty acid	5.06E-4	9.16E-3	Biological Process
GO:1903224	regulation of endodermal cell differentiation	5.06E-4	9.15E-3	Biological Process
GO:0030010	establishment of cell polarity	5.14E-4	9.28E-3	Biological Process
GO:0007507	heart development	5.18E-4	9.35E-3	Biological Process
GO:0010596	negative regulation of endothelial cell migration	5.2E-4	9.37E-3	Biological Process
GO:0045746	negative regulation of Notch signaling pathway	5.21E-4	9.38E-3	Biological Process
GO:0035137	hindlimb morphogenesis	5.21E-4	9.37E-3	Biological Process
GO:0007566	embryo implantation	5.21E-4	9.36E-3	Biological Process
GO:0051254	positive regulation of RNA metabolic process	5.27E-4	9.45E-3	Biological Process
GO:0009259	ribonucleotide metabolic process	5.27E-4	9.44E-3	Biological Process
GO:0071456	cellular response to hypoxia	5.3E-4	9.48E-3	Biological Process
GO:0070169	positive regulation of biomineral tissue development	5.32E-4	9.5E-3	Biological Process
GO:0032479	regulation of type I interferon production	5.56E-4	9.92E-3	Biological Process
GO:0002757	immune response-activating signal transduction	5.59E-4	9.97E-3	Biological Process
GO:0010469	regulation of signaling receptor activity	5.68E-4	1.01E-2	Biological Process
GO:0045934	negative regulation of nucleobase-containing compound metabolic process	5.69E-4	1.01E-2	Biological Process
GO:0071677	positive regulation of mononuclear cell migration	5.73E-4	1.02E-2	Biological Process
GO:0050807	regulation of synapse organization	5.77E-4	1.02E-2	Biological Process
GO:0050764	regulation of phagocytosis	5.86E-4	1.04E-2	Biological Process
GO:0045621	positive regulation of lymphocyte differentiation	5.89E-4	1.04E-2	Biological Process
GO:1904030	negative regulation of cyclin-dependent protein kinase activity	5.91E-4	1.05E-2	Biological Process
GO:0016486	peptide hormone processing	5.91E-4	1.04E-2	Biological Process
GO:0090322	regulation of superoxide metabolic process	5.91E-4	1.04E-2	Biological Process
GO:0001505	regulation of neurotransmitter levels	5.92E-4	1.04E-2	Biological Process
GO:1903670	regulation of sprouting angiogenesis	5.95E-4	1.05E-2	Biological Process
GO:0016043	cellular component organization	5.96E-4	1.05E-2	Biological Process
GO:0034612	response to tumor necrosis factor	5.97E-4	1.05E-2	Biological Process
GO:0042594	response to starvation	0.0006	1.05E-2	Biological Process
GO:0032869	cellular response to insulin stimulus	6.03E-4	1.06E-2	Biological Process
GO:0002792	negative regulation of peptide secretion	6.28E-4	1.1E-2	Biological Process
GO:0098542	defense response to other organism	6.3E-4	1.1E-2	Biological Process
GO:0045165	cell fate commitment	6.49E-4	1.13E-2	Biological Process
GO:0002065	columnar/cuboidal epithelial cell differentiation	6.53E-4	1.14E-2	Biological Process
GO:0048771	tissue remodeling	6.64E-4	1.16E-2	Biological Process
GO:0032535	regulation of cellular component size	6.66E-4	1.16E-2	Biological Process
GO:0030325	adrenal gland development	6.75E-4	1.17E-2	Biological Process
GO:0060759	regulation of response to cytokine stimulus	6.8E-4	1.18E-2	Biological Process
GO:0002697	regulation of immune effector process	6.83E-4	1.19E-2	Biological Process
GO:0071902	positive regulation of protein serine/threonine kinase activity	6.88E-4	1.19E-2	Biological Process
GO:0060021	roof of mouth development	6.96E-4	1.2E-2	Biological Process
GO:0071453	cellular response to oxygen levels	7.09E-4	1.23E-2	Biological Process
GO:1901861	regulation of muscle tissue development	7.09E-4	1.22E-2	Biological Process
GO:0021700	developmental maturation	7.2E-4	1.24E-2	Biological Process
GO:0034698	response to gonadotropin	7.26E-4	1.25E-2	Biological Process
GO:1900027	regulation of ruffle assembly	7.26E-4	1.25E-2	Biological Process
GO:0034113	heterotypic cell-cell adhesion	7.26E-4	1.25E-2	Biological Process
GO:0055026	negative regulation of cardiac muscle tissue development	7.26E-4	1.25E-2	Biological Process
GO:0050716	positive regulation of interleukin-1 secretion	7.26E-4	1.25E-2	Biological Process
GO:0043502	regulation of muscle adaptation	7.33E-4	1.25E-2	Biological Process
GO:1903845	negative regulation of cellular response to transforming growth factor beta stimulus	7.33E-4	1.25E-2	Biological Process
GO:0070302	regulation of stress-activated protein kinase signaling cascade	7.33E-4	1.25E-2	Biological Process
GO:0097305	response to alcohol	7.33E-4	1.25E-2	Biological Process
GO:0007409	axonogenesis	7.43E-4	1.27E-2	Biological Process
GO:0042692	muscle cell differentiation	7.5E-4	1.28E-2	Biological Process
GO:0007266	Rho protein signal transduction	7.5E-4	1.28E-2	Biological Process
GO:1904951	positive regulation of establishment of protein localization	7.5E-4	1.28E-2	Biological Process
GO:0007154	cell communication	7.52E-4	1.28E-2	Biological Process
GO:0031670	cellular response to nutrient	7.8E-4	1.32E-2	Biological Process
GO:0003181	atrioventricular valve morphogenesis	7.84E-4	1.33E-2	Biological Process
GO:1901685	glutathione derivative metabolic process	7.84E-4	1.33E-2	Biological Process
GO:1901687	glutathione derivative biosynthetic process	7.84E-4	1.33E-2	Biological Process
GO:0051222	positive regulation of protein transport	7.95E-4	1.34E-2	Biological Process
GO:0002700	regulation of production of molecular mediator of immune response	7.96E-4	1.34E-2	Biological Process
GO:0030148	sphingolipid biosynthetic process	8.03E-4	1.35E-2	Biological Process
GO:0032350	regulation of hormone metabolic process	8.09E-4	1.36E-2	Biological Process
GO:0008217	regulation of blood pressure	8.21E-4	1.38E-2	Biological Process
GO:0051253	negative regulation of RNA metabolic process	8.24E-4	1.38E-2	Biological Process
GO:0045087	innate immune response	8.29E-4	1.39E-2	Biological Process
GO:1990138	neuron projection extension	8.3E-4	1.39E-2	Biological Process
GO:0048844	artery morphogenesis	8.3E-4	1.39E-2	Biological Process
GO:0048863	stem cell differentiation	8.3E-4	1.39E-2	Biological Process
GO:0046686	response to cadmium ion	8.3E-4	1.39E-2	Biological Process
GO:1905475	regulation of protein localization to membrane	8.3E-4	1.38E-2	Biological Process
GO:0030857	negative regulation of epithelial cell differentiation	8.35E-4	1.39E-2	Biological Process
GO:0008406	gonad development	8.44E-4	1.4E-2	Biological Process
GO:0072593	reactive oxygen species metabolic process	8.44E-4	1.4E-2	Biological Process
GO:0097237	cellular response to toxic substance	8.44E-4	1.4E-2	Biological Process
GO:0009150	purine ribonucleotide metabolic process	8.55E-4	1.42E-2	Biological Process
GO:0071447	cellular response to hydroperoxide	8.61E-4	1.43E-2	Biological Process
GO:0045080	positive regulation of chemokine biosynthetic process	8.61E-4	1.42E-2	Biological Process
GO:0072124	regulation of glomerular mesangial cell proliferation	8.61E-4	1.42E-2	Biological Process
GO:0008652	cellular amino acid biosynthetic process	8.68E-4	1.43E-2	Biological Process
GO:0051896	regulation of protein kinase B signaling	8.77E-4	1.45E-2	Biological Process
GO:0015949	nucleobase-containing small molecule interconversion	8.89E-4	1.47E-2	Biological Process
GO:0050718	positive regulation of interleukin-1 beta secretion	8.89E-4	1.46E-2	Biological Process
GO:0050927	positive regulation of positive chemotaxis	8.89E-4	1.46E-2	Biological Process
GO:0046621	negative regulation of organ growth	8.89E-4	1.46E-2	Biological Process
GO:0040037	negative regulation of fibroblast growth factor receptor signaling pathway	8.93E-4	1.46E-2	Biological Process
GO:0046209	nitric oxide metabolic process	8.93E-4	1.46E-2	Biological Process
GO:0046165	alcohol biosynthetic process	9.03E-4	1.48E-2	Biological Process
GO:0048146	positive regulation of fibroblast proliferation	9.11E-4	1.49E-2	Biological Process
GO:0030279	negative regulation of ossification	9.17E-4	1.5E-2	Biological Process
GO:0046883	regulation of hormone secretion	9.18E-4	1.5E-2	Biological Process
GO:0033559	unsaturated fatty acid metabolic process	9.33E-4	1.52E-2	Biological Process
GO:1903391	regulation of adherens junction organization	9.36E-4	1.52E-2	Biological Process
GO:0006720	isoprenoid metabolic process	9.45E-4	1.54E-2	Biological Process
GO:0010770	positive regulation of cell morphogenesis involved in differentiation	9.67E-4	1.57E-2	Biological Process
GO:0001959	regulation of cytokine-mediated signaling pathway	9.67E-4	1.57E-2	Biological Process
GO:0050851	antigen receptor-mediated signaling pathway	9.67E-4	1.57E-2	Biological Process
GO:0001568	blood vessel development	9.75E-4	1.58E-2	Biological Process
GO:0031334	positive regulation of protein complex assembly	9.78E-4	1.58E-2	Biological Process
GO:0016126	sterol biosynthetic process	9.82E-4	1.59E-2	Biological Process
GO:0019511	peptidyl-proline hydroxylation	9.87E-4	1.59E-2	Biological Process
GO:0060441	epithelial tube branching involved in lung morphogenesis	9.87E-4	1.59E-2	Biological Process
q	protein binding	2.47E-21	1.12E-17	Molecular Function
GO:0005102	signaling receptor binding	1.71E-18	3.88E-15	Molecular Function
GO:0042802	identical protein binding	1.04E-17	1.58E-14	Molecular Function
GO:0050839	cell adhesion molecule binding	2.58E-16	2.93E-13	Molecular Function
GO:0005178	integrin binding	9.31E-15	8.46E-12	Molecular Function
GO:0005488	binding	2.1E-13	1.59E-10	Molecular Function
GO:0005509	calcium ion binding	7.3E-12	4.73E-9	Molecular Function
GO:0042803	protein homodimerization activity	4.73E-10	2.69E-7	Molecular Function
GO:0019838	growth factor binding	8.44E-10	4.26E-7	Molecular Function
GO:0003779	actin binding	1.6E-9	7.26E-7	Molecular Function
GO:0008092	cytoskeletal protein binding	2.09E-9	8.64E-7	Molecular Function
GO:0046983	protein dimerization activity	3.42E-9	1.3E-6	Molecular Function
GO:0004857	enzyme inhibitor activity	7.99E-9	2.79E-6	Molecular Function
GO:0016491	oxidoreductase activity	1.58E-8	5.11E-6	Molecular Function
GO:0019900	kinase binding	1.58E-8	4.77E-6	Molecular Function
GO:0061134	peptidase regulator activity	3.41E-8	9.67E-6	Molecular Function
GO:0004866	endopeptidase inhibitor activity	3.18E-7	8.5E-5	Molecular Function
GO:0044877	protein-containing complex binding	3.66E-7	9.23E-5	Molecular Function
GO:0098772	molecular function regulator	5.46E-7	1.31E-4	Molecular Function
GO:0005539	glycosaminoglycan binding	6.95E-7	1.58E-4	Molecular Function
GO:0030414	peptidase inhibitor activity	7.34E-7	1.59E-4	Molecular Function
GO:0019901	protein kinase binding	1.13E-6	2.33E-4	Molecular Function
GO:0003674	molecular_function	1.17E-6	2.31E-4	Molecular Function
GO:0001228	transcriptional activator activity, RNA polymerase II transcription regulatory region sequence-specific DNA binding	1.43E-6	2.71E-4	Molecular Function
GO:0061135	endopeptidase regulator activity	1.53E-6	2.78E-4	Molecular Function
GO:0050662	coenzyme binding	2.02E-6	3.53E-4	Molecular Function
GO:0043167	ion binding	2.21E-6	3.72E-4	Molecular Function
GO:0016209	antioxidant activity	2.61E-6	4.23E-4	Molecular Function
GO:0005518	collagen binding	3.86E-6	6.05E-4	Molecular Function
GO:0050840	extracellular matrix binding	3.88E-6	5.87E-4	Molecular Function
GO:0051015	actin filament binding	6.52E-6	9.55E-4	Molecular Function
GO:0019955	cytokine binding	6.87E-6	9.75E-4	Molecular Function
GO:0005520	insulin-like growth factor binding	7.04E-6	9.69E-4	Molecular Function
GO:0019904	protein domain specific binding	7.16E-6	9.56E-4	Molecular Function
GO:0008201	heparin binding	8.61E-6	1.12E-3	Molecular Function
GO:0005201	extracellular matrix structural constituent	1.05E-5	1.33E-3	Molecular Function
GO:0001618	virus receptor activity	1.21E-5	1.49E-3	Molecular Function
GO:0104005	hijacked molecular function	1.21E-5	1.45E-3	Molecular Function
GO:0000977	RNA polymerase II regulatory region sequence-specific DNA binding	1.23E-5	1.43E-3	Molecular Function
GO:0043168	anion binding	1.39E-5	1.58E-3	Molecular Function
GO:0042056	chemoattractant activity	1.52E-5	1.69E-3	Molecular Function
GO:0001012	RNA polymerase II regulatory region DNA binding	1.74E-5	1.88E-3	Molecular Function
GO:0000982	transcription factor activity, RNA polymerase II proximal promoter sequence-specific DNA binding	1.8E-5	1.91E-3	Molecular Function
GO:0031418	L-ascorbic acid binding	1.83E-5	1.89E-3	Molecular Function
GO:0019842	vitamin binding	1.89E-5	1.9E-3	Molecular Function
GO:0004867	serine-type endopeptidase inhibitor activity	2.45E-5	2.41E-3	Molecular Function
GO:1901681	sulfur compound binding	2.62E-5	2.53E-3	Molecular Function
GO:0004861	cyclin-dependent protein serine/threonine kinase inhibitor activity	2.62E-5	2.48E-3	Molecular Function
GO:0030291	protein serine/threonine kinase inhibitor activity	2.81E-5	2.61E-3	Molecular Function
GO:0043177	organic acid binding	2.86E-5	2.6E-3	Molecular Function
GO:0003924	GTPase activity	3.18E-5	2.83E-3	Molecular Function
GO:0048037	cofactor binding	4.08E-5	3.56E-3	Molecular Function
GO:0045296	cadherin binding	4.5E-5	3.85E-3	Molecular Function
GO:0003824	catalytic activity	4.88E-5	4.1E-3	Molecular Function
GO:0098632	cell-cell adhesion mediator activity	5.51E-5	4.55E-3	Molecular Function
GO:0001077	transcriptional activator activity, RNA polymerase II proximal promoter sequence-specific DNA binding	6.45E-5	5.23E-3	Molecular Function
GO:0043394	proteoglycan binding	6.52E-5	5.19E-3	Molecular Function
GO:0031406	carboxylic acid binding	7.95E-5	6.22E-3	Molecular Function
GO:0048029	monosaccharide binding	8.06E-5	6.2E-3	Molecular Function
GO:0001968	fibronectin binding	8.88E-5	6.72E-3	Molecular Function
GO:0005126	cytokine receptor binding	9.1E-5	6.77E-3	Molecular Function
GO:0098631	cell adhesion mediator activity	9.91E-5	7.26E-3	Molecular Function
GO:0008289	lipid binding	1.16E-4	8.37E-3	Molecular Function
GO:0002020	protease binding	1.49E-4	1.06E-2	Molecular Function
GO:0030234	enzyme regulator activity	1.51E-4	1.06E-2	Molecular Function
GO:0048018	receptor ligand activity	1.57E-4	1.08E-2	Molecular Function
GO:0000976	transcription regulatory region sequence-specific DNA binding	1.66E-4	1.13E-2	Molecular Function
GO:0033293	monocarboxylic acid binding	1.99E-4	1.33E-2	Molecular Function
GO:0001882	nucleoside binding	2.15E-4	1.42E-2	Molecular Function
GO:0030246	carbohydrate binding	2.17E-4	1.41E-2	Molecular Function
GO:0019210	kinase inhibitor activity	2.32E-4	1.48E-2	Molecular Function
GO:0030545	receptor regulator activity	2.88E-4	1.82E-2	Molecular Function
GO:0072341	modified amino acid binding	3.02E-4	1.88E-2	Molecular Function
GO:1990837	sequence-specific double-stranded DNA binding	3.15E-4	1.93E-2	Molecular Function
GO:0004364	glutathione transferase activity	3.19E-4	1.93E-2	Molecular Function
GO:0004602	glutathione peroxidase activity	3.19E-4	1.9E-2	Molecular Function
GO:0031994	insulin-like growth factor I binding	3.48E-4	2.06E-2	Molecular Function
GO:0004860	protein kinase inhibitor activity	3.65E-4	2.13E-2	Molecular Function
GO:0003690	double-stranded DNA binding	3.88E-4	2.23E-2	Molecular Function
GO:0001883	purine nucleoside binding	3.92E-4	2.23E-2	Molecular Function
GO:0001067	regulatory region nucleic acid binding	3.97E-4	2.23E-2	Molecular Function
GO:0032550	purine ribonucleoside binding	3.98E-4	2.2E-2	Molecular Function
GO:0005525	GTP binding	4.68E-4	2.56E-2	Molecular Function
GO:0044212	transcription regulatory region DNA binding	4.8E-4	2.6E-2	Molecular Function
GO:0016628	oxidoreductase activity, acting on the CH-CH group of donors, NAD or NADP as acceptor	4.81E-4	2.57E-2	Molecular Function
GO:0019899	enzyme binding	4.9E-4	2.59E-2	Molecular Function
GO:0102756	very-long-chain 3-ketoacyl-CoA synthase activity	5.06E-4	2.64E-2	Molecular Function
GO:0102338	3-oxo-lignoceronyl-CoA synthase activity	5.06E-4	2.61E-2	Molecular Function
GO:0102337	3-oxo-cerotoyl-CoA synthase activity	5.06E-4	2.58E-2	Molecular Function
GO:0102336	3-oxo-arachidoyl-CoA synthase activity	5.06E-4	2.55E-2	Molecular Function
GO:0009922	fatty acid elongase activity	5.06E-4	2.53E-2	Molecular Function
GO:0017147	Wnt-protein binding	5.21E-4	2.57E-2	Molecular Function
GO:0043169	cation binding	5.66E-4	2.77E-2	Molecular Function
GO:0050699	WW domain binding	5.91E-4	2.86E-2	Molecular Function
GO:0016684	oxidoreductase activity, acting on peroxide as acceptor	6.2E-4	2.97E-2	Molecular Function
GO:0032549	ribonucleoside binding	6.72E-4	3.18E-2	Molecular Function
GO:0050431	transforming growth factor beta binding	6.75E-4	3.16E-2	Molecular Function
GO:0000978	RNA polymerase II proximal promoter sequence-specific DNA binding	7.42E-4	3.44E-2	Molecular Function
GO:0046872	metal ion binding	7.93E-4	3.64E-2	Molecular Function
GO:0008195	phosphatidate phosphatase activity	8.61E-4	3.91E-2	Molecular Function
GO:0031995	insulin-like growth factor II binding	8.61E-4	3.87E-2	Molecular Function
GO:0001664	G-protein coupled receptor binding	9.27E-4	4.13E-2	Molecular Function
GO:0000987	proximal promoter sequence-specific DNA binding	9.41E-4	4.15E-2	Molecular Function
GO:0005543	phospholipid binding	9.43E-4	4.12E-2	Molecular Function
GO:0016641	oxidoreductase activity, acting on the CH-NH2 group of donors, oxygen as acceptor	9.87E-4	4.27E-2	Molecular Function
GO:0031543	peptidyl-proline dioxygenase activity	9.87E-4	4.23E-2	Molecular Function
GO:0044421	extracellular region part	1.31E-54	2.52E-51	Cellular Component
GO:0070062	extracellular exosome	2.95E-38	2.83E-35	Cellular Component
GO:1903561	extracellular vesicle	3.75E-38	2.4E-35	Cellular Component
GO:0043230	extracellular organelle	4.67E-38	2.24E-35	Cellular Component
GO:0031982	vesicle	2.84E-36	1.09E-33	Cellular Component
GO:0005615	extracellular space	7.22E-34	2.31E-31	Cellular Component
GO:0005912	adherens junction	9.92E-25	2.72E-22	Cellular Component
GO:0070161	anchoring junction	7.15E-24	1.71E-21	Cellular Component
GO:0044444	cytoplasmic part	2.76E-22	5.88E-20	Cellular Component
GO:0031012	extracellular matrix	1.06E-21	2.04E-19	Cellular Component
GO:0030054	cell junction	2.28E-21	3.98E-19	Cellular Component
GO:0062023	collagen-containing extracellular matrix	5.54E-20	8.85E-18	Cellular Component
GO:0030055	cell-substrate junction	1.35E-17	1.98E-15	Cellular Component
GO:0005925	focal adhesion	1.85E-17	2.54E-15	Cellular Component
GO:0005924	cell-substrate adherens junction	2.1E-17	2.68E-15	Cellular Component
GO:0043227	membrane-bounded organelle	3.36E-17	4.02E-15	Cellular Component
GO:0043226	organelle	1.23E-16	1.38E-14	Cellular Component
GO:0043233	organelle lumen	8e-15	8.52E-13	Cellular Component
GO:0070013	intracellular organelle lumen	8e-15	8.07E-13	Cellular Component
GO:0031974	membrane-enclosed lumen	8e-15	7.67E-13	Cellular Component
GO:0005856	cytoskeleton	2.03E-14	1.86E-12	Cellular Component
GO:0005737	cytoplasm	3.62E-14	3.16E-12	Cellular Component
GO:0044424	intracellular part	1.03E-13	8.6E-12	Cellular Component
GO:0044459	plasma membrane part	1.3E-13	1.04E-11	Cellular Component
GO:0009986	cell surface	5.89E-13	4.52E-11	Cellular Component
GO:0005604	basement membrane	1.11E-12	8.19E-11	Cellular Component
GO:0005788	endoplasmic reticulum lumen	1.67E-12	1.18E-10	Cellular Component
GO:0005576	extracellular region	1.67E-12	1.15E-10	Cellular Component
GO:0005911	cell-cell junction	2.34E-12	1.54E-10	Cellular Component
GO:0044433	cytoplasmic vesicle part	4.37E-12	2.79E-10	Cellular Component
GO:0098857	membrane microdomain	4.49E-10	2.78E-8	Cellular Component
GO:0045121	membrane raft	4.49E-10	2.69E-8	Cellular Component
GO:0098589	membrane region	1.17E-9	6.82E-8	Cellular Component
GO:0005938	cell cortex	2.98E-9	1.68E-7	Cellular Component
GO:0044420	extracellular matrix component	4.34E-9	2.38E-7	Cellular Component
GO:0030667	secretory granule membrane	8.61E-9	4.58E-7	Cellular Component
GO:0031410	cytoplasmic vesicle	2.55E-8	1.32E-6	Cellular Component
GO:0030659	cytoplasmic vesicle membrane	2.6E-8	1.31E-6	Cellular Component
GO:0012506	vesicle membrane	2.87E-8	1.41E-6	Cellular Component
GO:0097708	intracellular vesicle	3.18E-8	1.52E-6	Cellular Component
GO:0005886	plasma membrane	3.41E-8	1.6E-6	Cellular Component
GO:0001726	ruffle	5.36E-8	2.45E-6	Cellular Component
GO:0005913	cell-cell adherens junction	8.01E-8	3.57E-6	Cellular Component
GO:0034774	secretory granule lumen	1.14E-7	4.98E-6	Cellular Component
GO:0031983	vesicle lumen	1.63E-7	6.93E-6	Cellular Component
GO:0060205	cytoplasmic vesicle lumen	2.45E-7	1.02E-5	Cellular Component
GO:0000323	lytic vacuole	4.63E-7	1.89E-5	Cellular Component
GO:0005764	lysosome	4.63E-7	1.85E-5	Cellular Component
GO:0005775	vacuolar lumen	4.75E-7	1.86E-5	Cellular Component
GO:1904724	tertiary granule lumen	5.53E-7	2.12E-5	Cellular Component
GO:0043229	intracellular organelle	7.73E-7	2.9E-5	Cellular Component
GO:0098805	whole membrane	1.02E-6	3.75E-5	Cellular Component
GO:0098858	actin-based cell projection	1.45E-6	5.26E-5	Cellular Component
GO:0099568	cytoplasmic region	1.68E-6	5.97E-5	Cellular Component
GO:0071944	cell periphery	2.06E-6	7.19E-5	Cellular Component
GO:0048471	perinuclear region of cytoplasm	2.18E-6	7.45E-5	Cellular Component
GO:0016324	apical plasma membrane	3.55E-6	1.19E-4	Cellular Component
GO:0015629	actin cytoskeleton	4.27E-6	1.41E-4	Cellular Component
GO:0005783	endoplasmic reticulum	4.65E-6	1.51E-4	Cellular Component
GO:0044437	vacuolar part	5.22E-6	1.67E-4	Cellular Component
GO:0098590	plasma membrane region	5.28E-6	1.66E-4	Cellular Component
GO:0030027	lamellipodium	5.52E-6	1.71E-4	Cellular Component
GO:0043202	lysosomal lumen	5.83E-6	1.77E-4	Cellular Component
GO:0005773	vacuole	9.6E-6	2.88E-4	Cellular Component
GO:0030175	filopodium	1.21E-5	3.58E-4	Cellular Component
GO:0005829	cytosol	1.36E-5	3.94E-4	Cellular Component
GO:0098552	side of membrane	1.36E-5	3.89E-4	Cellular Component
GO:0098588	bounding membrane of organelle	1.49E-5	4.2E-4	Cellular Component
GO:0030426	growth cone	2.14E-5	5.95E-4	Cellular Component
GO:0044425	membrane part	3.64E-5	9.96E-4	Cellular Component
GO:0030427	site of polarized growth	3.82E-5	1.03E-3	Cellular Component
GO:0043256	laminin complex	4.03E-5	1.07E-3	Cellular Component
GO:0044432	endoplasmic reticulum part	4.16E-5	1.09E-3	Cellular Component
GO:0044464	cell part	4.21E-5	1.09E-3	Cellular Component
GO:0005575	cellular_component	5.32E-5	1.36E-3	Cellular Component
GO:0008305	integrin complex	5.51E-5	1.39E-3	Cellular Component
GO:0032432	actin filament bundle	5.64E-5	1.4E-3	Cellular Component
GO:0005923	bicellular tight junction	6.88E-5	1.69E-3	Cellular Component
GO:0009897	external side of plasma membrane	7.66E-5	1.86E-3	Cellular Component
GO:0042470	melanosome	7.7E-5	1.84E-3	Cellular Component
GO:0048770	pigment granule	7.7E-5	1.82E-3	Cellular Component
GO:0042995	cell projection	8e-05	1.87E-3	Cellular Component
GO:0045177	apical part of cell	9.4E-5	2.17E-3	Cellular Component
GO:0031226	intrinsic component of plasma membrane	1.1E-4	2.52E-3	Cellular Component
GO:0031258	lamellipodium membrane	1.27E-4	2.86E-3	Cellular Component
GO:0005794	Golgi apparatus	1.33E-4	2.96E-3	Cellular Component
GO:0031093	platelet alpha granule lumen	1.48E-4	3.25E-3	Cellular Component
GO:0070160	occluding junction	1.57E-4	3.43E-3	Cellular Component
GO:0044291	cell-cell contact zone	1.59E-4	3.42E-3	Cellular Component
GO:0043235	receptor complex	1.69E-4	3.59E-3	Cellular Component
GO:0005903	brush border	1.73E-4	3.64E-3	Cellular Component
GO:0120025	plasma membrane bounded cell projection	2.34E-4	4.89E-3	Cellular Component
GO:0016528	sarcoplasm	2.72E-4	5.6E-3	Cellular Component
GO:0031528	microvillus membrane	2.81E-4	5.74E-3	Cellular Component
GO:0098636	protein complex involved in cell adhesion	3.15E-4	6.35E-3	Cellular Component
GO:0012505	endomembrane system	4.12E-4	8.22E-3	Cellular Component
GO:0031252	cell leading edge	4.18E-4	8.26E-3	Cellular Component
GO:0005902	microvillus	4.19E-4	8.2E-3	Cellular Component
GO:0098862	cluster of actin-based cell projections	4.59E-4	8.88E-3	Cellular Component
GO:0042383	sarcolemma	5.89E-4	1.13E-2	Cellular Component
GO:0098802	plasma membrane receptor complex	6.07E-4	1.15E-2	Cellular Component
GO:0033267	axon part	6.19E-4	1.16E-2	Cellular Component
GO:0035578	azurophil granule lumen	6.46E-4	1.2E-2	Cellular Component
GO:0005887	integral component of plasma membrane	7.06E-4	1.3E-2	Cellular Component
GO:0044431	Golgi apparatus part	7.76E-4	1.42E-2	Cellular Component
GO:0031256	leading edge membrane	8.46E-4	1.53E-2	Cellular Component
GO:0031092	platelet alpha granule membrane	9.87E-4	1.77E-2	Cellular Component

## Sheet: Supplementary Table S2C
Method	Pearson	#Better	#Worse	MAE
Random Forest with Random Selection (25 genes)	0.27 ± 0.03	0	139	1.02 ± 0.03
Random Forest with Variance-based Selection (25 genes)	0.34 ± 0.03	4	56	0.99 ± 0.03
Random Forest with Random Selection (100 genes)	0.34 ± 0.03	0	48	0.99 ± 0.03
Random Forest with Variance-based Selection (100 genes)	0.37 ± 0.03	13	23	0.98 ± 0.03
Random Forest with Random Selection (1000 genes)	0.40 ± 0.03	25	3	0.97 ± 0.03
Random Forest with Variance-based Selection (1000 genes)	0.42 ± 0.03	42	0	0.95 ± 0.03
Random Forest with Random Selection (5000 genes)	0.42 ± 0.03	39	0	0.96 ± 0.03
Random Forest with Variance-based Selection (5000 genes)	0.43 ± 0.03	53	0	0.95 ± 0.03
Random Forest with Random Selection (10000 genes)	0.42 ± 0.03	45	0	0.95 ± 0.03
Random Forest with Variance-based Selection (10000 genes)	0.43 ± 0.03	57	0	0.95 ± 0.03
Elastic Net Regression with Variance-based Selection and gene clustering (4804 genes)	0.43 ± 0.13	50	5	0.96 ± 0.32
Support Vector Regression with Variance-based Selection and gene clustering (4804 genes)	0.48 ± 0.02	120	0	0.93 ± 0.03

## Sheet: Supplementary Table S2D
Drugs	EN	RF	SVR
(5Z)-7-Oxozeaenol	0.6065061201472344	0.5956907538516301	0.6259628419968741
17-AAG	0.6071385797743964	0.6089477162188722	0.5828524471664439
5-Fluorouracil	0.529008603569544	0.5525869498815246	0.5648674631835389
681640	0.3760046878254699	0.3753066563981923	0.3960802965296759
A-443654	0.13118514523128785	0.19123135748010328	0.15328587771890909
A-770041	0.2991260350518439	0.432023939383026	0.41718003526443737
ABT-263	0.6250955515585831	0.6261315945181891	0.6237319064044959
ABT-869	0.4739659332045752	0.5147760128331781	0.4698688305938353
ABT-888	0.4468913532549269	0.4309262678667671	0.4533817811706913
AC220	0.5880546302258401	0.6055517812172498	0.5617668610994908
AG-014699	0.4198000865697285	0.4091816698075162	0.4430177913233749
AICAR	0.6314778696266854	0.5798057669651342	0.5759584194457956
AKT inhibitor VIII	0.2409004955386932	0.2617870790436577	0.25851015777014485
AMG-706	0.2169248827731339	0.2452156893132872	0.2210765439661831
AP-24534	0.441309375226134	0.4832591167710199	0.4448054317134155
AR-42	0.4227044993714528	0.4283067291111213	0.4722297352381812
AS601245	0.25367823396116923	0.2233016544752888	0.26023969403988645
AS605240	0.4122223024005902	0.435086355324479	0.4460385448189437
AT-7519	0.5638516826022377	0.5572150544171073	0.5631205143888185
ATRA	0.5068215593629756	0.5016516544257877	0.5007859141531776
AUY922	0.26929698458992074	0.3229009260781732	0.3191191475737721
AV-951	0.5522622167280584	0.5572896444139029	0.5692533118369087
AZ628	0.6222046623257532	0.6525491916913599	0.6350654357738318
AZD-0530	0.284877173465101	0.27208500593407065	0.3138068249084736
AZD6244.1	0.35906228158853304	0.36306272106057225	0.3720786810482432
AZD6482	0.3736273544583136	0.3634570315497717	0.4002372644922042
AZD6482.1	0.3211536659901699	0.3635531603187952	0.3749400216097663
AZD7762	0.5257708108618617	0.4797630983120645	0.5130064905919747
AZD8055	0.4767434897664829	0.4610604402593	0.5044510645573188
Afatinib	0.5938086751192534	0.5872836767096092	0.5821368493395026
Afatinib (rescreen)	0.5672593135536387	0.5839866948227355	0.5654115409666592
Axitinib	0.4538470421782641	0.4514865996184682	0.4811406569011023
BAY 61-3606	0.38576027409792457	0.4092023042892453	0.4228249417857938
BI-2536	0.21840680613186952	0.313444878467534	0.2825600329659584
BIRB 0796	0.15092260588784284	0.13861774485036138	0.19422391723891336
BIX02189	0.5766074037180033	0.585557889584672	0.5993795963578459
BMN-673	0.5563691182316428	0.5302257812315795	0.5028437042165713
BMS-345541	0.532168849289959	0.5154544538784338	0.5357879204174187
BMS-509744	0.06591507150660411	0.1824857812990893	0.21412924472545408
BMS-536924.1	0.2704542997142711	0.2902821884843946	0.2612326471166865
BMS-708163	0.5272620560281582	0.5316920434454333	0.5430585224918019
BMS-708163.1	0.1251606130277439	0.17921780867212575	0.20236799054886712
BMS-754807	0.3084352080132623	0.33750286038635385	0.3524954935115413
BX-795	0.5086516311201111	0.4930325804465348	0.5243197073874931
BX-912	0.6033530797146027	0.6058150196142591	0.6255993291984733
Bexarotene	0.2209073340326079	0.2471830779876618	0.3007163999108167
Bicalutamide	0.4498499831815159	0.4467636854211857	0.5344492432327848
Bicalutamide.1	0.313906106931905	0.315282352942044	0.3844517640307026
Bleomycin	0.3192040569312479	0.3272669239034225	0.3635959780467273
Bleomycin (50 uM)	0.6059440098096018	0.5868850812951456	0.6285480542791931
Bortezomib	0.19113586548761105	0.3359901324342594	0.3729105176328825
Bosutinib	0.4625256756434456	0.4664429135367018	0.5126037890203816
Bryostatin 1	0.2785273677147244	0.25201006823173594	0.3058766691591218
CAL-101	0.5207489185931891	0.5282591272531479	0.5385587562085019
CAY10603	0.4578322418065887	0.4594625918013756	0.492821544437753
CCT007093	0.3239433886869677	0.3362721376791792	0.3882400835555917
CCT018159	0.454650561783405	0.4014880510742099	0.4767730158339572
CEP-701	0.4948495052224941	0.4849389546674122	0.5164627071472859
CGP-082996	0.3933709215919444	0.3590892871683207	0.4079584848168475
CGP-60474	0.24345851889764564	0.33023994904873344	0.2896598908979029
CH5424802	0.5258011445961472	0.4972217927191127	0.4858509897217714
CHIR-99021	0.4566965139966652	0.4501787172864487	0.49349392873156
CHIR-99021.1	0.2964696775791684	0.33576357131411483	0.3537723324034826
CI-1040	0.5085693840178153	0.5423253630143873	0.5684363035891635
CMK	0.2072032686098277	0.2761668249017455	0.2951833802188474
CP466722	0.4681983674812675	0.5222094003499945	0.5232990977155636
CP724714	0.3724952994881531	0.40277724267583626	0.3608517848298343
CUDC-101	0.4310093587298158	0.4410388072196105	0.4669686804917397
CX-5461	0.4978590890684623	0.5291451938541656	0.5460711657947712
Camptothecin	0.5810053969009228	0.5761682137335292	0.5188748103540791
Cetuximab	0.3932184023905492	0.4337097878597618	0.4185882457176282
Cisplatin	0.469852201466952	0.445899522886222	0.4569887220288862
Cisplatin.1	0.4759644492220119	0.4477723472764371	0.4560219621088039
Crizotinib	0.4292380245169136	0.4547176644121992	0.4548562220914737
Cyclopamine	0.3490354778208696	0.4272031502527964	0.4608640368001898
Cytarabine	0.4782505031234529	0.4524230897127999	0.5104735498996124
DMOG	0.4425590887712385	0.4421771634626383	0.473579606089725
Dabrafenib	0.5981423536362169	0.6297770914123886	0.6268807184934329
Dasatinib	0.5269649517837154	0.5286486900078566	0.5052591349035265
Docetaxel	0.609822068338843	0.5631685167574195	0.5571384747103441
Doxorubicin	0.2772618236754253	0.2473646422594077	0.285182950232997
EHT 1864	0.3669876986895352	0.3977202736409137	0.4043774354286301
EKB-569	0.44765054155325534	0.4690116967562764	0.4707470264542476
EX-527	0.4980361731962728	0.5008071477120887	0.5473788465796151
Elesclomol	0.4652675763415568	0.4540520476815642	0.4660053190571391
Embelin	0.3052537697580407	0.2874959924070793	0.33596595566136583
Epothilone B	0.2602465919001156	0.323017144507426	0.3119889726964576
Erlotinib	0.1856122053760173	0.2777145982861252	0.3492088001515315
Etoposide	0.38156755872752174	0.41834145780408505	0.3964099865859068
FH535	0.2954974047911553	0.35469400783031585	0.3949995395565881
FK866	0.5518725523694845	0.5442413217711672	0.5642059641194088
FMK	0.5316684351679005	0.528111272471429	0.5374406188462115
FR-180204	0.5065227078960197	0.4856715896473026	0.4908976192546228
FTI-277	0.26217893033445144	0.27783738165022	0.3362495977750549
GDC0941	0.3136002086158741	0.3388931523865894	0.3325388214484876
GDC0941 (rescreen)	0.2340269904435792	0.2574581563880692	0.2989630635290562
GNF-2	0.29505414207479	0.2823357117472809	0.3724276004528176
GSK-1904529A	0.15974916768586514	0.1867008528654121	0.2712881471266713
GSK-650394	0.2860969608751877	0.3135892312348641	0.3363056587478114
GSK1070916	0.6316221603858622	0.6452004293411203	0.6547726423604163
GSK2126458	0.4069233136944597	0.43495424410085015	0.4678164478188106
GSK269962A.1	0.2385380205026368	0.3271457618592825	0.35649136902835293
GSK429286A	0.5640079254088038	0.5397174221990062	0.5816169923405132
GSK690693	0.5511256225022895	0.5574558664362111	0.5732448669920339
GW 441756	0.2009598460512005	0.1801216879651059	0.2201587965321068
GW 441756.1	0.1844186209453716	0.1697101468620609	0.2391405790725903
GW-2580	0.3664220721123763	0.386394096568437	0.4392219274766134
GW843682X	0.13923380085198678	0.29498668479353024	0.2598252050524588
Gefitinib	0.5522157847567675	0.4922223199689509	0.5447366552923323
Gemcitabine	0.2906047685343248	0.4315230614551349	0.37270611028812783
Genentech Cpd 10	0.4799685328298449	0.5093135198311747	0.5238098087579975
HG-5-113-01	0.40320427878805737	0.4051092858872666	0.4591075373247054
HG-5-88-01	0.4578878079044525	0.3162477552024761	0.4257706156281282
HG-6-64-1	0.4007659139682245	0.4278261110601276	0.4234391569219122
I-BET-762	0.5993776700031728	0.6101058021805009	0.6275929984214288
IOX2	0.295220158895025	0.2325892200255932	0.3588952189896220
IOX2.1	0.2970350556736228	0.2501008149674597	0.3466636048971171
IPA-3	0.4387941796950712	0.4507240035419904	0.4628519026184554
Imatinib	0.4058289535836268	0.3803433196804767	0.43400171466186604
JNJ-26854165	0.3731891895797717	0.3605321962830568	0.3881465535760497
JNK Inhibitor VIII	0.324226939208495	0.3064855540602064	0.3256518343481017
JNK-9L	0.3047216872193918	0.24358627988534845	0.2942248550603366
JQ1	0.4074185172151026	0.4476150253879176	0.4528934265724097
JQ1.1	0.19554252760759236	0.1786388093807692	0.24910510346064316
JQ12	0.29612222752825146	0.30622109831956884	0.3122934938543978
JW-7-24-1	0.5114405751127808	0.5183393681749756	0.5391777654339249
JW-7-52-1	0.11188885435650116	0.2220499578410374	0.24520759874513506
KIN001-055	0.3927841442654904	0.3669126991447572	0.4023562514504978
KIN001-102	0.5939788277434633	0.5900069195627078	0.601818901386801
KIN001-135	0.3974960443712096	0.3881190362058925	0.4023510606775435
KIN001-236	0.6127380050130501	0.6053719226134527	0.6231759457940379
KIN001-244	0.413185609226729	0.4779361581991348	0.4687545523753916
KIN001-260	0.6189455201512482	0.6217300261712837	0.6378543159372377
KIN001-266	0.3219163530714737	0.3634752849654415	0.36192320102509457
KIN001-270	0.5801126877219065	0.5835746093267253	0.5870456886677691
KU-55933	0.45379886913638	0.4415042624754263	0.4716450550703326
LAQ824	0.3642194614079094	0.3509254171954935	0.3734433672163753
LFM-A13	0.25994933661659714	0.2922219665899731	0.3045949606658933
LY317615	0.3395798695642581	0.364878441400454	0.3938056470304857
Lapatinib	0.3314482898872533	0.4966734467767836	0.4804954147869193
Lapatinib.1	0.3025890288922	0.4523698521589	0.4602599223689226
Lenalidomide	0.5274084160309361	0.5293360031789154	0.5488866278182603
MG-132	0.28195962884017456	0.2805227704992707	0.3101192007339689
MK-2206	0.3043979892562085	0.2985828691955725	0.3346607488891119
MLN4924	0.4310389418612977	0.3749454038625581	0.4395042192397599
MP470	0.33160095019992825	0.3643375948685902	0.3683235288655671
MPS-1-IN-1	0.5355890029407702	0.547058082566831	0.5594764200854832
MS-275	0.15608732471950085	0.26912608587192866	0.2838412745742407
Masitinib	0.5039463222660994	0.5348740477154272	0.5316283252139616
Methotrexate	0.65430933976696	0.6331265857901118	0.6629767657265179
Midostaurin	0.35193643833890514	0.3913688726788188	0.3967314227049298
Mitomycin C	0.43831276430274096	0.40602581809210775	0.38859437801264457
NG-25	0.502398921289	0.562201596202596	0.5123688950025896
NG-25.1	0.5125409493460334	0.5540719237035805	0.5308864220268691
NPK76-II-72-1	0.5904497770760826	0.6190718114048698	0.6288158969467501
NSC-207895	0.3936893821692696	0.4133715823997508	0.4081806266187733
NSC-87877	0.2977948580143353	0.2901921176065835	0.3299806903304928
NU-7441	0.3390162077203963	0.377688601709812	0.4116586765054534
NVP-BEZ235	0.39169825681115855	0.4305133331169954	0.4422938185102052
NVP-BHG712	0.5461450140155826	0.5776289396209415	0.5807286575208954
NVP-TAE684	0.3671007468985473	0.403963284173124	0.3557731863535666
Nilotinib	0.5220285408421679	0.5439090814407698	0.5053918822585237
Nilotinib.1	0.52658742368526852	0.5202158221569622	0.5120288741025885
Nutlin-3a	0.6506952126333457	0.6413544443198608	0.5917265472404138
OSI-027	0.4686959304030092	0.4862074293983965	0.5103987359374366
OSI-906	0.3148396178839761	0.3517335535453778	0.3397747409484547
OSI-930	0.5796179295173287	0.5645033352976745	0.5975864605266535
OSU-03012	0.35264208531371793	0.3728570860162385	0.37554214589942575
OSU-03012.1	0.34552258962489	0.389852158892182	0.352478962418896
Obatoclax Mesylate	0.3343537739485026	0.3865468694906881	0.4127691776240914
Olaparib	0.4776500637102236	0.4480207046513744	0.48736181758689395
Olaparib (rescreen)	0.4677539532248473	0.4409309995841048	0.4702287179021487
PAC-1	0.4083845281175874	0.4514363235980848	0.4593262575354113
PD-0325901	0.5272027397941429	0.5851426714880616	0.6112324966049021
PD-0332991	0.5238720580577156	0.5646524489194749	0.5301382318206744
PD-173074	0.3656998426480851	0.34290352573206045	0.4225572926288103
PF-4708671	0.24112415913144605	0.2795519940790451	0.28756188907764924
PF-562271	0.2736578223405831	0.3084888548522886	0.3312760212041974
PFI-1	0.3651701909587453	0.382853689027788	0.4233671541783108
PHA-665752	0.2293015064330505	0.21025158903528054	0.2729593792168078
PHA-793887	0.6229640875295427	0.6016495356118587	0.6183015002760295
PI-103	0.4778689851583778	0.5095176864627753	0.5289240093910731
PIK-93	0.5404168191818406	0.5833305290630312	0.5951607460139134
PLX4720	0.4981739296928444	0.4828552727972956	0.4981834329816647
PLX4720 (rescreen)	0.5199802989697607	0.5001591771717825	0.5640639995568003
PXD101, Belinostat	0.35857338768591523	0.3819389017173105	0.4045692607546131
Paclitaxel	0.18685030054257665	0.25244659556703103	0.23472679102563884
Parthenolide	0.2587119455172603	0.35487287850836546	0.3537410674229486
Pazopanib	0.2855815208188359	0.29887694486799105	0.3205244418708786
Phenformin	0.3908351099241712	0.4595574024774117	0.4610799825820492
Pyrimethamine	0.29698991434658323	0.2831055735678075	0.3112827650811189
QL-VIII-58	0.5580204443258789	0.5709658518346923	0.4532153298475981
QL-X-138	0.4777134274649534	0.4961937113939128	0.5142184321646303
QL-XI-92	0.5886579493932271	0.5819845594625284	0.60159780995936
QL-XII-47	0.3533307465923331	0.3823624489648538	0.3843417960809512
QL-XII-61	0.3550538041578792	0.4232727261313312	0.4403650216109626
QS11	0.34102584915506323	0.3327306425381176	0.40019368048986015
RDEA119	0.6746873928838427	0.660615660556273	0.6860364644851423
RDEA119 (rescreen)	0.696340734145865	0.6855255421135842	0.7072884283201156
RO-3306	0.30191272000138725	0.32647230699147795	0.3407513074995923
Rapamycin	0.1502018487912479	0.23658498512187	0.26017898653120
Rapamycin.1	0.13940362787550128	0.21574810800178174	0.25261953496810396
Roscovitine	0.2943604795735651	0.22259212837679385	0.23485020445353685
Ruxolitinib	0.5420402473326893	0.5653952646281211	0.5568875931877016
S-Trityl-L-cysteine	0.12460237654146855	0.2142790382929851	0.2307311629285929
SB 216763	0.3216365682722169	0.3417420491783578	0.3966592183145031
SB-505124	0.3814965541376276	0.3831197803808589	0.4374895511098743
SB-715992	0.5649408248805714	0.529962220629946	0.5246432296752581
SB52334	0.3819951211430717	0.4532461522920192	0.4656331819969602
SB590885	0.5256303913815245	0.5332673137649447	0.5585974116079495
SGC0946	0.4504475898014553	0.4446190046036739	0.4934638869086392
SL 0101-1	0.3885712089043216	0.3492618837405195	0.3938875793312368
SN-38	0.6033556189266644	0.5585525032028211	0.5112383868420203
SN-38.1	0.59625220258522	0.5620588702568742	0.5125874288522685
SNX-2112	0.4906283193506161	0.5266015667177935	0.530572901849631
STF-62247	0.5644349008227392	0.5335696404268084	0.5759650788753405
Salubrinal	0.2785862267946654	0.3707072467150533	0.364573171691325
Shikonin	0.3261039693413407	0.2823039428374248	0.286719348177265
Sorafenib	0.2416078369113609	0.2283845138309453	0.2731771692255497
Sunitinib	0.3244440250143885	0.4565280695013237	0.4346340970216928
T0901317	0.6191250323036976	0.6092438986733206	0.6269031126014771
TAK-715	0.5612050432528549	0.5621139716151133	0.5862083808473441
TG101348	0.5696361743418283	0.5588760931318784	0.5793680536504283
TGX221	0.4671410199046076	0.5084540086035644	0.5139811019949817
THZ-2-102-1	0.4306621243190739	0.5157236391663073	0.5190743852476051
THZ-2-49	0.4726388484695915	0.5093796025563064	0.5199252032417894
TL-1-85	0.5887446269001357	0.6194632231016908	0.5986537844487234
TL-2-105	0.5895352842411253	0.6033824281048206	0.5886148316138891
TPCA-1	0.559263330921328	0.5848654110177852	0.5910292067835896
TW 37	0.4345417713283684	0.4132882481280123	0.4551495665217402
Tamoxifen	0.4376977335676304	0.4379978942159111	0.4527770518295856
Temozolomide	0.6206493873555494	0.587469728935437	0.5993553406253416
Temsirolimus	0.4533435479543266	0.4585652217941522	0.5042153166999904
Thapsigargin	0.3042844927307954	0.2884898611495728	0.2972370161060337
Tipifarnib	0.1819224594008318	0.3042466850826958	0.24538633229395496
Trametinib	0.6909574658208306	0.6893158402514599	0.7058336078349495
Tubastatin A	0.593393085105286	0.6011722223803965	0.6199436397308354
UNC0638	0.4404227229168078	0.4274848077569239	0.4511621914895241
UNC0638.1	0.4495931072449733	0.4791695745431239	0.5024975934669876
UNC1215	0.5886770081923727	0.5626695508981026	0.6124743275366948
VX-11e	0.4790133975851349	0.4921268581946762	0.5118406390821918
VX-680	0.1963164509200204	0.25119171625371595	0.2592993859325461
VX-702	0.5111635335635348	0.5069840498782805	0.5458158876360266
Vinblastine	0.5290308945484411	0.4790294105249499	0.4911837480595017
Vismodegib	0.5087974364850922	0.4777975715373361	0.5343633982553156
Vorinostat	0.510151898512186	0.5184828438482423	0.5028474298739824
Vorinostat.1	0.5950561339190471	0.5670753272757552	0.6062763227564718
WH-4-023	0.4765802432119443	0.4244491278108972	0.4130401386354084
WZ-1-84	0.4557579177731214	0.3807922461935288	0.3730810735169609
WZ3105	0.6499654550095529	0.6406519455631033	0.6049326077745137
XL-184	0.3916127093543114	0.4811358262985674	0.3844186796584775
XMD11-85h	0.3762570508520765	0.3995276330495543	0.4226358253438218
XMD13-2	0.6199338820495935	0.5984304084050875	0.6185830521074296
XMD14-99	0.644303945785186	0.646556615528987	0.6591579877382311
XMD15-27	0.5664857724041767	0.5584197338234482	0.5834640414940229
XMD8-85	0.4232573412262595	0.4525602390467237	0.4629314689635581
XMD8-92	0.3106299142977572	0.3737512137170146	0.3766595073572402
Y-39983	0.5256788654872651	0.5361018381148507	0.5688660781034933
YK 4-279	0.4491466163232837	0.4069704282773881	0.4405395548592049
YM201636	0.4737167766560134	0.5147654460336492	0.5153675390787391
Z-LLNle-CHO	0.3601813819376297	0.3910123188280363	0.4073358291520915
ZG-10	0.4578091490852706	0.4769127461754653	0.4481551104884343
ZM-447439	0.4645378945379047	0.4280401298212683	0.4533299769361101
ZSTK474	0.4427152932870034	0.4774219573790644	0.4959798956465643
Zibotentan, ZD4054	0.5372103573580875	0.5385461113305551	0.5652240612151097
