# Supplementary material for: Modeling cancer drug response through drug-specific informative genes
Source: Sci Rep. 2019 Oct 23;9:15222. doi: 10.1038/s41598-019-50720-0 (PMC6811538; doi:10.1038/s41598-019-50720-0)
Supplement: Supplementary file 4 — Supplementary Table S3 [file 41598_2019_50720_MOESM4_ESM.xlsx]

## Sheet: Legend
	Supplementary Table S3
	Drugs: drug name
	Tandem: Pearson correlation between predicted and observed IC50 values using Tandem method
	Whole_Genome: Pearson correlation between predicted and observed IC50 values obtained by Iorio et. al. using the entire panel of genes
	DSG: Pearson correlation between predicted and observed IC50 values using Drug Specific Genes selection
	DUG: Pearson correlation between predicted and observed IC50 values using Drug Unspecific Genes selection
	Nguyen_PR: precision values obtained by Nguyen et.al.
	Nguyen_RC: recall values obtained by Nguyen et. al.
	Nguyen_MCC: mcc values obtained by Nguyen et. al.
	DSG_PR: precision values obtained with DSG selection
	DSG_RC: recall values obtained with DSG selection
	DSG_MCC: mcc values obtained with DSG selection
	DUG_PR: precision values obtained with DUG selection
	DUG_RC: recall values obtained with DUG selection
	DUG_MCC: mcc values obtained with DUG selection

## Sheet: Supplementary Table S3
Drugs	Tandem	Whole_genome	DSG	DUG	Nguyen_PR	Nguyen_RC	Nguyen_MCC	DSG_PR	DSG_RC	DSG_MCC	DUG_PR	DUG_RC	DUG_MCC
(5Z)-7-Oxozeaenol	0.6121328331390979	0.6088971019	0.5877643370760269	0.567809				0.637601124478	0.759545364489		0.7353535353535353	0.7376023928183787
17-AAG	0.567690518506025	0.6013819318	0.62128578373959	0.59647	0.61	0.75	0.44	0.5030276615129999	0.474222662094	0.521969665076169	0.7467532467532467	0.7550441500029206	0.4979945162515461
5-Fluorouracil	0.5123661470773699	0.5331961360999999	0.537306702399932	0.529083				0.5699583276219999	0.762667566716		0.6575757575757576	0.6637485970819303
681640	0.340864369244084	0.3790260338000001	0.32450432819656605	0.371956	0.23	0.61	0.01	0.500274016518	0.455816494833	0.22468045511705947	0.6048484848484849	0.6087595590978029	0.2091863944133699
A-443654	-0.077701344821817	0.1312940589	0.17543902403939002	0.155974	0.46	0.46	0.03	0.5168946135320001	0.4826306511770001	0.07787426945415031	0.5407925407925408	0.5430014164463925	0.08310658523374201
A-770041	0.332171806782237	0.3260677215	0.397471345623859	0.344915	0.11	0.07	-0.17	0.642295874773	0.6395726228949999	0.2797707274897465	0.5920745920745921	0.6622195677625542	0.2087750522400632
ABT-263	0.592603038316959	0.6162984488000001	0.6512830314354351	0.662027	0.65	0.58	0.1	0.7781520295350001	0.8101344576880001	0.36022194954995523	0.6861471861471862	0.6861683212490042	0.3722272727099221
ABT-869	0.45722455863878203	0.4958379445	0.466597370137642	0.528937				0.609736006471	0.6958573132879999		0.6303696303696303	0.6327759483157442
ABT-888	0.38074007774613594	0.4095053848	0.40431716613971	0.47376899999999994	0.32	0.44	-0.06	0.507615213062	0.5133560265129999	0.3003929302133721	0.6699134199134199	0.6771698363480598	0.34190812694525624
AC220	0.48152612070823103	0.5166809850999999	0.540009411607165	0.548369				0.619279502716	0.7298585302230001		0.697979797979798	0.7096051948051948
AG-014699	0.32180218122939097	0.4110594944	0.300696457232222	0.43759899999999996				0.508835592785	0.519763723572		0.6423576423576424	0.6489022628678599
AICAR	0.608461228682769	0.5904323731000001	0.62151406566062	0.616463	0.63	0.81	0.33	0.600066738217	0.7477444331499999	0.4825516516768134	0.7338444687842278	0.7427640689616478	0.4703760644916266
AKT inhibitor VIII	0.18627840638110896	0.1813136982		0.255106	0.4	0.75	0.09	0.243496225555	0.225742542362		0.5919661733615222	0.5934295177820123	0.184302109745561
AMG-706	-0.0701156174353332	0.1415838564		0.224313	0.35	0.49	-0.2	0.494206406427	0.451232630872	0.07752075831568936	0.5541125541125541	0.5542290543040168	0.10829147642695894
AP-24534	0.4738122239595341	0.4760034884000001	0.49312102005305203	0.5065189999999999	0.46	0.24	0.04	0.608640129095	0.694653020881	0.1953118632772672	0.6039707419017764	0.6058666144109334	0.20751875156389565
AR-42	0.44747173370809795	0.4097365101	0.456012924843286	0.499431				0.535686453856	0.62703860861		0.6813074565883555	0.6969857476152319
AS601245	0.10849561524531698	0.1991246444		0.222975	0.27	0.68	-0.04	0.5	0.455497049247	0.07996513546132887	0.5593582887700534	0.5724561482346949	0.11735785143344706
AS605240	0.38880932113598804	0.4029675562	0.40276656858548404	0.444183				0.548077004589	0.662763896017		0.6696969696969697	0.6704080193999549
AT-7519	0.556750871774875	0.5617697074	0.5932063609567739	0.572911				0.5764145318020001	0.726291037396		0.6989898989898989	0.7006241400553795
ATRA	0.4070791763339329	0.4730142538	0.472076121691041	0.51569	0.4	0.53	0.13	0.5931784375	0.73184919555	0.2704061228396394	0.6495071193866374	0.649800867214836	0.29931891177144554
AUY922	0.195604658440874	0.310068368	0.286513150093706	0.351973	0.28	0.49	0.06	0.504497671857	0.4835799298040001	0.1707791415982774	0.6352941176470588	0.6408586016025896	0.27080219586002163
AV-951	0.502486600118699	0.5268598518	0.5556372540443111	0.552804				0.6801822312720001	0.723474802026		0.7141414141414142	0.7141527798957162
AZ628	0.5757533636280949	0.5717962959	0.61185300339703	0.626034	0.88	0.37	0.43	0.6532516215990001	0.7554230341150001	0.3966322590818005	0.7227272727272728	0.7286776859504133	0.4481290797651359
AZD-0530	-0.0205029872659044	0.2638211687	0.24974176277846202	0.398521	0.83	0.29	0.36	0.500309226832	0.466409243585	0.1960537140700972	0.5772727272727273	0.6601660627849185	0.17100366697564115
AZD-2281		0.4631516926			0.56	0.61	0.17
AZD6244	0.633186512401855	0.6457078522999999	0.6404067914195861	0.6283569999999999	0.19	0.67	0.07	0.565016290778	0.646978749778	0.43912505786860295	0.7092907092907093	0.7140984210432981	0.4214405968061147
AZD6244.1	0.329932233490082	0.3227257565		0.432717							0.5993265993265994	0.6022160785534338
AZD6482	0.32340787222406203	0.3430399901	0.366576026725818	0.382085	0.52	0.26	0.07	0.510755501761	0.53080028102	0.2369067873976139	0.6322778345250255	0.6531297748588119	0.27212797949527623
AZD6482.1	0.17998107113200199	0.30809393620000003		0.34360599999999997							0.5961945031712473	0.599553806498534
AZD7762	0.456434094488881	0.4975880084000001	0.462971624910731	0.53188	0.67	0.57	0.06	0.558249648847	0.643864900041	0.2711306814261377	0.645021645021645	0.6560799145881605	0.29277014220678443
AZD8055	0.40331544818412796	0.4330223342	0.42564914577949203	0.464504	0.73	0.6	0.11	0.541391769677	0.619686127964	0.2533965404696324	0.6549835706462213	0.6549679090723192	0.3098620628398055
Afatinib	0.539270407125786	0.5561624382	0.579694169668677	0.617123				0.7001436641399998	0.783198317484		0.6688311688311688	0.6908736471671322
Afatinib (rescreen)	0.5367497700886911	0.5622453193	0.570765888038249	0.578994				0.464413376258	0.515240312763		0.6434343434343435	0.6564696331519723
Axitinib	0.433276071973946	0.4478067279	0.473328313128502	0.48746999999999996	0.58	0.56	-0.04	0.579420320448	0.728098005718	0.28381995387639386	0.6757940854326396	0.6764175369951022	0.3520756381657356
BAY 61-3606	0.4006347360747121	0.3977861966	0.4160727500855759	0.389969	0.68	0.83	0.3	0.334410230257	0.339757394043		0.6320855614973262	0.6787048299661034	0.27309156982022403
BI-2536	-0.0983883492602518	0.17100120370000002	0.22820302274270696	0.178243	0.61	0.5	0.16	0.517216527174	0.481730133605	0.14117404931850636	0.5641025641025641	0.5660967049541711	0.12621136200605884
BIRB 0796	-0.12872121978332499	0.0872211243		0.148632	0.36	0.46	-0.18				0.5399780941949617	0.5400745596431146	0.0800758286815654
BIX02189	0.536845021430261	0.5537644609000001	0.590247439735456	0.573229				0.6921749911759999	0.7965437732940001		0.6595959595959596	0.7211510091548945
BMN-673	0.5145581949806429	0.4978889939	0.496356898876943	0.484961				0.561266445648	0.7473471470999999		0.6717171717171717	0.6798163452708907
BMS-345541	0.5162873282413339	0.5252766513	0.549641811071221	0.552303				0.634968699539	0.7052470077770001		0.6963036963036963	0.7281289249473754
BMS-509744	-0.17145936723137806	0.1231589204	0.143674057332752	0.151049	0.44	0.32	0.01	0.505413172584	0.458232937129	0.13548894874165882	0.5454545454545454	0.5878642888212267	0.10205891051845764
BMS-536924	0.39001696953465204	0.3849813749	0.28510916820617	0.43481000000000003	0.33	0.15	-0.06	0.577163717659	0.632466426547	0.18794306103183514	0.6263736263736264	0.6328895266621865	0.25575861175996484
BMS-536924.1	0.21226325309956492	0.2166444098		0.250132							0.5524475524475524	0.6282698163080938
BMS-708163	0.49170252677418896	0.4920809002000001	0.530641951263794	0.492158				0.677829971905	0.67458258732		0.6723276723276723	0.6857845777185546
BMS-708163.1	-0.13745080855075	0.1707051973		0.229582							0.5994005994005994	0.6115276052946751
BMS-754807	0.38348396048357597	0.342641773		0.361047	0.36	0.72	0.14	0.503049488526	0.468197183281	0.16707012509224806	0.6203208556149733	0.6286911265833063	0.24413496798315695
BX-795	0.421085057208085	0.4644949955	0.452137742032141	0.494039	0.6	0.69	0.15	0.544167250762	0.653760491826	0.3085974152452848	0.6482683982683982	0.6491140533348324	0.2967878829248143
BX-912	0.578987868281257	0.6039549978000001	0.630833285191873	0.644269				0.676540662546	0.79748710505		0.7131313131313132	0.7167801331850571
Bexarotene	0.0486138427014293	0.244809269	0.268093792361761	0.269744	0.25	0.73	-0.04	0.5302513404510001	0.607904965258	0.12928973088343684	0.5711229946524065	0.5835569696153894	0.14627499646920802
Bicalutamide	0.440383628317411	0.4673776913	0.482674028976622	0.4824600000000001	0.31	0.46	0.06	0.541363461302	0.521932079965	0.5400689971344461	0.6744186046511628	0.6852485302422054	0.3514358202255187
Bicalutamide.1	0.0496421784312025	0.3254861994		0.33966							0.6384535005224661	0.6557643943628176
Bleomycin (50 uM)	0.5995539936953079	0.6218329043	0.6016107755883621	0.6325			0.02	0.26291899061900004	0.337804622975		0.7292490118577075	0.7312487306472527
Bortezomib	0.0902017050377871	0.2731564502	0.296005874794773	0.369723	0.33	0.17	-0.08	0.5290433417220001	0.52217601648	0.24556367828526898	0.6295454545454545	0.6341012396694214	0.26027939955616153
Bosutinib	0.468143178662469	0.4966146385	0.4535605769771189	0.530304	0.61	0.56	0.21	0.5085327799939999	0.515213055738	0.3153957262140664	0.6883116883116883	0.6883116883116883	0.37662337662337664
Bryostatin 1	0.0669698615619484	0.2343236506		0.25617	0.23	0.59	0.03	0.493264679717	0.441530829199		0.597860962566845	0.5979749030353003	0.19516841479265104
CAL-101	0.46346994992741203	0.4766988693	0.508094461811861	0.503161				0.674476091884	0.7397096292990001		0.6373626373626373	0.6399757108298739
CAY10603	0.4244175252201121	0.4322064149	0.463462057335892	0.49436800000000003				0.57610711449	0.742031086904		0.6898989898989899	0.7040618408190564
CCT007093	0.28978066946248604	0.297184118	0.24459079964001504	0.437571				0.500267470211	0.454313619654		0.6543456543456544	0.6827347405998418
CCT018159	0.4012684231412879	0.4505567446	0.308961125426568	0.47079099999999996				0.501198462606	0.47307405223		0.6833503575076609	0.6858049018450469
CEP-701	0.453417442473096	0.4703427958	0.4931894720507679	0.532691	0.69	0.68	0.26	0.537687045133	0.626751184951	0.32585225721895617	0.6482683982683982	0.6486428658741643	0.29669381128360994
CGP-082996	0.300931793762039	0.2913168284	0.321873501250568	0.34666199999999997	0.48	0.62	0.2	0.518135498901	0.483381792863	0.2834583071431181	0.6456876456876457	0.6463334114051817	0.2905137979496514
CGP-60474	-0.0767075226039547	0.1614073752	0.2283576344082989	0.290313	0.63	0.39	0.1	0.52178406335	0.493460691229	0.2222326082302649	0.6153846153846154	0.6155368952314655	0.2309465547696653
CH5424802	0.571344477933011	0.5172791282	0.5462285544502791	0.6096739999999999				0.6180795161479999	0.6934358841699999		0.6080808080808081	0.6858794495803835
CHIR-99021	0.416582430700464	0.4325580495	0.4130013890920861	0.5116970000000001	0.39	0.53	0.05	0.502113953414	0.477380944515	0.35194454537416203	0.6818181818181818	0.6850232874287956	0.3645573488771357
CHIR-99021.1	0.222112059895236	0.2857939704		0.349862							0.6289640591966174	0.6602175777845659
CI-1040	0.5466636693683711	0.5387451258	0.5439055281771961	0.548076	0.53	0.64	0.21	0.610053075082	0.778180905518	0.3481653197665682	0.6593647316538883	0.6632749782073326	0.3210224615216126
CMK	0.215893332302751	0.17335085170000006	0.313709188052429	0.315521	0.57	0.29	0.04	0.532108830365	0.500760147062	0.1746403574759428	0.5710955710955711	0.5952559883555358	0.1515538394481314
CP466722	0.46215494234258203	0.46809038	0.511198057892704	0.5239159999999999				0.6501121881759999	0.852537372282		0.6683316683316683	0.6856375923106485
CP724714	0.306660028115155	0.3278861227	0.37283051104427	0.32942				0.55132894535	0.714310389945		0.6043956043956044	0.6330479358147343
CUDC-101	0.407529747573996	0.3889218847	0.41874885067001594	0.49281899999999995				0.5570421915389999	0.6975348830399999		0.6578140960163432	0.6661464973008616
CX-5461	0.49886595114008203	0.4887811965	0.526980687948968	0.5293640000000001				0.626562183325	0.645282563744		0.6848484848484848	0.6849219467401285
Camptothecin	0.5675040297548779	0.521803489	0.551221506332147	0.548712	0.61	0.62	0.21	0.502872610837	0.482197090179	0.38887999170193305	0.7164502164502164	0.7172091977286782	0.4332293707583636
Cetuximab	0.27013843922186104	0.3496832168	0.36403990852811796	0.424075				0.566274156597	0.6776860977060001		0.6173361522198731	0.6185413467010735
Cisplatin	0.425219395254765	0.4117795328	0.444301056816772	0.43797600000000003	0.52	0.56	0.19	0.502832917179	0.473729294776	0.3086979041605857	0.6623376623376623	0.6627967991604355	0.3248244978165174
Crizotinib	0.4437702727890221	0.3640653547	0.45193891359219296	0.5116310000000001				0.572798513083	0.648043680544		0.6295454545454545	0.6407954545454545
Cyclopamine	0.3098592042768369	0.3245603015	0.342906139108216	0.4310560000000001	0.58	0.52	0.22	0.496667697675	0.445096311788	0.2527735045227652	0.6480186480186481	0.6537625054371465	0.29970745970614204
Cytarabine	0.461983973143925	0.4433886341	0.44444722034541295	0.471656	0.54	0.53	0.1	0.558852982835	0.748919072939	0.2711923014119518	0.6560788608981379	0.6581929209080579	0.3134742779200563
DMOG	0.49439488171610296	0.4037814944	0.5000740680775491	0.475865	0.56	0.28	0.08	0.522717157656	0.587719626134	0.3188538611153696	0.6564482029598309	0.6568059312130601	0.3130515034340721
Dabrafenib	0.710577663990702	0.6481409685	0.646652524854526	0.6475270000000001				0.650364925646	0.773434603045		0.6649048625792812	0.6994505155713242
Dasatinib	0.489584937560522	0.4722213474000001	0.5417930795010689	0.542452	0.3	0.25	0.09	0.728159774689	0.726683067761	0.3720261372594129	0.6806526806526807	0.771151894357636	0.4073176815472929
Docetaxel	0.573895877415943	0.5701606572	0.5969664043187629	0.5737800000000001	0.51	0.56	0.34	0.526845165229	0.6012076933039999	0.4394827596745676	0.7045454545454546	0.7046893135444686	0.4090548128388336
Doxorubicin	0.22020710849232	0.274832358		0.32571300000000003	0.43	0.71	0.16	0.5	0.476470588235	-0.04182965508814091	0.5930232558139535	0.5931327632984549	0.18606688846058025
EHT 1864	0.304972645006672	0.3318971936	0.343428813521102	0.38502600000000003				0.3296591241	0.306879195256		0.6213786213786214	0.625492383667407
EKB-569	0.43155486745586996	0.4527675348	0.45407056336414003	0.4571939999999999				0.555796963942	0.71714340646		0.6414141414141414	0.6420038771553923
EX-527	0.4613548667894821	0.5035247743	0.523914572862332	0.542597				0.554878184172	0.647315005373		0.695959595959596	0.7089895922690516
Elesclomol	0.44469741113512	0.3890792723	0.4241514812086161	0.42627200000000004	0.7	0.56	0.35	0.5027009217930001	0.476941933588	0.2340327104950326	0.6233766233766234	0.6548977717808886	0.2549193971316071
Embelin	0.192199356101532	0.2603022041		0.310717	0.36	0.69	0.03	0.500520291363	0.464950725347	0.10438629539818957	0.5782241014799154	0.5896238640880598	0.15796758474827888
Epothilone B	0.252005068520797	0.2968676101		0.327347	0.32	0.73	0.2	0.329088502926	0.308201058201		0.5940803382663847	0.5970420288362839	0.1885735450222215
Erlotinib	-0.0276424107381549	0.2025616228	0.277025388383541	0.28339899999999996	0.64	0.33	0.16	0.607586351519	0.7053702733470001	0.04035161515838162	0.5601965601965602	0.5923824843933172	0.132750284481702
Etoposide	0.4098502538669179	0.3726517436	0.3698422079696641	0.429583	0.51	0.74	0.15	0.501351987115	0.47136803073	0.2555443580708168	0.6426332288401254	0.6429411052340794	0.2855345539316285
FH535	0.249444066096792	0.2915903812		0.393833	0.22	0.74	-0.12	0.503733997013	0.487276960671	0.13096840685688113	0.6213903743315508	0.6216407934507275	0.2424133030710453
FK866	0.528996297946131	0.5619345246999999	0.564973827337359	0.63951				0.6383580921399999	0.634239641932		0.7497446373850868	0.7519283277570955
FMK	0.46280345854199895	0.4906661784	0.5167046199867439	0.555922				0.625456084295	0.7738125106929999		0.6340326340326341	0.6394159352398722
FR-180204	0.42312191156719997	0.4341055364	0.46995972455645	0.46935				0.5823867244250001	0.7290815235		0.6191919191919192	0.6200171961558972
FTI-277	0.14522951054503	0.2191231695		0.326319	0.3	0.32	0.09	0.499882830808	0.439056535323	0.16225699954779774	0.6217345872518286	0.6299979117797495	0.2478908120459984
GDC0941	0.199570188841118	0.2556914949		0.253244	0.62	0.47	-0.07	0.5006313550020001	0.469049447241		0.5717415115005476	0.5862389241812008	0.14807997709133522
GDC0941 (rescreen)	0.0329029657163307	0.2238357964		0.23958000000000002				0.32916090804000003	0.305962293042		0.6043388429752066	0.6043529857534992
GNF-2	0.0610658725568775	0.2732473513	0.2617393613070389	0.46612600000000004	0.09	0.06	-0.23	0.53526200295	0.560251515158	0.1742202189088604	0.6083916083916084	0.6442268139100719	0.2317691966214789
GSK-1904529A	-0.108449604022535	0.1473182781		0.248991							0.6321353065539113	0.632203956617696
GSK-650394	0.273048741277185	0.3098065449		0.370913	0.37	0.78	0.11	0.5	0.458480913026	0.10182603131775383	0.6171122994652406	0.6179083933968845	0.2337437133900897
GSK1070916	0.595661747945992	0.6163199765	0.648074364921604	0.632319				0.722090480777	0.728893306742		0.6797520661157025	0.6811949320401612
GSK2126458	0.38376331080870896	0.4161783484	0.4002610119269939	0.482016				0.5226352307800001	0.59690313424		0.6443556443556444	0.6558916709114336
GSK269962A	0.374208571198086	0.3963968476	0.3718560013705999	0.46241000000000004	0.77	0.36	0.28	0.525737201614	0.564489267464	0.2340443975891503	0.6541501976284585	0.6658207990799568	0.3124408053939769
GSK269962A.1	0.15346127290520098	0.2757423439		0.36536599999999997							0.6045454545454545	0.6468595041322314
GSK429286A	0.519540416199915	0.5382919531	0.576375959417827	0.564507				0.623805200789	0.744523844205		0.6743256743256744	0.6828061966305293
GSK690693	0.500456771793866	0.5519079008	0.550784688859431	0.545289				0.707583512148	0.729684225994		0.6676767676767676	0.6821898300285867
GW 441756	-0.12557875397120902	0.1380303868		0.217166	0.6	0.48	0.11				0.5575027382256298	0.5576584492455459	0.11521955151651884
GW-2580	0.353360926490915	0.3670976035	0.421755505194561	0.489857				0.547778410448	0.6738637449160001		0.6893106893106893	0.7044196331022865
GW843682X	-0.0427266153224147	0.1781870321	0.19554386127983	0.22140700000000002	0.7	0.64	0.4	0.595599678863	0.577376179203	0.1439662848602063	0.5850815850815849	0.588034891202312	0.16811344915992565
Gefitinib	0.488130838031265	0.4767178678	0.4851697140437991	0.590007	0.27	0.47	0.0	0.641871302552	0.8336941342640001	0.2158550516383135	0.6637458926615553	0.6719377737857617	0.3317478500811847
Gemcitabine	0.396561634350749	0.34573817310000005	0.40454455856271504	0.40322199999999997	0.46	0.7	0.13	0.5007077745340001	0.468842343688	0.2432627708854093	0.6352941176470588	0.6470526315789473	0.27165931322054243
Genentech Cpd 10	0.4605368865287221	0.4598577675	0.5045671596712009	0.5021329999999999				0.297051969548	0.407068829616		0.6513486513486514	0.6561838452215282
HG-5-113-01	0.389962698956425	0.3917768404	0.39529544628603297	0.46227399999999996				0.521105895793	0.529923175976		0.6697588126159555	0.6784104132111487
HG-5-88-01	0.29535492382759104	0.3689324718	0.336077254079253	0.38419000000000003				0.521581223971	0.545826140389		0.647495361781076	0.6583203774002725
HG-6-64-1	0.43448518278015597	0.4246994913	0.446816512554645	0.4628060000000001				0.546332016417	0.6702509796289999		0.6638477801268499	0.6655998998788712
I-BET-762	0.597483555664843	0.5877367757	0.629412735502436	0.644562				0.753800317243	0.835743071848		0.6787878787878788	0.6927241486907801
IOX2	0.0653972904182043	0.2598686922		0.38705700000000004				0.515389860775	0.580210698764		0.6571146245059288	0.6573067323016251
IPA-3	0.4361493212962671	0.4196800897	0.444755951215209	0.48591599999999996	0.71	0.69	0.24	0.501875275283	0.4741169235230001	0.2546730265186545	0.6596194503171248	0.6740442449068704	0.32365863197856304
Imatinib	0.12495393102582902	0.3423812849	0.40918487820058	0.503711	0.32	0.54	0.04	0.603041224842	0.628876508711	0.3004272007066543	0.6272727272727273	0.6272727272727273	0.2545300522738073
JNJ-26854165	0.26072122765801997	0.33905364829999995		0.3783760000000001				0.500608274159	0.46160223187		0.5974025974025974	0.6032102570250819
JNK Inhibitor VIII	0.0987891901519463	0.224362317		0.295442	0.35	0.45	-0.1	0.243256314393	0.223063973064		0.5930735930735931	0.5931350477358723	0.186193390067668
JNK-9L	0.0289078270600908	0.230109325		0.333308	0.47	0.74	0.04	0.5	0.459302325581	0.3050154244164877	0.5862068965517241	0.5949929268840175	0.17166573161767298
JQ1	0.41436415802427096	0.3984975066	0.4296068666048201	0.454379				0.6569550394179999	0.677380429576		0.6717171717171717	0.6875128006482694
JQ1.1	0.0137353675829204	0.1774752374		0.272752							0.5882967607105538	0.5945920597613586
JQ12	0.171278577351736	0.2087240579	0.27284820226560197	0.307058				0.50008018726	0.451883884192		0.595137420718816	0.5959098211827439
JW-7-24-1	0.46270718505977504	0.4941823186	0.506432697510994	0.537129				0.614099805881	0.763706237989		0.6563436563436563	0.6580324192400387
JW-7-52-1	-0.0710998254257519	0.1226798897	0.223351339048482	0.222415	0.47	0.41	0.1	0.518225373104	0.479035143715	0.12831109868149615	0.5765550239234449	0.5992987275882012	0.15765239027247252
KIN001-055	0.31849778475010604	0.3380861716	0.380287531446392	0.405723				0.510649276158	0.538966888765		0.6121212121212121	0.6223581688171756
KIN001-102	0.526995746763196	0.5299839231	0.58098483943416	0.569875				0.650895230293	0.795132441024		0.7112887112887113	0.7219667022217693
KIN001-135	0.230142081223083	0.30549334100000003	0.34681864888285896	0.4238020000000001	0.63	0.44	0.17	0.508340903894	0.467327059647	0.26592605619769394	0.6295454545454545	0.6407954545454545	0.2620558093925263
KIN001-236	0.5550866631992939	0.5932708551	0.6057677983344649	0.593383				0.6880037051260001	0.7861003629090001		0.6727272727272727	0.6818809606496942
KIN001-244	0.419527583323975	0.4117400051	0.4596199955675411	0.463974				0.597151800466	0.673288319845		0.6323232323232323	0.6330384214851261
KIN001-260	0.571285722027937	0.5892845501	0.6316732785080871	0.656343				0.745918944136	0.842168121091		0.695959595959596	0.6977477461321703
KIN001-266	0.312161569220039	0.2836363165	0.329211806113701	0.381626				0.511498348058	0.538300912683		0.6515151515151515	0.6689322606207292
KIN001-270	0.529715443408433	0.5417709347	0.599784350343527	0.636329				0.5820039058609999	0.7083136258059999		0.7141414141414142	0.7149923368761754
KU-55933	0.409421559315081	0.4054908369	0.408664520035495	0.41857	0.61	0.62	0.16	0.500973767631	0.468012086692	0.2323938508732192	0.6287878787878788	0.6320591729904755	0.2582734515239501
LAQ824	0.347555427260274	0.2832981787	0.35821684424725203	0.36545				0.5219487850819999	0.592133177542		0.6088794926004228	0.6230227457788642
LFM-A13	0.19695336400059196	0.2193817193	0.242616243469613	0.318641	0.42	0.43	0.02	0.502032705131	0.46925904058	0.15658065544583086	0.6162790697674418	0.6164600923438625	0.23260024924302675
LY317615	0.338199160447793	0.3252766982	0.35524051009551794	0.396459				0.524355538495	0.619024650383		0.6232323232323232	0.6422343669008078
Lapatinib	0.16483921064096302	0.3126463686	0.40934751464176394	0.41964300000000004	0.33	0.22	0.03	0.661311370551	0.738447686056	0.1495182883105043	0.6153846153846154	0.635334760932847	0.23966717099058546
Lenalidomide	0.46690332521206995	0.4829230736	0.49132843143905297	0.560859	0.42	0.57	0.09	0.558164291849	0.646564177289	0.30902199570587685	0.6904761904761905	0.6961522431563849	0.3824221939241267
MG-132	0.11854529296166699	0.1907508435	0.309865038045415	0.242608	0.71	0.33	0.17	0.5294679902780001	0.514675102703	0.2187112396300092	0.5920745920745921	0.6076349989393467	0.1920829730576918
MK-2206	0.19836697457480199	0.2666450918		0.338093	0.63	0.58	0.0	0.501801846946	0.468039816964	0.08727598874736023	0.5853658536585366	0.5900352543348442	0.17172584433779695
MLN4924	0.43176832615285204	0.4170028076	0.415225318325541	0.481188				0.5044973797300001	0.480852034671		0.6480519480519481	0.6480529468911916
MP470	0.302617248252659	0.31760143960000004	0.351208341939351	0.425853				0.511147745546	0.5446859907899999		0.6858585858585858	0.6900485279199201
MPS-1-IN-1	0.529480876768504	0.5410812197	0.5641376543314089	0.556395				0.559418919743	0.67924922102		0.6696969696969697	0.6728533209857489
MS-275	0.11149280356956402	0.1837784024	0.27930845707735996	0.260352	0.69	0.62	0.17	0.531854143276	0.503512909569	0.23330648417727634	0.5977272727272728	0.6100915871665268	0.1985444276698238
Masitinib	0.467418913210128	0.4944597947	0.520036894500133	0.539304				0.613545583323	0.6576302352660001		0.6616161616161617	0.7206003120637268
Methotrexate	0.5987747523282559	0.6511815071	0.6466671907293571	0.6531359999999999	0.79	0.6	0.41	0.703213852925	0.780652062501	0.3945333616293447	0.6926406926406926	0.6926406926406926	0.3852785052683855
Midostaurin	0.362733294673853	0.3248949133	0.34541115576203996	0.372693	0.48	0.34	0.16	0.50077238233	0.46130872724	0.21327037873586388	0.6175548589341693	0.6175548589341693	0.23492175827632306
Mitomycin C	0.41524184447802	0.3771964559000001		0.428896	0.49	0.8	0.14	0.329092816741	0.308283730159		0.6014799154334038	0.6370739523024175	0.21160182616231946
NG-25	0.561448374696492	0.5448100665	0.581800071972356	0.563776				0.75383030735	0.7609238871699999		0.6595959595959596	0.7183482974186628
NPK76-II-72-1	0.602563384496406	0.608644204	0.642460892332006	0.6337520000000001				0.641809873672	0.7888674232940001		0.7090909090909091	0.7234894398530762
NSC-207895	0.37154789323815296	0.365308644	0.38713108278229297	0.43984799999999996				0.500653465051	0.467400631802		0.6444444444444445	0.6528956800603659
NSC-87877	0.0860099037339827	0.2580823209	0.26369177215310297	0.332165	0.36	0.43	-0.11	0.498724848216	0.442459239326	0.2433855313007675	0.6818181818181818	0.6818289514484746	0.3635176912076978
NU-7441	0.332923891964236	0.3418469806	0.33766570509129396	0.395277	0.5	0.71	0.12	0.501792911485	0.470773320274	0.19756413565521744	0.6093073593073594	0.6105884973770161	0.21924308137265888
NVP-BEZ235	0.352994161481126	0.3790048529	0.395997347839136	0.412392	0.56	0.7	0.2	0.500234255601	0.460479394572	0.2792704379426365	0.6396495071193866	0.645612266830203	0.2825083184257547
NVP-BHG712	0.58058691775613	0.5586855577000001	0.575613928333394	0.550157				0.6828476264650001	0.741888860545		0.6464646464646465	0.6525709876279828
NVP-TAE684	0.450502380958049	0.34249125	0.403253274391073	0.421551	0.5	0.28	0.13	0.587342322034	0.6829319611489999	0.21250355556924086	0.5636363636363636	0.5770247933884298	0.12901171163553501
Nilotinib	0.6148530793045041	0.5479869434	0.590581987375171	0.601441	0.51	0.68	0.05	0.6123313272290001	0.696413371085	0.2677622571494718	0.6352128883774454	0.6448144338846584	0.2749232384746298
Nutlin-3a	0.6563099156854979	0.6469241252	0.6690696725769361	0.630608	0.54	0.79	0.26	0.789892074247	0.8321165101260001	0.3891838083528961	0.696969696969697	0.7031563763572759	0.3967418944592913
OSI-027	0.43408664901516403	0.4244366177	0.4777175307591261	0.511876				0.501732589932	0.473856941496		0.6464646464646465	0.6474840477387167
OSI-906	0.41504108532613204	0.3403427453	0.39165887033978997	0.385459	0.57	0.68	0.15	0.5515154437550001	0.732386694299	0.21751393142509992	0.5871657754010695	0.6677904527177005	0.1947986145160472
OSI-930	0.517519875882231	0.5596630328	0.5881800485671911	0.5723159999999999				0.654304403563	0.7291874291399999		0.6949494949494951	0.7097673056001118
OSU-03012	0.32979988027214	0.35301273780000003	0.340347158523486	0.396958				0.5128495245970001	0.5453266634		0.642706131078224	0.6444582508302454
Obatoclax Mesylate	0.318816285955417	0.3709368561	0.32010212669356897	0.391896	0.48	0.82	0.17	0.329866227577	0.31283529123000003		0.6352941176470588	0.6361783929257978	0.271327532253703
Olaparib	0.412353251262077	0.4647874147	0.44643023772501095	0.487803				0.533279497193	0.656068642037		0.7045454545454546	0.7045832561329083
Olaparib (rescreen)	0.43188030346809797		0.4342394734551621	0.464178				0.367458994994	0.498213501667		0.6618998978549541	0.6619979420566826
PAC-1	0.42602775573637897	0.4101344431	0.4595719375458739	0.434388	0.73	0.38	0.05	0.553229685921	0.6832323202330001	0.26935636731891466	0.6203208556149733	0.6418783927178405	0.2438298520143313
PD-0325901	0.6060981340621371	0.5773836731	0.5887671092724399	0.5885640000000001	0.81	0.65	0.52	0.604395383138	0.7899805569410001	0.4444060594485081	0.7130339539978094	0.7199817415173888	0.4303066228793416
PD-0332991	0.5129272786974529	0.4960731253	0.528303411065409	0.527579	0.45	0.71	0.22	0.510998644721	0.529471838521	0.3774157027583918	0.7006651884700665	0.7051656042980319	0.4037238453591309
PD-173074	0.3372610251304861	0.3730387745	0.35200717321671	0.403866	0.6	0.67	0.24	0.533260478185	0.6340426576100001	0.24177963694106766	0.6634199134199135	0.673214670307571	0.33032526933332296
PF-4708671	0.0797192373367519	0.2287419823		0.3571				0.499978081562	0.452488343463		0.6272727272727273	0.6283872006601208
PF-562271	0.285782599962097	0.3039633594		0.30016	0.42	0.64	0.13	0.5	0.460317460317	0.05215961920639135	0.6064171122994653	0.6140151276491781	0.21208297131412712
PFI-1	0.322566009037433	0.3479867403	0.33786532692515603	0.422379				0.499254065285	0.459351591101		0.6501976284584979	0.6527777166705607
PHA-665752	-0.15751527021121695	0.1034862624	0.19580462639298	0.20731	0.32	0.5	-0.13	0.50951206024	0.499112590739	0.16866416144410634	0.6045454545454545	0.6557382853515005	0.2193638315927161
PHA-793887	0.583936979252984	0.6088474333	0.62720826725428	0.632842				0.6150166203999999	0.739932303189		0.7032967032967034	0.705970138776463
PI-103	0.47760823090565996	0.4839508797	0.4998861571670129	0.536622				0.533734351834	0.625792901188		0.6686868686868687	0.6721142268012676
PIK-93	0.526835249920186	0.5434208786	0.566890792244098	0.58368				0.741505722856	0.793116217929		0.6444444444444445	0.6463245323814084
PLX4720	0.528569388646079	0.4540037632	0.447982483207965	0.457649	0.53	0.67	0.18	0.608678672063	0.758294618475		0.658008658008658	0.6582108702142435	0.3161426393637778
PLX4720 (rescreen)	0.5796160396880781	0.5489927457	0.524572123773605	0.509888				0.4130714819	0.537198927363		0.6563436563436563	0.6604494992318218
PXD101, Belinostat	0.37694406655764	0.346615955	0.39750026756018497	0.439354				0.356457101922	0.431279555939		0.6880165289256198	0.7063275997326042
Paclitaxel	0.164035571224841	0.165740096	0.2373168072783089	0.174099	0.59	0.57	0.26	0.527193754903	0.496517822943	0.1906691772475104	0.5617715617715617	0.562477554343583	0.12238462551712438
Parthenolide	0.283754426051003	0.2834855159	0.3772979429294721	0.29072800000000004	0.48	0.61	0.12	0.519202192315	0.5045514174600001	0.24212021197124425	0.5931818181818181	0.5961673553719008	0.1869225361039805
Pazopanib	0.128359947070122	0.238296135	0.26039594369992697	0.370985	0.39	0.61	0.07	0.504171759955	0.488713576698	0.17307592448067546	0.6096256684491979	0.6133571930852924	0.22103287311962855
Phenformin	0.3980615043374939	0.3924387103	0.450370222544742	0.4844270000000001				0.5182215956449999	0.57240592286		0.6545454545454545	0.6566350372410978
Pyrimethamine	0.283981327504635	0.2447643019	0.323306113597122	0.317394	0.76	0.66	0.36	0.514361239055	0.488472016345	0.22179599512787132	0.5931818181818181	0.5949276859504132	0.18668985718625086
QL-VIII-58	0.5385354990954071	0.4998158818	0.571551531232364	0.43187200000000003				0.5434365283129999	0.5626344883209999		0.6623376623376623	0.6626776646067302
QL-X-138	0.4720205530197921	0.4462759926	0.4918885932829529	0.532091				0.531679007249	0.6312773791049999		0.6527068437180796	0.6534151398799214
QL-XI-92	0.542247144805193	0.5609526119	0.5891730801461469	0.599388				0.672386143649	0.73178967728		0.6623376623376623	0.6625571307635614
QL-XII-47	0.36115779122939795	0.3335204152	0.381565930509236	0.39359099999999997				0.503846206401	0.484828669563		0.6363636363636364	0.6418042907856151
QL-XII-61	0.358457918425361	0.3451974552000001	0.4513716553426029	0.520944				0.6498161262259999	0.730375115178		0.597678916827853	0.6209400794591274
QS11	0.330908493539669	0.352645641	0.337630587814627	0.402088	0.49	0.77	0.12	0.500383959376	0.463774032556	0.24047113984862736	0.6405919661733616	0.648296475423217	0.2829356535772453
RDEA119	0.662370914684571	0.6647366472	0.678823501725489	0.670438	0.77	0.62	0.45	0.606522380443	0.774466750501		0.7579408543263965	0.7599770902560049	0.5174833554822762
RDEA119 (rescreen)	0.6762619318617811	0.6828468328	0.6902043603096479	0.684322				0.413608025845	0.5482976336959999		0.7669801462904912	0.7673570925761178
RO-3306	0.26066054684942896	0.2508471541		0.353095	0.42	0.45	-0.09	0.502326340034	0.466737572168	0.17185340269649493	0.6082251082251082	0.6086328588952277	0.2166377770423302
Rapamycin	-0.0419479277232131	0.1725689195		0.266277	0.55	0.52	0.11				0.6085858585858586	0.6471661054994389	0.2260685643140757
Roscovitine	0.136139436153726	0.1922497623	0.241133790026708	0.265565	0.71	0.42	0.12	0.512051150379	0.475912619924	0.19812896122474472	0.5571095571095571	0.5570716364974738	0.11408010268887095
Ruxolitinib	0.452774632710865	0.5209776899	0.509159407755789	0.532941				0.65186943631	0.700490740278		0.6633366633366633	0.6633639156358807
S-Trityl-L-cysteine	-0.141529952632651	0.1493995146	0.23270905690054	0.229127	0.71	0.55	0.27	0.584856027092	0.563726080517	0.1881728489707083	0.5664335664335665	0.5743837610353447	0.13707473787660449
SB 216763	0.228339223992992	0.2942791647	0.314365009408745	0.351152	0.34	0.76	0.11	0.328121551773	0.29192136262		0.6130221130221131	0.6303796843098943	0.23124493879565694
SB-505124	0.34973853136766503	0.3326527878	0.342947603130833	0.4380560000000001				0.49984505992	0.445107088335		0.6482213438735178	0.6506190652971369
SB-715992	0.546095234476617	0.542645012	0.5688643928391309	0.550385				0.520345376126	0.514464861912		0.6803196803196803	0.6812704579755342
SB52334	0.3980028098493811	0.3716923947	0.424793240306771	0.462562				0.539890032301	0.6671812542109999		0.6808080808080809	0.6838042334010075
SB590885	0.518690147813313	0.4908362049	0.509103088236402	0.5267	0.49	0.65	0.1	0.585871554614	0.7413876620029999	0.3003932066305793	0.6917960088691796	0.6984429771731703	0.386167448570308
SGC0946	0.413100483297214	0.4055924715	0.44446878941032103	0.512011				0.505578728485	0.49938256727		0.6888888888888889	0.691762358276644
SL 0101-1	0.33148418707883803	0.3309945469	0.38339077273124894	0.392835	0.17	0.46	-0.05	0.328785374048	0.30089332131200003		0.647450110864745	0.6735567437021988	0.3016470639000529
SN-38	0.562893957707641	0.5563272032	0.551466395577463	0.531817				0.50312490502	0.486250740366		0.6966403162055336	0.6967984970863473
SNX-2112	0.473312695075014	0.5030872495	0.52320936049153	0.509637				0.530810855092	0.560401743815		0.6464646464646465	0.6469050127593681
STF-62247	0.530741047773599	0.5309802535	0.542497104744229	0.5753199999999999				0.669486015713	0.752150006973		0.6707070707070707	0.6766450491221808
Salubrinal	0.2833590288185169	0.2349734882	0.273965791843975	0.29486799999999996	0.68	0.59	0.22	0.520741378363	0.486806971383	0.22418976856641007	0.5804195804195804	0.604497169714561	0.15713375217047926
Shikonin	0.193438624206177	0.2406856618		0.39408000000000004	0.56	0.49	0.11	0.499894481376	0.451277263042	0.1546373304901572	0.6215644820295984	0.6216939808668303	0.2431874276413621
Sorafenib	0.01355947990524	0.2668499559	0.302969578499234	0.322258	0.55	0.57	-0.02	0.57455156175	0.6162324747919999	0.1945214505061687	0.5818181818181818	0.5911157024793389	0.1651793283868045
Sunitinib	0.35166121474646395	0.3521083236	0.4077730227532221	0.49487299999999995	0.75	0.75	0.47	0.6425590991529999	0.6968214066320001	0.2735140354257816	0.6317016317016317	0.6390225404579472	0.2624562796792861
T0901317	0.548813044895415	0.5913586671	0.6096666097672	0.658938				0.740907418724	0.7825197554960001		0.7212121212121212	0.7314504136279041
TAK-715	0.53959356871582	0.5644126514	0.587788311774061	0.5696				0.586018575337	0.695024564825		0.6903096903096904	0.7129979130074966
TG101348	0.521165279397375	0.5476937159	0.557035774799926	0.568625				0.664828581834	0.8218924775309999		0.6583416583416584	0.678383487165798
TGX221	0.4282220981219741	0.4652344069	0.512466044097831	0.462121				0.618431500494	0.741644766834		0.6247086247086248	0.6624334995148391
THZ-2-102-1	0.5121203132788479	0.5101874616	0.5378852896074611	0.520569				0.5498777221710001	0.640139963852		0.6792645556690501	0.6867122332996601
THZ-2-49	0.486360172695411	0.4941438793	0.449471065474868	0.530204				0.5172376464840001	0.520585162201		0.6909090909090909	0.7009964144514229
TL-1-85	0.599016976594426	0.6026242145	0.6263829039583311	0.618158				0.757643779577	0.778268758754		0.6686868686868687	0.671684901120385
TL-2-105	0.5544217090051279	0.5528507247	0.598517478902924	0.5815739999999999				0.656729572462	0.76722817394		0.7062937062937062	0.7074276289474047
TPCA-1	0.530167152907799	0.5503344232	0.5887140997357211	0.5972649999999999				0.654728359539	0.754452063161		0.6838383838383838	0.7023775283855929
TW 37	0.3613289924375	0.4213969366	0.40260246822698603	0.475174				0.335118647212	0.345918754005		0.6573426573426573	0.6648977430070211
Tamoxifen	0.404407327188587	0.4091907532	0.439063605255857	0.48560200000000003				0.512688084142	0.549629900517		0.6561264822134387	0.6769932129190747
Temozolomide	0.564319711895818	0.5690180453	0.5527391699269351	0.582307				0.595557194432	0.700233636929		0.7050505050505049	0.7064819624819625
Temsirolimus	0.424785366888601	0.4602002359	0.439286278676454	0.509221	0.57	0.64	0.21	0.5226378036399999	0.602357203505	0.3091655285413841	0.6529933481152993	0.6567322677862941	0.3071372124759511
Thapsigargin	0.26889292451811103	0.2886606872		0.333173	0.37	0.73	0.0	0.5	0.475903614458	-0.13110565838010918	0.6179653679653679	0.6307102942035476	0.23839239151381797
Tipifarnib	0.138136185495791	0.2076417236		0.290908	0.37	0.87	0.12	0.5	0.442274509804	0.11575128865137572	0.5813953488372093	0.5886964634219232	0.16444937035368334
Trametinib	0.669652830551351	0.7021446179999999	0.703985976316461	0.7039350000000001				0.72730263842	0.74834010147		0.7660878447395302	0.7716655833101186
Tubastatin A	0.594847889189428	0.5955717938	0.614480195147741	0.6154810000000001				0.466479911317	0.5065769254079999		0.6818181818181818	0.6939169472502805
UNC0638	0.37749697147338	0.4047019217	0.4674874814844721	0.448863				0.561939178375	0.661581079299		0.6739130434782609	0.7627675147661698
UNC0638.1	0.44232202788991204	0.4211346303		0.49722299999999997							0.6717171717171717	0.7025895316804408
UNC1215	0.515969430185084	0.5584407805	0.5755263504993481	0.624202				0.562025275874	0.6919066585879999		0.7	0.7006730365007
VNLG/124	0.5953962927791899	0.5982901794	0.6305482131142839	41.7743055555556				0.6973358092280001	0.751725404592
VX-11e	0.49621992760693895	0.4827311792	0.491467266257778	0.482756				0.5512176517790001	0.6945824629620001		0.6494949494949495	0.6615937149270482
VX-680	0.19459096159523606	0.2012987065	0.250869401252466	0.34269499999999997	0.52	0.45	-0.01	0.5477745816399999	0.6246862810980001	0.08437411615100786	0.5547785547785548	0.5782781811489945	0.11723074660835885
VX-702	0.455451781116498	0.4781505509	0.4776980967274621	0.567872	0.49	0.67	0.11	0.5474554237129999	0.625968361149	0.3552130499638686	0.7119386637458927	0.7119537249725391	0.4238757998121091
Vinblastine	0.480446957765007	0.4586596875	0.491757136562604	0.4921640000000001	0.55	0.63	0.28	0.503308432811	0.484508103859	0.33585520863537416	0.6623376623376623	0.6643984941750621	0.32545375265082704
Vinorelbine	0.364680260693359	0.2768830601		0.338183	0.43	0.74	0.05	0.5	0.47480620155	0.22430337074456733	0.619644723092999	0.6239511925609161	0.2391662476925414
Vismodegib	0.497519213053855	0.5000001794	0.475744673735909	0.5222289999999999				0.513248721009	0.544895673632		0.7034632034632035	0.7081647291741562
Vorinostat	0.512728615150634	0.5568103879999999	0.5585778092670961	0.614626	0.86	0.58	0.24	0.549921216546	0.643902798479	0.4267727386925195	0.7348484848484849	0.7387862858642079	0.4715575399757971
WH-4-023	0.263055578655513	0.3596584043	0.3870957816176111	0.467999	0.25	0.09	-0.15	0.6287013196760001	0.670984815669	0.27865579987476763	0.6317016317016317	0.7584345479082321	0.3160256450139135
WZ-1-84	0.250081541979963	0.2904985177	0.383710830565126	0.381238	0.4	0.15	-0.08	0.545973530154	0.606729327696	0.24308253474767325	0.6153846153846154	0.6208231813435434	0.2343632970653911
WZ3105	0.640286936463489	0.644338969	0.6766484544983609	0.596854				0.553499027983	0.666423632176		0.6743256743256744	0.6809863829626674
XAV 939	0.308983035304153	0.3792493845		0.360281				0.328916992485	0.298183785052		0.6013986013986014	0.6080025960590434
XL-184	0.338051608529025	0.3708339872	0.38329327774266203	0.439086				0.579235418364	0.704656727287		0.5868686868686869	0.5876373850164173
XL-880	0.361798338210825	0.3801202212	0.41539181388235097	0.430942				0.5512614684089999	0.653946924884		0.6292929292929293	0.6312286538857969
XMD11-85h	0.328141479081686	0.315758497	0.38557420838866496	0.41450699999999996				0.563672031377	0.671161239993		0.5899814471243042	0.5905363467701129
XMD13-2	0.5848316123618629	0.6102264005	0.619331551211552	0.646373				0.580052371322	0.7292329147840001		0.702020202020202	0.703295582083461
XMD14-99	0.608964894242351	0.6282567563	0.6394505474769461	0.6590779999999999				0.7092232752259999	0.801052049326		0.6893106893106893	0.6916538306997839
XMD15-27	0.49618558474411706	0.5162760954	0.5345709672701849	0.571608				0.671861688694	0.770495010662		0.6533466533466533	0.6555440303493869
XMD8-85	0.31190252303960303	0.3591527268	0.4289889826750539	0.402935	0.61	0.61	0.34	0.505749923512	0.46894681862	0.3245227151971081	0.6247086247086248	0.6247152169097872	0.2493259346853248
XMD8-92	0.239040726089133	0.2572681589	0.299237205585663	0.376612				0.509064422658	0.484918940986		0.62708719851577	0.6368799145316848
Y-39983	0.5020651304935251	0.5352974988	0.559409755902466	0.545687				0.681976434437	0.722298674799		0.6626262626262627	0.6784287317620651
YK 4-279	0.3727154332619769	0.4206102449	0.337181532665659	0.428065				0.32879939562	0.30881938047400004		0.6708860759493671	0.6726455714980499
YM155	0.44949714834025706	0.3896394114	0.476526891564879	0.348306				0.51756969868	0.502126627181		0.61337513061651	0.6505657294778023
YM201636	0.468857653960853	0.436450253	0.490851408933125	0.507073				0.5407542971270001	0.6250297048800001		0.6777777777777778	0.6879478458049887
Z-LLNle-CHO	0.33638815808270195	0.2843371309	0.388397121504784	0.355623	0.38	0.58	0.11	0.526794668679	0.49978735933	0.246593047224888	0.6247086247086248	0.6274727144292362	0.25180773498383396
ZG-10	0.5609003305523571	0.4735358366	0.570379485812073	0.485386				0.518048600948	0.517842922518		0.6790352504638218	0.6810829333023428
ZM-447439	0.40503619290348297	0.4178691518	0.41846593220309003	0.453883	0.56	0.69	0.09	0.539435987011	0.662342020779	0.2229767499878302	0.6432681242807825	0.6434101783850816	0.2866981356032057
ZSTK474	0.408135121712759	0.4399087421	0.453675930470346	0.491122				0.6107693787039999	0.7511919610240001		0.6333666333666333	0.6335422807103289
Zibotentan, ZD4054	0.502213713795466	0.50920158	0.543239609047568	0.558756				0.421395502021	0.480293281335		0.696969696969697	0.7240551583943051
piperlongumine	0.373452386547141	0.3771584095	0.34441378115965904	0.407694				0.500047640451	0.451747624055		0.6501976284584979	0.6521536357391851
rTRAIL	0.39235060064416	0.3624152208		0.349488				0.5467108172640001	0.6005435588970001		0.6233766233766234	0.6533476904077964
