# Supplementary material for: Modeling cancer drug response through drug-specific informative genes
Source: Sci Rep. 2019 Oct 23;9:15222. doi: 10.1038/s41598-019-50720-0 (PMC6811538; doi:10.1038/s41598-019-50720-0)
Supplement: Supplementary file 5 — Supplementary Table S4 [file 41598_2019_50720_MOESM5_ESM.xls]

## Sheet: Legend
	Supplementary Table S4A
	Rows: gene name (HGNC symbol)
	Columns: drug name
	Value: number of permutations of the initial dataset where the gene is selected as informative for a particular drug
	Supplementary Table S4B
	Rows: Drug name
	Columns: Prediction methods: Elastic Net Regression (ENR), Random Forest (RF) and Support Vector Regression (SVR).
	Value: Pearson correlation between predicted and obserbed IC50 (average across 5 cross-validations)

## Sheet: Supplementary Table S4A
	TL-2-105	TAK-715	CP466722	BMS-345541	Genentech Cpd 10	GSK429286A	Ruxolitinib	SB-715992	ZSTK474	KIN001-102	CAL-101	GW-2580	BMS-708163	BX-912	LY317615	WZ3105	XMD14-99	CP724714	JW-7-24-1	ABT-869	GSK2126458	PHA-793887	TG101348	QL-XI-92	XMD15-27	QL-XII-47	AC220	EKB-569	Masitinib	OSI-930	XMD13-2	Bleomycin (50 uM)	AT-7519	XL-184	NPK76-II-72-1	NG-25	TL-1-85	VX-11e	FR-180204	Zibotentan, ZD4054	BIX02189	KIN001-236	KIN001-055	KIN001-266	NVP-BHG712	PIK-93	TPCA-1	Y-39983	YM201636
TSPAN6	10000	10000	10000	10000	10000	10000	10000	10000	9771	10000	10000	1792	10000	10000	0	9905	10000	0	10000	524	573	10000	10000	10000	10000	6822	10000	0	10000	10000	10000	0	9980	2	10000	10000	10000	0	81	10000	10000	10000	0	2527	10000	10000	10000	10000	10000
TNMD	0	0	0	0	0	0	0	0	0	0	0	0	0	0	0	0	0	0	0	0	0	0	0	0	0	0	0	0	0	0	0	0	0	0	0	0	0	0	0	0	0	0	0	0	0	0	0	0	0
DPM1	0	0	0	0	0	0	0	0	0	0	0	0	0	0	0	0	0	0	0	0	0	0	0	0	0	0	0	0	0	0	0	0	0	0	0	0	0	0	0	0	0	0	0	0	0	0	0	0	0
SCYL3	3	1684	0	1	0	0	0	0	3	10000	0	0	0	0	0	6692	0	143	0	0	3	6680	0	0	0	0	31	2	0	8670	0	0	7589	0	0	0	0	0	0	0	0	0	0	0	0	0	0	0	0
C1orf112	2	832	0	6	2	4	0	107	31	10	21	0	87	460	0	169	350	0	21	0	0	872	5	1799	6	0	2	0	1345	11	5742	0	206	0	2475	0	0	0	0	4	0	4	0	0	0	22	0	35	0
FGR	1	9970	43	954	0	0	0	69	781	2582	9064	0	0	0	0	0	38	0	47	0	12	8572	704	559	250	0	0	0	113	62	371	0	9551	0	544	1257	1061	0	0	648	9516	3046	0	0	5709	8972	9536	2585	0
CFH	0	0	0	0	0	0	0	0	0	0	0	0	0	0	0	0	0	0	0	0	0	0	0	0	0	0	0	0	0	0	0	0	0	0	0	0	0	0	0	0	0	0	0	0	0	0	0	0	0
FUCA2	10000	9996	10000	8673	10000	10000	8371	10000	2588	10000	1467	0	9469	9713	0	10000	10000	115	10000	0	4464	10000	10000	10000	6423	0	9997	2449	8979	10000	10000	0	8249	0	10000	5474	1855	0	10000	9943	10000	10000	9999	391	8	10000	10000	9993	10000
GCLC	0	0	0	0	0	0	0	0	0	0	0	0	0	0	0	0	0	0	0	0	0	0	0	0	0	0	0	0	0	0	0	0	0	0	0	0	0	0	0	0	0	0	0	0	0	0	0	0	0
NFYA	3673	1	0	1	1	1241	0	0	0	4771	14	0	0	1810	0	7966	7198	0	0	0	0	218	369	17	0	0	143	0	0	6597	42	0	139	0	732	1	0	0	67	0	0	8035	0	0	1	61	1	1105	656
STPG1	0	263	9	0	0	0	0	0	6	0	2	0	0	0	0	0	0	0	0	0	0	0	5	0	0	0	0	2	0	0	0	0	0	0	0	0	0	0	2	0	0	0	14	0	0	2	16	0	0
NIPAL3	0	0	0	0	0	0	0	0	0	0	0	0	0	0	0	0	0	0	1	0	0	0	0	0	0	0	0	0	0	0	0	0	0	0	0	0	0	0	0	0	0	0	0	0	0	0	0	0	0
LAS1L	711	8951	60	1750	313	7238	53	43	0	0	0	2480	0	112	0	0	313	0	213	0	0	0	26	9613	62	0	0	0	54	20	192	0	0	0	2967	0	169	0	0	1412	24	3430	0	0	0	0	89	4444	0
ENPP4	0	0	0	0	0	0	0	0	0	0	0	0	0	0	0	0	0	0	0	0	0	0	0	0	0	0	0	0	0	0	0	9986	0	0	0	0	0	0	0	0	0	0	0	0	0	0	0	0	0
SEMA3F	0	0	0	0	0	0	0	0	0	0	0	0	0	0	0	0	0	0	0	0	0	0	0	0	0	0	0	0	0	0	0	0	0	0	0	0	0	0	0	0	0	0	0	0	0	0	0	0	0
CFTR	0	0	0	0	0	0	0	0	0	0	0	0	0	0	0	0	0	0	0	0	0	0	0	0	0	0	0	0	0	0	0	0	0	0	0	0	0	0	0	0	0	0	0	0	0	0	0	0	0
ANKIB1	0	0	0	0	0	0	0	0	0	0	0	0	0	0	0	0	0	0	0	0	0	1	0	0	0	0	0	0	0	0	0	0	0	0	0	0	0	0	0	0	0	0	0	0	0	0	0	0	0
KRIT1	0	0	0	0	0	61	6686	0	0	1	0	0	0	43	0	0	0	0	0	0	0	0	0	0	0	0	6	0	0	0	0	0	0	0	77	9	13	0	1	0	0	0	0	0	25	176	315	12	15
RAD52	0	0	0	0	0	0	0	0	0	0	0	0	38	0	0	0	0	0	0	0	0	0	0	0	0	0	0	0	0	556	0	0	0	0	0	0	0	0	0	1338	0	54	0	0	0	0	0	0	0
BAD	971	4824	1	689	0	5081	1617	831	0	0	0	0	2799	0	0	0	5406	0	0	0	0	2782	0	65	45	0	0	0	4037	6353	8507	0	0	0	4029	3	2223	9993	201	9812	2413	9703	0	0	9998	0	3990	8772	1
LAP3	0	0	0	0	0	0	0	0	0	0	0	0	0	0	0	0	0	0	0	0	0	0	0	0	0	0	0	0	0	0	0	0	0	0	0	5	245	3	0	0	92	0	0	0	73	2	166	0	0
CD99	0	0	0	0	0	0	0	0	0	0	0	0	0	0	0	0	0	0	0	0	0	0	0	0	0	0	0	0	0	0	0	3642	0	0	0	0	0	0	0	0	0	0	0	0	0	0	0	0	0
HS3ST1	0	0	0	0	10	7252	0	0	0	0	0	0	0	0	0	0	0	0	0	0	0	0	0	0	0	0	15	0	0	0	0	0	0	0	0	0	57	0	0	0	0	0	0	0	0	0	0	0	0
ABP1	0	0	0	0	0	0	0	0	0	0	0	0	0	2	0	0	0	0	0	0	0	0	0	0	0	0	0	0	0	0	0	21	0	0	0	0	0	0	0	0	0	0	0	0	0	0	0	0	0
WNT16	0	0	0	0	0	0	0	0	0	0	0	0	0	0	0	0	0	0	0	0	0	0	0	0	0	0	0	0	0	0	0	0	0	0	0	0	0	0	0	0	0	0	0	0	0	0	0	0	0
HECW1	0	0	0	0	0	0	0	0	0	0	0	0	0	0	0	0	0	0	0	0	0	0	0	0	0	0	0	0	0	0	0	0	0	0	0	0	0	0	0	0	0	0	0	0	0	0	0	0	0
MAD1L1	0	0	0	0	0	0	0	0	0	0	0	0	0	0	0	0	0	0	0	0	0	0	0	0	0	0	0	0	0	0	0	0	0	0	0	0	6	5	0	0	0	0	0	0	2	0	0	0	0
LASP1	64	1	0	4	0	0	35	1419	0	0	0	0	0	3	0	137	6	0	0	0	0	0	0	0	0	0	38	0	0	0	825	0	0	0	1992	0	0	0	0	515	0	0	0	0	0	0	0	0	0
SNX11	0	0	0	0	0	0	0	0	0	0	28	0	0	0	0	0	0	0	0	0	0	0	0	0	0	0	0	0	0	0	0	0	0	0	0	0	1	0	0	0	0	2	0	0	0	64	6	0	0
TMEM176A	0	0	0	0	0	0	0	0	0	0	0	0	0	0	0	0	0	0	0	0	0	0	0	0	0	0	0	0	0	0	0	8605	0	0	0	0	0	0	0	0	0	0	0	0	0	0	0	0	0
M6PR	0	0	0	0	0	0	0	0	0	0	0	0	0	0	0	0	0	0	0	0	0	0	0	0	0	0	0	0	0	0	0	0	0	0	0	0	0	0	0	0	0	0	0	0	0	0	0	0	0
KLHL13	0	0	0	0	0	0	0	0	0	0	0	0	0	0	0	0	0	0	0	0	0	0	0	0	0	0	0	0	0	0	0	0	0	0	0	0	0	0	0	0	0	0	0	0	0	0	0	0	0
CYP26B1	0	0	0	0	0	0	0	0	0	0	0	0	0	0	0	0	0	0	0	0	0	0	0	0	0	0	0	0	0	0	0	0	0	0	0	0	0	0	0	0	0	0	0	0	0	0	0	0	0
ICA1	0	0	0	0	0	0	0	0	0	0	0	0	0	0	0	0	0	0	0	0	0	0	0	0	0	0	0	0	0	0	0	4051	0	0	0	0	0	0	0	0	0	0	0	0	0	0	0	0	0
DBNDD1	0	0	592	0	22	0	0	0	0	0	53	0	0	3386	0	0	0	0	0	0	0	0	1904	5	242	0	0	7	0	0	0	0	87	7	0	0	0	0	0	0	585	3	0	0	0	4	15	1	0
ALS2	0	0	0	0	0	0	0	0	0	0	0	0	0	0	0	0	0	0	0	0	0	0	0	0	0	0	0	0	0	0	0	1	0	0	0	0	0	0	0	0	0	0	0	0	0	0	0	0	0
CASP10	0	7974	1797	202	1	0	1	0	2	1189	1	0	1	0	1598	0	514	0	4	0	0	1296	46	1	4645	0	0	544	4	14	1	0	1182	0	0	865	79	0	1	140	9558	5539	0	0	1	3296	21	1943	0
CFLAR	0	0	0	0	0	0	0	0	0	0	0	0	0	0	0	0	0	0	0	0	0	0	0	0	0	0	0	0	0	0	0	0	0	0	0	0	0	0	0	0	0	0	0	0	0	0	0	0	0
TFPI	0	0	0	0	0	0	0	0	0	0	0	0	0	6	0	930	0	0	0	0	0	31	0	0	0	0	0	0	0	0	85	79	0	0	431	0	0	0	0	0	0	0	0	0	0	1	0	0	0
NDUFAF7	0	0	0	0	0	0	0	0	0	0	0	0	0	0	0	0	0	0	0	0	0	0	0	0	0	0	0	0	0	0	0	0	0	0	0	0	0	0	0	0	0	0	0	0	0	0	0	0	0
RBM5	10000	7512	10000	9987	4602	9974	9733	9212	9996	10000	9980	0	9986	10000	8	10000	10000	0	9477	0	9514	10000	9998	10000	9154	3095	9807	0	4974	10000	10000	0	9585	258	10000	10000	10000	0	699	10000	10000	10000	0	79	10000	10000	10000	9991	10000
MTMR7	32	0	0	0	0	27	9907	0	0	0	0	6144	0	11	0	1	8411	0	0	252	0	9	0	6	234	0	8662	0	0	0	3196	0	0	0	52	0	0	0	0	55	0	0	0	0	0	0	0	0	0
SLC7A2	0	0	0	0	0	0	0	0	0	0	0	0	0	0	0	0	0	0	0	0	0	0	0	0	0	0	0	0	0	0	0	0	0	0	0	0	0	0	0	0	0	0	0	0	0	0	0	0	0
ARF5	0	0	0	0	0	0	0	0	0	0	0	0	0	0	0	0	0	0	0	0	0	0	0	0	0	0	0	0	0	0	0	0	0	0	0	0	0	0	0	0	88	0	0	0	0	0	20	0	0
SARM1	0	0	0	0	0	0	0	0	0	0	0	0	0	0	0	0	0	0	0	0	0	0	0	0	0	0	0	5	0	0	0	0	0	0	0	0	0	0	0	0	0	0	0	0	0	0	0	0	0
POLDIP2	0	0	0	0	0	0	0	0	0	0	0	0	0	0	0	0	0	0	0	0	0	0	0	0	0	0	0	0	0	0	0	0	0	0	0	0	0	0	0	0	0	0	0	0	0	0	0	0	0
PLXND1	0	0	0	0	0	0	0	0	0	0	0	0	0	0	0	0	0	0	0	0	0	0	0	0	0	0	0	0	0	0	0	0	0	0	0	0	0	0	0	0	0	0	0	0	0	0	0	0	0
AK2	5035	171	29	10000	275	2721	0	7953	0	416	199	0	1	2413	0	213	835	0	219	0	0	5642	1143	776	0	3	0	0	9480	4	2921	0	7459	0	9971	8383	9996	4642	117	1290	9997	8837	0	0	9878	9419	7506	9962	5
CD38	10000	10000	10000	10000	9990	9943	9865	10000	10000	10000	10000	38	9167	10000	6505	9944	10000	0	10000	0	7919	10000	10000	10000	10000	9999	201	992	9786	9789	10000	0	10000	58	10000	10000	10000	55	251	10000	10000	10000	0	311	10000	10000	10000	10000	10000
FKBP4	0	0	0	0	0	0	0	0	0	0	0	0	0	0	0	0	0	0	0	0	0	0	0	0	0	0	0	0	0	0	0	0	0	0	0	0	0	0	0	0	0	0	0	0	0	0	0	0	0
KDM1A	0	0	0	0	0	0	0	0	0	0	0	0	0	1	0	0	0	0	0	0	0	0	0	0	0	0	0	0	0	0	0	0	0	0	0	0	0	0	0	0	0	0	0	0	0	0	0	0	0
RBM6	10000	9997	7568	10000	477	10000	10000	10000	3990	9766	1474	1951	9985	10000	0	10000	10000	11	2219	194	1879	10000	5738	10000	10000	43	9999	1	4165	10000	10000	0	9996	651	10000	10000	10000	295	608	10000	10000	10000	0	37	10000	10000	10000	10000	9986
CAMKK1	0	0	0	0	0	0	0	0	0	0	0	0	0	0	0	0	0	0	0	0	0	0	0	0	0	0	0	0	0	0	0	0	0	0	0	0	0	0	0	0	0	0	0	0	0	0	0	0	0
RECQL	0	0	0	0	0	411	0	0	0	0	0	0	0	0	0	0	0	0	0	0	0	0	0	0	0	0	0	0	0	0	0	0	0	0	0	0	0	0	0	0	0	0	0	0	0	0	0	0	0
CCDC132	0	0	0	0	0	0	0	0	0	0	0	0	0	0	0	0	0	0	0	0	0	0	0	0	0	0	0	0	0	0	0	0	0	0	0	0	0	0	0	0	0	0	0	0	0	0	0	0	0
HSPB6	0	0	0	0	0	0	0	0	0	0	0	0	0	0	0	0	0	0	0	0	0	0	0	0	0	0	0	0	0	0	0	0	0	0	0	0	0	0	0	0	0	0	0	0	0	0	0	0	0
ARHGAP33	0	0	0	0	0	0	0	0	0	0	0	0	0	0	0	0	0	0	0	0	0	0	0	0	0	0	0	0	0	0	0	0	0	0	0	0	0	0	0	0	0	0	0	0	0	6	0	2	0
NDUFAB1	1793	0	0	1	0	0	0	0	0	6173	0	0	0	0	0	0	0	0	0	0	0	0	0	0	0	0	832	0	0	0	0	9939	0	0	0	0	0	0	0	0	0	0	0	0	0	0	0	0	3722
PDK4	0	0	0	0	0	0	0	0	0	0	0	0	0	0	0	0	0	0	0	0	0	0	0	0	0	0	0	0	0	0	0	0	0	0	0	0	0	0	0	0	0	0	0	0	0	0	0	0	0
SLC22A16	9995	8567	9998	9999	4087	10000	1891	42	9899	10000	9996	0	0	10000	137	4818	9951	0	5765	9610	8302	9872	10000	9994	14	1	9538	1322	5680	9819	16	0	7444	5876	9997	9950	9997	1	10000	296	9998	6939	0	0	9984	9993	9993	9913	18
ZMYND10	0	0	0	0	0	0	0	0	0	0	0	0	0	0	0	0	0	0	0	0	0	0	0	0	0	0	0	0	0	0	0	18	0	0	0	0	0	0	0	0	0	0	0	0	0	0	0	0	0
ABCB5	0	0	0	0	0	0	0	0	0	0	0	0	0	0	0	0	0	0	0	0	0	0	0	0	0	0	0	0	0	0	0	0	0	0	0	0	0	0	0	0	0	0	0	0	0	0	0	0	0
ARX	0	0	0	0	0	0	0	0	0	0	0	0	0	0	0	0	0	0	0	0	0	0	0	0	0	0	0	0	0	0	0	0	0	0	0	0	0	0	0	0	0	0	0	0	0	0	0	0	0
SLC25A13	9261	0	8703	0	1988	2222	0	64	40	1725	1333	0	8	10000	0	6	251	0	357	0	5	780	9814	9979	6631	4	8341	51	0	30	4018	0	56	1	73	0	0	0	0	0	6655	130	0	0	0	3124	108	506	0
ST7	0	0	0	0	0	0	0	0	0	0	0	0	0	0	0	0	0	0	0	0	0	0	0	0	0	0	0	0	0	0	0	0	0	0	0	0	0	0	0	0	14	0	0	0	0	0	0	0	0
CDC27	0	0	0	0	0	0	0	0	0	0	0	0	0	0	0	0	0	0	0	0	0	0	0	0	0	0	0	0	0	0	0	0	0	0	0	0	0	0	0	0	0	0	0	0	0	0	0	0	0
SLC4A1	0	0	0	0	0	0	0	0	0	0	0	0	0	0	0	0	0	0	0	0	0	0	0	0	0	0	0	0	0	0	0	0	0	0	0	0	0	0	0	0	0	0	0	0	1	0	0	0	0
CALCR	0	0	0	0	0	0	0	0	0	0	0	0	0	0	0	0	0	0	0	0	0	0	0	0	0	0	0	0	0	0	0	0	0	0	0	0	0	0	0	0	0	0	0	0	0	0	0	0	0
HCCS	0	0	0	0	0	0	0	0	0	0	0	0	0	0	0	0	0	0	0	0	0	0	0	0	0	0	0	0	0	0	0	0	0	0	0	0	0	0	0	0	0	0	0	0	0	0	0	0	0
DVL2	0	0	0	0	0	0	0	0	0	0	0	0	0	0	0	0	6	0	0	0	0	0	0	0	0	0	0	0	0	0	0	0	0	0	0	0	0	0	0	0	0	0	0	0	0	0	0	0	0
PRSS22	0	0	0	0	0	2976	10	0	0	0	0	0	0	5719	0	0	0	0	0	0	0	0	0	0	1	0	0	0	0	0	0	0	0	0	9	0	2928	0	0	0	0	0	0	0	0	0	0	49	0
UPF1	0	0	0	0	0	0	0	1	0	0	0	0	0	0	0	236	0	0	0	0	0	181	0	0	0	0	0	0	0	0	83	911	107	0	1229	0	0	0	0	4	0	0	0	0	0	1	2	0	0
SKAP2	0	0	0	0	0	0	0	0	0	0	0	0	0	0	0	0	0	0	0	0	0	0	0	0	0	0	0	0	0	0	0	0	0	0	0	0	0	0	0	0	0	0	0	0	0	0	0	0	0
SLC25A5	0	0	0	0	0	0	0	0	0	0	0	0	0	0	0	0	0	0	0	0	0	0	0	0	0	0	0	0	0	0	0	0	0	0	0	0	0	0	0	0	0	0	0	0	0	0	0	0	0
CCDC109B	0	1	2	1	0	79	0	0	0	23	60	0	0	35	0	69	1	0	760	0	0	1131	0	2562	7	0	0	0	0	2	116	0	1101	0	13	0	0	0	0	0	209	0	0	0	0	2818	0	281	5
HOXA11	0	0	0	0	0	0	0	0	0	0	0	0	0	0	0	0	0	0	0	0	0	0	0	0	0	0	0	0	0	0	0	0	0	0	0	0	0	0	0	0	0	0	0	0	0	0	0	0	0
POLR2J	0	0	0	0	0	0	0	0	0	0	0	0	0	0	0	0	0	0	0	0	0	0	0	0	0	0	0	0	0	0	0	0	0	0	0	0	0	0	0	0	0	0	0	0	0	0	0	0	0
MEOX1	0	0	0	0	0	0	0	0	0	0	0	0	0	0	0	0	0	0	0	0	0	0	0	0	0	0	0	0	0	0	0	0	0	0	0	0	0	0	0	0	0	0	0	0	0	0	0	0	0
THSD7A	0	0	0	0	0	0	0	0	0	0	0	0	0	0	0	0	0	0	0	0	0	0	0	0	0	0	0	0	0	0	0	0	0	0	0	0	0	0	0	0	0	0	0	0	0	0	0	0	0
LIG3	54	0	0	0	0	0	0	0	0	0	0	0	0	0	0	0	7	0	0	0	0	0	0	0	1	0	1	0	0	6	0	0	0	0	1	0	0	0	0	6	0	891	0	0	0	0	0	0	0
RPAP3	0	1452	14	24	47	171	0	6	122	7	0	0	0	92	0	0	1	0	0	0	0	7594	10	2	0	0	0	8	0	15	575	0	6341	0	5824	0	1	0	0	0	131	97	0	0	0	97	369	4519	0
ACSM3	0	1360	0	0	0	0	0	0	0	0	0	0	0	0	0	0	0	0	0	0	0	0	0	0	0	0	0	13	0	0	0	0	0	0	0	0	0	0	1835	0	0	0	0	0	0	0	0	0	0
CIAPIN1	0	0	0	0	0	0	0	0	0	0	0	0	0	0	0	0	0	0	0	0	0	0	0	0	0	0	0	0	0	0	0	0	0	0	0	0	0	0	0	0	0	0	0	0	0	0	0	0	0
SPPL2B	3307	0	1	0	0	1	0	217	2	496	0	0	0	338	0	2	575	0	444	0	0	84	21	4	0	0	0	0	1	375	3317	9954	0	0	898	0	0	0	0	0	0	0	0	0	0	2	0	0	0
FAM214B	62	3186	0	0	0	0	0	1	0	0	0	0	1764	0	0	1	1959	0	0	0	0	1	0	0	13	0	7	0	0	0	0	0	0	0	6490	0	0	0	0	5	0	25	0	1	0	0	79	0	21
COPZ2	0	8583	2	882	0	0	0	7	2	4028	0	0	0	0	0	22	0	0	0	0	0	8757	0	0	0	0	0	0	0	0	71	0	86	0	1785	0	0	0	0	0	0	1	0	0	0	0	0	0	0
PRKAR2B	87	0	0	0	46	14	0	0	0	0	0	0	0	104	0	0	0	0	15	0	0	0	0	129	0	0	0	0	3	0	0	0	0	0	9392	8123	7265	0	0	4	19	128	0	75	4	7	5	9884	3186
MSL3	2	7240	737	723	0	5	274	1	6840	8681	9982	0	0	5040	0	18	1815	0	9950	0	393	4664	3202	9999	1398	0	0	1	9979	354	2656	0	4501	0	3205	10000	10000	0	0	0	10000	9984	0	3	4696	10000	9998	7906	5397
CREBBP	0	0	0	0	0	0	0	0	0	0	0	0	0	1	0	0	3	0	3	0	0	15	0	0	0	0	0	0	0	0	59	0	0	0	684	0	19	0	0	0	7	0	0	0	0	1	109	0	0
BZRAP1	9973	1786	4571	2952	46	7618	510	174	5	4617	155	1	0	9925	1	83	571	0	100	9645	0	4188	880	3973	0	0	8941	0	8408	6162	3	0	1941	5643	674	6289	8608	0	4	35	6645	61	0	0	904	1	1165	3321	0
MPO	944	0	0	3	0	7963	1	0	1	1	41	0	0	2685	0	1	3	0	0	9437	1	737	8261	1	0	0	5629	0	3	4805	0	0	0	209	6044	5	96	7289	7450	0	1683	13	0	0	6860	93	18	1700	0
PON1	0	0	0	0	0	0	0	0	0	0	0	0	0	0	0	0	0	0	0	0	0	0	0	0	0	0	0	0	0	0	0	0	0	0	0	0	0	0	0	0	0	0	0	0	0	0	0	0	0
GCFC2	9	0	0	2	0	0	0	0	0	0	0	0	0	0	0	0	0	0	0	0	0	0	0	0	0	0	0	0	0	0	0	0	0	0	0	0	0	0	0	0	0	0	0	0	0	0	0	0	0
WDR54	0	0	0	0	0	0	0	0	0	0	0	0	0	0	0	0	0	0	0	0	0	0	0	0	0	0	0	0	0	0	0	0	0	0	0	0	0	0	0	0	0	0	0	0	0	0	0	0	0
CROT	165	0	0	0	0	0	0	0	0	0	0	19	0	0	0	0	0	0	0	0	0	0	0	0	0	0	0	0	0	0	0	9	0	0	127	0	0	0	0	0	0	0	0	0	0	0	0	0	0
ABCB4	0	0	0	0	0	0	0	0	0	0	0	0	0	0	0	0	0	0	0	0	0	0	0	0	0	0	0	0	0	14	0	0	0	1	0	17	220	3	0	0	0	0	0	0	4756	1	0	0	0
MLL5	1693	4	0	720	262	7211	503	14	0	21	13	0	0	3819	0	694	421	0	4	0	0	1567	439	311	2	0	6352	0	0	0	1522	0	199	0	6096	5	3	0	0	86	6	3045	0	0	3	76	67	6700	6
RHBDD2	0	0	0	0	0	0	0	0	0	0	0	0	0	0	0	0	0	0	0	0	0	0	0	0	0	0	0	0	0	0	0	0	0	0	0	0	0	0	0	0	0	0	0	0	0	0	1	0	0
SOX8	0	0	0	0	0	0	0	0	0	0	0	0	0	0	0	0	0	0	0	0	0	0	0	0	0	0	0	0	0	0	0	0	0	0	0	0	0	0	0	0	0	0	0	0	0	0	0	0	0
IBTK	0	0	0	0	0	0	0	0	0	0	0	0	0	0	0	0	0	0	0	0	0	0	0	0	0	0	0	0	0	0	0	0	0	0	0	0	0	0	0	0	0	0	0	0	0	0	0	0	0
ZNF195	2556	575	5250	4831	56	3093	12	4178	4	301	0	6	4786	2670	0	18	9999	0	0	0	0	1189	50	25	4	0	8	0	0	27	4440	0	96	0	10000	247	0	0	676	0	0	8	0	0	2688	9327	10000	1278	4238
MYCBP2	10000	10000	10000	10000	10000	10000	10000	10000	10000	10000	10000	105	9865	10000	2154	10000	10000	0	10000	1033	10000	10000	10000	10000	10000	9982	4279	7608	10000	10000	10000	0	10000	8158	10000	10000	10000	1992	9997	10000	10000	10000	37	10000	10000	10000	10000	10000	10000
FBXL3	0	0	0	0	0	0	0	0	0	0	0	0	0	0	0	0	0	0	0	0	0	0	0	0	0	0	0	0	0	0	0	0	0	0	0	0	0	0	0	0	0	0	0	0	0	0	0	0	0
ITGAL	9723	10000	10000	10000	5469	10000	10000	3160	4849	10000	9998	169	9999	10000	644	9295	10000	0	10000	9934	48	9999	10000	10000	10000	483	9932	1150	9313	9996	9970	0	9999	9387	10000	9979	10000	5282	9996	10000	10000	10000	11	0	10000	10000	10000	10000	9557
PDK2	0	0	0	0	0	0	0	0	0	0	0	0	0	0	0	0	0	0	0	0	0	0	0	0	0	0	0	0	0	0	0	0	0	0	0	0	0	0	0	0	0	0	0	0	0	0	0	0	0
ITGA3	10000	9871	1386	8708	450	6066	332	9996	244	10000	0	7	23	9739	0	9999	10000	13	362	1	2	9788	503	1646	35	0	10000	0	1202	6223	10000	0	7643	0	10000	2524	9327	0	3226	9918	787	10000	0	18	50	10000	9015	9999	10000
ZFX	0	0	0	0	0	0	0	0	0	0	0	0	0	0	0	0	0	0	0	0	0	0	0	0	0	0	0	0	0	0	0	0	0	0	0	0	0	0	0	0	0	0	0	0	0	0	0	0	0
LAMP2	7256	0	0	0	0	0	0	0	0	0	0	0	0	0	0	0	0	0	0	0	0	0	0	0	0	0	0	0	0	0	0	0	0	0	207	0	0	0	0	0	0	0	0	0	0	0	0	0	8
GGNBP2	0	0	0	0	0	2	0	0	0	0	0	0	0	16	0	3	0	0	3	0	0	12	0	0	0	0	0	0	0	0	0	0	0	0	0	0	0	0	0	0	0	1	0	0	0	0	0	0	0
ITGA2B	3418	0	0	0	0	0	8588	0	0	0	0	0	2	0	0	0	0	0	0	0	0	0	0	41	0	0	0	0	1086	31	0	0	0	0	0	9157	9832	0	8	162	5	0	0	0	8295	0	7338	0	0
ASB4	0	0	0	0	0	0	0	0	0	0	0	0	0	0	0	0	0	0	0	0	0	0	0	0	0	0	0	0	0	0	0	0	0	0	0	0	0	0	0	0	0	0	0	0	0	0	0	0	0
GDE1	0	0	0	0	0	605	0	0	0	0	1	810	0	699	0	0	95	0	0	0	0	3	26	8971	1017	0	8882	0	5	11	305	0	0	0	0	0	0	0	0	1	0	0	0	0	0	0	0	0	0
C19orf60	0	0	0	0	0	0	0	0	0	0	0	0	0	0	0	0	0	0	0	0	0	0	0	0	0	0	0	0	0	0	0	0	0	0	0	0	0	0	0	0	0	0	0	0	0	0	0	0	0
CRLF1	0	0	0	0	0	0	0	0	0	0	0	0	0	0	0	0	0	0	0	0	0	0	0	0	0	0	0	0	0	0	0	0	0	0	0	0	0	0	0	0	0	0	0	0	0	0	0	0	0
OSBPL7	0	0	0	0	0	0	0	0	0	0	0	0	0	0	1	0	0	0	0	0	0	0	0	0	0	0	0	0	0	0	0	0	0	0	0	0	0	0	0	0	1	0	0	0	0	0	0	0	0
TMEM98	0	0	0	0	0	0	0	0	0	0	0	0	0	0	0	0	0	0	0	0	0	0	0	0	0	0	0	0	0	0	0	0	0	0	0	0	0	0	0	0	0	0	0	0	0	0	0	0	0
YBX2	0	0	0	0	0	0	0	0	0	0	0	0	0	0	0	0	0	0	0	0	0	0	0	0	0	0	0	0	0	0	0	81	0	0	0	0	0	0	0	0	0	0	0	0	0	0	0	0	0
KRT33A	0	0	0	0	0	0	0	0	0	0	0	0	0	0	0	0	0	0	0	0	0	0	0	0	0	0	0	0	0	0	0	0	0	0	0	0	0	0	0	0	0	0	0	0	0	0	0	0	0
MAP3K14	0	0	0	0	0	0	0	0	0	0	0	0	0	0	0	0	0	0	0	0	0	0	0	0	0	0	0	0	0	0	0	0	0	0	0	0	0	0	0	0	0	0	0	0	0	0	0	0	0
ABCC8	0	0	0	0	0	0	0	0	0	0	0	0	0	0	0	0	0	0	0	0	0	0	0	0	0	0	1	0	0	0	0	0	0	0	0	0	0	0	0	0	0	0	0	0	0	0	0	0	0
CCL18	0	0	0	0	0	0	0	0	0	0	0	0	0	0	0	0	0	0	0	0	0	0	0	0	0	0	0	0	0	0	0	0	0	0	0	0	0	0	0	0	0	0	0	0	0	0	0	0	0
CCL3	14	9956	1	319	0	20	0	2	2	52	425	3	162	0	0	0	415	0	0	0	0	7085	55	318	72	0	0	0	69	361	4515	0	154	0	8974	9050	4257	0	0	0	8910	2678	0	0	4918	9983	10000	7369	0
SYNRG	1	1	50	0	0	3	0	1	2	97	12	0	0	385	47	0	22	0	33	0	0	14	2	417	1	1	0	0	2	0	4	0	73	0	7	7	1	0	0	0	5	243	0	0	0	6	0	0	0
CACNG3	0	0	0	0	0	0	0	0	0	0	0	0	0	0	0	0	0	0	0	0	0	0	0	0	0	0	0	0	0	0	0	0	0	0	0	0	0	0	0	0	0	0	0	0	0	0	0	0	0
TMEM132A	0	0	0	1	0	0	0	0	0	0	0	0	0	0	0	0	0	0	0	0	0	0	0	0	0	0	0	0	0	0	0	0	0	0	2	0	347	744	0	0	346	244	0	0	282	0	3	0	0
AP2B1	28	2328	0	19	0	0	0	0	0	3184	0	0	22	0	0	0	944	0	0	0	0	772	0	0	0	0	0	0	0	185	85	18	0	0	34	0	9	0	0	30	21	68	0	0	99	61	0	0	1570
TAC1	0	0	0	0	0	0	0	0	0	0	0	0	0	0	0	0	0	0	0	0	0	0	0	0	0	0	0	0	0	0	0	0	0	0	0	0	0	0	0	0	0	0	0	0	0	0	0	0	0
ZNF263	0	0	0	0	0	0	0	0	0	4	0	0	0	0	0	0	1	0	0	0	0	0	0	0	0	0	0	0	0	0	4	0	0	0	1890	0	0	0	0	0	0	0	0	0	0	0	13	0	8
CX3CL1	0	0	0	0	0	0	0	0	0	0	0	0	0	0	0	0	0	0	0	0	0	0	0	0	0	0	0	0	0	0	0	0	0	0	0	0	0	0	0	0	0	0	0	0	0	0	0	0	0
SPATA20	1	0	0	0	99	4	0	600	0	0	0	24	1	7594	0	639	128	0	60	0	0	3877	1805	7	0	0	0	0	0	0	1336	0	1732	0	9998	0	0	0	0	0	4	56	0	0	0	0	119	87	0
CACNA1G	0	0	0	0	0	0	0	0	0	0	0	0	0	0	0	0	0	0	0	0	0	0	0	0	0	0	0	0	0	0	0	0	0	0	0	0	0	0	0	0	0	0	0	0	0	0	0	0	0
TNFRSF12A	10000	10000	10000	10000	10000	10000	9870	10000	9989	10000	4015	10000	9999	10000	1	10000	10000	0	10000	0	1274	10000	10000	10000	10000	108	10000	0	10000	10000	10000	221	10000	0	10000	10000	10000	0	9798	10000	10000	10000	8	9919	10000	10000	10000	10000	10000
DLX6	0	0	0	0	0	0	0	0	0	0	0	0	0	0	0	0	0	0	0	0	0	0	0	0	0	0	0	0	0	0	0	0	0	0	0	0	0	0	0	0	0	0	0	0	0	0	0	0	0
MAP3K9	0	0	0	0	0	1	0	0	0	0	0	0	0	0	0	0	0	0	0	0	0	0	0	0	0	0	0	0	0	0	0	0	0	0	0	0	0	0	0	0	0	0	0	0	0	0	0	0	0
RALA	2779	0	0	0	0	0	0	0	0	0	0	0	0	162	0	0	0	0	0	0	0	0	21	0	0	0	0	0	0	0	0	0	0	0	0	0	0	0	0	0	0	0	0	0	0	0	0	0	0
BAIAP2L1	10000	5297	10000	7930	10000	10000	9953	2086	2722	2173	9737	109	3774	10000	0	0	10000	0	10000	0	0	5	10000	10000	10000	165	3991	0	10000	10000	8158	0	0	5	9994	10000	10000	0	415	10000	10000	10000	0	10000	9998	10000	10000	9999	9998
JHDM1D	0	0	0	0	0	0	0	0	0	0	0	0	0	0	0	0	0	0	0	0	0	0	0	0	0	0	0	0	0	0	0	24	0	0	0	0	0	0	0	0	0	0	0	0	0	0	0	0	0
ETV1	0	0	0	0	0	0	0	0	0	0	0	0	0	0	0	0	0	0	0	0	0	0	0	0	0	0	0	0	0	0	0	0	0	0	0	0	0	0	0	0	0	0	0	0	0	0	0	0	0
AGK	0	0	0	0	0	0	0	0	0	0	0	0	0	0	0	0	0	0	0	0	0	0	0	0	0	0	0	0	0	0	0	0	0	0	0	0	0	0	0	0	0	0	0	0	0	0	0	0	0
ALDH3B1	9402	4000	10	3276	9986	8711	23	10000	0	39	11	6050	4448	10000	0	8900	9729	0	1053	174	0	5122	0	8409	417	0	6876	0	10000	9862	10000	0	521	0	10000	842	794	0	0	9996	0	8948	0	1	0	589	0	11	437
TTC22	0	0	0	0	0	0	0	0	0	0	0	0	0	0	0	0	0	0	0	0	0	0	0	0	0	0	0	0	0	0	0	0	0	0	0	0	0	0	0	0	0	0	0	0	0	0	0	0	0
PHTF2	0	0	0	0	0	0	0	0	0	0	0	0	0	0	0	0	0	0	0	0	0	0	0	0	0	0	0	0	0	0	0	0	0	0	0	0	0	0	0	0	0	0	0	0	0	0	0	0	0
CCL26	0	0	0	0	0	0	0	0	0	0	0	0	0	0	0	0	0	0	0	0	0	0	0	0	0	0	0	0	0	0	0	5	0	0	0	0	0	0	0	0	0	0	0	0	0	0	0	0	0
FARP2	0	0	0	0	0	0	0	0	0	0	0	0	0	0	0	0	0	0	0	0	0	0	0	0	0	0	0	0	0	0	0	0	0	0	0	0	0	2	0	0	0	0	0	0	0	0	0	0	0
USH1C	0	0	0	0	0	0	0	0	0	0	0	0	0	0	0	0	0	0	0	0	0	0	0	0	0	0	0	0	0	0	0	8	0	0	0	0	0	0	0	0	0	0	0	0	0	0	0	0	0
GGCT	0	0	0	0	0	0	0	0	0	0	0	0	0	0	0	0	0	0	0	0	0	0	0	0	0	0	0	0	0	0	0	0	0	0	0	0	0	0	0	0	0	0	0	0	0	0	0	0	0
DBF4	680	14	0	0	0	21	0	0	0	132	0	1	0	0	0	0	0	0	1	0	0	10	0	0	0	0	1	0	6	1	2	770	0	0	10000	46	2030	0	0	12	3	4652	0	0	96	4201	11	390	2851
TBXA2R	0	0	0	0	0	0	3	0	0	0	0	0	0	1	0	0	1	0	0	0	0	0	0	191	134	0	0	0	0	0	0	0	0	0	0	32	3664	0	0	0	0	0	0	0	0	0	0	0	0
IFRD1	0	0	0	0	0	0	0	0	0	0	0	0	0	0	0	0	0	0	0	0	0	0	0	0	0	0	0	1	0	0	0	0	0	0	0	0	0	0	0	0	0	0	84	0	0	0	0	0	0
LGALS14	0	0	0	0	0	0	0	0	0	0	0	0	0	0	0	0	0	0	0	0	0	0	0	0	0	0	0	0	0	0	0	0	0	0	0	0	0	0	0	0	0	0	0	0	0	0	0	0	0
COX10	0	2	0	0	0	6	4	0	0	0	0	0	0	0	0	0	5452	0	0	0	0	0	0	0	832	0	0	0	0	2	0	0	0	0	1	0	0	0	0	322	0	10	0	0	0	0	0	0	0
GTF2IRD1	9993	10000	10000	10000	1590	10000	10000	8519	9967	10000	10000	1464	2095	8921	192	10000	10000	0	10000	1	8184	10000	10000	10000	9928	4549	4782	65	10000	10000	10000	0	10000	0	10000	10000	10000	0	223	10000	10000	10000	24	2343	10000	10000	10000	10000	10000
PAF1	0	0	0	0	0	0	0	0	0	0	0	0	0	0	0	0	0	0	0	0	0	0	0	0	0	0	0	0	0	0	0	0	0	0	0	0	0	0	0	0	0	0	0	0	0	0	0	0	0
VPS41	0	0	0	0	0	0	0	0	0	0	0	0	0	0	0	0	0	0	0	0	0	0	0	0	0	0	0	0	0	0	0	0	0	0	0	0	0	0	0	0	0	0	0	0	0	0	0	0	0
ARHGAP44	0	1	0	0	0	0	0	0	0	0	0	0	0	0	0	0	0	0	0	0	0	0	0	0	0	0	0	0	0	0	0	0	0	0	0	0	0	0	0	0	0	0	0	0	0	0	0	0	0
ELAC2	0	0	0	0	0	0	0	0	0	0	0	0	0	0	0	0	0	0	0	0	0	0	0	0	0	0	0	0	0	0	0	0	0	0	0	0	0	0	0	0	0	0	0	0	0	0	0	0	0
SCIN	0	0	6	0	0	8644	0	0	0	0	0	0	0	6645	0	0	0	0	0	1	0	0	247	220	2	0	0	0	0	6	157	0	0	0	327	0	1	0	0	2	4	0	0	0	0	0	9	71	0
ARSD	853	0	0	191	0	65	23	45	0	1	0	6	385	438	0	129	1298	0	16	0	0	1081	214	2396	33	0	2147	0	0	7	1088	0	7	0	2222	138	31	0	0	984	1300	182	0	0	0	623	0	0	114
PNPLA4	0	0	0	0	0	0	0	0	0	0	0	0	0	0	0	0	0	0	1	0	0	0	0	18	0	0	0	0	0	0	0	0	0	0	0	0	0	0	0	0	0	0	0	0	0	0	0	0	0
MYH13	0	0	0	0	0	0	0	0	0	0	0	0	0	0	0	0	0	0	0	0	0	0	0	0	0	0	0	0	0	0	0	0	0	0	0	0	0	0	0	0	0	0	0	0	0	0	0	0	0
ADIPOR2	0	0	0	0	0	0	0	0	0	0	0	0	0	0	0	0	0	0	0	0	0	0	0	0	0	0	0	0	0	0	0	0	0	0	0	0	0	140	0	0	0	0	0	0	0	0	0	0	0
CDKL3	0	0	0	0	56	0	0	0	0	0	0	0	0	0	0	0	1	0	0	0	0	0	0	0	0	0	0	0	5	0	2	0	0	0	0	6	18	0	0	0	2	44	0	0	0	0	0	0	0
UPP2	0	0	0	0	0	0	0	0	0	0	0	0	0	0	0	0	0	0	0	0	0	0	0	0	0	0	0	0	0	0	0	0	0	0	0	0	0	0	0	0	0	0	0	0	0	0	0	0	0
PRSS21	0	0	0	0	0	0	0	0	0	0	0	0	0	0	0	0	0	0	0	0	0	0	0	0	0	0	0	0	0	0	0	0	0	0	0	0	0	0	0	0	0	0	0	0	0	0	0	0	0
MARK4	0	0	0	0	0	0	0	0	0	0	0	0	0	0	0	0	0	0	0	0	0	0	0	0	0	0	0	0	0	0	0	0	0	0	0	0	0	0	0	0	0	4	0	0	0	0	0	0	0
PROM1	0	0	0	0	0	0	0	0	0	0	0	0	0	0	0	0	0	0	0	0	0	0	0	0	0	0	0	0	0	0	0	0	0	0	3	0	0	0	0	0	0	0	0	0	0	0	0	0	0
CCDC124	0	0	0	0	0	243	0	0	0	0	0	0	0	0	0	0	0	0	0	0	0	0	0	0	0	0	0	0	0	0	0	0	0	0	0	0	0	0	0	0	0	0	0	0	0	0	0	0	0
CEACAM21	10000	10000	9224	1883	1200	3619	75	248	261	10000	6	0	0	9992	15	5810	9970	0	7460	5	273	6958	9996	9996	1080	3	5206	56	2172	3363	7656	0	1186	4	9979	9980	9993	0	9319	1364	9538	10000	586	0	2152	9870	9862	8042	8447
PAFAH1B1	0	0	0	0	0	0	0	0	0	0	0	0	0	0	0	0	0	0	0	0	0	0	0	0	0	0	0	0	0	0	0	5	0	0	0	0	0	0	0	0	0	0	0	0	0	0	0	0	0
NOS2	0	0	0	0	0	0	0	0	0	0	0	0	0	0	0	0	0	0	0	0	0	0	0	0	0	0	0	0	0	0	0	0	0	0	0	0	0	0	0	0	0	0	0	0	0	0	0	0	0
DNAH9	0	0	0	0	0	0	0	0	0	0	0	0	0	0	0	0	0	0	0	0	0	0	0	0	0	0	0	0	0	0	0	0	0	0	0	0	0	0	0	0	0	0	0	0	0	0	0	0	0
KIAA0100	0	0	0	0	0	0	0	0	0	0	0	0	0	0	0	0	0	0	0	0	0	0	0	0	0	0	0	0	0	0	0	0	0	0	0	0	0	0	0	0	0	0	0	0	0	0	0	0	0
SLC13A2	0	0	0	0	0	0	0	0	0	0	0	0	0	0	0	0	0	0	0	0	0	0	0	0	0	0	0	0	0	0	0	0	0	0	0	0	0	0	0	0	0	0	0	0	0	0	0	0	0
GAS7	0	0	0	0	0	0	0	0	0	0	0	0	0	0	0	0	0	0	0	0	0	0	0	0	0	0	0	0	0	0	0	0	0	0	0	0	0	4135	0	0	0	0	0	0	2171	0	0	0	0
TRAPPC6A	0	0	0	0	0	0	0	0	0	20	0	0	0	0	0	0	0	0	0	0	0	0	0	0	0	0	0	0	0	0	0	2282	0	0	0	0	0	0	0	0	0	0	0	0	0	0	0	0	0
MATK	7953	42	1	5296	0	2684	1	0	0	2087	0	0	0	1643	0	0	0	0	2	173	0	28	918	1651	65	0	9778	0	25	9677	0	0	0	0	60	183	2822	0	6904	0	204	1	0	0	1055	0	10	0	0
CEACAM7	0	0	0	0	0	0	0	0	0	0	0	0	0	0	0	0	0	0	0	0	0	0	0	0	0	0	0	0	0	0	0	0	0	0	0	0	0	0	0	0	0	0	0	0	0	0	0	0	0
CD79B	8862	10000	10000	10000	8201	10000	8561	10000	10000	9998	9998	1	676	10000	21	10000	10000	6	10000	0	10000	10000	9989	10000	9993	9497	14	4176	9686	9995	10000	0	10000	0	10000	10000	10000	0	8	9999	10000	10000	0	9607	10000	10000	10000	10000	10000
SCN4A	0	5	0	0	0	0	0	0	0	0	0	0	1	0	0	0	0	0	0	0	0	0	0	0	22	0	0	0	0	0	0	0	0	0	0	14	8	5	0	2	745	0	0	0	2676	0	0	0	0
ST7L	0	0	0	0	0	0	0	0	0	0	0	0	0	0	0	0	0	0	0	0	0	0	0	0	0	0	0	0	0	0	0	0	0	0	0	0	0	0	0	0	0	0	0	0	0	0	0	0	0
TKTL1	0	0	0	0	0	0	0	0	0	0	0	0	0	0	0	0	0	0	0	0	0	0	0	0	0	0	0	0	0	0	0	0	0	0	0	0	0	0	0	0	0	0	0	0	0	0	0	0	0
PAX6	0	0	0	0	0	0	0	0	0	0	0	0	0	0	0	0	0	0	0	0	0	0	0	0	0	0	0	0	0	0	0	0	0	0	0	0	0	0	0	0	0	0	0	0	0	0	0	0	0
RPUSD1	0	8	0	0	0	0	0	0	0	0	0	0	0	0	0	0	0	0	0	0	0	0	0	0	0	0	0	0	0	0	0	0	0	0	0	0	0	0	0	0	0	0	0	0	0	0	0	0	0
RHBDF1	10000	39	8237	8555	9989	2646	0	4009	0	176	0	577	0	10000	0	468	3855	0	8624	0	0	9335	9923	9405	6	2	9986	0	26	0	7528	0	658	0	10000	0	0	0	0	0	0	6	0	0	0	0	3678	4	0
LUC7L	7639	54	8699	52	8846	1032	0	5389	0	222	0	0	1000	10000	0	199	9999	0	366	0	0	5729	9951	749	1407	0	9967	0	1768	70	9999	0	0	0	10000	4535	673	0	1260	9582	4620	2100	0	0	197	2467	9593	8301	8269
CACNA2D2	0	0	0	0	0	0	0	0	0	0	0	0	0	0	0	0	0	0	0	0	0	0	0	0	0	0	0	0	0	0	0	0	0	0	1	0	0	0	0	0	0	0	0	0	0	0	0	0	0
BAIAP3	0	0	0	0	0	0	0	0	0	0	0	0	0	0	0	0	0	0	0	0	0	0	0	0	0	0	0	0	0	0	0	0	0	0	0	0	0	0	0	0	0	0	0	0	0	0	0	0	0
TSR3	3293	3	3	830	0	0	0	1	0	419	0	0	2	980	0	1019	0	0	0	0	0	1135	0	1512	0	0	215	0	0	0	5	0	38	0	0	0	0	0	0	1	0	520	0	0	0	0	0	0	7
PIGQ	0	0	0	0	0	0	0	0	0	0	0	0	0	0	0	0	0	0	0	0	0	0	0	0	0	0	0	0	0	0	0	0	0	0	0	0	0	0	0	0	0	0	0	0	0	0	0	0	0
TEAD3	10000	124	6453	6306	5051	9999	1517	2574	2	875	677	17	747	10000	0	5633	2236	0	6716	0	0	2721	8686	10000	110	0	10000	0	3300	4	9982	0	5	0	10000	1562	7047	0	0	1729	9999	9293	0	0	10000	9981	9949	9853	4384
SELE	0	0	0	0	0	0	0	0	0	0	0	0	0	0	0	0	0	0	0	0	0	0	0	0	0	0	0	0	0	0	0	0	0	0	0	0	0	0	0	1	0	0	0	0	0	0	0	0	0
DNAJC11	0	0	0	0	0	0	0	0	0	0	0	0	0	0	0	0	0	0	0	0	0	0	0	0	0	0	0	0	0	0	0	0	0	0	0	0	0	0	0	0	0	0	0	0	0	0	0	0	0
FMO3	0	0	0	0	0	0	0	0	0	0	0	0	0	0	0	0	0	0	0	0	0	0	0	0	0	0	0	0	0	0	0	0	0	0	0	0	0	0	0	0	0	0	0	0	0	0	0	0	0
MYLIP	0	0	0	0	0	0	0	0	0	5	0	0	0	0	0	6	0	0	0	0	0	0	0	0	0	0	0	0	0	0	0	0	0	0	0	0	0	0	0	0	0	0	0	0	0	0	0	0	0
NOX1	0	0	0	0	0	0	0	0	0	0	0	0	0	0	0	0	0	0	0	0	0	0	0	0	0	0	0	0	0	0	0	0	0	0	0	0	0	0	0	0	0	0	0	0	0	0	0	0	0
E2F2	10000	10000	10000	10000	9992	9892	415	10000	9952	10000	7282	1126	8828	10000	2624	10000	10000	0	10000	0	9018	10000	10000	10000	9930	438	10000	15	9995	3831	10000	10000	10000	0	10000	9997	10000	0	236	10000	10000	9976	0	42	6991	10000	10000	10000	10000
PSMB1	0	0	0	0	0	0	0	0	0	0	0	0	0	0	0	0	0	0	0	0	0	0	0	0	0	0	0	0	0	0	0	0	0	0	0	0	0	0	0	0	0	0	0	0	0	0	0	0	0
SYN1	0	0	0	0	0	0	0	0	0	0	0	2	0	0	0	0	0	0	0	0	0	0	0	0	0	0	0	0	0	0	0	0	0	0	0	0	0	0	0	0	0	0	0	0	0	0	0	0	0
JARID2	3435	15	1839	8590	1145	49	554	10000	10	1145	67	10	5724	10000	0	10000	9020	0	2428	0	186	9857	2037	6647	120	31	258	68	396	9806	10000	0	9360	17	10000	50	134	0	1023	5110	533	9970	2555	0	13	4934	1592	0	68
CDKL5	0	0	0	0	0	0	0	0	0	0	0	0	0	0	0	0	0	0	0	0	0	0	0	0	0	0	0	0	0	0	0	0	0	0	0	0	0	0	0	0	0	0	0	0	0	0	0	0	0
CAMK1G	0	0	0	0	0	0	0	0	0	0	0	0	0	0	0	0	0	0	0	0	0	0	0	0	0	0	0	0	0	0	0	0	0	0	0	0	0	0	0	0	0	0	0	0	0	2	0	0	6
CDK11A	5656	0	2071	219	152	9	0	55	0	199	0	0	0	62	0	0	0	0	6	0	0	183	0	61	0	0	6	0	0	0	390	0	166	6	9867	9	19	0	0	7	5	7512	0	0	0	1	0	0	0
NADK	5758	4334	2	2262	0	0	0	3	158	9990	0	0	0	0	28	3363	0	0	1	0	0	9070	0	0	1	0	9	0	0	1803	6	2580	7709	0	9989	4233	4237	0	0	4049	90	8764	0	0	2	8008	10	11	738
TFAP2B	0	0	0	0	0	0	0	0	0	0	0	0	0	0	0	0	0	0	0	0	0	0	0	0	0	0	0	0	0	0	0	0	0	0	95	0	0	0	183	0	0	0	0	0	0	385	0	0	39
TFAP2D	0	0	0	0	0	0	0	0	0	0	0	0	0	0	0	0	0	0	0	0	0	0	0	0	0	0	0	0	0	0	0	0	0	0	0	0	0	0	0	0	0	0	0	0	0	0	0	0	0
DLEC1	0	0	0	0	0	0	0	0	0	0	0	0	0	0	0	0	0	0	0	0	0	0	0	0	0	0	0	0	0	0	0	0	0	0	0	0	0	0	0	0	0	0	0	0	0	0	0	0	0
CYTH3	8251	1022	223	193	435	603	789	354	0	9368	0	0	409	1	3	2	4305	0	1812	0	0	6419	5402	6847	23	0	68	0	4440	1801	9803	7623	0	0	1599	0	0	0	0	0	0	80	0	0	0	2	1	98	0
ADAM22	6	130	0	201	0	2895	1223	824	0	0	0	9326	0	1338	0	1	5561	0	0	0	0	91	0	10	0	0	2020	0	0	39	8123	0	0	0	624	0	0	0	0	28	0	0	0	0	0	0	19	2	0
SYPL1	0	0	0	0	12	0	0	0	0	0	0	0	0	0	0	0	0	0	0	0	0	0	0	0	0	0	0	0	0	0	0	0	0	0	5	0	0	0	0	0	0	0	0	0	0	0	0	0	0
CYB561	7	1	57	11	1906	10000	4583	0	0	0	64	0	765	10000	0	0	9974	0	9458	0	0	174	9895	8166	4128	0	0	0	164	3	798	0	0	0	2081	512	9988	0	0	1963	9034	27	0	0	11	1	161	2771	0
SPAG9	0	0	0	0	0	0	0	0	0	20	0	0	0	0	0	0	0	0	0	0	0	0	0	0	0	0	0	0	0	0	0	0	0	0	0	0	0	0	0	0	0	0	0	0	0	0	0	0	0
CELSR3	0	0	0	0	0	0	0	0	0	0	0	0	0	0	0	0	0	0	0	0	0	0	0	0	0	0	0	0	0	0	0	0	0	0	0	0	0	0	0	0	0	0	0	0	0	0	0	0	0
AASS	0	0	0	0	0	0	0	0	0	0	0	0	0	0	0	0	0	0	0	0	0	0	0	0	0	0	0	0	0	0	0	470	0	0	0	0	0	0	0	0	0	0	0	0	0	0	0	0	0
PLEKHG6	0	0	0	0	0	9935	0	0	0	0	0	0	0	1124	0	0	0	0	0	0	0	0	0	4651	1	0	0	0	0	0	0	0	0	0	14	0	0	0	0	0	0	0	0	0	0	0	0	0	0
SS18L2	10000	10000	8150	10000	23	10000	9289	1424	9854	10000	9997	9	9409	9555	40	9899	10000	0	9334	0	273	10000	7782	10000	9758	0	226	0	8616	10000	9994	0	9964	0	10000	10000	10000	68	153	10000	10000	10000	0	4955	10000	10000	10000	10000	9954
MPND	0	0	0	0	0	0	0	0	0	0	0	0	0	0	0	0	0	0	0	0	0	0	0	0	0	0	0	0	0	0	0	0	0	0	0	0	0	0	0	0	0	0	0	0	0	0	0	0	0
MGST1	0	0	0	3	0	1306	0	0	0	0	0	0	0	142	0	0	588	0	0	13	0	1	0	60	21	0	0	0	0	1	286	0	0	0	2	0	0	0	0	0	0	1	0	0	0	0	1	0	0
CRY1	0	1378	0	0	0	0	0	0	85	0	19	0	0	0	0	0	80	0	66	0	1534	8509	58	18	0	0	0	0	1	516	3984	0	573	0	0	702	1569	0	0	455	1577	371	0	0	1556	3438	9089	43	106
PGLYRP1	0	0	0	0	0	0	0	0	0	4	0	0	0	0	0	0	0	0	0	0	0	0	0	0	0	0	0	0	0	0	0	0	0	0	0	0	0	0	0	0	0	0	0	0	0	0	0	0	0
NFIX	0	4902	0	0	0	0	0	0	0	0	0	0	0	0	1	0	0	9	0	0	0	1	0	0	0	0	0	1223	0	0	0	0	1	0	0	0	0	2	2568	0	0	0	0	0	0	0	18	0	0
ST3GAL1	0	0	0	0	0	0	0	0	0	0	0	0	0	0	0	0	0	0	0	0	0	0	0	0	0	0	0	0	0	0	0	0	0	0	0	0	0	0	0	0	0	0	0	0	0	0	0	0	0
MMP25	0	0	0	0	0	0	0	0	0	0	0	0	0	0	0	0	0	0	0	0	0	0	0	0	0	0	0	0	0	0	0	0	0	0	0	0	0	0	0	0	0	0	0	0	0	0	0	0	0
PKD1	0	0	0	0	0	0	0	0	0	0	0	0	0	0	0	0	0	0	0	0	0	0	0	0	0	0	0	0	0	0	0	0	0	0	0	0	0	0	0	0	0	0	0	0	0	0	0	0	0
MAPK8IP2	0	0	0	0	0	0	0	0	0	0	0	0	0	0	0	0	0	0	0	0	0	0	0	0	0	0	0	1	0	0	0	0	0	0	0	0	0	0	0	0	0	0	0	0	0	0	0	0	0
MED24	0	0	0	0	0	0	0	0	0	0	0	0	0	0	0	0	0	66	0	0	0	0	0	0	0	0	0	1	0	0	0	0	0	0	0	0	0	0	0	0	0	0	0	0	0	0	0	0	0
RHOBTB2	0	0	0	0	0	0	0	0	0	0	0	0	0	0	0	0	0	0	0	0	0	0	0	0	0	0	0	0	0	0	0	0	0	0	0	0	0	0	0	0	0	0	0	0	0	0	0	0	0
HEATR5B	0	17	651	2	0	0	0	0	0	1	0	0	0	0	0	0	235	0	0	0	0	0	0	0	0	0	0	0	0	1	0	196	0	0	7153	0	0	0	0	0	0	2296	0	0	5	402	25	0	15
SEC62	0	0	0	0	0	0	0	0	0	0	0	0	0	0	0	0	0	0	0	0	0	0	0	0	0	0	0	0	0	0	0	0	0	0	0	0	0	0	0	0	0	0	0	0	0	0	0	0	0
RPS20	9994	0	5097	8711	5028	3788	3279	91	0	132	0	0	35	9972	0	5454	7802	0	2245	0	0	4694	6736	556	5	30	5	0	3242	0	9403	0	307	0	4546	291	294	0	0	1	1721	1248	0	1	0	407	2173	387	10
CSDE1	0	0	0	0	0	0	0	0	0	0	0	0	0	0	0	0	0	0	0	0	0	0	0	0	0	0	0	0	0	0	0	0	0	0	0	0	0	0	0	0	0	0	0	0	0	0	0	0	0
UBE3C	0	0	0	0	0	0	0	0	0	0	0	0	0	0	0	0	0	0	0	0	0	0	0	0	0	0	0	0	0	0	0	0	0	0	0	0	0	0	0	0	0	0	0	0	0	0	0	0	0
REV3L	295	0	0	0	0	5	0	0	0	0	0	0	0	0	0	0	0	0	0	0	0	0	0	0	0	0	0	0	0	0	0	0	0	0	0	0	0	0	0	0	0	0	0	0	0	0	0	0	0
TENM1	0	0	2	0	10	0	0	0	0	0	2	0	0	0	0	0	0	0	697	0	0	0	0	27	0	0	0	0	0	0	114	0	0	0	0	0	0	0	0	0	0	0	0	0	0	20	1	0	0
PAX7	0	0	0	0	0	0	0	0	0	0	0	0	0	0	0	0	0	0	0	0	0	0	0	0	0	0	0	0	0	0	0	0	0	0	0	0	0	0	0	0	0	0	0	0	0	0	0	0	0
MASP2	0	0	0	0	0	0	0	0	0	0	0	0	0	0	0	0	0	0	0	0	0	0	0	0	0	0	0	0	0	0	0	0	0	0	0	0	0	0	0	0	0	0	0	0	0	0	0	0	0
IYD	0	0	0	0	0	0	0	0	0	0	0	0	0	0	0	0	0	0	0	0	0	0	0	0	0	0	0	0	0	0	0	0	0	0	0	0	0	0	0	0	0	0	0	0	0	0	0	0	0
FAM76A	0	0	0	0	0	0	0	0	0	0	0	0	0	0	0	0	0	0	0	0	0	0	0	0	0	0	0	0	0	0	0	0	0	0	0	0	0	0	0	0	0	0	0	0	0	0	0	0	0
TRAF3IP3	10000	10000	10000	10000	10000	10000	10000	9973	9993	10000	10000	3140	10000	10000	9964	10000	10000	1	10000	50	2231	10000	10000	10000	9999	9059	9985	9651	10000	10000	10000	0	10000	0	10000	10000	10000	377	9271	10000	10000	10000	28	9231	10000	10000	10000	10000	10000
POMT2	0	0	0	0	0	0	0	0	0	0	0	0	0	0	0	0	0	0	0	0	0	0	0	0	0	0	0	0	0	0	0	0	0	0	0	0	0	0	0	0	0	0	0	0	0	0	0	0	0
VTA1	0	0	0	0	0	0	0	1	0	0	0	19	0	0	0	0	0	0	0	0	0	0	0	0	0	0	0	0	0	0	0	0	0	0	0	0	0	0	0	0	0	0	0	0	0	0	0	0	0
MLXIPL	0	0	0	0	0	0	0	0	0	0	0	0	0	0	0	0	0	0	0	0	0	0	0	0	0	0	0	0	0	0	0	0	0	0	0	0	0	0	0	0	0	0	0	0	0	0	0	0	0
BAZ1B	0	0	0	0	0	5	0	0	0	0	0	0	0	0	0	0	0	0	0	0	0	0	0	0	0	0	0	0	0	0	0	0	0	0	6952	0	0	0	0	0	0	0	0	0	0	0	0	0	0
RANBP9	1678	0	0	0	0	0	0	0	0	0	0	0	0	0	0	350	0	0	0	0	0	2	0	0	0	0	0	0	0	2	0	0	0	0	7	15	0	0	0	0	0	0	0	0	0	0	0	0	0
ETV7	0	0	0	0	0	0	0	0	0	0	0	0	0	0	0	0	0	0	0	0	0	0	0	0	0	0	0	0	0	0	0	0	0	0	0	0	0	0	0	0	0	0	0	0	0	0	0	0	0
SPRTN	0	0	0	0	0	0	0	0	0	0	0	0	0	0	0	0	0	0	0	0	0	0	0	0	0	0	0	0	0	0	0	0	0	0	0	0	0	0	0	0	0	0	0	0	0	0	0	0	0
METTL13	0	0	0	0	0	0	0	0	0	0	0	0	0	0	0	0	0	0	0	0	0	0	0	0	0	0	0	0	0	0	0	0	0	0	0	0	0	0	0	0	0	0	0	0	0	0	0	0	0
ZNF207	0	65	47	31	0	0	0	0	87	1	0	0	0	1	0	0	0	0	4	0	10	5566	6	191	0	0	0	25	4	0	135	0	127	0	272	2	39	0	0	0	652	0	14	0	3	0	6390	0	0
UQCRC1	0	0	0	0	0	0	0	0	0	0	0	0	0	0	0	0	0	0	0	0	0	0	0	0	0	0	0	0	0	0	0	0	0	0	0	0	0	0	0	0	0	0	0	0	0	0	0	0	0
STARD3NL	0	0	0	0	0	0	0	0	0	0	0	0	0	0	0	0	0	0	0	0	0	0	0	0	0	0	0	0	0	0	0	0	0	0	0	0	0	0	0	0	0	0	0	0	0	0	0	0	0
CD9	9331	8696	1139	6113	1985	10000	9990	29	0	0	90	8546	3	6841	0	1	9999	0	9981	0	0	3894	10000	9999	8944	0	5491	0	8350	59	9722	0	1	0	10000	2055	9473	0	0	8886	8331	2816	0	0	827	2608	5447	10000	7372
NCAPD2	1	0	0	0	0	0	0	0	0	0	0	0	0	129	0	0	0	0	0	0	0	0	0	2	0	0	0	0	0	0	1	0	0	1	0	0	0	0	0	0	0	0	0	0	0	0	0	0	0
IFFO1	0	0	0	0	0	0	0	0	0	0	0	0	0	0	0	0	0	0	0	0	0	0	0	0	0	0	0	0	0	0	0	0	0	0	0	0	104	0	0	0	0	0	0	0	3	0	0	0	0
GIPR	0	0	0	0	0	0	0	0	0	0	0	0	0	0	0	0	0	0	0	0	0	0	0	0	0	0	0	0	0	0	0	0	0	0	0	0	0	0	0	0	0	0	0	0	0	0	0	0	0
PHF7	659	1509	1	92	0	2003	0	0	0	1060	297	0	0	0	0	0	0	0	0	0	0	0	0	88	0	0	0	0	0	87	0	0	0	0	9	3356	8843	0	0	0	4502	0	0	0	5423	149	429	20	0
SEMA3G	8171	0	15	0	147	0	0	0	31	2606	1192	0	61	0	0	0	1555	0	10	0	0	0	1	0	0	0	1788	0	0	123	0	0	0	0	13	2	0	0	0	6	121	2724	0	0	51	689	3	0	2882
NISCH	2	0	0	0	0	4	0	0	0	0	0	0	0	535	0	0	2	0	0	0	0	0	0	0	0	0	0	0	0	0	0	0	0	0	0	3	0	0	0	0	0	0	0	0	0	0	5	2	220
STAB1	526	0	0	0	0	167	675	0	0	0	0	346	0	0	0	0	896	0	0	708	0	0	78	792	891	0	1	0	786	5671	205	0	0	0	1456	4927	9038	0	7	32	1368	170	0	0	9934	0	1324	333	0
FUZ	0	0	0	0	0	0	0	0	0	0	0	0	0	0	0	0	0	0	0	0	0	0	0	0	0	0	3	0	0	0	0	0	0	0	0	0	0	0	0	0	0	0	0	0	0	0	0	0	0
SLC6A13	0	315	19	16	0	0	7380	0	419	0	218	0	0	0	0	0	0	0	0	0	0	0	0	0	0	0	0	0	0	0	0	0	1	0	0	13	44	0	0	0	4	0	0	0	0	17	398	0	0
IDS	0	0	0	0	0	0	0	0	0	0	0	0	0	0	0	0	0	0	0	0	0	0	0	0	0	0	0	0	0	0	0	0	0	0	0	0	0	0	0	0	0	0	0	0	0	0	0	0	0
PRSS3	0	0	0	0	0	0	0	0	0	0	0	0	0	0	0	0	0	0	1	0	0	0	0	0	0	0	0	0	0	0	0	0	0	0	0	0	0	0	0	0	0	0	0	0	0	0	0	0	0
ZNF200	3727	9913	6460	9751	9909	878	29	9581	5716	9998	3398	0	6638	5913	5	3461	9882	830	9085	0	36	9232	9101	9044	9373	1182	361	9674	8988	1523	9941	0	6384	0	10000	664	405	0	2409	764	7897	9936	0	0	4215	9717	7193	6000	9944
CD4	300	522	31	752	268	969	636	185	2	60	5059	0	22	0	0	20	9309	0	353	0	0	4939	339	5100	7763	0	4	0	336	1449	106	0	23	0	171	59	771	0	0	321	8240	506	0	0	149	74	756	12	0
LRRC23	0	0	0	0	0	0	0	0	0	0	0	0	0	0	0	0	0	0	0	0	0	0	0	0	0	0	0	0	0	0	0	0	0	0	0	0	0	0	0	0	0	0	0	0	0	0	0	0	0
BTK	10000	10000	10000	10000	10000	10000	10000	10000	10000	10000	10000	2567	10000	10000	9921	10000	10000	0	10000	12	10000	10000	10000	10000	10000	10000	5693	9968	10000	10000	10000	0	10000	205	10000	10000	10000	5153	9991	10000	10000	10000	0	5071	10000	10000	10000	10000	10000
HFE	476	0	0	0	0	0	0	0	0	0	0	0	0	3	0	0	184	0	0	0	0	0	78	157	0	0	0	0	0	0	4307	1	0	0	5368	0	0	0	0	0	0	2	0	0	0	0	0	0	0
SCMH1	62	0	0	0	0	0	0	0	0	0	0	0	0	2	0	2707	0	0	690	0	0	0	1770	229	0	0	7	0	0	0	4	0	0	0	13	0	0	0	0	0	0	0	0	0	0	0	0	0	0
FYN	0	0	0	0	0	0	0	0	0	0	0	0	0	78	0	0	0	0	0	0	0	0	0	0	0	0	1	0	0	0	0	0	0	0	0	0	0	0	0	0	0	0	0	0	0	0	0	0	0
HIVEP2	0	0	0	0	0	0	0	0	0	0	0	0	0	0	0	0	0	0	0	0	0	0	0	0	0	0	0	0	0	0	0	0	0	0	0	0	0	0	0	0	0	0	0	0	0	0	0	0	0
FMO1	0	0	0	0	0	0	0	0	0	0	0	0	0	0	0	0	0	0	0	0	0	0	0	0	0	0	0	0	0	0	0	0	0	0	0	0	0	0	0	0	0	0	0	0	0	0	0	0	0
TCEB3	0	0	0	0	0	0	0	0	0	0	0	0	0	0	0	0	0	0	0	0	0	0	0	0	0	0	0	0	0	0	0	0	0	0	0	0	0	0	0	0	0	0	0	0	0	0	0	0	0
LYPLA2	0	0	0	0	0	0	0	0	0	0	0	0	0	0	0	0	0	0	0	0	0	0	0	0	0	0	0	0	0	0	0	0	0	0	0	0	0	0	0	0	0	0	0	0	0	0	0	0	0
CLCN6	239	0	0	0	0	560	160	0	0	0	12	0	0	5893	0	0	9345	0	0	0	0	0	0	6783	1	0	0	0	2	43	161	0	0	5	4	2352	3727	0	0	5547	215	2608	0	0	1913	3	0	1	11
MRC2	0	0	0	0	0	0	0	0	0	0	0	0	0	0	0	0	0	0	0	0	0	0	0	0	0	0	0	0	0	0	0	294	0	0	0	0	0	0	0	0	0	0	0	0	0	0	0	0	0
SLC6A7	0	0	0	0	0	0	0	0	0	0	0	0	0	0	0	0	0	0	0	0	0	0	0	0	0	0	0	0	0	0	0	0	0	0	0	0	0	0	0	0	0	0	0	0	0	0	0	0	0
TSPAN9	0	5864	0	2	0	0	0	3	0	0	0	0	0	0	0	0	252	0	0	0	0	18	0	0	0	0	0	0	0	0	0	0	9	0	18	47	3	8622	667	0	4999	1154	0	0	8018	0	5387	0	0
BTBD7	0	0	0	0	0	0	0	0	0	0	0	0	0	0	0	0	0	0	0	0	0	0	0	0	0	0	0	0	0	0	0	0	0	0	0	0	0	0	0	0	0	0	0	0	0	0	0	0	0
APBA3	838	8145	169	106	943	84	2	8809	1	1	208	0	0	103	0	1	106	0	2642	0	0	1188	95	9314	253	61	0	0	5380	2772	2865	0	804	0	0	8897	1786	0	0	7213	7817	9951	0	0	2	718	0	2	0
MKS1	0	0	0	0	0	0	0	0	0	0	0	0	0	0	0	0	0	0	0	0	0	0	0	0	0	0	0	0	0	0	0	0	0	0	0	0	0	0	0	0	0	0	0	0	0	0	0	0	0
ABHD5	0	0	0	0	5	0	0	0	0	0	0	0	0	0	0	0	0	0	0	0	0	0	0	0	0	0	0	0	0	0	0	0	0	0	2	0	0	0	0	0	0	1	0	0	0	0	0	0	0
KAL1	0	0	0	0	0	0	0	0	0	0	0	0	0	0	0	0	0	0	0	0	0	0	0	0	0	0	0	0	0	0	0	0	0	0	0	0	0	0	0	0	0	0	0	0	0	0	0	0	0
AKAP8L	9999	9844	7053	7476	839	355	645	10000	2399	8819	30	3105	53	9975	0	10000	9994	0	10000	0	363	10000	5769	9772	445	10	9972	0	1347	10000	10000	0	8656	0	9986	8134	7046	0	0	9986	1481	10000	0	0	0	5136	664	0	4862
MBTD1	10000	9999	1386	8802	4113	9976	79	8362	96	9421	0	583	8312	9825	0	3124	10000	0	1283	0	11	10000	1409	1914	15	5	444	0	100	86	10000	1	168	0	10000	9860	3538	0	1812	1978	4750	9906	0	217	5006	9957	10000	1315	9969
UTP18	0	0	2	0	0	0	0	0	0	0	0	0	0	0	0	0	0	0	0	0	0	0	0	0	0	0	0	0	0	0	0	0	0	0	119	0	0	0	0	0	3	202	0	0	0	0	1	0	0
RNF216	0	0	0	0	0	0	0	0	0	0	0	0	0	0	0	0	0	0	0	0	0	0	0	0	0	0	0	0	0	0	0	0	0	0	0	0	0	0	0	0	0	0	0	0	0	0	0	0	0
TTC19	0	0	0	0	0	0	0	0	0	0	0	0	0	0	0	0	0	0	0	0	0	0	0	0	0	0	0	0	0	0	0	0	0	0	0	0	0	0	0	0	0	0	0	0	0	0	0	0	0
PTBP1	8405	9855	7555	6842	2	6949	546	3623	6	1453	18	9913	471	10000	0	7200	9831	0	553	0	0	10000	9564	4541	5495	0	124	0	19	4715	9879	0	1364	0	10000	441	3617	0	728	6474	10000	9825	0	0	1335	8218	9985	8937	1232
DPF1	0	0	0	0	0	0	0	0	0	0	0	0	0	8	0	0	0	0	0	0	0	0	0	0	0	0	0	0	0	0	0	0	0	0	58	0	0	0	0	0	0	0	0	0	0	0	0	0	0
SYT7	0	0	0	0	0	0	0	0	0	0	0	0	0	0	0	0	0	0	0	0	0	0	0	0	0	0	0	0	0	0	0	9922	0	0	0	0	0	0	0	0	0	0	0	0	0	0	0	0	0
LARS2	1469	2910	0	865	0	1244	1422	0	0	284	0	0	8877	0	0	0	9991	0	0	271	0	0	0	1408	9450	45	6019	0	5	9963	0	0	0	0	127	4	559	22	0	4	0	2697	0	0	9985	61	5	6	1079
PIK3C2A	0	0	0	0	0	0	0	0	0	0	0	0	0	0	0	0	0	0	0	0	0	0	0	0	0	0	0	0	0	0	0	0	0	0	0	0	0	0	0	0	0	0	0	0	0	0	0	0	0
PLAUR	9527	9993	2	209	1	0	0	0	75	3156	0	183	0	0	0	112	250	0	703	0	0	545	23	0	0	0	93	0	208	0	278	3585	0	0	10000	4335	1889	0	0	0	6	4615	0	0	1	7182	9934	1	5303
ANLN	73	158	0	71	0	0	0	13	0	3833	0	0	0	0	0	103	5113	0	0	0	0	2301	0	0	0	0	45	0	0	36	2377	0	0	0	1982	36	25	6	0	0	0	56	0	0	5106	9	34	0	7447
WIZ	0	0	0	0	0	0	0	0	0	0	0	0	0	0	0	0	0	0	0	0	0	0	0	0	0	0	0	0	0	0	0	0	0	0	0	0	0	0	0	0	0	0	0	0	0	0	0	0	0
RABGAP1	0	0	0	0	0	0	0	0	0	0	0	0	0	0	24	0	0	0	0	0	0	0	0	0	0	0	0	0	0	0	0	0	0	0	0	0	0	239	0	0	0	0	0	0	76	0	0	0	0
DCN	0	0	0	0	0	0	0	0	0	0	0	0	0	0	0	0	0	0	0	0	0	0	0	0	0	0	0	0	0	0	0	0	0	0	0	0	0	0	0	0	0	0	0	0	0	0	0	0	0
QPCTL	0	0	0	0	0	0	0	0	0	0	0	0	0	0	0	0	0	0	0	0	0	0	0	0	0	0	0	0	0	0	0	0	0	0	0	0	0	0	0	0	0	0	0	0	0	0	0	0	0
PPP5C	409	0	0	1	0	0	3	0	0	24	0	346	0	8	0	5	0	0	0	0	0	90	16	0	1	0	5134	0	0	0	1	15	0	0	3272	0	0	0	0	23	0	12	0	0	0	0	0	0	0
CEP68	18	35	21	26	1118	9496	0	92	0	0	0	0	112	9814	0	0	9953	0	0	0	0	28	4221	8	0	0	5	0	116	0	3017	0	0	0	9636	2	11	0	2	1024	104	3	0	0	0	0	1764	9	61
MAP4K3	10000	10000	9892	10000	9819	10000	17	10000	3796	10000	9992	244	5405	10000	0	10000	10000	0	10000	0	857	10000	10000	10000	10000	525	5824	0	9989	10000	10000	0	10000	0	10000	8811	10000	0	0	9993	10000	10000	0	2	5332	10000	10000	10000	10000
ZBTB32	0	9107	0	2	0	0	473	0	1	0	9177	0	0	0	0	0	472	0	10	0	0	7988	523	13	25	0	0	0	0	11	21	0	4481	0	22	24	89	0	0	0	2027	3649	0	0	13	886	9981	255	0
TYROBP	0	0	0	0	0	34	156	0	0	0	0	1	48	31	0	0	124	0	0	9673	0	1	7117	0	0	0	7743	355	0	1036	0	0	0	40	444	0	34	1924	9966	0	9322	1965	470	0	8580	46	4469	236	0
TMEM159	10000	0	4	0	0	636	124	0	0	0	0	13	0	9490	0	1	9394	0	6	0	0	70	98	2	0	0	9902	0	20	0	14	0	0	0	10000	0	8	0	0	0	0	0	0	0	0	0	21	106	0
GABRA3	0	0	0	0	0	0	0	0	0	0	0	0	0	0	0	0	0	0	0	0	0	0	0	0	0	0	0	0	0	0	0	0	0	0	0	0	0	0	0	0	0	0	0	0	0	0	0	0	0
BRCA1	5602	0	17	1936	8	6372	1	12	0	1	0	0	7	4417	0	0	7395	0	15	0	0	920	1037	7770	715	56	794	0	5603	44	4375	0	5	0	9989	0	62	0	0	765	2654	7214	0	0	61	14	3881	892	20
ERCC1	0	0	0	0	0	0	0	0	0	0	0	0	0	0	0	0	0	0	0	0	0	0	0	0	0	0	0	0	0	0	0	0	0	0	0	0	0	0	0	0	0	0	0	0	0	0	0	0	0
CD22	1	10000	165	8	0	1	45	8288	10000	2487	9914	121	1292	1225	85	9214	9814	0	10000	0	9331	10000	9190	9997	8776	0	0	889	2954	9914	9967	0	9998	3	6305	10000	10000	4	9	10000	10000	10000	0	20	10000	10000	10000	9999	9999
SEMA3B	1	0	0	0	0	82	1	1	0	0	0	20	0	533	0	2	3	0	3187	0	0	78	407	1680	1	0	0	0	437	0	1361	0	1	0	762	0	0	0	0	231	3	0	0	0	0	0	0	0	0
MBTPS2	0	0	0	84	6	0	0	0	0	0	0	0	2	0	0	0	0	0	0	0	0	1272	22	0	0	0	0	2927	0	0	5	0	195	0	1	0	0	0	0	0	1	1	0	0	0	0	0	0	0
PRICKLE3	0	0	0	0	0	0	0	0	0	0	0	0	0	0	0	0	0	0	0	0	0	0	0	0	0	0	0	0	0	0	0	0	0	0	0	0	0	0	0	0	0	0	0	0	0	0	0	0	0
LTF	0	0	0	0	0	0	0	0	0	0	0	0	0	0	0	0	0	0	0	0	0	0	0	0	0	0	0	0	0	0	0	0	0	0	0	0	0	0	0	0	0	0	0	0	0	0	0	0	0
EXTL3	0	0	0	0	0	0	0	0	0	0	0	0	0	0	0	0	0	0	0	0	0	0	0	0	0	0	0	0	0	0	0	0	0	0	0	0	0	0	0	0	0	0	0	0	0	0	0	0	0
NR1H4	0	0	0	0	0	0	0	0	0	0	0	0	0	0	0	0	0	0	0	0	0	0	0	0	0	0	0	0	0	0	0	0	0	0	0	0	0	0	0	0	0	0	0	0	0	0	0	0	0
ELOVL5	0	0	0	0	0	0	0	0	0	0	0	0	0	0	0	0	0	0	1	0	0	0	0	0	0	0	0	0	0	0	0	0	0	0	0	0	0	0	0	0	0	0	0	0	0	0	0	0	0
ALOX5	0	0	0	26	0	0	0	0	0	6	0	0	0	0	0	2	0	0	0	0	0	1698	0	0	0	0	0	0	0	0	0	289	91	0	0	48	105	0	0	0	51	18	0	0	297	8	22	0	0
KDM5D	1	0	0	1	0	0	0	0	0	0	0	0	0	0	0	0	7	0	0	0	0	0	0	0	0	0	0	0	0	0	0	0	0	0	0	348	4987	0	0	0	860	0	0	0	0	0	0	0	0
CALCOCO1	0	0	0	0	0	0	0	0	0	0	0	0	0	0	0	0	0	0	0	0	0	0	0	0	0	0	0	0	0	0	0	0	0	0	0	0	0	0	0	0	0	0	0	0	0	0	0	0	0
UBR7	10000	14	1189	6876	1091	4485	9824	1379	0	8460	162	9955	104	10000	0	9965	22	0	0	0	0	6885	86	3880	379	0	9999	0	63	0	9969	0	5126	0	9999	0	0	0	0	9962	203	4600	0	0	0	4239	0	7	0
MAP4K5	0	0	0	0	0	0	0	0	0	1	0	0	0	0	0	0	0	0	14	0	0	0	0	0	0	0	0	0	0	0	0	0	0	0	0	0	19	132	0	0	0	15	0	0	7064	78	0	0	107
EHD3	0	0	0	0	0	0	0	0	0	0	0	0	0	0	0	0	0	0	0	0	0	0	0	0	0	0	0	0	0	0	0	0	0	0	0	0	0	0	0	0	0	0	0	0	0	0	0	0	0
PSMC4	0	0	0	0	0	0	0	0	0	0	0	0	0	0	0	0	0	0	0	0	0	0	0	0	0	0	0	0	0	0	0	0	0	0	0	0	0	0	0	0	0	0	0	0	0	0	0	0	0
MAN2B2	0	0	0	0	0	0	0	0	0	0	0	0	0	0	0	0	0	0	0	0	0	0	0	0	0	0	0	0	0	0	0	0	0	0	0	0	0	0	0	0	0	0	0	0	0	0	0	0	0
SLC7A14	0	0	0	0	0	0	0	0	0	0	0	2	0	0	0	0	0	0	0	0	0	0	0	0	0	0	1	0	0	0	0	5	0	0	0	0	0	0	0	0	0	0	0	0	0	0	0	0	0
CLDN11	0	0	0	0	0	0	0	0	0	0	0	0	0	0	0	0	0	0	0	0	0	0	0	0	0	0	0	0	0	0	0	0	0	0	0	0	0	0	0	0	0	0	0	0	0	0	0	0	0
SLC25A39	0	0	0	0	0	0	0	0	0	0	0	0	0	0	0	0	0	0	0	0	0	0	0	0	0	0	0	0	0	0	0	0	0	0	0	0	0	0	0	0	0	0	0	0	0	0	0	0	0
MVP	10000	6	1	8626	208	3	3	33	0	1372	0	327	26	9892	0	9998	2948	0	1	3	0	9289	0	275	0	0	9864	0	0	1070	8895	46	7623	0	10000	6	2	0	0	3409	10	519	0	0	0	5084	6039	0	1187
NUB1	0	0	0	0	0	0	0	0	0	0	0	0	0	0	0	0	0	0	0	0	0	0	0	0	0	0	0	0	0	0	0	0	0	0	0	0	0	0	0	0	0	0	0	0	0	0	0	0	0
PGM3	9686	1559	2544	9047	0	0	0	0	153	9788	0	0	7967	3	9808	2603	8945	0	0	0	0	4249	3116	6	12	0	2432	565	1	393	0	7	3	0	6420	562	27	141	973	3	8660	25	6	6	6034	310	9994	0	3921
RWDD2A	0	0	0	0	0	0	0	0	0	0	0	0	0	0	0	0	0	0	0	0	0	0	11	0	0	0	0	0	0	0	0	0	0	0	0	0	0	28	0	0	0	0	0	0	0	0	0	0	0
CLK1	9941	868	2349	9940	217	10000	920	7790	75	4293	1808	1	6946	10000	0	8879	10000	0	414	0	9	10000	9845	9875	10000	0	7246	0	1346	3320	10000	0	5725	1693	10000	10000	9983	0	4970	8511	10000	10000	0	299	9994	10000	9999	10000	8591
POLR3B	0	0	0	0	0	0	0	0	0	0	0	0	0	0	0	0	0	0	0	0	0	0	0	0	0	0	0	0	0	0	0	0	0	0	7	0	0	0	0	0	0	0	0	0	0	0	0	0	0
ANGEL1	0	205	0	0	0	0	0	0	0	0	0	0	0	0	0	0	0	0	0	0	0	0	0	0	0	0	0	0	0	5	0	0	0	0	0	0	0	0	0	0	0	0	0	0	0	0	0	0	0
RNF14	0	9	0	0	0	0	0	0	0	0	0	0	0	0	0	0	0	0	0	0	0	6	0	0	0	0	0	2	0	0	30	0	23	0	0	0	0	0	0	0	0	0	0	0	0	0	0	0	0
DNASE1L1	4305	8803	1712	2152	1065	20	0	0	0	599	0	0	0	7569	0	576	8592	0	7992	0	0	7371	10000	68	0	0	0	0	9098	0	9997	0	132	0	10000	8620	9959	0	7005	1	9744	9623	0	1914	1470	6655	10000	1962	9978
DDX11	0	0	0	0	0	0	0	1	0	0	0	0	0	77	0	0	0	0	0	0	0	0	0	0	0	0	0	0	0	0	432	0	0	0	0	0	0	0	0	0	0	0	0	0	0	0	0	35	0
HEBP1	10000	10000	8279	9999	14	7144	4283	9879	1147	9979	5908	11	115	5337	51	10000	9996	0	9961	0	3168	10000	10000	10000	4639	288	8667	4	9994	8033	10000	9300	10000	0	10000	9353	9564	0	0	4403	9991	10000	0	0	9402	10000	9998	2845	5601
GPRC5A	10000	8754	155	10000	8717	10000	9844	9620	0	9806	3	210	0	10000	0	6715	9966	0	9746	0	0	3633	3403	9999	427	0	10000	0	10000	9998	10000	0	105	0	10000	6628	9988	0	0	10000	9645	9999	0	0	28	9739	1122	8846	10000
MAMLD1	0	0	0	0	0	0	0	0	0	0	0	0	0	0	0	0	0	0	0	0	0	0	0	0	0	0	0	0	0	0	0	0	0	0	0	0	0	0	0	0	0	0	0	0	0	0	0	0	0
CD6	1589	1690	367	9701	694	1501	0	10	470	9033	7763	0	9920	3970	34	3	659	0	0	0	0	0	0	992	412	0	23	1	1	3	18	0	611	0	528	2	48	0	0	7409	3217	9990	0	0	232	9839	0	1	0
TACC3	0	0	3	0	0	0	0	0	0	0	0	0	0	3	0	0	0	0	0	0	0	0	0	3	0	0	0	0	0	0	0	105	0	0	92	0	0	0	0	0	0	0	0	0	0	0	3	0	0
UFL1	0	0	0	0	0	0	2	0	0	0	0	0	0	0	0	0	0	0	0	0	0	0	0	0	0	0	0	0	0	0	0	0	0	0	0	0	0	0	0	66	0	34	0	0	0	184	0	20	0
POLA2	9	0	0	0	0	0	0	0	2	1	1	0	0	0	0	0	1	0	224	0	0	0	0	3019	0	0	6	0	55	2	0	0	0	0	0	0	0	0	0	0	0	0	0	0	0	0	0	0	0
ZC3H3	0	0	0	0	0	0	0	0	0	0	0	0	0	0	0	0	0	0	0	0	0	0	0	0	0	0	0	0	0	0	0	0	0	0	0	0	0	0	0	0	0	0	0	0	0	0	0	0	0
CAPN1	6862	0	0	0	1	10000	784	0	0	0	0	711	0	1451	0	0	2330	0	0	0	0	0	0	7	0	0	9997	0	1398	0	994	0	0	0	8691	0	6	0	0	616	0	1	0	0	0	0	0	5929	15
ACPP	0	0	0	0	0	0	0	0	0	0	0	0	0	0	0	0	0	0	0	0	0	0	0	0	0	0	0	0	0	0	0	0	0	0	0	0	0	0	0	0	0	0	0	0	0	0	0	0	0
MDH1	0	0	0	0	0	0	0	0	0	0	0	0	0	0	0	0	0	0	0	0	0	0	0	0	0	0	0	0	0	0	0	0	0	0	0	0	0	0	0	0	0	0	0	0	0	0	0	0	0
SLC30A9	0	0	0	0	0	0	0	0	0	0	0	0	0	0	0	0	0	0	0	0	0	0	0	0	0	0	0	0	0	0	0	0	0	0	0	0	0	0	0	0	0	0	0	0	0	0	0	0	0
MTMR11	1	0	0	0	13	0	0	30	0	0	0	0	0	306	0	3911	13	0	118	0	0	1	0	35	0	0	0	0	0	0	1148	0	0	0	9987	0	2	0	0	4	0	125	0	0	0	143	74	0	2
COX15	0	3544	0	0	0	0	1	0	0	0	0	0	1	0	0	0	0	0	0	0	0	0	0	0	0	0	0	0	0	1	0	0	0	0	0	0	0	0	0	17	0	6	0	0	0	0	0	0	0
CCDC88C	10000	10000	10000	10000	9999	10000	10000	10000	10000	10000	9997	3656	9999	10000	10000	10000	10000	673	10000	0	9980	10000	10000	10000	6378	9999	6760	6290	10000	10000	10000	1954	10000	0	10000	10000	10000	2	7290	10000	10000	10000	9898	9997	10000	10000	10000	10000	10000
YAF2	9972	10000	10000	10000	9992	10000	2011	9800	9975	9874	8380	5995	443	9997	9	2108	9998	15	9997	0	4402	9995	9998	9986	3480	6979	104	36	9601	2395	10000	0	5692	0	10000	10000	10000	0	3	224	10000	10000	0	307	9997	10000	10000	10000	9683
ZMYND11	2	1542	0	1988	0	0	0	17	0	0	2	0	0	27	0	3371	3184	0	4466	0	29	9931	66	1642	664	0	0	0	4	0	4638	0	5307	0	1773	6976	7855	0	0	7552	6460	9495	0	0	714	4305	2809	1628	1445
WAS	10000	10000	10000	10000	9999	10000	9265	9556	9836	10000	7513	212	699	10000	9891	9994	10000	0	10000	86	859	10000	10000	10000	10000	9797	9289	2536	10000	9997	10000	0	10000	159	10000	10000	10000	0	2490	9997	10000	10000	58	9877	10000	10000	10000	10000	10000
DPEP1	0	0	0	0	0	0	0	0	0	0	0	0	0	0	0	0	0	0	0	0	0	0	0	0	0	0	0	0	0	0	0	0	0	0	0	0	0	0	0	0	0	0	0	0	0	0	0	0	0
BID	0	0	0	0	0	0	0	0	0	0	0	0	0	0	0	0	0	0	0	0	0	0	0	0	0	0	0	0	0	0	0	0	0	0	0	0	0	0	0	0	0	0	0	0	0	0	0	0	0
MATR3	8768	0	472	97	310	9998	596	345	0	0	0	14	6792	9988	0	0	8468	0	746	0	0	210	5770	538	4	0	4583	0	44	1	8832	0	0	0	10000	40	24	0	0	121	2019	2981	0	7	1	703	9997	10000	2921
NPC1L1	0	0	0	0	0	0	0	0	0	0	0	0	0	0	0	0	0	0	0	0	0	0	0	0	0	0	0	0	0	0	0	0	0	0	0	0	0	0	0	0	0	0	0	0	0	0	0	0	0
XYLT2	1	0	0	0	0	0	0	0	0	0	0	0	0	0	0	0	1	0	0	0	0	0	0	0	0	0	11	0	0	0	0	437	0	0	7426	0	0	0	0	0	0	0	0	0	0	0	0	0	0
STMN4	0	0	0	0	0	0	0	0	0	0	0	0	0	0	0	0	0	0	0	0	0	0	0	0	0	0	0	0	0	0	0	0	0	0	0	0	0	0	0	0	0	0	0	0	0	0	0	0	0
NUDCD3	0	0	0	0	0	0	0	0	0	0	0	0	0	0	0	0	0	0	0	0	0	0	0	0	0	0	0	0	0	0	0	0	0	0	0	0	0	0	0	0	0	0	0	0	0	0	0	0	0
ISL1	0	0	0	0	0	0	0	0	0	0	0	0	0	0	0	0	0	0	0	0	0	0	0	0	0	0	0	519	0	0	0	0	0	0	0	0	0	0	0	0	0	0	0	0	0	0	0	0	0
CHDH	0	0	0	0	0	0	0	0	0	0	0	0	0	0	0	0	0	0	0	0	0	0	0	0	0	0	0	0	0	0	0	227	0	0	0	0	0	0	0	0	0	0	0	0	0	0	0	0	0
IL20RA	0	0	0	0	0	6238	0	0	0	0	0	0	0	0	0	0	0	0	0	0	0	0	0	86	0	0	0	0	0	0	0	0	0	0	0	2	16	0	0	4	0	0	0	0	0	0	0	0	0
CLCA1	0	0	0	0	0	0	0	0	0	0	0	0	0	0	0	0	0	0	0	0	0	0	0	0	0	0	0	0	0	0	0	0	0	0	0	0	1	0	0	0	0	0	0	0	0	0	0	0	0
CLCA4	0	0	0	0	0	0	0	0	0	0	0	0	0	0	0	0	0	0	0	0	0	0	0	0	0	0	0	0	0	0	0	0	0	0	0	0	0	0	0	0	0	0	0	0	0	0	0	0	0
GLT8D1	0	0	0	0	0	0	0	0	0	0	0	0	0	0	0	0	0	0	0	0	0	0	0	0	0	0	0	0	0	0	0	0	0	0	0	0	0	0	0	0	0	0	0	0	0	0	0	0	0
ATP2C1	0	0	0	0	0	0	0	0	0	0	0	0	0	0	0	0	4	0	0	0	0	0	0	221	0	0	0	0	0	269	1	0	0	0	18	24	439	0	0	0	0	1096	0	0	0	0	0	27	0
SRCIN1	0	0	0	0	0	0	0	0	0	0	0	0	0	0	0	0	0	0	0	0	0	0	0	0	0	0	0	0	0	0	0	0	0	0	0	0	0	0	0	0	0	0	0	0	0	0	0	0	0
IGF1	0	0	0	0	0	0	1647	0	0	6	0	0	0	0	0	0	0	0	0	0	0	0	0	0	0	0	0	0	0	0	0	0	0	0	0	0	0	0	0	0	0	0	0	0	0	322	0	0	0
SLC38A5	0	19	0	0	0	0	0	0	0	0	0	0	1	0	0	0	16	0	0	0	0	0	124	0	0	0	0	0	0	0	0	0	0	0	0	0	0	0	0	0	0	0	0	0	0	0	1	0	0
MAGIX	0	0	0	0	0	0	0	0	0	0	0	0	0	0	0	0	0	0	0	0	0	0	0	0	0	0	0	0	0	0	0	4	0	0	0	0	0	0	0	0	0	0	0	0	0	0	0	0	0
RALBP1	0	0	0	0	0	0	0	0	0	0	0	0	0	0	0	0	0	0	0	0	0	0	0	0	0	0	0	0	0	0	0	0	0	0	0	0	0	0	0	0	0	0	0	0	0	0	0	0	0
RUFY3	0	0	0	0	0	0	0	0	0	0	0	0	0	0	0	0	0	0	0	0	0	0	0	0	0	0	0	0	0	0	0	0	0	0	0	0	0	0	0	0	0	0	0	0	0	0	0	0	0
CNTN1	0	0	0	0	0	0	0	0	0	0	0	0	0	0	0	0	0	0	0	0	0	0	0	0	0	0	0	0	0	0	0	0	0	0	0	0	0	0	0	0	0	0	0	0	0	0	0	0	0
SLC11A1	0	1	0	1	0	11	0	0	0	30	0	0	25	0	0	0	0	0	0	0	0	0	0	0	0	0	0	0	0	0	0	0	0	0	0	11	7	0	0	242	524	40	0	0	1306	43	0	1	0
WWTR1	9999	9973	1593	10000	3256	167	44	5427	0	9928	0	2200	28	9603	0	5218	10000	0	0	0	0	9755	8843	398	622	0	2178	0	2	1678	9995	1216	3979	0	10000	23	0	0	0	9994	2870	10000	0	0	0	218	7472	3769	0
AGPS	0	0	0	0	0	0	0	0	0	0	0	0	0	0	0	0	0	0	0	0	0	0	0	0	0	0	0	0	0	0	0	225	0	0	0	0	0	0	0	0	0	0	0	0	0	0	0	0	0
CXorf56	0	0	0	0	0	0	0	0	0	0	0	0	0	0	0	1	0	0	0	0	0	0	0	0	0	0	0	0	0	0	0	0	0	0	0	0	0	0	0	0	0	0	0	0	0	0	0	0	0
ATP1A2	0	0	0	0	0	0	0	0	0	0	0	0	0	0	0	0	0	0	0	0	0	0	0	0	0	0	0	0	0	0	0	0	0	0	0	0	0	0	0	0	0	0	0	0	0	0	0	0	0
TTC27	0	0	0	0	0	0	0	0	0	0	0	0	0	0	0	0	0	0	0	0	0	0	0	0	0	0	0	0	0	0	0	0	0	0	0	0	0	0	0	0	0	0	0	0	0	0	0	0	0
ZNF582	0	0	0	0	0	0	0	0	0	0	0	0	0	0	0	0	0	0	0	0	0	0	0	0	0	0	0	0	0	0	0	0	0	0	0	0	0	0	0	0	0	0	0	0	0	0	0	0	0
VSIG2	0	0	0	0	0	0	0	0	0	0	0	0	0	0	0	0	0	0	0	0	0	0	0	0	0	0	0	0	0	0	0	0	0	0	0	0	0	0	0	0	0	0	0	0	0	0	0	0	0
PHLDB1	21	27	0	401	0	0	0	3314	0	1624	0	0	0	0	0	9972	5	0	0	0	0	10000	0	0	0	0	77	0	0	8	4651	0	9737	0	8694	0	0	0	0	0	4	249	0	0	0	1738	6	685	302
MARCO	0	0	0	0	0	0	0	0	0	0	0	0	0	0	0	0	0	0	0	0	0	0	0	0	0	0	0	0	0	0	0	0	0	0	0	0	0	0	0	0	0	0	0	0	0	0	0	0	0
CYP24A1	0	0	0	0	0	0	0	0	0	0	0	0	0	0	0	0	0	0	0	0	0	0	0	0	0	0	0	0	0	0	0	0	0	0	0	0	0	0	0	0	0	0	0	0	0	0	0	0	0
PRDM11	0	0	0	0	0	0	0	0	0	0	0	0	0	0	0	0	0	0	0	0	0	0	0	0	0	0	0	0	0	0	0	0	0	0	0	0	0	0	0	0	0	0	0	0	0	0	0	0	0
SYT13	0	0	0	0	0	0	0	0	0	0	0	0	0	0	0	0	0	0	0	0	0	0	0	0	0	0	0	0	0	0	0	141	0	0	0	0	0	0	0	0	0	0	0	0	0	0	0	0	0
SNAI2	0	5354	21	0	0	0	0	0	0	9840	0	0	0	0	0	0	0	0	0	0	0	42	0	0	0	0	0	0	0	0	0	6699	0	0	615	0	0	0	0	0	0	0	0	0	0	0	0	0	0
CD74	0	10000	10	145	0	0	24	185	9303	1354	9187	0	0	0	533	58	7408	0	314	0	324	9494	6	4228	3077	0	0	1	294	9861	397	0	7319	0	2	9946	10000	182	0	2695	4761	9847	0	0	9999	8376	9448	403	229
HGF	0	0	0	0	0	0	0	0	0	0	0	0	0	0	0	0	0	0	0	0	0	0	0	0	0	0	0	0	0	0	0	0	0	0	0	0	0	0	0	0	0	0	0	0	0	0	0	0	0
ZRANB1	0	0	0	0	0	0	0	0	0	0	0	0	0	0	0	0	0	0	0	0	0	0	0	0	0	0	0	0	0	0	0	0	0	0	0	0	0	0	0	0	0	0	0	0	0	0	0	0	0
NCDN	0	0	0	0	0	0	0	0	0	0	0	0	0	0	0	0	0	0	0	0	0	0	0	0	0	0	0	0	0	0	0	0	0	0	0	0	0	0	0	0	0	0	0	0	0	0	0	0	0
GPR124	0	0	0	0	0	644	0	0	0	0	0	0	0	123	0	0	0	0	0	0	0	0	0	0	0	0	0	0	0	0	0	0	0	0	0	0	0	0	0	0	0	0	0	0	0	0	0	0	0
ZFP64	0	0	0	0	0	0	0	0	0	0	0	0	0	0	0	0	0	0	0	0	0	0	0	0	0	0	0	0	0	0	0	10000	0	0	0	0	0	0	0	0	0	0	0	0	0	0	0	0	0
SAMD4A	9725	218	1	8389	123	445	0	136	0	9950	0	212	19	0	0	7	0	0	154	0	2	5644	15	207	0	0	4	0	0	0	9495	2170	2	0	10000	0	0	0	0	97	0	7557	0	0	0	526	22	7	5431
RUNX3	9657	10000	337	10000	1334	9994	9655	10000	8948	10000	9315	198	9824	8396	47	10000	10000	0	8908	0	1129	9997	120	9963	9924	25	486	0	10000	9991	10000	0	10000	0	10000	10000	10000	4629	4161	10000	10000	10000	43	9999	10000	10000	10000	8117	10000
MRE11A	0	0	0	0	0	0	0	0	0	0	0	0	0	0	0	0	0	0	0	0	0	0	0	0	0	0	0	0	0	0	0	0	0	0	0	0	0	0	0	0	0	0	0	0	0	0	0	0	0
PLEKHB1	0	0	0	0	0	0	0	0	0	0	0	0	0	0	0	0	0	0	0	0	0	0	0	0	0	0	0	0	0	0	0	9745	0	0	0	0	0	0	0	0	0	0	0	0	0	0	0	0	0
SERPINB1	0	0	0	0	0	0	0	0	0	0	0	0	0	0	0	0	0	0	0	0	0	0	0	0	0	0	0	0	0	0	0	0	0	0	0	0	0	0	0	0	0	0	0	0	0	0	0	0	36
CYP3A43	0	0	0	0	0	0	0	0	0	0	0	0	0	0	0	0	0	0	0	0	0	0	0	0	0	0	0	0	0	0	0	0	0	0	0	0	0	0	0	0	0	0	0	0	0	0	0	0	0
SLC7A9	0	0	0	0	1	0	0	0	0	0	0	0	0	0	0	0	0	0	0	0	0	0	0	0	0	0	0	0	0	0	0	0	0	0	0	0	0	0	0	0	0	0	0	1	0	0	0	0	0
SPAST	0	0	3	18	0	0	0	0	0	1	0	0	0	39	0	44	0	0	0	0	0	36	0	0	0	0	0	0	0	0	0	0	0	0	10000	1	0	0	0	0	9	3	0	0	0	15	4886	0	4561
NRXN3	0	0	0	0	0	0	0	0	0	0	0	0	0	0	0	0	0	0	0	0	0	0	0	0	0	0	0	0	0	0	0	0	0	0	0	0	0	0	0	0	0	0	0	0	0	0	0	0	0
OSBPL5	0	0	0	0	0	0	0	0	0	0	0	0	0	0	0	0	0	0	0	0	0	0	0	0	0	0	0	0	0	0	0	0	0	0	0	0	0	0	0	0	0	0	0	0	0	0	0	0	0
AQR	0	0	11	0	0	0	0	0	0	0	0	0	0	0	0	0	0	0	0	0	0	0	0	0	1	0	0	0	0	0	3	0	0	0	9981	47	0	0	0	0	1	433	0	0	11	0	2528	0	0
CPS1	0	0	0	0	0	0	0	0	0	0	0	0	0	0	0	0	0	0	0	0	0	0	0	0	0	0	0	0	0	0	0	0	0	0	0	0	0	0	0	0	0	0	0	0	0	0	0	0	0
C8B	0	0	0	0	0	0	0	0	0	0	0	0	0	0	0	0	0	0	0	0	0	0	0	0	0	0	0	0	0	0	0	0	0	0	0	0	0	0	0	0	0	0	0	0	0	0	0	0	0
FHL1	0	0	0	0	0	0	0	0	0	1	0	0	0	0	0	0	0	0	0	0	0	0	0	0	0	0	0	0	0	0	0	0	0	0	0	0	0	0	0	0	0	0	0	0	0	0	0	0	0
RTFDC1	0	0	0	0	0	0	0	7	0	0	0	0	0	0	0	0	0	0	0	0	0	0	0	0	0	0	0	0	0	0	0	0	0	0	0	0	0	0	0	0	0	0	0	0	0	0	0	0	0
GABRA1	0	0	0	0	0	0	0	0	0	0	0	0	0	0	0	0	0	0	0	0	0	0	0	0	0	0	0	0	0	0	0	0	0	0	0	0	0	0	0	0	0	0	0	0	0	0	0	0	0
NLRP2	0	0	0	0	0	0	0	0	0	0	0	0	0	0	0	0	0	0	0	0	0	0	0	0	0	0	0	0	0	0	0	0	0	0	0	0	0	0	0	0	0	0	0	0	0	0	0	0	0
SLC45A4	0	0	0	0	0	0	0	0	0	0	0	0	0	0	0	0	0	0	0	0	0	0	0	0	0	0	0	0	0	0	0	0	0	0	0	0	0	0	0	0	0	0	0	0	0	0	0	0	0
RNF10	0	0	0	0	0	0	0	0	0	0	0	0	0	0	0	0	0	0	0	0	0	0	0	0	0	0	0	0	0	0	0	0	0	0	0	0	0	0	0	0	0	0	0	0	0	0	0	0	0
ZNF839	0	39	0	0	0	0	0	0	0	430	0	0	0	0	0	0	0	0	0	0	0	21	0	0	0	0	0	13	0	1	0	0	0	0	0	0	0	0	0	0	0	0	0	0	0	0	0	0	0
ZDHHC6	0	0	0	0	0	0	0	0	0	0	0	0	0	0	0	0	0	0	0	0	0	0	0	0	0	0	0	0	0	0	0	0	0	0	0	0	0	109	0	0	0	0	0	0	0	0	0	0	0
GRAMD1B	0	0	0	0	0	0	0	0	0	0	0	0	0	0	0	0	0	0	0	0	0	0	0	0	0	0	0	0	0	0	0	0	0	0	0	0	0	0	0	0	0	0	0	0	0	0	0	0	0
RNH1	0	0	0	0	0	0	0	0	0	0	0	0	0	0	0	0	0	0	0	0	0	0	0	0	0	0	0	0	0	0	1	7230	0	0	10	0	0	0	0	0	0	0	0	0	0	0	0	0	0
NDUFS1	0	0	0	0	0	0	0	0	0	0	0	0	0	0	0	0	0	0	0	0	0	0	0	0	0	0	0	0	0	0	0	0	0	0	0	0	0	0	0	0	0	0	0	0	0	0	0	0	0
RB1CC1	0	0	0	0	0	0	0	0	0	0	0	0	0	0	0	0	0	0	0	0	0	0	0	0	0	0	0	0	0	0	0	0	0	0	0	0	0	0	0	0	0	0	0	0	0	0	0	0	0
ERP44	0	0	0	0	0	0	0	0	0	0	0	0	0	0	0	0	0	0	0	0	0	1	0	0	0	0	0	0	0	0	0	0	0	0	0	0	0	0	0	0	0	0	0	0	0	0	0	0	0
ALAS1	0	0	0	0	0	0	0	0	0	0	0	0	0	0	0	0	0	0	0	0	0	0	0	0	0	0	0	0	0	0	0	0	0	0	0	0	0	0	0	0	0	0	0	0	0	0	0	0	0
BIRC3	0	0	0	0	0	0	0	0	0	0	0	0	0	0	0	0	0	0	0	0	0	0	0	0	0	0	0	0	0	0	0	0	0	0	0	0	0	0	0	0	0	0	0	0	0	0	0	0	0
AKAP11	0	0	0	0	0	0	0	0	0	0	0	0	0	0	0	0	0	0	0	0	0	0	0	0	0	0	0	0	0	0	0	0	0	0	0	0	0	0	0	0	0	0	0	0	0	0	0	0	0
GLRX2	0	0	0	0	0	0	0	0	0	0	0	0	0	0	0	0	0	0	0	0	0	0	0	0	0	0	0	0	0	0	0	0	0	0	0	0	0	0	0	0	0	0	0	0	0	0	0	0	0
SNAPC1	0	0	0	0	0	0	0	0	0	3	0	0	0	0	0	0	0	0	0	0	0	0	0	0	0	0	0	0	0	0	0	9988	0	0	0	0	0	0	0	0	0	0	0	0	0	0	0	0	0
DERA	1	0	0	1	0	0	0	0	0	0	0	0	0	0	0	155	0	0	0	0	0	42	0	0	0	0	0	0	0	6	0	0	3	0	0	0	0	0	0	0	0	0	0	0	0	0	0	0	0
STRAP	0	0	0	0	0	0	0	0	0	0	0	0	0	0	0	0	0	0	0	0	0	0	0	0	0	0	0	0	0	0	0	0	0	0	0	0	0	0	0	0	0	0	0	0	0	0	0	0	0
ABCC2	0	0	0	0	0	0	0	0	0	0	0	0	0	173	0	0	0	0	0	0	0	0	0	0	0	0	0	0	0	0	0	0	0	0	0	0	0	0	0	0	0	0	0	0	0	4	0	0	0
DEF6	10000	10000	10000	10000	10000	9976	9279	10000	10000	10000	10000	293	10000	10000	10000	10000	10000	695	10000	51	8545	10000	10000	10000	10000	459	9694	10000	10000	10000	10000	0	10000	9708	10000	10000	10000	9186	10000	10000	10000	10000	8481	8338	10000	10000	10000	9641	10000
PLEKHO1	9999	0	9345	6115	10000	10000	71	2366	322	7064	872	0	0	10000	0	10000	10000	0	8988	0	3	9677	10000	10000	9999	56	8498	0	6911	1852	8849	0	4653	160	10000	9974	9976	0	0	410	9964	9434	0	100	3164	9834	7646	9950	8016
GCLM	0	0	0	1	0	0	0	0	0	0	0	0	0	0	0	32	0	0	0	0	165	231	0	0	0	0	0	0	0	0	86	0	0	0	0	0	0	1	0	1	0	0	0	0	4	4	0	0	0
UBR2	0	0	0	0	0	0	0	0	0	0	0	0	0	0	0	0	0	0	0	0	0	0	0	0	0	0	0	0	0	0	0	0	0	0	0	0	0	0	0	0	0	0	0	0	0	0	0	0	0
EHD2	616	9969	0	8728	0	0	0	1045	6	9996	0	0	0	0	0	89	7	0	0	0	0	894	0	0	0	0	3	0	0	15	3597	9997	4	0	1076	0	0	0	560	0	0	13	0	0	0	0	2	0	1
DEPDC1	0	0	0	0	0	0	0	0	0	0	0	0	0	0	0	0	0	0	0	0	0	0	0	0	0	0	0	0	0	0	0	0	0	0	0	0	0	0	0	0	0	0	0	0	0	0	0	0	0
CCDC28A	1102	10000	42	9998	15	9348	4597	10000	10	2948	9657	507	4392	10000	0	393	9859	0	6289	0	772	10000	8693	9976	1734	0	5	8462	8016	9876	10000	0	10000	1764	10000	9770	9950	607	478	10000	9852	10000	0	0	9981	9375	10000	663	69
RRAGD	0	0	0	0	0	0	0	0	0	0	0	0	0	0	0	0	0	0	0	0	0	0	0	0	0	0	0	0	0	0	0	0	0	0	0	0	0	0	0	0	0	0	0	0	0	0	0	0	0
HSF2	9729	0	4	3715	952	10000	0	8376	0	0	0	434	0	9999	0	23	9367	0	9845	0	0	9253	67	8647	65	0	3484	0	406	6	10000	0	177	0	10000	54	37	0	0	1371	0	9339	0	0	0	213	2	1480	731
PHF20	0	0	0	0	0	0	0	0	0	0	0	0	0	0	0	0	0	0	0	0	0	0	0	0	0	0	0	0	0	0	0	0	0	0	0	0	0	0	0	0	0	0	0	0	0	0	0	0	0
NR1H3	0	0	0	0	3	83	0	0	0	0	0	0	0	0	0	0	0	0	0	0	0	0	0	6	0	0	0	0	47	0	0	0	0	0	0	0	0	0	0	0	0	0	0	0	0	0	0	0	0
TYMP	0	0	0	0	0	0	0	0	0	0	0	0	0	0	0	0	0	0	0	0	0	0	0	0	0	0	0	0	0	0	0	0	0	0	0	0	0	0	0	0	0	0	0	0	0	0	0	0	0
NCAPH2	89	0	0	0	0	0	0	0	0	293	0	0	0	0	0	0	25	0	1	0	0	0	0	119	43	0	122	0	6	1	16	1	0	0	1391	0	0	0	0	82	0	5	0	0	0	0	0	0	0
TOMM34	0	0	58	0	7	0	0	0	0	72	0	0	0	4	0	61	0	0	0	0	0	9	0	0	0	0	0	0	0	0	0	0	0	0	276	0	0	0	0	0	0	0	0	0	0	0	0	0	0
SEC63	9699	413	2444	5	4923	9998	1658	4872	0	654	0	0	0	10000	0	2	0	0	9361	0	0	0	9759	1844	44	0	0	0	1740	0	5607	0	7	0	9982	69	163	0	0	304	29	1003	0	0	0	8217	1048	7750	4
KPNA6	0	0	0	0	0	0	0	0	0	0	0	0	0	0	0	0	0	0	0	0	0	0	0	0	0	0	0	0	0	0	0	0	0	0	0	0	0	0	0	0	0	0	0	0	0	0	0	0	0
VIM	0	3499	0	0	0	0	0	0	0	0	0	0	0	0	0	0	0	0	0	0	0	0	0	0	0	0	0	0	0	0	0	9201	0	0	0	0	0	0	0	0	0	0	0	0	0	0	0	0	0
FAS	0	0	0	0	0	0	0	0	0	0	1	0	0	0	0	0	0	0	0	0	0	0	1	0	0	0	0	0	0	0	0	0	0	0	0	0	0	0	0	0	0	0	0	0	13	0	0	0	0
CD44	7909	778	0	2	0	0	0	0	0	6605	0	0	0	26	0	3937	5189	0	0	0	0	1652	8	0	0	0	546	0	0	0	31	47	4	0	9998	344	0	0	0	0	0	8	0	0	0	7	4562	0	108
KCNG1	0	0	0	0	0	0	0	0	0	0	0	0	0	0	508	0	0	0	0	0	0	0	0	0	0	0	0	0	0	0	0	0	0	0	0	0	0	0	0	0	0	0	0	0	0	0	0	0	0
AGPAT4	0	0	0	0	0	0	0	0	0	0	0	0	0	0	0	0	0	0	0	0	0	0	0	0	0	0	0	0	0	0	0	7	0	0	0	0	0	0	0	0	0	0	0	0	0	0	0	0	0
SLAMF7	0	11	0	158	0	0	8	0	14	100	803	0	0	0	0	0	246	0	0	0	0	40	0	0	0	0	0	0	0	0	0	0	664	0	0	128	4186	12	0	0	3969	7934	0	0	9356	8677	3357	0	0
BTN3A1	0	0	0	0	0	0	0	0	0	0	79	0	0	0	0	0	0	0	0	0	0	0	0	0	0	0	0	0	0	0	0	0	0	0	0	0	0	0	0	0	0	0	0	0	0	0	0	0	0
MIPEP	0	0	0	0	0	64	123	0	0	0	0	0	0	13	0	0	0	0	0	0	0	0	6	62	0	0	16	0	0	0	0	0	0	0	0	0	0	0	0	0	0	0	0	0	0	0	0	0	0
INSRR	0	0	0	0	0	0	0	0	0	0	0	0	0	0	0	0	0	0	0	0	0	0	0	0	0	0	0	0	0	0	0	0	0	0	0	0	0	0	0	0	0	0	0	0	0	0	0	0	0
IFNGR1	0	0	0	0	0	0	0	0	0	0	0	0	0	0	0	0	0	0	0	0	0	0	0	0	0	0	0	0	0	0	0	0	0	0	0	0	0	0	0	0	0	0	0	0	0	0	0	0	0
B4GALT7	9997	404	7	2736	0	814	23	42	0	946	0	78	9	7244	0	9111	6950	0	0	0	0	9650	52	80	9494	0	10000	0	0	0	5466	0	172	0	10000	0	0	0	0	716	0	610	0	0	0	111	4178	107	641
SH2D2A	0	355	0	0	0	0	3557	0	0	0	1	0	205	0	0	0	9272	0	0	0	0	6161	0	337	7606	0	0	0	0	733	1858	0	1158	0	0	0	0	0	0	311	0	0	0	0	0	0	0	0	0
VRK2	0	0	0	0	0	0	0	0	0	0	0	0	0	0	0	0	0	0	0	0	0	0	0	0	0	0	0	0	0	0	0	0	0	0	0	0	0	0	0	0	0	0	0	0	0	0	0	0	0
TNFRSF1B	0	6	1	3	0	0	1399	0	0	0	9009	0	215	0	0	0	717	0	0	0	0	139	4715	5816	340	0	0	0	3	1142	18	0	0	0	7	0	2	200	0	184	65	7273	0	0	8140	101	2110	2517	0
VEZT	0	0	0	0	0	0	0	0	0	0	0	0	0	0	0	0	0	0	0	0	0	0	0	0	0	0	0	0	0	0	0	0	0	0	0	0	0	0	0	0	0	0	0	0	0	0	0	0	0
POU2F2	664	6068	10	9736	4	9821	9721	7813	1793	740	9241	9	101	3761	1	1266	10000	0	9999	0	3280	9995	9384	9942	3979	0	0	0	9413	2387	9980	0	9918	0	10000	10000	10000	0	0	9964	9907	9999	0	0	10000	10000	10000	10000	9965
BRD9	0	0	0	0	0	0	0	0	0	0	0	0	0	0	0	0	0	0	0	0	0	0	0	0	0	0	0	0	0	0	0	0	0	0	0	0	0	0	0	0	0	0	0	0	0	0	0	0	0
SNX1	0	0	0	0	0	0	0	0	0	0	0	0	0	0	0	0	0	0	0	0	0	0	0	0	0	0	0	0	0	0	0	0	0	0	0	0	0	0	0	0	0	0	0	0	0	0	0	0	0
TBPL1	10000	10000	91	10000	5215	10000	3758	10000	0	635	1	725	828	10000	0	9975	10000	0	10000	0	81	10000	9999	10000	4268	0	25	1	10000	10000	10000	0	10000	0	10000	9989	10000	0	0	10000	8080	10000	0	36	9871	9935	9565	9991	802
ARNTL2	0	0	0	0	0	0	0	0	0	0	0	0	0	0	0	0	0	0	0	0	0	0	0	0	0	0	0	0	0	0	0	8600	0	0	0	0	0	0	0	0	0	0	0	0	0	0	0	0	0
BCLAF1	3395	625	5821	1181	1888	9647	0	9906	0	4970	0	0	0	10000	0	9650	2253	0	7864	0	1	10000	9990	6917	0	0	9	0	1	147	10000	0	9573	0	10000	1	4	0	13	0	1	2775	0	0	8	6984	9950	5130	11
SLC39A9	0	2592	0	20	0	0	0	0	5	288	168	0	0	0	0	0	0	0	0	0	1	9971	0	0	0	0	0	0	0	3	0	0	5072	0	0	0	0	0	0	3	13	159	0	0	0	3155	0	0	0
ANK1	0	0	0	0	0	0	0	0	0	0	0	0	0	0	0	0	0	0	0	0	0	0	0	30	0	0	0	0	0	0	0	0	0	0	0	6	2	0	0	0	0	0	0	0	0	0	1	0	0
TFB1M	0	22	0	14	0	0	0	28	0	0	0	1	1	0	0	0	0	0	0	0	0	0	0	0	64	0	0	0	0	3	28	0	0	0	0	0	95	485	0	921	0	272	0	0	19	0	0	0	0
RABEP1	618	0	0	0	0	0	0	0	0	4723	0	0	0	1	0	61	2	0	0	0	0	77	0	0	0	0	0	0	0	0	0	0	0	0	197	1	0	0	0	0	0	45	0	0	0	301	0	11	184
HMGB3	0	0	0	0	0	0	0	0	0	0	0	0	0	0	0	0	0	0	0	0	0	0	0	0	0	0	0	0	0	0	0	0	0	0	0	0	0	4	0	0	0	0	0	0	0	0	0	0	0
NUP160	1111	5191	0	5183	8	3704	903	6997	0	1	0	6105	1269	10000	0	716	1692	0	0	0	0	9539	120	107	220	0	176	0	0	12	9879	0	3741	0	10000	0	0	0	0	246	2	111	0	0	0	16	281	239	0
BAK1	0	0	0	0	0	0	0	0	0	0	0	0	0	0	0	0	0	5636	0	0	0	0	0	0	0	0	0	0	0	0	0	0	0	0	0	0	0	0	0	0	0	0	0	0	0	0	0	0	0
MUSK	0	0	0	0	0	0	0	0	0	0	0	0	0	0	0	0	0	0	0	0	0	0	0	0	0	0	0	0	0	0	0	0	0	0	0	0	0	0	0	0	0	0	0	0	0	0	0	0	0
GRN	8605	234	255	6517	42	1	0	87	0	110	0	1	4610	828	0	1	275	0	0	0	0	22	0	138	756	0	1017	0	0	0	479	0	0	0	9923	0	0	0	0	15	0	1411	0	0	0	14	1	6	36
FAM13B	1	0	758	343	131	203	0	4	86	13	5374	0	0	307	36	29	5803	0	608	0	0	225	5195	9948	18	3	0	0	0	0	363	0	0	0	9	0	13	0	0	0	57	0	0	0	1009	1001	155	6	0
ARHGAP31	0	0	0	0	0	0	0	0	0	0	0	0	0	0	0	0	0	0	0	0	0	0	0	0	0	0	0	0	0	0	0	0	0	0	0	0	313	0	0	0	0	0	0	0	735	0	0	0	0
NR2E3	0	0	0	0	0	0	0	0	0	0	0	0	0	0	0	0	0	0	0	0	0	0	0	0	0	0	0	0	0	0	0	0	0	0	0	0	0	0	0	0	0	0	0	0	0	0	0	0	0
CENPQ	0	0	0	0	0	0	0	0	0	0	0	0	0	0	0	0	0	0	0	0	0	0	0	0	0	0	0	0	0	0	0	0	0	0	0	0	0	0	0	0	0	0	0	0	0	0	0	0	0
SARS	0	0	0	0	0	0	0	0	0	0	0	0	0	0	0	0	0	0	0	0	0	0	0	0	0	0	0	0	0	0	0	0	0	0	0	0	0	0	0	0	0	0	0	0	0	0	0	0	0
RANBP3	29	0	0	32	289	9955	0	6563	0	0	0	9747	74	9996	0	9658	9283	0	8216	0	0	8705	3725	8655	67	0	2	0	14	0	9641	0	101	0	9988	42	957	0	0	468	452	7976	0	0	0	84	157	337	0
ARID4A	10000	7571	9956	4050	290	157	32	67	6808	9999	2585	0	1414	10000	0	9911	3364	0	0	0	13	9996	2085	843	1819	0	84	0	23	1860	778	2	9956	0	9985	2972	53	0	65	322	2088	9971	0	0	2	9795	5168	26	33
TSSC1	0	0	0	0	0	0	0	0	0	0	0	0	0	0	0	0	1	0	0	0	0	0	0	0	0	0	0	0	0	0	0	0	0	0	710	0	0	0	0	0	0	0	0	0	0	0	400	0	1
PNPLA6	0	0	0	0	0	0	0	0	0	0	0	0	0	0	0	0	0	0	0	0	0	0	0	0	0	0	0	0	0	0	0	0	0	0	0	0	0	0	0	0	0	0	0	0	0	0	0	0	0
IFT88	0	0	0	0	0	0	0	0	0	0	0	0	0	0	0	0	0	0	0	0	0	0	0	0	0	0	0	0	0	0	0	0	0	0	0	0	0	0	0	0	0	0	0	0	0	0	0	0	0
ALG1	0	0	0	0	0	0	0	0	0	0	0	0	0	0	0	0	0	0	0	0	0	0	0	0	0	0	0	0	0	0	0	0	0	0	0	0	0	0	0	0	0	0	0	0	0	0	0	0	0
ZCCHC8	10000	10000	9977	9999	9504	1231	718	6101	302	9066	18	5	8261	9982	15	1316	10000	0	7544	0	2	10000	9985	6993	9737	75	3060	0	1257	9491	9999	0	3554	0	10000	6167	240	0	0	3074	9972	9996	0	0	45	4639	3292	9581	920
ABCF2	0	0	0	0	0	0	0	0	0	0	0	0	0	0	0	0	0	0	0	0	0	0	0	0	0	0	0	0	0	0	0	0	0	0	0	0	0	0	0	0	0	0	0	0	0	0	0	0	0
CHPF2	0	0	0	0	0	0	0	0	0	0	0	0	0	0	0	0	0	0	0	0	0	1	0	0	0	0	0	0	0	0	0	0	0	0	0	0	0	0	0	0	0	0	0	0	0	0	0	0	0
LRRC7	0	0	0	0	0	0	213	0	0	0	0	0	0	0	0	0	0	0	0	0	0	0	0	0	0	0	0	0	0	0	0	0	0	0	0	0	0	0	0	0	0	0	0	0	0	0	0	0	0
FUT8	0	0	0	0	0	0	0	0	0	0	0	0	0	0	0	0	0	0	0	0	0	0	0	0	0	0	0	0	0	0	0	0	0	0	0	0	0	0	0	0	0	0	0	0	0	0	0	0	0
UBA6	0	0	0	0	0	0	0	0	0	0	0	0	0	0	0	0	0	0	0	0	0	0	0	0	0	0	0	0	0	0	0	0	0	0	0	0	0	0	0	0	0	0	0	0	0	0	0	0	0
GAB2	1199	0	0	0	0	0	0	0	0	0	0	0	0	0	0	0	0	0	0	0	0	0	0	0	0	0	0	0	19	0	0	0	0	0	0	46	602	0	0	0	0	0	0	0	1246	0	0	0	0
ATP6V0A1	0	0	0	0	0	0	0	0	0	0	0	0	0	0	0	0	0	0	0	0	0	0	0	0	0	0	0	0	0	0	0	4	0	0	0	0	0	0	0	0	0	0	0	0	0	0	0	0	0
PIAS1	2595	1234	3412	5753	1101	8371	386	3602	861	3033	23	0	0	10000	0	23	9937	0	267	0	27	9981	7137	317	116	0	22	0	37	975	7159	0	5354	7	8010	9652	9221	0	0	51	9670	10000	0	0	876	638	8347	3131	195
SLC4A7	0	0	0	0	0	1	0	0	0	0	0	0	0	0	0	0	0	0	0	0	0	0	0	0	0	0	0	0	0	0	0	9989	0	0	0	0	0	0	0	0	0	0	0	0	0	0	0	0	0
APBA2	0	0	0	0	0	5	0	0	0	0	0	0	0	0	0	0	60	0	0	0	0	0	0	0	0	0	0	0	0	0	0	0	0	0	0	0	0	0	0	0	0	0	0	0	0	0	0	0	0
MAP2K3	0	0	0	0	0	0	0	0	0	0	0	0	0	0	0	0	0	0	0	0	0	0	0	0	0	0	0	0	0	0	0	0	0	0	0	0	0	0	0	0	0	0	0	0	0	0	0	0	0
EFCAB1	0	0	0	0	0	0	0	0	0	0	0	0	0	0	0	0	0	0	0	0	0	0	0	0	0	0	0	0	0	0	0	0	0	0	0	0	0	0	0	0	0	0	0	0	0	0	0	0	0
TMSB10	3623	9239	0	142	0	0	0	2	0	255	0	0	0	0	0	1015	32	0	0	0	0	7270	0	0	0	0	0	0	2	0	120	9996	419	0	1248	2	15	0	2	129	1	7003	0	0	0	0	12	0	1
ASTE1	0	0	0	0	0	0	0	0	0	0	0	0	0	0	0	0	0	0	0	0	0	0	0	0	0	0	0	0	0	0	0	0	0	0	0	0	0	0	0	0	0	0	0	0	0	0	0	0	0
RNF19A	0	0	0	0	0	0	0	0	0	0	0	0	0	0	0	0	0	0	0	0	0	0	0	0	0	0	0	0	0	0	0	0	0	0	0	0	0	0	0	0	0	0	0	0	0	0	0	0	0
PEX3	0	0	0	0	0	0	0	0	0	0	0	0	0	0	0	0	0	0	11	0	0	10	0	0	0	0	0	0	0	1	6	0	8	0	0	0	1	0	0	0	0	0	0	0	0	0	0	0	0
GABARAPL2	0	0	0	0	0	0	0	0	0	0	0	0	0	0	0	0	0	0	0	0	0	0	0	0	0	0	0	0	0	0	0	0	0	0	0	0	0	0	0	0	0	0	0	0	0	0	0	0	0
MYOC	0	0	0	0	0	0	0	0	0	0	0	0	0	0	0	0	0	0	0	0	0	0	0	0	0	0	0	0	0	0	0	0	0	0	0	0	0	0	0	0	0	0	0	0	0	0	0	0	0
SH3YL1	0	0	0	0	0	1	0	0	0	0	0	0	0	0	0	0	0	0	0	0	0	0	0	0	0	0	0	0	0	0	0	0	0	0	0	0	0	0	0	0	0	0	0	0	0	0	0	0	0
FAM136A	0	0	0	0	0	0	0	0	0	0	0	3	1	0	0	0	0	0	0	0	0	0	0	0	0	0	0	0	0	0	0	0	0	0	0	0	0	0	0	0	0	0	0	0	0	0	0	0	0
VCL	1578	0	0	0	0	0	0	4	0	2122	0	0	0	0	0	6173	2	0	0	0	0	101	0	0	0	0	0	0	0	0	8131	7839	0	0	7169	0	0	0	0	0	0	0	0	0	0	0	1	0	52
DEPDC1B	0	0	0	0	0	0	0	0	0	0	0	0	0	0	0	0	0	0	0	0	0	0	0	0	0	0	0	0	0	0	0	0	0	0	0	0	0	0	0	0	0	0	0	0	0	0	0	0	0
DAPK2	0	0	0	0	0	0	0	0	0	0	0	0	0	0	0	0	0	0	0	0	0	0	0	0	0	0	0	0	0	0	0	0	0	0	0	0	0	0	0	0	0	0	0	0	0	0	0	0	0
NSMAF	1	0	8	5	159	10000	141	0	0	0	191	0	3569	9988	0	0	9221	0	0	0	0	45	9970	9008	8831	0	0	5	5	320	8	0	0	678	0	111	9280	0	0	0	9946	57	0	0	7081	0	380	511	0
ADSS	0	0	0	0	0	0	0	0	0	0	0	0	0	0	0	0	0	0	0	0	0	0	0	0	0	0	0	0	0	0	0	0	0	0	0	0	0	0	0	0	0	0	0	0	0	0	0	0	0
STAP1	7713	9998	2579	9980	1	6735	1	9894	9975	9740	9977	2	4093	4229	0	9014	9918	0	10000	0	9967	10000	9908	10000	2502	39	0	59	9812	9959	10000	0	9978	0	10000	10000	10000	0	0	10000	9997	9999	0	314	10000	10000	10000	9994	10000
TIMP2	10000	10000	10000	10000	10000	8727	9668	10000	9958	10000	9901	1283	10000	9999	4139	9962	9997	7	10000	0	2999	10000	10000	10000	9422	6163	9162	5129	8833	10000	10000	0	10000	0	10000	10000	9978	0	35	9996	10000	10000	0	272	1112	10000	10000	10000	10000
RFC1	363	1796	3998	200	1268	1289	0	1543	1	15	274	2126	49	10000	0	15	40	0	118	0	0	9131	7696	3021	2874	1	38	0	16	2485	767	0	151	0	9984	53	41	0	0	301	9768	5470	0	0	0	4402	1314	2918	126
TBC1D23	0	0	0	0	0	0	0	0	0	0	0	0	0	0	0	0	0	0	0	0	0	0	0	0	0	0	0	0	0	0	0	0	0	0	0	0	0	0	0	0	0	0	0	0	0	0	0	0	0
CUL3	0	1	0	0	0	0	0	1	0	14	0	0	25	139	0	215	7	0	0	0	0	20	0	0	0	0	31	0	0	0	0	0	0	0	9276	0	0	0	2	0	0	6441	0	0	0	8	289	86	1837
MYOM2	9321	14	2659	24	9382	893	100	283	3	9894	0	0	0	9864	0	5781	9440	0	3677	0	90	396	5446	212	10	0	6937	0	1096	1	4663	0	59	0	5083	0	0	0	0	0	204	7484	0	0	0	7408	324	0	8224
CYP46A1	0	0	0	0	0	0	0	0	0	0	0	0	0	0	0	0	0	0	0	0	0	0	0	0	0	0	0	0	0	0	0	0	0	0	0	0	0	0	0	0	0	0	0	0	0	0	0	0	0
ZZZ3	0	0	0	0	0	0	0	0	0	0	0	0	0	0	0	0	0	0	0	0	0	0	0	0	0	0	0	0	0	0	0	0	0	0	0	0	0	0	0	0	0	0	0	0	0	0	0	130	0
SLC18A1	0	0	0	0	0	0	0	0	0	0	0	0	0	0	0	0	0	0	0	0	0	0	0	0	0	0	0	0	0	0	0	0	0	0	0	0	0	0	0	0	0	0	0	0	0	0	0	0	0
USP2	0	0	0	0	0	0	0	0	0	0	0	0	0	0	0	0	0	0	0	0	0	0	0	0	0	0	0	0	0	0	0	0	0	0	0	0	0	0	0	0	0	0	0	0	0	0	0	0	0
CASR	0	0	0	0	0	0	0	0	0	0	0	0	0	0	0	0	0	0	0	0	0	0	0	0	0	0	0	0	0	0	0	0	0	0	0	0	0	0	0	0	0	0	0	0	0	0	0	0	0
TUBG2	8429	9969	6202	250	4	46	957	0	245	9997	73	0	37	0	137	0	6068	0	715	0	0	7789	9867	182	447	0	1	1375	567	8400	2452	0	3	0	9996	10000	10000	6661	10000	1414	10000	10000	0	56	10000	9658	10000	9785	1835
FLT4	3172	742	41	1238	0	0	28	0	13	4338	0	0	15	0	0	1	564	0	9	658	0	2	1	1051	18	0	1354	0	64	350	50	0	0	0	420	112	8	0	38	5	511	1263	0	0	441	39	946	25	2531
NSUN2	0	0	0	0	0	0	0	0	0	0	0	0	0	0	0	0	0	0	0	0	0	0	0	0	0	0	0	0	0	0	0	0	0	0	0	0	0	0	0	0	0	0	0	0	0	0	0	0	0
FBXO42	644	0	0	2	0	0	0	72	0	681	0	0	0	0	0	1145	54	0	0	0	0	0	0	0	0	0	78	0	0	0	255	12	0	0	7192	4	0	0	0	0	1	7	0	0	0	98	0	0	12
MFAP3	0	0	0	0	0	0	0	0	0	0	0	0	0	0	0	0	0	0	0	0	0	0	0	0	0	0	0	0	0	0	0	0	0	0	0	0	0	0	0	0	0	0	0	0	0	0	0	0	0
MRI1	0	0	0	0	0	0	0	0	0	0	0	0	0	0	0	0	0	0	0	0	0	0	0	0	0	0	0	0	0	0	0	0	0	0	0	0	0	0	0	0	0	0	0	0	0	0	0	0	0
METTL1	0	0	0	0	0	0	0	0	0	0	0	0	0	40	0	36	5	0	0	0	0	2104	0	0	0	0	0	0	0	0	1	0	11	0	0	2	0	0	0	0	0	1	0	0	0	0	0	2	0
AGA	0	0	0	0	0	0	0	0	0	0	0	0	0	0	0	0	0	0	0	0	0	0	0	0	0	0	0	0	0	0	0	0	0	0	0	0	0	0	0	0	0	0	0	0	0	0	0	0	0
PI4K2B	4475	4636	94	202	0	0	2	0	421	10000	360	0	1	14	0	136	15	0	264	0	1	9921	33	30	0	0	0	56	0	5	306	0	9899	0	4221	0	0	0	0	4	8235	7088	0	0	0	9260	8213	90	17
BOD1L1	3	105	7007	51	2281	9958	200	3616	96	0	398	0	0	9994	0	0	11	0	3	0	0	1708	84	3	1223	2	0	0	0	300	491	0	2027	0	5560	15	6	0	0	1	3542	68	0	0	4	2592	3867	6116	1
MAT2B	0	0	0	0	0	0	0	0	0	0	6	0	0	0	0	0	0	0	0	0	0	0	0	0	0	0	0	5197	0	0	0	4367	0	0	0	0	0	0	0	0	0	0	0	0	0	0	0	0	0
TLL1	0	0	0	0	0	0	0	0	0	0	0	0	0	0	0	0	0	0	0	0	0	0	0	0	0	0	0	0	0	0	0	0	0	0	0	0	0	0	0	0	0	0	0	0	0	0	0	0	0
EDC4	845	140	519	6	96	20	12	1	0	544	8	0	774	180	0	0	994	0	12	5	0	35	94	2059	9990	1	91	1	304	4138	888	0	19	0	18	12	335	0	15	3898	1050	1152	0	0	90	101	145	130	78
TRIO	10000	10000	1136	10000	3823	6110	100	7479	9911	10000	9654	39	7338	9418	721	10000	10000	8257	5193	0	3860	10000	9398	4655	2895	0	9471	6417	9666	10000	10000	9068	10000	2	10000	6044	8744	114	9982	8709	9957	10000	0	0	10000	10000	3423	9964	10000
VCAN	0	0	0	0	0	0	0	0	0	0	0	0	0	0	0	1	0	0	0	0	0	0	0	0	0	0	0	0	0	0	0	0	0	0	0	0	0	0	0	0	0	0	0	0	0	0	0	0	0
CLEC16A	0	693	0	7	0	0	2664	0	0	8	0	0	0	0	0	0	97	0	21	0	0	44	10	1	0	0	4	0	0	19	49	0	19	0	1	1	16	0	0	8580	0	59	0	0	2	3	54	0	0
MSR1	0	0	0	0	0	0	0	0	0	0	0	0	0	0	0	0	0	0	0	0	0	0	0	0	0	0	0	0	0	0	0	0	0	0	0	0	0	0	0	0	0	0	0	0	0	0	0	0	0
CDH1	0	0	0	0	8	9986	0	0	0	0	0	0	0	9653	0	0	0	0	0	0	0	0	21	3137	2	0	0	0	0	0	0	0	0	81	267	51	3687	0	0	0	6	0	0	0	0	0	0	62	0
SKIV2L2	2	0	0	0	0	0	0	0	0	0	0	0	0	0	0	0	0	0	0	0	0	0	0	0	0	0	0	0	0	18	0	0	0	0	630	0	0	0	0	0	0	0	0	0	0	0	2	0	0
DNAH5	0	0	0	0	0	0	0	0	0	0	0	0	0	0	0	0	0	0	0	0	0	0	0	0	0	0	0	0	0	0	0	0	0	0	0	0	0	0	0	0	0	0	0	0	0	0	0	0	1
ZFYVE16	0	0	0	0	0	0	0	0	0	0	0	0	0	0	0	0	0	0	0	0	0	0	0	0	0	0	0	0	0	0	0	0	0	0	0	0	0	0	0	0	0	0	0	0	0	0	0	0	0
FAM65A	4656	9982	45	1139	0	0	17	69	36	10000	853	0	3110	1883	0	2789	105	1	0	0	3	6342	108	0	0	0	327	45	135	4631	9264	1	2	0	9851	0	0	0	1	943	0	174	0	0	0	9270	1954	0	721
C6	0	0	0	0	0	0	0	0	0	0	0	0	0	0	0	0	0	0	0	0	0	0	0	0	0	0	0	0	0	0	0	0	0	0	0	0	0	0	0	0	0	0	0	0	0	0	0	0	0
RAI14	10000	10000	10000	10000	9832	9934	9990	10000	6376	10000	187	397	10000	10000	210	10000	10000	1	10000	0	9026	10000	10000	10000	10000	82	10000	16	9999	10000	10000	0	10000	0	10000	9998	10000	0	8483	9884	10000	10000	0	285	10000	10000	10000	10000	10000
SOX30	0	0	0	0	0	0	0	0	0	0	0	0	0	0	0	0	0	0	0	0	0	0	0	0	0	0	0	0	0	0	0	0	0	0	0	0	0	0	0	0	0	0	0	0	0	0	0	0	0
PNKP	0	0	0	4	0	310	0	0	0	0	0	0	0	0	0	0	32	0	0	0	0	0	0	0	0	0	0	0	0	0	5	0	0	0	0	0	0	0	0	0	0	0	0	0	0	0	0	169	0
BEST2	0	0	0	0	0	0	0	0	0	0	0	0	0	0	0	0	0	0	0	0	0	0	0	0	0	0	0	0	0	0	0	0	0	0	0	0	0	0	0	0	0	0	0	0	0	0	0	0	0
PHLPP2	0	0	0	0	0	0	0	0	0	0	0	0	0	0	0	0	0	0	0	0	0	0	0	0	0	0	0	0	0	0	0	0	0	0	0	0	0	0	0	0	0	0	0	0	0	0	0	0	0
SPDL1	0	0	0	0	0	0	0	0	0	0	0	0	0	0	0	0	0	0	0	0	0	0	0	0	0	0	0	0	0	0	0	0	0	0	0	0	0	0	0	0	0	0	0	0	0	0	0	0	0
STAU2	0	0	1	0	0	0	0	0	0	0	0	0	0	0	0	0	0	0	0	0	0	0	6	0	0	0	0	0	0	0	0	0	0	0	1	0	0	0	0	0	0	0	1	0	0	0	0	0	0
PQLC2	0	0	0	0	0	0	0	0	0	0	0	0	0	0	0	0	0	0	0	0	0	0	0	0	0	0	0	0	0	0	0	0	0	0	0	0	0	0	0	0	0	0	0	0	0	0	0	0	0
CTNS	0	0	0	0	0	0	0	0	0	0	0	0	0	0	0	0	0	0	0	0	0	0	0	0	0	0	0	0	0	0	0	0	0	0	0	0	0	0	0	0	0	0	0	0	0	0	0	0	0
RTN4R	0	0	0	0	0	0	0	0	0	0	0	0	0	0	0	0	0	0	0	0	0	0	0	0	0	0	0	0	0	0	0	0	0	0	0	0	0	0	0	0	0	0	0	0	0	0	0	0	0
PHF23	0	0	0	0	0	0	0	0	0	0	0	0	0	0	0	0	0	0	0	0	0	0	0	0	0	0	0	0	0	0	0	0	0	0	0	0	0	0	0	0	0	0	0	0	0	0	0	0	0
CDH10	0	0	0	0	0	0	0	0	0	0	0	0	0	0	0	0	0	0	0	0	0	0	0	0	0	0	0	0	0	0	0	0	0	0	0	0	0	0	0	0	0	0	0	0	0	0	0	0	0
INPP4A	0	0	0	0	0	0	0	0	0	0	0	0	0	0	0	0	0	0	0	0	0	0	0	0	0	0	0	0	0	0	0	0	0	0	0	0	0	0	0	0	0	0	0	0	0	0	0	0	0
RAB27B	0	0	0	0	0	0	0	0	0	0	0	0	0	2	0	0	0	0	0	0	0	0	0	0	0	0	0	0	0	0	0	0	0	0	0	0	0	0	0	0	0	0	0	0	0	0	0	0	0
PSMA4	2	6	1839	3218	6	1048	0	5	6	788	0	0	0	508	0	0	418	0	22	0	0	6693	5994	0	12	0	1	0	1	0	2	0	3895	1	7991	4	14	0	0	0	8837	5309	422	0	0	252	3966	3497	518
MYO16	0	0	0	0	0	0	0	0	0	0	0	0	0	0	0	0	0	0	0	0	0	0	0	0	0	0	0	0	16	0	0	0	0	0	0	31	2917	0	0	0	0	0	0	0	14	0	2	0	0
LSG1	0	0	0	0	0	0	0	0	0	0	0	0	0	0	0	0	0	0	0	0	0	0	0	0	0	0	0	0	0	0	0	0	0	0	0	0	0	0	0	0	0	0	0	0	0	0	0	0	0
PARP3	0	0	0	0	0	0	0	0	0	0	0	0	0	0	0	0	0	0	0	0	0	0	0	0	0	0	0	0	0	0	0	9887	0	0	0	0	0	0	0	0	0	0	0	0	0	0	0	0	0
TNC	0	8	0	0	0	0	0	0	0	5	0	0	0	0	0	0	0	0	0	0	0	0	0	0	0	0	0	0	0	0	0	132	0	0	0	0	0	0	0	0	0	0	0	0	0	0	0	0	0
THAP3	0	0	0	0	0	149	0	0	0	0	0	0	0	2	0	0	0	0	0	0	0	0	0	0	0	0	0	0	0	0	1	0	0	0	0	0	0	0	0	76	0	0	0	0	0	0	0	4	0
FAM65C	0	0	0	0	0	0	0	0	0	0	0	0	0	0	0	0	0	0	0	0	0	0	0	0	0	0	0	0	0	0	0	0	0	0	0	0	0	0	0	0	0	0	0	0	0	0	0	0	0
TDP1	12	1258	36	261	0	1	1	5	0	1350	96	13	1	5	0	4121	287	9	2	0	1	9997	6	5072	162	0	471	19	0	9970	8137	0	7195	0	196	1	1	0	0	6144	11	103	0	0	0	32	41	0	0
AIFM2	0	0	12	0	0	0	0	0	0	0	1	0	0	0	0	0	0	0	1	0	7	0	0	0	0	5	0	0	0	0	0	0	0	0	0	0	0	0	0	0	0	0	0	0	0	0	0	0	0
C2orf83	0	0	0	0	0	0	0	0	0	0	0	0	0	0	0	0	0	0	0	0	0	0	0	0	0	0	0	0	0	0	0	0	0	0	0	0	0	0	0	0	0	0	0	0	0	0	0	0	0
SPATA7	0	0	0	0	0	0	0	0	0	0	0	0	0	0	0	0	0	0	0	0	0	0	0	0	0	0	0	0	0	0	0	0	0	0	0	0	0	0	0	0	0	0	0	0	0	0	0	0	0
MED17	0	0	0	0	0	0	0	3	0	0	0	0	0	0	0	0	0	0	0	0	0	0	0	0	0	0	0	0	0	0	0	0	0	0	0	0	0	0	0	0	0	0	0	0	0	0	0	0	0
RETSAT	0	0	0	0	0	1163	0	0	0	0	0	0	0	9626	0	4	0	0	1	0	0	96	9	6	0	0	0	0	0	0	168	0	5	0	4927	0	0	0	0	0	0	0	0	0	0	0	0	1	0
CAPG	0	0	0	0	0	0	0	3	0	0	0	0	0	0	0	0	0	0	0	0	0	0	0	0	0	0	0	0	0	0	0	0	0	0	6275	0	0	0	0	0	0	0	0	0	0	0	0	0	0
AP2S1	0	1031	0	0	0	0	0	1	0	0	0	0	0	0	0	0	34	0	0	0	0	3	0	0	0	0	0	1	0	0	0	0	0	0	2	0	0	0	0	0	0	0	0	0	0	0	297	0	0
USH2A	0	0	0	0	0	0	0	0	0	0	0	0	0	0	0	0	0	0	0	0	0	0	0	0	0	0	0	0	0	0	0	0	0	0	0	0	0	0	0	0	0	0	0	0	0	0	0	0	0
ZPBP	17	39	0	0	0	0	4709	53	0	0	0	0	0	1	0	0	62	0	31	0	0	25	0	7	240	0	0	0	3	5	149	0	0	0	555	0	0	0	0	78	15	831	0	0	0	15	0	14	0
TG	0	0	0	0	0	0	0	0	0	0	0	0	0	0	0	0	0	0	0	0	0	0	0	0	0	0	0	0	0	0	0	0	0	0	0	0	0	0	0	0	0	0	0	0	0	0	0	0	0
ADAM28	0	0	0	0	0	0	0	0	0	0	0	0	0	0	0	0	0	0	0	0	0	0	0	0	0	0	0	0	0	0	0	0	0	0	0	0	0	0	0	0	0	0	0	0	0	0	0	0	0
BARX2	0	0	0	0	0	0	0	0	0	0	0	0	0	0	0	0	0	0	0	0	0	0	0	0	0	0	0	0	0	0	0	0	0	0	0	0	0	0	0	0	0	0	0	0	0	0	0	0	0
DCUN1D1	0	0	0	0	0	0	0	0	0	0	0	0	0	0	0	0	0	0	0	0	0	0	0	0	0	0	0	0	0	0	0	0	0	0	0	0	0	0	0	0	0	0	0	0	0	0	0	0	0
PHF15	0	0	0	0	0	0	0	0	0	0	0	0	0	0	0	0	0	0	0	0	0	0	0	0	0	0	0	0	0	0	0	0	0	0	0	0	0	0	0	0	0	0	0	0	0	0	0	0	0
ZIC2	0	0	0	0	0	0	0	0	0	0	0	0	0	0	0	0	0	0	0	0	0	0	0	0	0	0	0	0	0	0	0	0	0	0	0	0	0	0	0	0	0	0	0	0	0	0	0	0	0
LCP2	10000	10000	9999	10000	5270	10000	9930	9161	7474	10000	10000	4	10000	9999	7830	7576	10000	0	9939	1	581	9951	10000	10000	9981	23	9984	9997	10000	10000	9529	0	6438	9868	10000	10000	10000	10000	10000	10000	10000	10000	5976	9715	10000	10000	10000	9217	9620
TRIT1	0	0	0	0	0	0	0	0	0	0	0	5740	0	0	0	0	0	0	0	0	0	0	0	0	0	0	0	0	0	0	0	0	0	0	0	0	0	0	0	0	0	0	0	0	0	0	0	0	0
ADRB1	0	13	0	0	0	0	0	0	0	2421	0	0	0	0	0	4	1	0	0	0	1	0	0	0	0	0	0	1	0	54	0	0	0	0	0	0	0	0	4354	0	0	248	1437	0	0	230	0	0	677
GUCA2B	0	0	0	0	0	0	0	0	0	0	0	0	0	0	0	0	0	0	0	0	0	0	0	0	0	0	0	0	0	0	0	0	0	0	0	0	0	0	0	0	0	0	0	0	0	0	0	0	0
CUL7	0	0	0	0	0	0	0	0	0	0	0	0	0	0	0	0	0	0	0	0	0	0	0	0	0	0	0	0	0	0	0	0	0	0	0	0	0	0	0	0	0	0	0	0	0	0	0	0	0
CTNNA1	10000	10000	4306	10000	8444	10000	21	8658	100	10000	10	517	130	10000	0	9990	9932	0	9996	0	0	9991	10000	9945	6070	1	3140	0	9993	3465	10000	0	9996	0	10000	9451	10000	0	0	10000	10000	10000	0	211	5522	10000	9561	10000	10000
PHKA2	0	15	0	0	0	0	0	0	0	0	0	0	0	1257	0	0	1	0	0	0	0	0	0	8	0	0	0	0	0	0	0	0	0	0	0	0	0	0	0	0	0	0	0	0	0	0	0	0	0
CNTLN	0	0	0	0	0	2	1	0	0	0	0	0	0	0	0	0	0	0	0	0	0	0	0	0	0	0	0	0	0	0	0	0	0	0	0	0	0	0	0	0	0	0	0	0	0	0	0	0	0
EPHA3	0	0	0	0	0	0	0	0	0	0	0	0	0	0	0	0	0	0	0	0	0	0	0	0	0	0	0	0	0	0	0	0	0	0	0	0	0	0	0	0	0	0	0	0	0	0	0	0	0
HSPA5	9997	73	9267	2935	8240	7239	47	0	0	9939	298	5389	10000	9196	140	245	9978	0	9146	0	0	6	7241	9720	215	0	9916	0	501	155	8221	0	0	0	9849	338	820	0	0	774	370	9414	0	0	3	2684	8284	0	3542
DSG2	666	0	21	6	8793	9977	38	275	0	0	0	835	0	9893	0	2	10000	0	10000	0	0	6	353	9997	3315	0	296	0	8883	6847	4860	0	0	0	9978	836	9880	0	0	82	332	9937	0	0	0	3408	122	7800	3515
GEMIN8	0	0	0	0	0	0	0	0	0	0	0	0	0	0	0	0	0	0	0	0	0	0	0	0	0	0	0	0	0	0	0	0	0	0	0	0	0	0	0	0	0	0	0	0	0	0	0	0	0
OFD1	13	9797	1	133	0	0	0	155	5992	3061	9079	0	0	22	0	376	1	0	0	0	4036	9307	0	271	0	0	0	24	0	4	805	10	3060	0	6322	250	129	0	1165	0	7	1739	0	0	7103	9813	7017	0	15
GPM6B	0	0	0	0	0	0	0	0	0	0	0	0	0	0	0	0	0	0	0	0	0	0	0	0	0	0	0	0	0	0	0	0	0	0	0	0	0	0	0	0	0	0	0	0	0	0	0	0	0
MAGEC2	0	0	0	0	0	0	0	0	0	0	0	0	0	0	0	0	0	0	0	0	0	0	0	0	0	0	0	0	0	0	0	0	0	0	0	0	0	0	0	0	0	0	0	0	0	0	0	0	0
PREX2	0	0	0	0	0	0	0	0	0	0	0	0	0	0	0	0	0	0	0	0	0	0	0	0	0	0	0	0	0	0	0	0	0	0	0	0	0	0	0	0	0	0	0	0	0	0	0	0	0
WDR37	0	290	0	7	0	12	0	0	0	0	0	0	32	1	0	14	271	0	0	0	0	1205	0	60	2	0	0	0	0	541	0	0	11	0	0	1058	433	12	0	3	335	4810	0	0	25	0	1	4	0
YTHDC2	24	7644	7598	504	0	123	0	44	132	1	14	0	217	30	0	0	2456	0	45	0	0	370	8	8	29	4	0	0	74	1176	9	0	0	0	1116	93	1056	0	0	0	1234	5350	0	1428	270	8854	1009	4482	3996
CTPS2	0	0	0	0	0	0	0	0	0	0	0	0	36	0	0	0	1	0	0	0	0	0	0	41	135	0	0	0	0	0	0	0	0	0	0	0	0	0	0	0	2	5	0	0	0	0	0	0	0
ATP6V1H	0	0	0	0	0	0	0	0	0	0	0	0	0	0	0	0	0	0	0	0	0	0	0	0	0	0	0	0	0	0	0	0	0	0	0	0	0	0	0	0	0	0	0	0	0	0	0	0	0
POLR2B	542	21	62	0	1	866	71	21	0	170	0	0	0	738	0	0	185	0	5	0	0	1	1	10	10	0	9057	0	1526	0	58	0	0	0	6529	7	1	0	0	1	2	1	0	0	27	1040	239	16	195
FAM214A	6411	9972	1041	106	0	0	0	163	8320	10000	0	0	0	0	3	1120	55	0	6	0	8333	9931	1	14	0	0	0	1743	65	275	30	0	9975	0	2	6560	82	0	0	0	51	8637	0	0	31	9294	25	0	151
TPR	0	1	165	0	3	0	0	0	0	0	0	0	0	145	0	0	0	0	0	0	0	0	0	0	0	0	0	0	0	0	0	0	0	0	153	0	0	0	0	0	0	0	0	0	0	0	12	0	0
CP	0	0	0	0	0	0	0	0	0	0	0	0	0	0	0	0	0	0	0	0	0	0	0	0	0	0	0	0	0	0	0	0	0	0	0	0	0	0	0	0	0	0	0	0	0	0	0	0	0
KIAA0556	0	0	0	0	0	0	0	0	0	0	0	0	0	0	0	0	0	0	0	0	0	0	0	0	0	0	0	0	0	0	0	0	0	0	0	0	0	0	0	0	0	0	0	0	0	0	0	1	0
DTNBP1	10000	10000	10000	10000	10000	10000	10000	10000	10000	10000	10000	8870	9953	10000	171	10000	10000	0	10000	1017	9370	10000	10000	10000	10000	1766	10000	403	10000	10000	10000	1	10000	0	10000	10000	10000	0	9073	10000	10000	10000	0	491	9999	10000	9996	9998	10000
ANO2	0	0	0	0	0	0	0	0	0	0	0	0	0	0	0	0	0	0	0	0	0	0	0	0	0	0	0	0	0	0	0	0	0	0	0	0	0	0	0	0	0	0	0	0	0	0	0	0	0
C12orf4	0	0	0	0	0	0	0	0	0	0	0	0	0	0	0	0	0	0	0	0	0	0	0	0	0	0	0	0	0	0	0	0	0	0	0	0	0	0	0	0	0	0	0	0	0	0	0	0	0
SCML1	3476	10000	8434	7963	15	1000	3	425	9843	9999	3828	0	495	2119	5096	8718	8662	0	5703	0	5064	10000	9871	1260	6434	0	0	9998	9770	3100	9855	0	10000	0	7239	7305	9987	2	5218	1350	10000	9672	5	0	6267	9991	9987	2039	9549
WWC3	0	0	0	0	0	0	0	0	0	0	0	0	0	0	0	0	0	0	0	0	0	0	0	0	0	0	0	0	0	0	0	0	0	0	0	0	0	0	0	0	0	0	0	0	0	0	0	0	0
ARHGAP6	0	0	0	0	0	0	0	0	0	0	0	0	0	0	0	0	0	0	0	0	0	0	0	0	0	0	0	0	0	0	0	0	0	0	0	0	0	0	0	0	0	0	0	0	0	0	0	0	0
FAM184B	0	0	0	0	0	0	0	0	0	0	0	0	0	0	0	0	0	0	0	0	0	0	0	0	0	0	0	0	0	0	0	0	0	0	0	0	0	0	0	0	0	0	0	0	0	0	0	0	0
MAP4	3312	624	0	3	0	0	0	0	0	9507	0	0	0	0	0	21	0	0	0	0	0	185	0	0	0	0	0	0	0	0	0	9307	0	0	0	0	0	0	0	0	0	0	0	0	0	0	0	0	0
GOPC	0	0	0	0	0	7	0	0	0	0	0	0	0	168	0	0	0	0	0	0	0	0	0	0	0	0	0	0	0	0	0	0	0	0	0	0	0	0	0	0	0	0	0	0	0	0	0	0	0
ROS1	0	0	0	0	0	0	0	0	0	0	0	0	0	0	0	0	0	0	0	0	0	0	0	0	0	0	0	0	0	0	0	0	0	0	0	0	0	0	0	0	0	0	0	0	0	0	0	0	0
USP28	0	0	0	0	0	0	0	0	0	0	0	0	0	0	0	0	0	0	0	0	0	0	0	0	0	0	0	0	0	0	0	0	8	0	0	0	0	0	0	0	0	0	0	0	0	0	0	0	0
HDAC9	0	0	0	0	0	0	0	0	0	0	0	0	0	0	0	0	0	0	0	0	0	0	0	0	0	0	0	0	0	0	0	0	0	0	0	0	0	0	0	0	0	0	0	0	0	0	0	0	0
TSPAN17	10000	10000	10000	10000	9942	10000	1429	9540	4555	10000	4848	19	10000	10000	0	9997	10000	0	10000	0	413	10000	10000	10000	10000	9269	9877	124	10000	10000	10000	0	10000	0	10000	10000	10000	1068	9593	10000	10000	10000	6	3043	10000	10000	10000	10000	10000
NOP16	0	0	0	0	0	0	0	0	0	0	0	0	0	0	0	0	0	0	0	0	0	0	0	0	0	0	0	0	0	0	0	0	0	0	0	0	0	0	0	0	0	0	0	0	0	0	0	0	0
CC2D2A	1	1	13	2	0	0	2	1	0	3601	4	0	0	0	0	5	2	0	0	0	0	6479	29	96	0	0	0	1588	0	1	228	0	2073	0	3	0	0	0	0	0	0	31	0	0	0	0	0	17	0
RRM2B	0	0	0	0	0	0	0	0	0	0	0	0	0	0	0	0	0	0	0	0	0	0	0	0	0	0	0	0	0	0	0	0	0	0	0	0	0	0	0	0	0	0	0	0	0	0	0	0	0
ZNF800	838	5447	5	4484	5	9888	9543	5924	5	1461	437	0	406	0	1	717	662	0	91	0	0	8539	33	4305	995	0	12	0	0	125	9217	1080	1781	0	9599	4880	6557	0	0	72	34	8369	0	0	10000	9869	2203	6673	626
TNFRSF17	3732	10000	47	2527	0	22	0	3	3	179	0	1	0	0	0	25	1030	0	5317	0	0	9998	342	7319	6823	0	11	0	355	0	4708	339	7177	0	3461	9998	10000	0	0	4515	9995	7412	0	6	3059	9969	8100	3015	1131
SNX29	0	0	0	0	0	1	0	0	0	0	2	0	0	0	0	0	0	0	1689	0	0	0	2	1	0	0	0	0	2	0	0	0	0	0	0	681	226	0	0	0	573	0	0	0	0	541	0	0	0
LMO3	5	0	0	0	0	0	0	0	0	0	0	0	0	0	0	0	0	0	0	0	0	0	0	0	0	0	0	0	0	0	0	0	0	0	0	0	0	0	0	0	0	0	0	0	0	0	0	0	0
MRPS10	0	0	0	0	0	0	0	0	0	0	0	0	0	0	0	0	0	0	0	0	0	0	0	0	0	0	0	0	0	0	0	0	0	0	0	0	0	0	0	0	0	0	0	0	0	0	0	0	0
GUCA1A	0	0	0	0	0	0	0	0	0	0	0	0	0	0	0	0	0	0	0	0	0	0	0	0	0	0	0	0	0	0	0	0	0	0	0	0	0	0	0	0	0	0	0	0	0	0	0	0	0
RSF1	0	0	0	0	0	0	0	0	0	0	0	0	0	0	0	0	0	0	0	0	0	0	0	0	0	0	0	0	0	0	0	0	0	0	0	0	0	0	0	0	0	0	0	0	0	0	0	0	0
VPS13D	0	0	0	0	0	0	0	0	0	0	0	0	0	0	0	0	0	0	0	0	0	0	0	0	0	0	0	0	0	0	0	0	0	0	0	0	0	0	0	0	0	0	0	0	0	0	0	0	0
CELF2	10000	9999	10000	10000	9563	10000	9745	2556	6366	9999	10000	291	9987	10000	2	9684	10000	0	10000	1999	1	10000	10000	10000	10000	14	9678	3937	10000	9999	10000	0	5284	50	10000	9997	10000	1531	9519	10000	10000	10000	6	196	10000	10000	10000	10000	9139
FAM120A	0	0	0	0	0	0	0	0	0	0	0	0	0	0	0	0	0	0	0	0	0	0	0	0	0	0	0	0	0	0	0	0	0	0	0	0	0	0	0	0	0	0	0	0	0	0	0	0	1
R3HDM1	10000	7369	9975	9422	9397	10000	9981	1146	3	10000	3289	4	3750	10000	0	9941	9991	0	9844	0	0	10000	9998	10000	9980	0	10000	0	9980	8142	9999	0	945	0	10000	9105	10000	0	31	10000	10000	10000	0	44	7031	10000	9994	10000	10000
COL9A2	0	0	0	0	0	0	0	0	0	0	0	0	0	0	0	0	0	0	0	0	0	0	0	0	0	0	0	0	0	0	0	110	0	0	0	0	0	0	0	0	0	0	0	0	0	0	0	0	0
KITLG	0	0	0	0	0	0	0	0	0	0	0	0	0	0	0	0	0	0	0	0	0	0	0	0	0	0	0	0	0	0	0	0	0	0	0	0	0	0	0	0	0	0	0	0	0	0	0	0	0
ERCC8	4	0	1	0	19	8	0	0	0	0	0	0	0	1191	0	0	0	0	0	0	0	0	585	0	0	0	0	0	0	0	0	0	0	0	0	0	0	0	0	0	0	0	0	0	0	0	18	0	0
ADAMTS6	0	0	0	0	0	0	0	0	0	0	0	0	0	0	0	0	0	0	0	0	0	0	0	0	0	0	0	0	0	0	0	2795	0	0	0	0	0	0	0	0	0	0	0	0	0	0	0	0	0
H6PD	0	0	0	0	0	0	0	0	0	0	0	0	0	0	0	0	0	0	0	0	0	0	0	0	0	0	0	0	0	0	0	0	0	0	0	0	0	0	0	0	0	0	0	0	0	0	0	0	0
VAMP3	9999	10000	10000	10000	4947	2320	7443	10000	9949	10000	4153	2005	10000	10000	0	10000	10000	3	10000	0	9848	10000	10000	10000	9998	62	6435	86	7241	10000	10000	0	10000	0	10000	8709	2961	0	4	2754	9340	9993	0	1	5019	10000	10000	6285	9998
PER3	0	0	0	0	0	0	0	0	0	0	0	0	0	0	0	0	0	0	0	0	0	0	0	0	0	0	0	0	0	0	0	0	0	0	0	0	0	0	0	0	0	0	0	0	0	0	0	0	0
UTS2	0	0	0	0	0	0	0	0	0	0	0	0	0	0	0	0	0	0	0	0	0	0	0	0	0	0	0	0	0	0	0	0	0	0	0	0	0	0	0	0	0	0	0	0	0	0	0	0	0
TNFRSF9	0	0	0	0	0	0	0	0	0	0	0	0	0	0	0	0	0	0	0	0	0	0	0	0	0	0	0	0	0	0	0	4	0	0	0	0	0	0	0	0	0	0	0	0	0	0	0	0	0
EPN3	0	0	0	0	0	377	0	0	0	0	0	0	0	108	0	0	0	7247	0	0	0	0	0	0	0	0	0	0	0	0	0	18	0	0	0	0	0	0	0	0	0	0	0	0	0	0	0	2	0
SRD5A2	0	0	0	0	0	0	0	0	0	0	0	0	0	0	0	0	0	0	0	0	0	0	0	0	0	0	0	0	0	0	0	0	0	0	0	0	0	0	0	0	0	0	0	0	0	0	0	0	0
LTBP1	0	0	0	0	0	0	0	0	0	0	0	0	0	0	0	0	0	0	0	0	0	0	0	0	0	0	0	0	0	0	0	0	0	0	0	0	0	0	0	0	0	0	0	0	0	0	0	0	0
ELN	0	0	0	0	0	0	0	0	0	0	0	0	0	0	0	0	0	0	0	0	0	0	0	0	0	0	0	0	0	0	0	0	0	0	1	0	0	0	0	0	0	0	0	0	0	0	0	0	0
RFC2	0	0	0	0	0	0	0	0	0	0	0	0	0	0	0	0	0	0	0	0	0	0	0	0	0	0	0	0	0	0	0	0	0	0	0	0	0	0	0	0	0	0	0	0	0	0	0	0	0
ARID1B	9989	9995	7690	9719	9986	4512	70	10000	2122	9977	0	28	447	10000	0	10000	7582	0	10000	0	8681	10000	9774	10000	2783	409	2868	0	9729	2069	10000	0	10000	0	10000	9960	9989	0	0	9781	7681	10000	0	1	4644	10000	8253	2035	8572
CLPTM1L	0	0	0	0	0	0	0	0	0	0	0	0	0	0	0	0	0	0	0	0	0	0	0	0	0	0	0	0	0	0	0	0	0	0	0	0	0	0	0	0	0	0	0	0	0	0	0	0	0
NEDD4L	10000	10000	10000	10000	10000	9980	1051	9896	7066	10000	7677	0	4839	10000	9982	3832	10000	0	9999	0	3425	10000	10000	10000	10000	2034	9929	3244	9435	9998	9999	0	10000	683	10000	7577	7034	0	747	5827	9967	8977	0	0	205	9909	9883	9929	4108
FOXP3	0	1	0	0	0	0	0	0	0	0	0	0	0	0	0	0	0	0	0	0	0	0	0	0	0	0	0	0	0	0	0	0	0	0	0	0	0	0	0	0	0	0	0	0	0	0	0	0	0
PPP1R3F	0	0	0	0	0	0	0	0	0	0	0	0	0	0	0	0	0	0	0	0	0	0	0	0	0	0	0	0	0	0	0	0	0	0	0	0	0	0	0	0	0	118	0	0	0	0	0	0	0
HEXB	9876	9636	8398	9980	3427	5291	0	2208	307	9509	9	30	1	9686	0	10000	10000	0	9999	0	64	10000	9999	9996	160	0	6	12	556	163	10000	8090	10000	0	10000	9989	9826	0	0	8287	10000	10000	18	1973	1	10000	10000	9983	9997
PTCD2	0	0	0	0	0	0	0	0	0	0	0	0	0	0	0	0	0	0	0	0	0	0	0	0	0	0	0	0	0	0	0	4	0	0	0	0	0	0	0	0	0	0	0	0	0	0	0	0	0
KIAA2022	0	0	0	0	0	0	0	0	0	0	0	0	0	0	0	0	0	0	0	0	0	0	0	0	0	0	0	0	0	0	0	0	0	0	0	0	0	0	0	0	0	0	0	0	0	0	0	0	0
JKAMP	1156	1514	0	487	4	3	0	323	0	0	0	0	4485	108	0	111	8762	0	108	0	0	1096	15	1946	1161	0	0	0	128	10000	10000	0	2	0	9999	9830	9977	5568	3	9947	6811	9933	0	0	10000	8126	9886	258	137
DKK3	250	8207	0	9	0	0	0	0	0	9935	0	0	0	0	0	540	0	12	0	0	0	0	0	0	0	0	0	43	0	1	0	17	0	0	1	0	0	0	0	0	0	0	0	0	0	0	0	0	0
ARHGEF5	1087	0	0	0	0	9995	11	0	0	0	0	2	0	1481	0	0	3	0	1286	0	0	0	22	7727	0	0	1424	0	2748	16	111	0	0	0	591	0	9	0	0	1	0	0	0	0	0	0	0	0	0
NFE2L3	154	0	0	0	0	0	0	0	0	10	0	0	0	0	0	0	0	0	0	0	0	0	0	0	0	0	0	0	0	0	0	4922	0	0	0	0	0	0	0	0	0	0	0	0	0	0	0	0	0
CCDC90A	0	0	0	0	0	0	0	0	0	0	0	0	0	0	0	0	0	0	0	0	0	0	0	0	0	0	0	0	0	0	0	0	0	0	0	0	0	0	0	0	0	0	0	0	0	0	0	0	0
LIMA1	10000	10000	7687	10000	9977	9998	943	2647	5841	10000	7281	9	260	9803	1072	10000	10000	0	10000	0	5832	10000	9999	10000	9600	7463	9996	0	10000	6164	10000	10000	5825	0	10000	10000	9999	0	7815	815	9888	10000	0	7360	10000	10000	9532	4605	10000
LETMD1	1	2	0	0	0	0	0	0	0	0	0	0	0	0	0	0	0	0	0	0	0	0	0	0	0	0	0	0	0	8	0	0	0	0	0	0	0	0	0	0	0	0	0	0	0	0	0	0	0
SLC4A8	31	0	0	0	0	2	0	0	0	0	0	0	0	0	0	0	0	0	0	0	0	0	0	0	0	0	109	0	0	0	0	0	0	0	0	0	0	0	0	0	0	0	0	0	0	0	0	0	0
LAMC3	0	0	0	0	0	0	0	0	0	0	0	0	0	0	0	0	0	0	0	0	0	0	0	0	0	0	0	0	0	0	0	0	0	0	0	0	0	0	0	0	0	0	0	0	0	0	0	0	0
PTGER3	147	0	6256	0	2640	0	0	99	6787	8247	84	0	0	178	0	8208	23	0	3654	0	122	189	0	0	0	0	35	0	0	12	5088	0	141	0	264	0	1	0	0	0	0	0	0	0	0	9154	3780	0	359
TNIP3	0	0	0	0	0	0	0	0	0	0	0	0	0	0	0	0	0	0	0	0	0	0	0	0	0	0	0	0	0	0	0	0	0	0	0	0	0	0	0	0	0	0	0	0	0	0	0	0	0
MAPK9	0	0	0	0	0	0	0	0	0	0	0	0	0	4	0	0	0	0	0	0	0	0	0	0	0	0	0	0	0	0	0	0	0	2	3928	1277	1726	9	0	0	1844	2	0	1	2750	218	2334	0	25
COL23A1	0	0	0	0	0	0	0	0	0	0	0	0	0	0	0	0	0	0	0	11	0	0	1	0	0	0	0	0	4	0	0	0	0	0	0	7	517	0	0	0	319	0	0	0	17	0	0	0	0
BCAR1	10000	10000	10000	10000	10000	10000	9362	10000	9813	10000	10000	2625	10000	10000	1	10000	10000	37	10000	0	9711	10000	10000	10000	9998	10	10000	128	10000	10000	10000	0	10000	0	10000	10000	10000	3	10000	10000	10000	10000	747	9999	10000	10000	10000	10000	10000
FAM160A2	0	0	0	0	0	0	0	0	0	0	0	0	0	0	0	0	0	0	0	0	0	0	0	0	0	0	0	0	0	0	0	0	0	0	0	0	0	1	0	0	0	0	0	0	0	0	0	0	0
HERPUD1	0	0	0	0	0	0	0	0	0	0	0	0	0	0	0	0	0	0	0	0	0	0	0	0	0	0	0	0	0	0	0	0	0	0	0	0	0	0	0	0	0	0	0	0	0	0	0	0	0
HOMER3	0	0	0	0	0	0	0	0	0	0	0	0	0	0	0	0	0	0	0	0	0	0	0	0	0	0	0	0	0	0	0	1011	0	0	10	0	0	0	0	0	0	0	0	0	0	0	0	0	0
RAD51	6154	7096	5102	9838	24	33	0	1	19	5294	218	4	8952	5149	0	0	540	2	169	0	0	144	5449	4820	3455	9	1973	384	2632	5113	2164	0	1015	0	9995	22	322	0	0	339	5195	7840	0	0	0	6620	1987	247	58
POLQ	10000	10000	9999	10000	6760	9987	796	361	1407	9999	603	111	10000	10000	6767	4745	9888	0	8638	1005	15	10000	10000	10000	10000	2507	9922	1538	10000	9998	9994	6	9983	716	10000	9965	9999	0	1552	9995	10000	10000	210	94	9872	10000	10000	10000	9974
PIK3CB	0	0	0	0	0	0	0	0	0	0	0	0	0	15	0	0	0	0	0	0	0	0	0	0	0	0	0	0	0	0	88	0	0	0	3	0	0	0	0	0	0	0	0	0	0	0	0	0	0
CYBA	0	0	0	0	0	0	0	0	0	0	0	0	0	0	0	0	0	0	0	0	0	0	0	0	0	0	0	0	0	0	0	0	0	0	0	0	0	0	0	0	0	0	0	0	0	0	0	0	0
HEBP2	0	0	0	0	0	5	0	0	0	0	0	0	0	155	0	0	131	0	0	0	0	0	0	0	0	0	0	0	242	0	0	0	0	0	3	20	178	0	0	0	1692	0	0	0	0	0	409	0	8
MPHOSPH9	3907	381	1783	21	6125	4442	9633	9	0	106	0	18	0	499	0	10	4853	0	2177	0	0	365	422	9009	7977	0	4205	0	533	168	7598	0	0	0	10000	69	219	0	0	3106	488	9768	0	22	0	2517	3847	1813	79
PLEKHA5	2613	32	0	0	0	0	0	4	0	1223	0	0	0	123	0	2140	0	0	35	0	0	8145	3	8729	1631	0	0	0	6	1141	3335	0	3116	0	4640	24	17	0	0	0	181	17	0	0	0	1176	0	364	266
PRSS8	0	0	0	0	0	6665	0	0	0	0	0	0	0	272	0	0	0	0	0	0	0	0	0	0	4	0	0	0	0	0	0	1	0	0	0	0	0	0	0	0	0	0	0	0	0	0	0	7	0
SIKE1	0	0	0	0	0	216	21	0	0	0	0	4	1	6	0	0	2	0	0	0	0	0	0	0	193	0	0	0	0	0	0	0	0	0	9383	4	6	0	0	7	5	776	0	0	0	7	7	91	7
RRP12	0	13	0	0	0	0	0	0	0	0	0	0	0	0	0	0	0	0	0	0	0	0	0	0	0	0	0	0	0	0	0	0	0	0	0	0	0	2	0	0	0	0	0	0	0	0	0	0	0
FNIP2	0	0	0	0	0	0	0	0	0	0	0	0	0	0	0	0	0	0	0	0	0	46	0	0	0	0	0	0	0	1	0	0	0	0	0	0	0	0	0	0	0	0	0	0	0	0	0	0	0
MSMO1	0	0	0	0	0	0	0	0	0	0	0	0	0	0	0	0	0	0	0	0	0	0	0	0	0	0	0	0	0	0	0	0	0	0	0	0	0	0	0	0	0	0	0	0	0	0	0	0	0
TTC17	0	0	156	0	19	0	0	0	0	0	0	0	0	13	0	0	0	0	0	0	0	0	0	0	0	0	0	0	0	0	0	0	0	0	0	0	0	0	0	0	0	0	0	0	0	0	0	0	0
ALX4	0	0	0	0	0	0	0	0	0	1	0	0	0	0	0	0	0	0	0	0	0	0	0	0	0	0	0	0	0	0	0	0	0	0	0	0	0	0	0	0	0	0	0	0	0	7	0	0	0
FSTL4	0	0	0	0	0	0	0	0	0	0	0	0	0	0	0	0	0	0	0	0	0	0	0	0	0	0	0	0	0	0	0	0	0	0	0	0	0	0	0	0	0	0	0	0	0	0	0	0	0
FOXN3	3	0	553	289	2177	664	0	0	0	452	1054	0	0	9997	0	1	504	0	55	0	0	0	601	2330	2	0	90	0	0	0	374	0	0	0	1697	191	132	0	0	2	367	2	0	0	0	365	11	257	9
METTL24	0	0	0	0	0	0	0	0	0	0	0	0	0	0	0	0	70	0	0	0	0	0	0	0	0	0	1	0	0	0	0	0	0	0	2	0	0	0	0	0	0	0	0	0	0	0	0	0	0
AKR7A2	0	0	0	0	0	0	0	0	0	0	0	0	0	0	0	0	0	0	0	0	0	0	0	0	0	0	0	0	0	0	0	0	0	0	0	0	0	0	0	0	0	0	0	0	0	0	0	0	0
MRTO4	0	0	0	0	0	0	0	0	0	0	0	0	0	0	0	0	0	0	0	0	0	0	0	0	0	0	0	0	0	0	0	0	0	0	4	0	0	0	0	0	0	0	0	0	0	0	0	0	0
NNAT	0	0	0	0	0	0	0	0	0	0	0	0	0	0	0	0	0	0	0	0	0	0	0	0	0	0	0	0	0	0	0	0	0	0	0	0	0	0	0	0	0	0	0	0	0	0	0	0	0
USE1	0	0	0	0	0	0	0	0	0	0	59	0	1	0	0	12	0	0	0	0	0	0	0	0	0	0	0	0	0	0	0	0	0	0	0	0	1	0	0	1	0	0	0	0	0	23	0	0	0
MCF2L2	0	0	0	0	0	0	0	0	0	0	0	0	0	0	0	0	0	0	0	0	0	0	0	0	0	0	0	0	0	0	0	0	0	0	5	0	0	0	0	0	0	0	0	0	0	0	0	0	0
NRIP2	0	0	0	2	0	0	0	0	103	519	0	0	0	0	0	6	0	0	0	0	0	0	0	24	1	0	0	0	0	0	0	0	48	0	0	81	8	0	0	0	0	0	0	0	22	18	4	0	0
LAMA3	5636	0	0	0	0	4255	2	3	0	0	0	0	8	1508	0	101	5584	0	84	0	0	157	6	26	289	0	1221	0	9523	0	5556	0	0	0	9382	127	9519	0	0	6531	690	1792	0	0	3294	82	1	1438	6005
AP5M1	92	1	0	60	0	0	0	0	0	9638	0	0	0	0	0	5	0	0	0	0	0	1	0	0	0	0	9	0	0	0	0	9685	6	0	25	0	0	0	0	0	0	0	0	0	0	0	0	0	0
ANAPC4	910	2	6002	3138	9	2	0	0	2	4030	0	0	0	8367	0	0	9517	0	5	0	0	1420	485	0	2545	0	79	0	0	0	134	0	88	0	9858	303	519	0	336	28	9961	9876	0	0	4902	6137	9995	1545	9865
KCNQ1	0	0	0	0	0	0	0	0	0	0	0	0	0	0	0	0	0	0	0	0	0	0	0	0	0	0	0	0	0	0	0	9839	0	0	0	0	0	0	0	0	0	0	0	0	0	0	0	0	0
TRAPPC3	0	0	0	0	0	0	0	0	0	0	0	0	0	0	0	0	0	0	0	0	0	0	0	0	0	0	0	0	0	0	0	0	0	0	0	0	0	0	0	0	0	0	0	0	0	0	0	0	0
THRAP3	10000	10000	10000	10000	10000	10000	9997	10000	10000	10000	10000	571	9960	10000	9755	10000	10000	0	10000	0	10000	10000	10000	10000	10000	10000	9991	84	10000	10000	10000	0	10000	3601	10000	10000	10000	1345	9986	10000	10000	10000	0	10000	10000	10000	10000	10000	10000
PHPT1	0	0	0	0	0	0	0	0	0	0	0	0	0	0	0	0	0	0	0	0	0	0	0	0	0	0	0	0	0	0	0	0	0	0	0	0	0	0	0	0	0	0	0	0	0	0	0	0	0
ENTPD2	0	0	0	0	0	0	0	0	0	0	0	0	0	0	0	0	0	0	0	0	0	0	0	0	0	0	0	0	0	0	0	8	0	0	0	0	0	0	0	0	0	0	0	0	0	0	0	0	0
ARID4B	4375	3529	7419	449	9772	4187	0	16	9835	10000	8223	0	17	9999	26	8222	2018	0	3796	0	8611	10000	9413	5179	2	31	1	13	0	2	2259	0	9888	0	9994	6429	22	0	1	0	1980	4	0	0	115	9718	9797	8580	1361
OPN3	0	0	0	0	0	0	0	0	0	0	0	0	0	0	0	0	0	0	0	0	0	0	0	0	0	0	0	0	0	0	0	0	0	0	0	0	0	0	0	0	0	0	0	0	0	0	0	0	0
SDCCAG8	0	0	0	0	0	0	0	0	0	0	0	0	0	0	0	0	0	0	0	0	0	0	0	0	0	0	0	0	0	0	0	0	0	0	0	0	0	0	0	0	0	0	0	0	0	0	0	0	0
PTPRN	0	0	0	0	0	0	0	0	0	0	0	0	0	0	0	0	0	0	0	0	0	0	0	0	0	0	0	0	0	0	0	0	0	0	0	0	0	0	0	0	0	0	0	0	0	0	0	0	0
HHAT	0	0	0	0	0	0	0	0	0	0	0	0	0	0	0	0	0	0	0	0	0	0	0	0	0	0	0	0	0	0	0	0	0	0	0	0	0	0	0	0	0	0	0	0	0	0	0	0	0
KIF1B	1372	10000	9905	10000	31	845	3	8223	9998	9995	9779	0	1672	8439	10000	5877	9999	0	9583	0	4782	10000	9999	9999	9927	1743	0	10000	9529	9995	1404	0	10000	0	385	7948	9983	8196	337	9968	10000	9995	0	0	10000	9999	10000	9214	103
FOXC1	10000	4087	7620	3404	9695	10000	16	67	90	9993	84	0	58	10000	0	2515	10000	0	9421	0	0	553	5334	10000	9609	20	4178	0	9206	918	9990	0	5009	0	10000	7839	9860	0	0	1308	9110	9949	0	31	4	10000	3740	9854	6063
TBC1D22A	0	0	0	0	0	0	0	0	0	0	0	0	0	0	0	0	0	0	0	0	0	0	0	0	0	0	0	0	0	0	0	0	0	0	0	0	0	4	0	0	0	0	0	0	0	0	0	0	0
SYNE2	0	0	0	0	0	0	0	0	0	0	0	0	0	0	0	0	0	0	0	0	0	0	0	0	0	0	0	0	0	0	0	0	0	0	0	0	0	0	0	0	0	0	0	0	0	0	0	0	0
PLEKHH1	0	0	0	0	0	0	0	0	0	0	0	0	0	0	0	0	0	0	0	0	0	0	95	29	0	0	0	0	0	0	0	0	0	0	0	0	0	0	0	0	1	0	0	0	0	0	0	0	0
ATP9A	10000	10000	10000	10000	10000	10000	9100	10000	4260	8795	10000	107	2858	10000	72	7087	10000	0	10000	2	22	10000	10000	10000	10000	9832	62	0	10000	9728	10000	0	10000	43	10000	10000	10000	0	1	10000	10000	10000	0	7368	10000	10000	10000	10000	9138
SPO11	0	0	0	0	0	0	0	0	0	0	0	0	0	0	0	0	0	0	0	0	0	0	0	0	0	0	0	0	0	0	0	0	0	0	0	0	0	0	0	0	0	0	0	0	0	0	0	0	0
CBLN4	0	0	0	0	0	0	0	0	0	0	0	0	0	0	0	0	0	0	0	0	0	0	0	0	0	0	0	0	0	0	0	0	0	0	0	0	0	0	0	0	0	0	0	0	0	0	0	0	0
CHRDL2	0	0	0	0	0	0	0	0	0	0	0	0	0	0	0	0	0	0	0	0	0	0	0	0	0	0	0	0	0	0	0	0	0	0	0	0	0	0	0	0	0	0	0	0	0	0	0	0	0
FAM168A	0	0	0	0	0	0	0	0	0	0	0	0	0	0	0	0	0	0	0	0	0	0	0	0	0	0	0	0	0	0	0	0	0	0	0	0	0	0	0	0	0	0	0	0	0	0	0	0	0
RELT	0	0	0	0	2	3	4640	0	0	0	33	0	0	91	0	0	0	0	82	0	0	0	1964	3798	0	0	0	0	2	46	5	0	0	0	56	542	6670	0	0	104	1156	3	0	0	49	0	72	2	0
GALC	0	0	0	0	0	0	0	0	0	0	0	0	0	0	0	0	0	0	0	0	0	0	0	0	0	0	0	0	0	0	0	0	0	0	0	0	0	0	0	0	0	0	0	0	0	0	0	0	0
NOP58	606	9998	3358	9923	8	1276	0	2851	0	2012	2	0	337	8957	0	3175	9062	0	1951	0	0	9996	9643	8520	1927	0	1480	0	1419	592	9860	0	2869	0	10000	1518	1114	0	1386	220	9928	8767	1	1002	7035	9969	10000	9999	8204
SZRD1	0	0	0	0	0	0	0	0	0	0	0	0	0	0	0	0	0	0	0	0	0	0	0	0	0	0	0	0	0	0	0	0	0	0	0	0	0	0	0	0	0	0	0	0	0	0	0	0	0
KCNH2	81	0	0	0	0	0	0	0	0	0	0	0	0	0	0	0	41	0	0	0	0	0	2	0	0	0	0	0	44	0	0	9976	0	0	6041	0	1	0	0	0	0	0	0	0	0	0	1	0	0
CUL1	0	0	0	2	2	696	0	4	0	0	0	65	0	1144	0	0	1599	0	0	0	0	0	0	311	0	0	0	0	13	0	596	0	0	0	4	0	4	0	0	9	0	144	0	0	0	0	0	1393	1
FAM114A2	0	0	0	0	0	6	0	0	0	0	0	0	0	0	0	0	0	0	0	0	0	0	0	0	0	0	0	0	32	0	0	0	0	0	0	0	1	0	0	0	0	0	0	0	0	0	0	0	0
CYFIP2	10000	10000	10000	10000	10000	10000	2991	10000	10000	10000	10000	9669	10000	10000	4323	10000	10000	0	10000	20	7016	10000	10000	10000	10000	6761	9994	89	10000	10000	10000	0	9999	1251	10000	10000	10000	0	4442	10000	10000	10000	0	10000	10000	10000	10000	10000	10000
TAB2	0	0	0	0	0	0	0	0	0	0	0	0	0	0	0	0	0	0	0	0	0	0	0	0	0	0	0	0	0	0	0	0	0	0	0	0	0	0	0	0	0	0	0	0	0	0	0	0	0
GINM1	0	0	0	0	0	0	0	0	0	0	0	0	0	0	0	0	9053	0	0	0	0	0	0	0	0	0	64	0	0	0	0	680	0	0	222	0	0	0	0	0	0	0	0	0	0	0	1	0	1
EIF2AK2	4	0	0	0	0	0	0	0	0	0	0	0	0	0	0	0	0	0	0	0	0	0	0	0	0	0	22	0	0	0	0	0	0	0	1	0	0	0	0	0	0	25	0	0	0	0	0	0	1
USP36	0	0	0	0	0	0	0	0	0	0	0	0	0	0	0	0	0	0	0	0	0	0	0	0	0	0	0	0	0	0	0	0	0	0	0	0	0	0	0	0	0	0	0	0	0	0	0	0	0
MLL3	9084	433	37	4636	101	6026	124	476	0	9905	0	0	0	8850	0	974	3885	0	489	0	2288	9695	104	2111	0	0	264	0	6	21	9965	413	296	0	9968	18	5	0	0	39	2	9808	0	0	5	5382	106	980	9329
MCOLN3	0	0	0	0	0	0	0	0	0	0	0	0	0	0	0	0	0	0	0	0	0	0	0	0	0	0	0	0	0	0	0	0	0	0	0	0	0	0	0	0	0	0	0	0	0	0	0	0	0
CCDC85A	0	0	0	0	0	0	0	0	0	0	0	0	0	0	0	0	0	0	0	0	0	0	0	0	0	0	0	0	0	0	0	0	0	0	0	0	0	0	0	0	0	0	0	0	0	0	0	0	0
PUM2	4257	5924	738	30	196	395	0	18	0	3	0	0	104	157	0	15	13	0	0	0	0	1288	0	2228	1	13	1	0	2	1314	551	0	0	0	3249	0	0	0	0	73	0	6583	0	0	9	3	3	47	0
MRPL43	0	0	0	0	0	0	0	0	0	0	0	0	0	0	0	67	0	0	0	0	0	0	0	0	0	0	0	0	0	0	0	0	0	0	343	0	0	0	0	0	0	0	0	0	0	0	0	0	0
ITIH1	0	0	0	0	0	0	0	0	0	0	0	0	0	0	0	0	0	0	0	0	0	0	0	0	0	0	0	0	0	0	0	0	0	0	0	0	0	0	0	0	0	0	0	0	0	0	0	0	0
C4orf27	0	0	0	0	0	0	0	0	0	0	0	0	0	21	0	0	0	0	0	0	0	0	0	0	0	0	0	0	0	0	0	0	0	0	0	0	0	0	0	0	0	0	0	0	0	0	0	0	0
ZFR	12	0	0	0	0	78	1	0	0	0	0	0	0	0	0	0	0	0	0	0	0	182	0	0	0	0	0	0	0	0	0	0	0	0	9514	0	0	0	0	0	0	0	0	0	0	0	0	0	0
ZNF280C	0	121	0	25	0	377	185	29	0	0	0	0	1	6964	0	0	25	0	0	0	0	122	0	0	325	0	11	0	0	12	483	0	0	0	8000	18	15	0	0	111	115	4977	0	0	94	297	3138	1324	56
NPFFR2	0	0	0	0	0	0	0	0	0	0	0	0	0	0	0	0	0	0	0	0	0	0	0	0	0	0	0	0	0	0	0	0	0	0	0	0	0	0	0	0	0	0	0	0	0	0	0	0	0
PHF21B	0	0	0	0	0	3	0	0	0	0	0	0	0	0	0	0	0	0	0	0	0	0	0	0	0	0	0	0	0	0	0	0	0	0	0	0	0	0	0	0	0	0	0	0	0	0	0	0	0
TRAF1	0	0	0	0	0	0	0	0	0	0	835	0	0	0	0	0	0	0	0	0	0	0	0	0	0	0	0	0	0	0	0	0	1	0	0	0	0	0	0	0	0	0	0	0	18	2	1544	0	0
RC3H2	0	0	0	0	0	0	0	0	0	0	0	0	0	0	0	0	0	0	0	0	0	0	0	0	0	0	0	0	0	0	0	0	0	0	0	0	0	8	0	0	0	0	0	0	0	0	0	0	0
PCGF2	4	9745	69	1124	1	0	21	4	3	505	9624	1	44	857	0	607	7629	0	1435	0	0	8901	9447	6475	3754	0	0	16	4	9030	8452	0	5558	0	6973	36	6383	20	27	987	10000	9944	0	0	9827	9119	9879	195	264
IL17RB	0	0	0	0	0	0	0	0	0	0	0	0	0	0	0	0	0	0	0	0	0	0	0	0	0	0	0	0	0	0	0	1590	0	0	0	0	0	0	0	0	0	0	0	0	0	0	0	0	0
TRAF3IP2	0	0	2	0	0	0	0	0	0	0	0	0	0	0	0	0	0	0	0	0	0	0	1347	0	0	0	0	0	0	0	0	0	0	0	6	0	13	0	0	0	215	0	0	0	0	0	2612	105	27
GYG2	0	0	0	0	0	0	0	0	0	0	0	0	0	0	0	0	0	0	0	0	0	0	0	0	0	0	0	0	0	0	0	0	0	0	0	0	0	0	0	0	0	0	0	0	0	0	0	0	0
DCBLD2	10000	10000	1895	10000	424	0	9939	7301	146	10000	86	496	209	6923	0	10000	9956	258	138	0	2	10000	1327	5901	8759	0	9913	14	2279	8567	10000	22	9965	0	10000	8989	9980	0	0	9988	6197	10000	0	0	726	10000	5094	887	10000
SERPINB3	0	0	0	0	0	0	0	0	0	0	0	0	0	0	0	0	0	0	0	0	0	0	0	0	0	0	0	0	0	0	0	745	0	0	0	0	0	0	0	0	0	0	0	0	0	0	0	0	0
SOAT1	0	0	0	0	0	0	0	0	0	0	0	0	0	0	0	0	0	0	0	0	0	0	0	0	0	0	0	0	0	0	0	0	0	0	0	0	0	0	0	0	0	0	0	0	0	0	0	0	0
PKP2	0	0	0	0	0	5552	0	0	0	0	0	0	0	262	0	0	0	0	0	0	0	0	0	624	91	0	0	0	1	0	0	0	0	0	0	0	8	0	0	20	0	1	0	0	0	0	0	0	0
MSH4	0	0	0	0	0	0	0	0	0	0	0	0	0	0	0	0	0	0	0	0	0	0	0	0	0	0	0	0	0	0	0	0	0	0	0	0	0	0	0	0	0	0	0	0	0	0	0	0	0
F7	0	0	0	0	0	0	0	0	0	0	0	0	0	0	0	0	0	0	0	0	0	0	0	0	0	0	0	0	0	0	0	0	0	0	0	0	0	0	0	0	0	0	0	0	0	0	0	0	0
GDI2	0	0	5	0	0	579	0	0	0	26	0	0	2	7	0	0	2788	0	1	0	0	0	1	22	3	0	0	0	0	372	0	0	0	0	2	156	40	0	0	741	175	2470	0	0	1	0	3	6627	0
PRDM1	0	167	0	0	0	1	6031	0	0	0	0	0	128	0	0	0	1	0	0	0	0	4	127	54	2593	0	0	0	0	0	1	0	0	0	0	0	0	0	0	0	0	0	0	0	0	0	0	0	0
ATG5	0	0	0	0	0	0	0	0	0	0	0	0	0	0	0	0	0	0	0	0	0	0	0	0	0	0	0	0	0	0	0	0	0	0	0	0	0	0	0	0	0	0	0	0	0	0	0	0	0
TMCC3	0	0	0	0	0	0	0	0	0	0	0	0	0	0	0	0	0	0	0	0	0	0	0	0	0	0	0	0	0	0	0	0	0	0	0	0	0	0	0	0	0	0	0	0	0	0	0	0	0
PITHD1	342	0	0	1	0	0	0	2034	0	0	0	0	0	0	0	2034	0	0	0	0	0	7778	0	0	0	0	0	0	0	3	8257	5	637	0	24	0	0	0	0	2	0	2	0	0	0	0	0	0	0
MTA3	1801	0	1393	9	1	426	16	0	0	10	76	0	0	464	0	1	162	0	33	0	0	382	9998	9556	0	2	12	0	43	1	2401	4	4	0	12	0	0	93	1	0	0	14	0	0	142	0	79	153	0
USP13	1	0	0	0	7	594	0	0	0	0	0	0	0	11	0	0	0	0	0	0	0	0	0	0	0	0	0	0	0	0	0	0	0	0	0	0	0	0	0	0	0	0	0	0	0	0	0	0	0
ATP11B	0	0	0	0	0	0	0	0	0	0	0	0	0	0	0	0	0	0	0	0	0	397	0	0	0	0	0	0	0	0	0	0	0	0	0	0	0	0	0	0	2	0	0	0	0	0	0	0	0
LAMC2	10000	0	0	122	103	10000	930	0	0	5462	0	0	0	7854	0	146	10000	0	2885	0	0	2	52	5187	2941	0	10000	0	6902	0	4979	148	0	0	10000	29	8575	0	0	3914	5208	8795	0	0	0	6034	73	504	9995
CDK14	0	0	0	0	0	0	0	0	12	0	0	0	0	3	0	0	0	0	1819	0	337	0	83	6	0	0	0	0	0	0	0	0	0	0	20	17	1	0	0	0	83	3094	0	0	0	9950	19	57	523
SEC61A1	0	0	0	0	0	0	0	0	0	0	0	0	0	0	0	0	0	0	0	0	0	0	0	0	0	0	0	0	0	0	0	0	0	0	0	0	0	0	0	0	0	0	0	0	0	0	0	0	0
PPP1R12A	0	0	4404	0	45	9711	0	0	0	0	0	0	0	9885	0	0	0	0	0	0	0	0	1686	1	0	0	0	0	0	0	0	0	0	0	0	0	0	0	0	0	5	0	0	0	0	0	0	1569	0
RASGRF1	0	0	0	0	0	0	0	0	0	0	0	0	0	0	0	0	0	0	0	0	0	0	0	0	0	0	0	0	0	0	0	0	0	0	0	0	0	0	0	0	0	0	0	0	0	0	0	0	0
CAMK2B	0	0	0	0	0	0	0	0	0	0	0	0	0	0	0	0	0	0	0	0	0	0	0	0	0	0	0	0	0	0	0	10000	0	0	0	0	0	0	0	0	0	0	0	0	0	0	0	0	0
CROCC	0	0	0	0	0	0	0	0	0	0	0	0	0	0	0	0	0	0	0	0	0	0	0	0	0	0	0	0	0	0	0	0	0	0	0	0	0	0	0	0	0	0	0	0	0	0	0	0	0
POLR3E	1145	10000	1	156	0	0	0	53	0	766	0	0	9	0	0	0	2	0	0	0	0	55	0	0	0	0	2	0	0	157	4	0	0	0	185	0	0	0	8	439	0	719	0	0	812	0	177	0	4068
ATP2B4	0	0	0	0	0	0	0	0	0	0	0	0	0	0	0	0	0	0	0	0	0	0	0	0	0	0	0	0	0	0	0	0	0	0	0	0	0	0	0	0	0	0	0	0	0	0	0	0	0
RIOK2	0	0	11	0	0	149	0	0	0	0	112	0	2	3	0	0	1222	0	84	0	0	1	37	2010	1	0	0	0	1	3454	0	0	0	0	250	415	2640	0	0	104	6889	155	0	0	7	85	14	65	33
YIPF1	0	0	0	0	0	0	0	0	0	0	0	0	0	0	0	0	0	0	0	0	0	0	0	0	0	0	0	0	0	0	0	0	0	0	0	0	0	0	0	0	0	0	0	0	0	0	0	0	0
TMEM48	0	9365	0	1449	0	0	0	1	0	4	0	0	0	0	0	0	0	0	0	0	0	15	0	0	0	0	0	0	0	1	8	0	9	0	219	0	0	0	0	0	5	22	0	0	0	3	18	0	0
DGKG	0	0	0	0	0	0	0	0	0	0	0	0	0	0	0	0	0	0	0	0	0	0	0	0	0	0	0	0	0	0	0	0	0	0	0	0	0	0	0	0	0	0	0	0	0	0	0	0	0
FLYWCH1	0	0	0	0	0	0	0	0	0	0	0	0	0	0	0	0	0	0	0	0	0	0	0	0	0	0	0	0	0	0	0	0	0	0	0	0	0	0	0	0	0	0	0	0	0	0	0	0	0
UNKL	0	0	0	0	0	0	0	0	0	0	0	0	0	0	0	0	0	0	0	0	0	0	0	0	0	0	0	0	0	0	0	0	0	0	0	0	0	0	0	0	0	0	0	0	0	0	0	0	0
TBXAS1	31	0	0	0	0	0	55	0	0	0	0	0	0	0	0	0	2842	0	1	194	0	0	49	344	1	0	0	0	2590	6	0	0	0	17	0	1292	7721	0	0	2	2248	1694	0	0	5846	3	28	818	0
PARP12	0	0	0	0	0	27	0	0	0	0	0	0	0	0	0	0	0	0	0	0	0	0	0	0	0	0	0	0	0	0	0	0	0	0	0	0	0	0	0	0	0	0	0	0	0	0	0	1	1
ALDH18A1	0	0	0	0	0	0	0	0	0	0	0	0	0	0	0	193	0	0	0	0	0	0	0	0	0	0	0	0	0	0	0	0	0	0	0	0	0	0	0	0	0	0	0	0	0	0	0	0	0
TARBP1	9126	4671	6602	8979	1	0	0	282	0	7230	0	0	0	395	211	57	47	0	0	0	0	173	0	0	1	0	357	0	0	1183	0	0	88	0	4	4	9	0	8	0	0	24	0	0	34	0	94	0	45
PET112	0	0	0	0	0	0	0	0	0	0	0	0	0	0	0	0	0	0	0	0	0	0	0	0	0	0	0	0	0	0	0	0	0	0	0	0	0	0	0	0	0	0	0	0	0	0	0	0	0
MXD1	0	0	0	0	0	0	0	0	0	0	0	0	0	0	0	0	0	0	0	0	0	0	0	0	0	0	0	0	0	0	0	0	0	0	0	0	0	0	0	0	0	0	0	0	0	0	0	0	0
CDK17	0	0	0	0	0	0	0	0	0	0	0	0	0	0	0	0	0	0	0	0	0	0	0	0	0	0	0	0	0	0	0	318	0	0	0	0	0	0	0	0	0	0	0	0	0	0	0	0	0
PSD	0	0	0	0	0	0	0	0	0	0	0	0	0	0	0	0	0	0	0	0	0	0	0	0	0	0	0	0	0	0	0	59	0	0	0	0	0	0	0	0	0	0	0	0	0	0	0	0	0
CTDP1	9143	5015	4804	4568	1504	10000	8782	9	7	4659	473	2	0	7094	0	2688	9969	0	304	0	0	2505	9170	8904	623	0	652	1	246	7578	6042	0	6	429	8150	9944	10000	86	1	1462	9637	9372	0	1	10000	9906	9944	3096	161
CSDA	22	5	0	0	0	0	0	2	0	0	0	0	0	105	0	0	31	0	0	0	0	0	0	0	0	0	11	0	0	0	0	5986	0	0	215	0	0	0	0	0	0	0	0	0	0	0	0	0	0
STYK1	0	0	0	0	0	2017	0	0	0	0	0	0	0	0	0	0	0	0	0	0	0	0	0	0	1	0	0	0	0	0	0	0	0	0	0	0	482	0	0	0	0	0	0	0	0	25	0	0	0
WNK1	0	0	0	0	0	0	0	0	0	0	0	0	0	0	0	0	0	0	0	0	0	0	0	0	0	0	0	0	0	0	0	0	0	0	0	0	0	0	0	0	0	0	0	0	0	0	0	0	0
CCAR1	10000	10000	10000	10000	9999	10000	2035	9983	10000	10000	10000	102	10000	10000	709	10000	10000	78	10000	0	5731	10000	10000	10000	10000	1154	6523	6210	242	8514	10000	0	10000	0	10000	9942	4543	0	58	1834	10000	10000	2	33	972	10000	10000	10000	10000
OGFR	0	0	0	0	0	0	0	0	0	0	0	0	0	0	0	0	0	0	0	0	0	0	0	0	0	0	0	0	0	0	0	0	0	0	0	0	0	0	0	0	0	0	0	0	0	0	0	0	0
GNA15	9546	10000	8027	10000	322	31	6805	5188	679	7612	9859	1	9987	9774	1905	6310	7549	45	0	1	0	9963	799	9896	9302	0	0	10000	1060	9942	5248	0	10000	10	9771	2170	2054	7514	9989	9982	7415	9977	9415	0	9381	3120	9752	3	0
CREB3L3	0	0	0	0	0	0	0	0	0	0	0	0	0	0	0	0	0	0	0	0	0	0	0	0	0	0	0	0	0	0	0	0	0	0	0	0	0	0	0	0	0	0	0	0	0	0	0	0	0
PIGV	0	0	0	0	0	0	0	0	0	0	0	0	0	0	0	0	0	0	0	0	0	0	0	0	0	0	0	0	0	0	0	0	0	0	0	0	0	0	0	0	0	0	0	0	0	0	0	0	0
PTPRU	3	0	0	0	1	284	0	0	0	0	0	0	0	0	0	0	4	0	0	0	0	0	0	23	0	0	0	0	1	0	0	0	0	0	0	0	247	0	0	0	1	1	0	0	67	0	0	0	0
SNRNP40	162	0	0	1051	0	6373	0	9597	0	0	0	3	1	9726	0	13	5644	0	0	0	0	7051	88	27	2307	0	76	0	4	17	9716	0	1	0	10000	1	618	0	0	85	141	272	0	0	0	31	786	11	0
RIMBP2	0	0	0	0	0	0	0	0	0	0	0	0	0	0	0	0	19	0	0	0	0	0	0	0	0	0	0	0	0	0	0	0	0	0	1465	0	0	0	0	0	0	0	0	0	0	0	0	0	0
COL11A1	0	0	0	0	0	0	0	0	0	0	0	0	0	0	0	0	0	0	0	0	0	0	0	0	0	0	0	0	0	0	0	0	0	0	0	0	0	0	0	0	0	0	0	0	0	0	0	0	0
QSER1	0	0	0	0	0	0	0	0	0	0	0	0	0	0	0	0	0	0	0	0	0	0	0	0	0	0	0	0	0	0	0	0	0	0	0	0	0	0	0	0	0	0	0	0	0	0	0	0	0
MPC1	9991	47	0	6931	0	0	0	0	0	9862	4	0	0	3826	0	9413	6750	0	20	0	6	3665	8	1264	55	0	5	0	137	1133	5204	8998	6605	0	4873	1	106	0	0	1566	0	3560	0	0	1023	7403	0	0	3
ACAA1	0	0	0	0	0	0	0	0	0	0	0	0	0	0	0	0	0	0	0	0	0	0	0	0	0	0	0	0	0	0	0	0	0	0	0	0	0	0	0	0	0	0	0	0	0	0	0	0	0
BCAT1	0	0	0	0	4	7223	0	0	0	0	9	0	0	5252	0	0	7216	0	0	0	0	0	151	1	6577	0	0	0	0	0	158	0	0	0	1687	303	8581	0	0	4039	1932	1795	0	0	10	5	83	9964	0
HDAC7	0	0	0	0	0	0	0	0	0	0	0	0	0	0	38	0	0	0	0	0	0	0	0	0	0	0	0	37	0	0	0	0	0	0	0	0	0	0	0	0	0	0	0	0	0	0	0	0	0
LZTS1	0	0	0	0	0	0	0	0	0	0	0	0	0	0	0	0	0	0	0	0	0	0	0	0	0	0	0	0	0	0	0	0	0	0	0	0	1	0	0	0	0	0	0	0	39	0	0	0	0
PRDM6	0	0	0	0	0	0	0	0	0	0	0	0	0	0	0	0	0	0	0	0	0	0	0	0	0	0	0	0	0	0	0	0	0	0	0	0	0	0	0	0	0	0	0	0	0	0	0	0	0
WNT8A	0	0	0	0	0	81	1	0	0	0	0	3	0	0	0	0	0	0	0	0	0	0	0	17	0	0	0	0	0	6	0	0	0	0	0	0	0	0	0	0	0	0	0	0	0	0	0	18	0
SPAG4	1	0	0	0	0	0	0	0	0	1	0	0	0	0	0	0	0	0	0	0	0	0	0	0	0	0	0	0	0	0	0	0	0	0	0	0	0	0	0	0	0	0	0	0	0	0	0	0	0
NCKAP1	10000	10000	10000	10000	10000	10000	10000	10000	10000	10000	10000	1227	10000	10000	3017	10000	10000	0	10000	323	10000	10000	10000	10000	10000	10000	7124	9996	10000	10000	10000	0	10000	3251	10000	10000	10000	9958	5044	10000	10000	10000	0	7530	10000	10000	10000	10000	10000
MRPS35	0	0	0	0	0	0	0	0	0	0	0	0	0	0	0	0	0	0	0	0	0	0	0	0	0	0	0	0	0	0	0	0	0	0	0	0	0	0	0	0	0	0	0	0	0	0	0	0	0
GUCY1B3	0	0	0	0	9	0	0	0	0	0	946	0	0	0	0	0	0	0	45	0	0	0	1	0	0	0	0	0	0	0	0	0	0	0	0	0	0	0	0	0	0	0	0	0	0	0	0	0	0
SFSWAP	5211	55	47	0	0	1	0	0	1	23	0	0	5	134	0	0	802	0	0	0	0	0	0	0	0	0	4	0	0	0	5	0	0	0	1	0	1	0	0	1	17	8468	0	0	531	23	6	0	277
TNK2	0	0	0	0	0	0	0	0	0	0	0	0	0	0	0	26	0	0	0	0	0	1	0	0	0	0	0	0	0	0	0	0	1	0	0	0	0	0	0	0	0	0	0	0	0	0	0	0	0
MON2	0	0	0	0	0	0	0	0	0	0	0	0	0	0	0	0	0	0	0	0	0	0	0	0	0	0	0	0	0	0	0	0	0	0	0	0	0	0	0	0	0	0	0	0	0	0	0	0	0
CDH3	1	0	0	0	0	2404	0	0	0	0	0	0	0	2	0	0	218	0	0	0	0	0	0	76	0	0	2001	0	1	0	0	0	0	0	46	9	6710	0	0	0	87	0	0	0	1371	17	0	644	158
ARSF	0	0	0	0	0	958	0	12	0	0	0	0	0	0	0	0	0	0	0	0	0	1	0	0	0	0	0	0	0	1	9	0	0	0	16	0	0	0	0	3	0	0	0	0	0	1	0	2204	0
GPBP1	0	0	0	0	0	0	0	0	56	0	0	0	0	0	0	0	0	0	0	0	1	3	0	2	0	0	0	0	0	0	0	0	0	0	33	0	0	0	0	0	0	7	0	0	0	4	0	5	0
DGAT2	0	0	0	0	0	0	0	0	0	0	0	0	0	0	0	0	0	0	0	0	0	0	0	0	0	0	0	0	0	0	0	0	0	0	0	0	0	0	0	0	0	0	0	0	0	0	0	0	0
ZNF112	8	7990	26	165	0	0	3	1	12	750	3200	0	4	0	205	0	1	0	0	0	0	1030	0	23	9	0	0	110	0	2909	0	0	2934	0	0	0	5	0	0	20	1	191	0	0	25	47	0	0	0
CS	0	0	0	0	0	0	0	0	0	0	0	0	0	0	0	0	0	0	0	0	0	0	0	0	0	0	0	0	0	0	0	0	0	0	0	0	0	0	0	0	0	0	0	0	0	0	0	0	0
LTK	0	0	0	0	0	0	0	0	0	0	0	0	0	1	0	0	0	0	0	0	0	0	0	0	0	0	0	0	0	0	0	0	0	0	0	0	0	0	0	0	0	0	0	0	0	0	0	0	0
MRPS24	12	0	0	1	0	0	0	0	0	28	0	0	0	462	0	1	437	0	0	0	0	59	14	0	0	0	0	0	0	0	0	0	0	0	107	1	0	0	0	0	2	0	0	0	0	0	40	0	0
ELMO2	0	0	0	0	0	0	0	0	0	0	0	0	0	0	0	0	0	0	0	0	0	0	0	0	0	0	0	0	0	0	0	0	0	0	0	0	0	0	0	0	0	0	0	0	0	0	0	0	0
WAPAL	9071	10000	9999	10000	9848	10000	1432	1550	3037	8870	4449	6	9716	10000	1	694	9997	0	7725	0	143	10000	10000	9999	9996	2627	0	1403	833	9957	9977	0	9340	7	10000	10000	9997	1270	96	8612	10000	10000	15	1	9479	9936	10000	10000	4351
VMP1	10000	9911	302	10000	9997	9958	8703	1638	11	9534	4630	6	0	10000	0	9999	10000	0	10000	0	0	10000	10000	10000	9531	0	8392	0	9507	5627	10000	2	9892	0	10000	3703	6966	0	0	9974	8198	7913	0	0	362	6744	5890	9998	6406
APPBP2	0	0	0	0	0	0	0	0	0	0	0	0	0	0	0	0	0	0	0	0	0	0	0	0	0	0	0	0	0	0	0	0	0	0	0	0	0	0	0	0	0	0	0	0	0	0	0	0	0
POLD1	7867	6302	5860	5604	1185	2415	600	1592	0	821	0	1247	9611	9755	0	8298	6865	0	320	98	0	9868	7138	9446	7731	0	7166	0	1050	9975	5981	0	2057	0	10000	96	2069	0	47	10000	5148	9946	0	0	0	278	3283	6127	29
SEZ6	111	0	0	0	0	0	0	0	0	0	0	0	0	0	0	0	0	0	0	0	0	0	0	0	0	0	0	0	0	0	1	3691	0	0	4	0	0	0	0	0	0	0	0	0	0	0	0	0	0
EIF4B	7408	5933	26	0	0	0	14	0	0	0	0	0	6	0	0	0	3958	0	0	0	0	0	0	0	0	0	0	0	0	8	0	0	0	0	0	396	392	42	24	0	36	22	0	0	9298	0	1393	1	34
SLC6A16	0	18	0	209	0	0	0	2	7	333	0	0	48	0	0	6783	7080	0	9773	0	288	9948	0	358	57	0	12	0	16	3474	2680	0	37	0	30	3689	5081	0	0	9	251	9987	0	0	749	2213	40	65	7499
GLTSCR1	0	0	0	0	0	0	0	0	0	0	0	0	0	0	0	0	0	0	0	0	0	0	0	0	0	0	0	0	0	0	0	0	0	0	0	0	0	0	0	0	0	0	0	0	0	0	0	0	0
SPHK2	29	0	0	6	0	0	0	0	0	1992	0	0	0	0	0	4	34	0	10	0	0	29	3	0	0	0	4	0	0	0	308	817	0	0	563	317	359	0	0	0	425	0	0	4	1608	27	1507	0	773
RPL18	0	5	0	0	0	0	0	20	0	0	0	0	0	0	0	0	0	0	0	0	0	2	0	0	0	0	0	0	0	5627	1271	0	0	0	0	0	0	28	4	0	0	9	0	0	734	0	0	0	0
CA11	0	0	0	0	0	0	0	0	0	0	0	0	0	0	0	0	0	0	0	0	0	0	0	0	0	0	0	0	0	0	0	0	0	0	0	0	0	0	0	0	0	0	0	0	0	0	0	0	0
ISOC2	0	0	0	0	0	0	0	0	0	0	0	0	0	0	0	0	0	0	0	0	0	0	0	0	0	0	0	0	0	0	0	0	0	0	0	0	0	0	0	0	0	0	0	0	0	0	0	0	0
U2AF2	3690	0	0	0	0	0	0	0	0	883	0	0	0	60	4	2113	15	0	0	0	0	527	13	41	0	0	5	0	0	0	2	0	0	0	6088	687	278	0	0	0	6588	17	0	0	574	1693	54	0	566
EPN1	0	8907	1	605	1	2	1	437	0	1	0	0	479	0	0	0	37	0	0	0	0	0	0	1	0	0	1	0	0	26	0	0	0	0	1261	0	0	0	0	3	0	172	0	0	0	0	653	4	0
MED29	0	0	0	0	0	0	0	0	0	0	0	0	0	0	0	0	0	0	0	0	0	0	0	0	0	0	0	0	0	0	0	0	0	0	0	0	0	0	0	0	0	0	0	0	0	0	0	0	0
AHRR	0	0	0	0	0	0	0	0	0	0	0	0	0	0	0	0	0	0	0	0	0	0	0	0	0	0	0	0	0	0	0	0	0	0	0	0	0	0	0	0	0	0	0	0	0	0	0	0	0
GSC2	0	0	0	0	0	0	0	0	0	0	0	0	0	0	0	0	0	0	0	0	0	0	0	0	0	0	0	0	0	0	0	0	0	0	0	0	0	0	0	0	0	0	0	0	0	0	0	0	0
ZNF275	2126	117	170	12	2	3	0	2	0	16	0	1	0	8698	0	12	9191	0	3397	0	0	6832	9359	9746	134	0	0	0	0	5424	5480	794	39	0	8092	2335	8362	0	0	0	9940	3113	0	1	5221	9229	6508	1944	152
MTMR1	0	0	0	0	0	0	0	0	0	0	0	0	0	0	0	0	0	0	0	0	0	0	0	0	0	0	0	0	0	0	0	0	0	0	0	0	0	0	0	0	0	0	0	0	0	0	0	0	0
GPC1	10000	10000	10000	5417	1943	10000	10000	8706	1257	10000	9501	3142	9740	4075	0	307	10000	0	9899	0	0	9998	6317	9987	6686	0	9941	0	10000	10000	9999	9	17	0	10000	10000	10000	180	10000	10000	10000	10000	0	8528	10000	10000	10000	10000	10000
ADCK1	237	9251	0	2	0	0	0	0	0	73	0	0	0	0	0	0	0	14	0	0	0	0	0	0	0	0	0	0	0	0	0	0	0	0	0	0	0	0	0	0	0	0	0	0	0	0	0	0	0
HAGH	0	0	0	0	0	0	0	0	0	0	8	0	0	0	0	0	0	0	0	0	1	0	0	0	0	0	0	0	0	38	0	0	0	0	0	0	50	0	0	12	7146	7	0	0	2	8	2	0	1
CASP8	0	0	0	0	0	0	0	0	0	0	0	0	0	0	82	0	0	0	0	0	0	0	0	0	0	0	0	0	0	0	0	0	0	0	0	0	0	0	0	0	0	0	0	0	0	0	0	0	0
LIMCH1	98	7060	111	1611	2	406	13	264	2	1366	1	0	2	3177	0	6	9117	0	1	0	4	2196	0	292	1505	3	0	2	285	9998	7251	0	4	0	619	17	38	8	0	95	93	561	0	0	4	173	195	266	11
ASUN	0	0	0	0	0	0	0	0	0	0	0	0	0	0	0	0	0	0	0	0	0	0	0	0	0	0	0	0	0	0	0	0	0	0	0	0	0	0	0	0	1	0	0	0	1	0	0	0	0
TM7SF3	0	0	0	0	0	0	0	0	0	0	0	0	0	0	0	0	0	0	0	0	0	0	0	0	0	0	0	0	0	0	0	0	0	0	0	0	0	0	0	0	0	0	0	0	0	0	0	0	0
DLX3	0	0	0	0	0	0	0	0	0	0	0	0	0	0	0	0	0	0	0	0	0	0	0	0	0	0	0	0	0	0	0	0	0	0	0	0	0	0	0	0	0	0	0	0	0	0	0	0	0
SPA17	0	0	0	0	0	0	0	0	0	0	0	0	0	0	0	0	0	0	0	0	0	0	0	0	0	0	0	0	0	0	0	0	0	0	0	0	5	0	0	0	0	0	0	0	0	0	0	0	0
TSPAN32	67	217	532	0	1	7856	9029	0	0	15	0	0	15	165	0	0	7630	0	2	8630	0	0	9477	6064	1024	0	159	576	701	7860	0	0	0	19	3	5	409	2594	2084	2687	9029	1937	0	0	759	0	9737	7111	0
WISP2	0	0	0	0	0	0	0	0	0	0	0	0	0	0	0	0	2	0	0	0	0	1	0	0	0	0	0	0	0	0	8	0	0	0	204	0	0	0	0	0	0	0	0	0	0	0	0	0	0
DMRT3	0	0	0	0	0	0	0	0	0	0	0	0	0	0	0	0	0	0	0	0	0	0	0	0	0	0	0	0	0	0	0	0	0	0	0	0	0	0	0	0	0	0	0	0	0	0	0	0	0
ST3GAL6	0	0	0	0	0	0	0	0	0	0	0	0	0	0	0	0	0	0	0	0	0	0	0	0	0	0	0	0	0	0	0	0	0	0	0	0	0	0	0	0	0	0	0	0	2	0	0	0	0
ATP2C2	0	0	0	0	0	2	0	0	0	0	0	0	0	45	0	0	0	0	0	0	0	0	0	0	0	0	0	0	0	0	0	75	0	0	0	0	7	0	0	0	0	0	0	0	0	0	0	0	0
NGFR	0	0	0	0	0	0	0	0	0	0	0	0	0	0	0	0	0	0	0	0	0	0	0	0	0	0	0	0	0	0	0	0	0	0	0	0	0	0	0	0	0	0	0	0	0	0	0	0	0
CDON	0	0	0	0	0	0	0	0	0	0	0	0	0	0	0	0	0	0	0	0	0	0	0	0	0	0	0	0	0	0	0	0	0	0	0	0	0	0	0	0	0	0	0	0	0	0	0	0	0
TAF2	39	0	0	0	0	40	0	94	0	14	0	0	0	6	0	14	0	0	0	0	0	9	0	0	0	0	27	0	0	0	7	0	32	0	1691	0	0	0	0	0	0	54	0	0	0	10	0	0	0
HIPK2	0	0	0	0	0	0	0	0	0	0	0	0	0	0	0	0	0	0	0	0	0	0	0	0	0	0	0	0	0	0	0	0	0	0	0	0	0	0	0	0	0	0	0	0	0	0	0	0	0
TNPO3	0	0	0	0	0	14	0	0	0	0	0	0	0	0	0	0	0	0	0	0	0	0	0	0	0	0	0	0	0	0	0	0	0	0	0	0	6	0	0	1	0	2	0	0	0	0	0	0	0
RFXANK	3	5422	853	3	0	0	0	6	307	5164	2	0	0	87	0	970	0	0	4005	0	16	210	32	2	0	0	0	181	77	9264	63	0	12	0	0	2082	8227	0	0	49	1769	0	0	0	0	32	122	0	1
TMEM161A	0	1849	0	0	0	0	0	1	0	0	0	0	0	0	0	0	0	0	0	0	0	0	0	0	0	0	0	0	0	211	0	0	0	0	0	0	0	0	0	0	0	0	0	0	0	0	0	0	0
LPAR2	0	9	0	0	0	0	0	0	0	0	0	0	0	0	0	72	0	0	0	0	0	0	0	0	0	0	0	0	0	0	0	0	0	0	0	0	0	0	0	0	0	0	0	0	0	0	0	0	0
CTSA	10000	10000	9999	10000	9984	9996	1001	10000	727	9853	2	7451	9994	10000	0	10000	9989	16	2528	33	3	10000	6770	9999	9863	190	10000	31	5544	9841	10000	0	10000	3	10000	3139	0	0	67	10000	7399	9999	3241	24	0	9703	10000	9998	9746
SUGP2	10000	6719	10000	10000	10000	10000	10000	10000	107	2297	4279	832	8846	10000	0	9897	10000	0	10000	0	20	10000	10000	10000	10000	1992	9970	0	10000	9996	10000	0	7131	906	10000	10000	10000	0	0	10000	10000	10000	0	1307	7862	10000	10000	10000	9957
SLC12A2	0	0	0	0	10	7393	1	0	0	0	0	0	0	4	0	0	0	0	0	0	0	0	0	4	0	0	0	0	0	0	0	0	0	0	0	0	0	0	0	0	0	0	0	0	0	0	0	3	0
SNX24	10000	10000	1618	10000	9255	9627	1821	1135	66	10000	9874	0	9999	9998	1097	4160	10000	0	9832	0	17	10000	10000	9998	6940	3	9721	448	10000	10000	10000	9937	9942	21	10000	9922	9989	80	284	10000	9999	10000	0	2	10000	9495	10000	9255	7380
EYA2	0	0	0	0	0	0	0	0	0	0	0	0	0	0	0	1	0	0	0	0	0	0	0	0	0	0	0	0	0	0	0	0	0	0	0	0	0	0	0	0	0	0	0	0	0	0	0	0	0
CNN2	134	0	0	0	0	0	0	0	0	0	0	0	0	0	0	0	0	0	0	0	0	0	0	0	0	0	0	0	0	0	0	10000	0	0	0	0	0	0	0	0	0	0	0	0	0	0	0	0	0
ABCA7	0	0	0	1	0	0	0	0	0	0	0	0	0	0	0	0	0	0	0	0	0	36	0	0	0	0	0	0	0	0	0	0	279	0	0	0	0	0	0	0	0	0	0	0	0	0	0	0	0
SNCAIP	0	0	0	0	0	0	0	0	0	0	0	0	0	0	0	0	0	0	0	0	0	0	0	0	0	0	0	0	0	0	0	0	0	0	0	0	0	10	0	0	0	0	0	0	0	0	0	0	0
DDX20	10000	9881	9968	9981	9995	9182	7	5939	137	9104	3604	20	1355	10000	0	9005	9750	0	956	0	63	10000	9617	9961	9745	54	9802	0	3064	9999	10000	0	8390	0	10000	7842	9906	0	0	3343	8537	9967	0	12	6049	9999	9821	8958	9999
BTBD1	0	0	0	0	0	0	0	0	0	0	0	0	0	0	0	0	0	0	0	0	0	0	0	0	0	0	0	0	1	0	0	0	0	0	0	0	67	0	0	0	0	0	0	0	0	0	0	0	0
FAR2	0	0	0	0	0	0	0	0	0	0	0	0	0	0	0	0	0	0	0	0	0	0	0	0	0	0	0	0	0	0	0	0	0	0	0	0	0	0	0	0	0	0	0	0	0	0	0	0	0
BCAS1	0	0	0	0	0	0	0	0	0	0	0	0	0	0	0	0	0	0	0	0	0	0	0	0	0	0	0	0	0	0	0	2755	0	0	0	0	0	0	0	0	0	0	0	0	0	0	0	0	0
POU1F1	0	0	0	0	0	0	1	0	0	0	0	0	0	0	0	0	0	0	0	0	0	0	0	0	0	0	0	0	0	0	0	0	0	0	0	0	0	0	0	0	0	0	0	0	0	0	0	0	0
CHI3L2	89	9807	5548	8712	1476	9980	840	5761	1365	6668	2950	0	7382	9344	371	10000	9187	0	152	2	0	10000	6701	9955	9675	1	1126	0	374	455	4400	0	9999	0	8922	9931	10000	0	0	9993	10000	10000	0	0	10000	9999	9861	10000	99
SBNO2	0	0	0	0	0	0	0	0	0	0	0	0	0	0	0	0	0	0	0	0	0	0	0	0	0	0	0	0	0	0	0	0	0	0	0	0	0	0	0	0	0	0	0	0	0	0	0	0	0
PMS1	1712	0	22	0	19	9996	296	274	0	0	0	64	0	9999	0	890	4834	0	98	0	0	1480	5483	44	355	0	1444	0	0	1581	7053	0	0	0	10000	0	2	0	0	4977	0	65	0	0	0	1962	2092	9999	392
HMG20B	0	0	0	0	0	0	0	0	0	0	0	0	0	0	0	0	0	0	0	0	0	0	1666	0	0	0	0	0	0	0	0	0	0	0	0	0	0	0	0	0	0	0	0	0	0	0	0	0	0
CALCRL	0	0	0	0	0	0	0	0	0	0	0	0	0	0	0	0	0	0	0	0	0	0	0	0	0	0	0	0	0	1	0	0	0	0	0	0	0	0	0	0	1	0	0	0	0	0	0	0	0
TAF11	0	0	0	0	0	0	0	0	0	0	0	0	0	0	0	0	0	0	0	0	0	0	0	0	0	0	0	0	0	0	0	0	0	0	0	0	0	0	0	0	0	0	0	0	0	0	0	0	0
ANKS1A	0	0	0	0	0	0	0	0	0	0	0	0	0	0	0	0	0	0	0	0	0	0	0	0	0	0	0	0	0	0	0	0	0	0	0	0	0	0	0	0	0	0	0	0	0	0	0	0	0
AP3D1	0	0	0	0	0	0	0	0	0	0	0	0	0	0	0	0	0	0	0	0	0	0	0	0	0	0	0	0	0	0	0	0	0	0	0	0	0	0	0	0	0	0	0	0	0	0	0	0	0
ZNF76	4	0	0	0	0	0	0	3	0	0	0	0	0	14	0	694	0	0	45	0	0	72	0	17	0	0	0	0	0	2	142	0	2	0	1	0	0	0	0	0	0	0	0	0	0	0	0	0	0
SLC9A3R2	0	0	0	0	0	0	0	0	0	0	0	0	0	0	0	0	0	0	0	0	0	0	0	0	0	0	0	0	0	0	0	0	0	0	0	0	0	0	0	0	0	0	0	0	0	0	0	0	0
NTHL1	0	0	0	0	0	0	0	0	0	0	0	0	0	0	0	0	37	0	0	0	0	0	0	0	0	0	0	0	0	0	0	1023	0	0	46	0	0	0	0	0	0	0	0	0	0	0	0	0	0
UHRF1BP1	0	0	0	0	0	0	0	0	0	0	0	0	0	0	0	0	0	0	0	0	0	3	0	0	0	0	0	0	0	0	0	0	0	0	0	0	0	0	0	0	0	0	0	0	0	0	0	0	0
GNAI3	0	0	0	0	0	0	0	0	0	0	0	0	0	0	0	0	0	0	0	0	0	0	0	0	0	0	0	0	0	0	0	2153	0	0	0	0	0	0	0	0	0	0	0	0	0	0	0	0	0
IPO5	0	0	0	0	0	3	0	0	0	0	0	0	0	0	0	0	9	0	0	0	0	0	0	0	0	0	0	0	0	0	0	0	0	0	7	0	0	0	0	0	8	0	0	0	0	0	42	599	0
OAT	8588	85	9	7	0	736	33	0	2	1427	248	0	8	344	0	0	5600	0	1327	0	0	121	1145	9596	91	0	43	0	200	111	2000	0	1	1	326	1068	1983	0	0	4315	8114	1045	0	0	97	7205	93	903	4388
WDR3	0	0	0	0	0	2	0	0	0	0	0	0	0	0	0	0	0	0	0	0	0	0	0	0	0	0	0	0	0	0	0	0	0	0	424	0	0	0	0	0	0	0	0	0	0	0	0	0	0
PKN2	14	0	0	0	0	36	0	0	0	0	0	0	0	0	0	0	1650	0	30	0	0	0	0	1358	12	0	2	0	264	466	0	0	0	0	0	0	37	0	0	201	0	0	0	0	0	0	0	0	0
WDR18	3	16	0	0	0	0	0	1	0	0	0	0	0	0	0	0	0	0	0	0	0	13	0	0	0	0	0	0	1	9	43	0	0	0	0	0	0	0	0	0	0	0	0	0	0	0	0	0	0
TRAM2	251	5497	0	395	0	0	0	283	0	4582	0	0	0	0	0	2263	0	20	0	0	0	7876	0	0	0	0	1	0	0	0	714	121	163	0	8632	0	0	0	5	0	0	0	0	0	1	0	22	0	35
NTN1	0	0	0	0	0	0	0	0	0	0	0	0	0	0	0	0	0	0	0	0	0	0	0	0	0	0	0	0	0	0	0	0	0	0	0	0	0	0	0	0	0	0	0	0	0	0	0	0	0
GLP2R	0	0	0	0	0	0	0	0	0	0	0	0	0	0	0	0	0	0	0	0	0	0	0	0	0	0	0	0	0	0	0	0	0	0	0	0	0	0	0	0	0	0	0	0	0	0	0	0	0
MCM10	9946	2616	9490	9477	3966	9994	748	26	0	5565	0	18	5887	9486	0	21	5782	0	1308	0	0	2926	2149	9376	5850	0	9882	0	8519	8527	6746	0	268	0	10000	5945	9418	0	0	9996	8827	9989	0	360	809	6648	9954	9608	8715
DGKA	0	0	0	0	0	0	0	0	0	0	0	0	0	0	0	0	0	0	0	0	0	0	0	0	0	0	0	9	0	0	0	7068	0	0	0	0	0	0	0	0	0	0	0	0	0	0	0	0	0
ERBB3	0	0	6	0	9150	10000	0	0	0	0	0	0	0	9969	0	0	11	0	1705	0	0	1	10000	2437	0	0	0	0	0	0	4	0	0	0	2594	0	0	0	0	0	876	3	0	0	0	0	6	9299	0
ROPN1	0	0	0	0	0	0	0	0	0	0	0	0	0	0	0	0	0	0	0	0	0	0	0	0	0	0	0	0	0	0	0	0	0	0	0	0	0	0	0	0	0	0	0	0	0	0	0	0	0
ANKRD44	68	9802	38	4743	0	6298	0	1928	6	142	386	2	368	11	0	4434	9999	0	7929	0	3	9955	141	3158	6682	0	4	0	10000	3713	4748	0	4990	0	1628	9912	10000	0	0	9997	9695	9906	0	4	10000	10000	9156	9994	6967
KARS	0	0	0	0	0	0	0	0	0	0	0	0	0	0	0	0	0	0	0	0	0	0	0	0	0	0	0	0	0	0	0	0	0	0	0	0	0	0	0	0	0	0	0	0	0	0	0	0	0
ADAT1	0	0	0	0	0	0	0	0	0	0	0	0	0	0	0	0	0	0	0	0	0	0	0	0	0	0	0	0	0	0	0	0	0	0	0	0	0	0	0	0	0	0	0	0	0	0	0	0	0
PDIA5	0	0	0	4	0	0	0	0	0	1007	0	0	0	1	0	884	6589	0	3	0	0	54	4	0	0	0	0	0	0	0	0	0	0	0	932	4	0	0	0	0	17	93	0	0	0	0	412	0	0
TBC1D22B	0	0	0	0	0	0	4425	0	0	0	0	0	0	0	0	0	0	0	0	0	0	0	0	4	0	0	0	0	0	3	0	0	16	0	0	15	9	0	0	0	0	0	0	0	0	3	0	0	0
NDUFB4	0	0	0	0	0	0	0	0	0	0	0	0	0	0	0	0	0	0	0	0	0	0	0	0	0	0	0	0	0	0	0	0	0	0	0	0	0	0	0	0	0	0	0	0	0	0	0	0	0
SPEN	3708	1	9	9661	0	0	0	6293	0	30	0	0	0	400	0	304	33	0	0	0	0	1982	80	59	11	0	6	0	0	728	9455	0	347	0	8079	0	0	0	0	383	43	1244	0	0	0	0	26	1	0
MYLK	17	8954	0	1941	0	0	0	270	0	4691	0	0	0	0	1	9835	12	48	0	0	0	7106	0	0	0	0	0	0	0	882	151	35	7627	0	4108	0	0	1254	7715	0	0	0	0	0	77	0	0	0	30
ZC3H15	0	0	0	0	0	0	0	0	0	0	0	0	0	0	0	0	0	0	0	0	0	0	0	0	0	0	0	0	0	0	0	0	0	0	0	0	0	0	0	0	0	0	0	0	0	0	0	0	0
MAP2K4	0	0	0	0	0	0	0	0	0	0	0	0	0	0	0	0	0	0	0	0	0	0	0	0	0	0	0	0	0	0	0	17	0	0	0	0	0	0	0	0	0	0	0	0	0	0	0	0	0
TMEM206	7840	3449	127	6870	6128	9993	968	9875	0	17	0	2743	8102	9629	0	252	9993	0	3569	0	0	5919	971	9107	1269	0	1724	0	111	1033	9454	0	0	0	10000	3575	2710	0	4	1651	0	732	0	692	0	0	2066	6205	488
SNAP91	0	0	0	0	0	1	0	0	0	0	0	0	0	0	0	0	0	0	0	0	0	0	0	0	0	0	0	0	0	0	0	0	0	0	0	0	0	0	0	0	0	0	0	0	0	0	0	0	0
SLK	941	0	0	0	0	2	0	0	0	0	0	0	0	4	0	0	9786	0	1774	0	0	0	0	856	0	0	1	0	8930	0	5	0	0	0	961	68	5665	0	0	0	3	107	0	0	0	2	2	0	0
CYB5R4	0	35	0	0	0	6618	0	5868	0	0	0	428	0	0	0	0	553	0	192	0	0	3037	57	6391	6	0	0	0	0	0	9891	0	12	0	8828	110	4415	0	0	9721	87	9908	0	0	32	305	119	9948	0
COL17A1	31	0	0	0	0	0	0	0	0	0	0	0	0	0	0	0	9	0	0	0	0	0	0	0	0	0	9790	0	0	0	0	0	0	0	0	0	25	0	0	0	0	0	0	0	0	0	0	0	1
GSTO2	0	0	0	0	0	0	0	0	0	0	0	0	0	0	0	0	0	0	0	0	0	0	0	0	0	0	0	0	0	0	0	0	0	0	0	0	0	0	0	0	0	0	0	0	0	0	0	0	0
SEC61A2	0	0	0	0	0	0	0	0	0	0	0	5	0	0	0	0	0	0	0	0	0	0	0	0	0	0	1	0	0	0	0	0	0	0	0	103	1	0	0	0	0	0	0	0	0	0	0	0	5
PRKCQ	9982	9349	9832	9786	8990	10000	9999	6	1	8663	7579	0	9998	9797	94	5	9972	0	3078	3	0	4545	9885	9996	9840	0	360	9879	6679	9997	1412	0	503	66	9997	9966	9999	60	9998	10000	10000	9996	121	0	9999	421	9999	860	0
TLE2	0	0	0	0	0	0	0	0	0	0	0	0	0	0	0	0	0	0	0	0	0	0	0	0	0	0	0	0	0	0	0	0	0	0	0	0	5	0	0	0	0	0	0	0	10	0	0	0	0
ASB1	0	0	0	0	0	0	0	0	0	6326	0	0	0	0	0	0	0	0	0	0	0	0	0	0	0	0	0	0	0	0	0	9999	0	0	0	0	0	0	0	0	0	0	0	0	0	0	0	0	0
FAM107B	0	2354	56	49	77	7901	2	2	2475	1502	3755	0	270	45	910	1843	7900	0	2008	0	631	9990	1748	2235	304	5	0	437	0	0	55	0	9994	0	3068	1	5	0	0	178	204	4947	0	0	2	9744	7810	10000	29
ME1	2034	6098	1422	9904	8730	9996	4826	6086	1255	11	5736	165	4234	9958	0	2244	10000	0	2329	0	1784	9997	3573	9998	9923	3431	629	0	272	10000	9864	0	7567	4	10000	3091	7811	2	17	8194	9274	9969	0	0	2909	10000	9962	3695	16
TBC1D1	52	0	2646	263	3	2166	0	2803	7902	0	1903	10	0	9838	0	5775	303	0	9813	0	5599	7006	4022	9557	278	0	0	0	0	0	7755	0	2027	4	9766	1158	3719	0	20	90	9999	9787	0	0	2998	9987	2417	9859	5591
CDK13	1625	9995	2317	9478	1608	5888	0	6158	9863	8422	379	0	0	10000	0	10000	5882	2	9998	0	10000	10000	8427	9811	1709	0	0	9999	4016	7336	10000	0	9995	1	7169	1628	4252	0	17	1	9981	7585	0	3728	6170	9993	2222	9936	3454
MTHFD2	869	15	0	23	0	0	0	9806	0	0	0	0	0	0	0	2548	19	0	0	0	0	9980	1	0	0	0	0	0	0	39	2187	0	1	0	2316	0	0	0	0	2	0	8	0	0	0	0	1	0	0
SLC9A7	0	0	0	0	0	0	0	0	0	0	0	0	0	0	0	0	0	0	0	0	0	0	0	0	0	0	0	0	0	0	0	0	0	0	0	0	0	0	0	0	0	0	0	0	0	0	0	0	0
PDE4A	8074	9996	6948	9993	391	0	34	9999	467	4798	965	0	4212	380	1	99	10000	0	571	0	0	9959	3344	7410	9946	0	546	0	781	10000	9342	0	248	0	7473	911	9312	0	3	7554	9961	9999	0	0	688	3909	7172	68	4246
PPP2R5A	0	0	0	0	0	0	0	0	0	0	0	0	0	0	0	0	0	0	0	0	0	0	0	0	0	0	0	0	0	0	0	0	0	0	0	0	0	0	0	0	0	0	0	0	0	0	0	0	0
CTNNA2	0	0	0	0	0	0	0	0	0	0	0	0	0	0	0	0	0	0	0	0	0	0	0	0	0	0	0	3	0	0	0	0	0	0	0	0	0	0	0	0	0	0	0	0	0	0	0	0	0
ELAVL1	9983	1315	10000	9999	9994	10000	6525	10000	991	327	2454	654	9998	10000	0	10000	10000	0	10000	2134	67	10000	10000	10000	9999	1	8717	0	5939	9996	10000	0	7595	0	10000	9992	10000	0	0	10000	10000	9990	0	792	192	10000	10000	9986	9690
TIE1	0	0	0	0	0	0	0	0	0	0	0	0	0	0	0	0	0	0	0	0	0	0	0	0	0	0	0	0	0	0	0	0	0	0	0	0	0	0	0	0	0	0	0	0	0	0	0	0	0
DIP2B	0	0	0	0	0	0	0	0	0	0	0	0	0	0	0	0	0	0	0	0	0	0	0	0	0	0	0	0	0	0	0	0	0	0	0	0	0	0	0	0	0	0	0	0	0	0	0	0	0
SMARCD1	0	1	0	0	0	40	0	0	0	0	0	0	5	3	0	0	6686	0	0	0	0	0	0	3	1	0	0	0	1	0	6	0	0	0	4	4	205	0	0	0	3	169	0	0	0	0	5	4	0
KDM4A	28	0	22	328	69	0	0	20	0	206	0	0	0	4104	0	9987	48	0	0	0	0	6721	296	0	0	0	16	0	0	0	6033	0	128	0	9852	16	1	0	0	0	26	278	0	0	0	2	2199	0	7
NFYC	0	0	0	0	0	0	0	0	0	0	0	0	0	0	0	0	0	0	0	0	0	0	0	0	0	0	0	0	0	0	0	0	0	0	0	0	0	0	0	0	0	0	0	0	0	0	0	0	0
ZMYND12	0	0	0	0	0	0	0	0	0	0	0	0	0	0	0	0	0	0	0	0	0	0	0	0	0	0	0	0	0	0	0	0	0	0	0	0	0	0	0	0	0	0	0	0	0	0	0	0	0
SLC9A3	0	0	0	0	0	0	0	0	0	1	0	0	0	0	0	0	0	0	0	0	0	0	0	0	0	0	0	0	0	0	0	0	0	0	0	0	0	0	0	0	0	0	0	0	0	0	0	0	0
NGEF	0	0	0	0	0	0	0	0	0	0	0	0	0	0	0	0	0	0	0	0	0	0	0	0	0	0	0	0	0	0	0	0	0	0	0	0	0	0	0	0	0	0	0	0	0	0	0	0	0
ASPM	0	0	0	0	0	0	0	0	0	0	0	0	0	0	0	0	0	0	0	0	0	0	0	0	0	0	0	0	0	0	0	0	0	0	0	0	0	0	0	0	0	0	0	0	0	0	0	0	0
CD84	2342	10000	9996	10000	9990	10000	9998	9997	9729	9999	8857	11	519	9990	1	9879	10000	0	10000	119	9955	10000	10000	10000	9700	5169	124	9993	9376	9313	10000	0	9983	0	10000	9982	9998	30	6868	9819	10000	10000	8	20	10000	10000	10000	10000	10000
ELOVL1	7208	1	19	0	9000	9118	62	5902	0	0	0	0	0	10000	0	1	8586	0	37	0	0	22	75	28	102	0	970	0	1383	1	9982	0	0	0	10000	0	0	0	0	17	0	5	0	0	0	0	9	25	388
SPI1	9998	9538	281	9950	2	9751	552	0	10	9337	20	1	5	154	0	8914	6425	0	9587	0	0	9544	8274	9985	1086	0	0	0	840	2523	35	552	4112	0	8461	8205	9977	37	4727	9812	10000	5572	0	0	10000	8995	9874	7105	286
ZNRD1	9214	9999	1987	8519	19	9989	9885	9914	0	8873	392	23	10000	5465	0	9963	9809	2	253	0	3	10000	2281	10000	9985	0	1412	40	221	10000	10000	0	7110	0	8176	3	0	0	1	10000	5	3986	0	0	0	2	2	184	1
MPPED2	0	0	0	0	0	0	0	0	0	0	0	0	0	0	0	0	0	0	0	0	0	0	0	0	0	0	0	0	0	0	0	0	0	0	0	0	0	0	0	0	0	0	0	0	0	0	0	0	0
CLDN18	0	0	0	0	0	0	0	0	0	0	0	0	0	0	0	0	0	0	0	0	0	0	0	0	0	0	0	0	0	0	0	0	0	0	0	0	0	0	0	0	0	0	0	0	0	0	0	0	0
ZBTB11	3012	247	0	273	0	67	0	671	0	6	0	0	0	1589	0	299	0	0	0	0	0	4487	0	40	1	0	0	0	51	0	896	0	88	0	9996	4038	26	0	0	2	128	2040	0	0	166	8603	2	2	108
ATXN3	0	0	0	0	0	0	0	0	0	1	0	0	0	0	0	2385	0	0	0	0	0	618	0	0	0	0	0	0	0	0	19	0	1538	0	0	0	0	0	0	0	12	0	0	0	0	0	0	0	0
GOLGA5	3	2	0	6	0	9825	0	0	0	0	0	0	16	159	0	0	9970	0	8	0	0	0	10	9274	1258	0	34	0	55	1	3219	0	0	0	9292	174	8141	0	0	1284	451	6901	0	0	6562	0	3454	4611	476
FGFR2	0	0	0	0	0	0	0	0	0	0	0	0	0	0	0	0	0	0	0	0	0	0	0	0	0	0	0	0	0	0	0	0	0	0	0	0	0	0	0	0	0	0	0	0	0	0	0	0	0
LRRC40	205	212	3	1762	136	10000	761	0	0	0	0	57	0	10000	0	0	9979	0	2	129	0	4621	4909	1297	3245	0	22	0	38	1	1580	0	33	0	10000	5418	7696	0	0	9400	2615	9475	0	0	0	1475	7615	8578	32
ISOC1	0	0	0	0	0	0	0	0	0	0	0	0	0	0	0	0	0	0	0	0	0	0	0	0	0	0	0	0	0	0	0	0	0	0	0	0	0	0	0	0	0	0	0	0	0	0	0	0	0
EML1	0	0	0	0	0	0	0	0	0	0	0	0	0	0	0	0	0	0	0	0	0	0	0	0	0	0	0	0	0	0	0	0	0	0	0	0	0	6055	399	0	0	0	0	0	0	0	0	0	0
THUMPD1	0	678	0	251	70	10	0	0	0	381	0	0	142	0	0	0	0	0	0	0	0	109	28	16	0	0	0	0	0	0	1	0	1	0	68	0	0	0	0	0	108	48	0	0	0	0	2120	5	0
KIF26A	0	0	0	0	0	0	0	0	0	0	0	0	0	0	0	0	0	0	0	0	0	0	0	0	0	0	0	0	0	0	0	0	0	0	0	0	0	0	0	0	0	0	0	0	0	0	0	0	0
ATG2B	89	0	0	3	0	0	1	0	0	4	0	0	0	98	0	752	4	0	0	0	0	5733	0	0	2	0	0	0	0	0	3034	1	665	0	144	0	0	0	0	0	0	5	0	0	0	0	0	0	0
ARFGEF1	0	0	0	0	0	0	0	0	0	0	0	0	0	0	0	0	0	0	0	0	0	0	0	0	0	0	0	277	0	0	0	0	0	0	0	0	0	0	0	0	0	0	8	0	0	0	0	0	0
ACSM2B	0	0	0	0	0	0	0	0	0	0	0	0	0	0	0	0	0	0	0	0	0	0	0	0	0	0	0	0	0	0	0	0	0	0	0	0	0	0	0	0	0	0	0	0	0	0	0	0	0
ZFAT	0	31	0	0	0	0	0	0	0	0	92	0	0	0	0	0	0	0	0	0	0	615	0	0	0	0	0	0	0	0	0	0	56	0	10	3	0	0	0	0	0	0	0	0	0	3386	37	0	0
MTFR1	0	0	0	0	0	0	0	0	0	0	0	0	0	0	0	0	0	0	0	0	0	0	0	0	0	0	0	0	0	0	0	0	0	0	0	0	0	0	0	0	0	0	0	0	0	0	0	0	0
STAG3	1	0	0	1	0	0	0	0	0	0	3	0	0	0	0	0	0	0	0	0	0	108	0	0	0	0	0	0	0	13	0	0	4	0	293	392	88	0	0	0	2	709	0	0	1585	384	1	0	1
FECH	0	0	0	0	0	0	0	0	0	0	0	0	0	0	0	0	0	0	0	0	0	0	0	0	0	0	0	0	0	0	0	0	0	0	0	0	0	0	0	0	0	0	0	0	0	0	0	0	0
MYO9A	0	0	0	0	0	0	0	0	0	0	0	0	0	0	0	0	0	0	0	0	0	0	0	0	0	0	0	0	0	0	0	0	0	0	0	0	0	0	0	0	0	0	0	0	0	101	0	0	0
DDX3Y	0	0	0	0	0	16	1350	0	0	0	0	0	0	0	0	0	0	0	21	0	0	0	0	0	0	0	0	0	0	0	1	0	0	0	0	1286	123	0	0	2828	41	1	0	0	0	0	0	0	0
PFKP	5446	0	0	0	0	0	0	0	0	0	0	0	0	0	0	299	0	0	0	0	0	0	0	0	0	0	0	0	0	0	0	108	0	0	0	0	0	0	0	0	0	0	0	0	0	0	0	0	0
IDI1	0	0	0	0	0	0	0	0	0	0	0	0	0	0	0	0	0	0	0	0	0	0	0	0	0	0	0	0	0	0	0	0	0	0	0	0	0	0	0	0	0	0	0	0	0	0	0	0	0
SP100	0	0	0	0	0	0	0	0	0	0	0	0	0	0	0	0	0	0	0	0	0	0	0	0	0	0	1	0	0	0	0	0	0	0	0	0	0	0	0	0	0	0	0	0	0	0	0	0	0
KLF6	8294	7133	21	7232	2	4143	4009	7431	0	5633	0	343	484	7893	0	9311	7206	27	248	0	0	9933	4891	15	2608	0	52	0	93	1189	10000	0	893	0	10000	14	1	0	0	9290	1	997	0	0	0	717	217	4262	761
PPAP2A	4280	5448	19	3438	2	0	9	40	0	8774	0	4	0	1	0	5552	1772	0	0	0	0	8560	14	10	0	0	5	0	72	9821	2010	6	103	0	2548	16	3	1	97	3	0	20	0	0	2	0	0	0	0
NEO1	0	0	0	0	0	0	0	0	0	0	0	0	0	0	0	0	0	0	0	0	0	0	0	0	0	0	0	0	0	0	0	0	0	0	0	0	0	0	0	0	0	0	0	0	0	0	0	0	0
TRAM1	0	0	0	0	0	0	0	0	0	0	0	0	0	0	0	0	0	0	0	0	0	0	0	0	0	0	0	6	0	0	0	0	0	0	0	0	0	0	0	0	0	0	0	0	0	0	0	0	0
PHKA1	0	0	0	0	0	0	0	0	4	7	1	0	0	0	0	0	0	0	6	0	0	0	0	0	0	0	0	0	0	0	0	0	0	0	0	493	913	0	0	0	1634	0	0	0	40	393	11	0	0
TNFRSF1A	203	245	0	5431	646	67	2	3180	0	92	0	867	5	4045	0	9937	4665	0	3	0	0	9485	0	24	0	0	297	0	3	0	9999	4580	905	0	10000	1	0	0	0	290	0	558	0	0	0	1701	97	1	95
CACNB1	15	0	41	0	0	103	0	0	14	1	158	0	0	1967	0	0	0	0	0	0	0	0	97	9954	7354	0	0	0	0	0	0	0	0	0	0	0	0	0	0	0	6	50	0	0	1	1	0	120	0
EVI5	0	0	0	0	0	0	0	0	0	8063	0	0	0	0	1	0	17	0	2	0	0	27	1	7	1	0	1814	6	0	0	14	1	0	0	0	0	0	0	0	131	0	0	0	0	0	0	0	0	0
STOML1	0	49	0	0	0	0	0	0	0	0	0	0	0	0	0	0	0	7	0	0	0	0	0	0	0	0	0	0	0	0	0	0	0	0	0	0	0	0	1	0	0	0	0	0	0	0	0	0	0
PKM	3146	1597	0	0	0	0	0	0	0	1268	0	32	8	4	0	67	35	0	0	0	0	5	0	0	0	0	53	0	0	9734	29	0	0	0	168	0	0	0	0	280	0	0	0	0	0	0	0	0	0
DHX29	0	0	0	0	0	0	0	0	0	0	0	0	0	0	0	0	0	0	0	0	0	0	0	0	0	0	0	0	0	0	0	0	0	0	0	0	0	0	0	0	0	0	0	0	0	0	0	0	0
DNTTIP2	0	0	0	0	0	0	0	0	0	0	0	0	0	0	0	0	0	0	0	0	0	0	0	0	0	0	0	0	0	0	0	0	0	0	0	0	0	0	0	0	0	0	0	0	0	0	0	0	0
METTL22	0	0	0	0	0	1512	0	0	0	0	0	0	0	0	0	0	0	0	0	0	0	0	0	0	0	0	0	0	0	0	0	0	0	0	0	0	0	0	0	0	0	0	0	0	0	0	0	0	0
TP53BP1	0	0	0	0	0	0	0	0	0	0	0	0	0	0	0	0	0	0	0	0	0	0	0	0	0	0	0	0	0	0	0	0	0	0	0	0	0	0	0	0	0	0	0	0	0	0	0	0	0
TRO	3	0	0	0	2	0	0	0	0	0	0	2	0	3940	0	0	0	0	0	0	0	0	0	0	0	0	317	0	0	0	0	0	0	0	0	0	0	0	0	0	0	0	0	0	0	0	0	0	0
RRP15	0	0	0	0	0	0	0	0	0	0	0	0	0	0	0	0	0	0	0	0	0	0	0	0	0	0	0	0	0	0	0	0	0	0	0	0	0	0	0	0	0	0	0	0	0	0	0	0	0
RHOA	0	0	0	0	0	0	0	0	0	0	0	0	0	0	0	0	0	0	0	0	0	0	0	0	0	0	0	0	0	0	0	0	0	0	0	0	0	0	0	0	0	0	0	0	0	0	0	0	0
DHX8	0	0	0	0	0	0	0	0	0	0	0	0	11	0	0	0	28	0	0	0	0	0	0	0	0	0	0	0	0	2	0	0	0	0	15	0	0	0	0	2	0	5	0	0	0	0	0	0	0
PRKCZ	0	0	0	0	0	0	0	0	0	0	0	0	0	0	0	0	0	0	0	0	0	0	0	0	0	0	0	0	0	0	0	0	0	0	0	0	26	0	0	0	0	0	0	0	0	0	0	1466	0
ZFY	0	601	0	51	0	0	0	0	0	0	0	0	0	0	0	0	0	0	0	0	0	43	0	0	0	0	0	0	0	0	0	0	3	0	0	2394	114	0	0	52	18	0	0	0	0	4	6	0	1
IARS2	0	0	0	0	0	0	0	0	0	0	0	0	0	0	0	0	0	0	0	0	0	0	0	0	0	0	0	0	0	0	0	0	0	0	0	0	0	0	0	0	0	0	0	0	0	0	0	0	0
SYT1	0	0	0	0	0	0	0	0	0	0	0	0	0	0	0	0	0	0	0	0	0	0	0	0	0	0	0	0	0	0	0	0	0	0	0	0	0	0	0	0	0	0	0	0	0	0	0	0	0
NAV3	0	8	0	0	0	0	0	0	0	0	0	0	0	0	0	0	0	0	0	0	0	0	0	0	0	0	0	0	0	0	0	0	0	0	0	0	0	0	0	0	0	0	0	0	0	0	0	0	0
IDH3G	0	0	0	0	0	0	0	0	0	0	0	0	0	0	0	0	0	0	0	0	0	0	0	0	0	0	0	0	0	0	0	0	0	0	0	0	0	0	0	0	0	0	0	0	0	0	0	0	0
ROGDI	0	73	0	0	0	26	2	0	0	0	0	1	0	22	0	12	1397	0	0	0	0	3989	0	799	1	0	0	0	28	1974	36	0	21	0	3	90	410	0	0	4	2228	2381	0	0	5534	11	30	255	0
PDZD4	0	0	0	0	0	0	0	0	0	0	0	0	0	0	0	0	0	0	0	0	0	0	0	0	0	0	0	0	0	0	0	0	0	0	0	0	0	0	0	0	0	0	0	0	0	0	0	0	0
ATP2B3	1	0	0	0	0	0	0	0	0	0	0	0	0	549	0	0	0	0	0	0	0	0	0	0	0	0	0	0	0	0	1	0	0	0	2227	0	0	0	0	0	0	0	0	0	0	0	0	6	0
ROCK1	807	46	2980	112	563	7560	6	0	17	3836	1330	64	51	3393	0	474	8653	0	2060	0	1	7694	127	9743	1204	0	642	0	0	95	1237	0	1619	0	9825	5847	6117	0	0	2466	388	9925	0	0	64	9975	870	3813	1832
CBFB	63	9998	603	9999	6231	4960	13	9997	105	22	5079	0	9991	9660	0	160	10000	0	11	11	0	9791	2796	8511	10000	0	196	307	107	9961	9998	0	9960	0	10000	2713	6701	499	8003	9947	9989	10000	18	0	8191	4626	9700	10000	2070
PDK3	0	0	0	0	0	0	0	0	0	0	0	0	0	0	0	0	0	0	0	0	0	0	0	0	0	0	0	0	0	0	0	0	0	0	0	0	0	0	0	0	0	0	0	0	0	0	0	0	0
HYAL2	6324	10000	9899	10000	852	9975	4980	10000	226	9894	3888	8100	9950	9982	8760	10000	10000	0	10000	0	1	10000	10000	10000	9998	197	70	889	9890	3079	10000	0	10000	0	10000	9375	8833	0	0	10000	10000	10000	0	288	2587	10000	9999	10000	3170
HDAC4	9333	9418	320	9041	2547	10000	9999	9088	0	7265	0	0	9906	6517	0	397	9999	0	4	0	0	229	2	9390	9999	0	687	0	3426	213	9997	0	934	0	5687	1	199	0	0	9987	20	9624	0	1	933	3	1	2793	1
RASSF1	9063	14	64	563	393	10000	19	1	266	8553	9979	0	240	8391	0	0	10000	0	397	0	0	1478	8739	9999	5525	0	8	0	54	8787	990	0	3	0	828	6308	9122	1	0	472	9755	9932	0	0	6827	7196	63	7900	348
FGFR3	0	0	0	0	0	0	0	0	0	0	0	0	0	0	0	0	0	0	0	0	0	0	0	0	0	0	0	0	0	0	0	0	0	0	0	0	0	0	0	0	0	0	0	0	0	0	0	0	0
IFI35	0	0	0	0	0	0	0	0	0	0	0	0	0	0	0	0	0	0	0	0	0	0	0	0	0	0	0	0	0	0	0	0	0	0	0	0	0	0	0	0	0	0	0	0	0	0	0	0	0
HEATR6	0	0	0	0	0	0	0	0	2	0	0	0	0	0	2	0	0	0	0	0	0	0	0	0	0	0	0	0	0	0	0	0	0	0	0	0	0	0	0	0	0	0	0	0	0	0	0	0	0
COASY	0	0	0	0	0	0	0	0	0	0	0	0	0	0	0	0	0	0	0	0	0	0	0	0	0	0	0	0	0	0	0	0	0	0	0	0	0	0	0	0	0	0	0	0	0	0	0	0	0
PLEKHH3	0	0	0	0	0	0	0	0	0	0	0	0	0	0	0	0	0	0	0	0	0	0	0	0	0	0	0	0	0	0	0	0	0	0	0	0	0	0	0	0	0	0	0	0	0	0	0	0	0
MEF2A	845	0	0	3	1	1	0	0	0	0	0	0	0	8990	0	2	5746	0	304	0	4195	144	9548	40	497	0	2	0	2	0	996	0	0	331	3403	417	2398	0	0	0	8209	296	0	0	1502	7661	1919	3	322
OTUD5	0	0	0	0	0	0	5268	0	0	0	0	0	0	0	0	0	7	0	0	0	0	0	0	0	0	0	0	0	0	0	0	0	0	0	0	0	0	0	0	0	0	0	0	0	0	0	8	0	0
TFE3	0	0	0	0	0	0	0	0	0	0	0	0	0	0	0	0	0	0	0	0	0	0	0	0	0	0	0	0	0	0	0	0	0	0	1	0	0	0	0	0	0	0	0	0	0	0	0	0	0
TBC1D25	0	0	0	0	0	0	0	0	0	0	0	0	0	0	0	0	0	0	0	0	0	0	0	0	0	0	0	0	0	0	0	0	0	0	0	0	0	0	0	0	0	0	0	0	0	0	0	0	0
ACSL4	0	0	0	0	0	0	0	0	0	0	0	0	0	0	0	0	0	0	0	0	0	0	0	0	0	0	0	0	0	0	0	2276	0	0	0	0	0	0	0	0	0	0	0	0	0	0	0	0	0
INPP5A	297	0	0	0	0	1	0	0	0	0	0	0	0	0	0	0	0	0	0	0	0	0	0	0	0	0	3	0	0	0	0	0	0	0	0	0	0	0	0	0	0	28	0	0	0	0	5	0	0
GPKOW	0	0	0	0	0	0	0	0	0	0	0	0	0	0	0	0	0	0	0	0	0	0	0	0	0	0	0	0	0	0	0	0	0	0	0	0	0	0	0	0	0	0	0	0	0	0	0	0	0
GRIPAP1	10000	3	16	29	906	8920	19	16	0	1606	2	1418	0	6988	0	47	9536	0	5451	0	44	9317	4872	9929	8	0	6	0	47	2	8718	60	2	0	9671	30	0	0	0	8	123	401	0	0	0	599	3960	262	9
FTSJ1	0	0	0	0	0	0	0	0	0	0	0	0	0	0	0	0	0	0	0	0	0	0	0	0	0	0	0	0	0	0	0	0	0	0	0	0	0	0	0	0	0	0	0	0	0	0	0	0	0
REEP1	0	0	0	0	0	0	0	0	0	0	0	0	0	0	0	0	0	0	0	0	0	0	0	0	0	0	0	0	0	0	0	0	0	0	0	0	0	0	0	0	0	0	0	0	0	0	0	0	0
ATP11A	0	0	0	0	0	0	0	0	0	0	0	0	0	0	0	0	0	0	0	0	0	0	0	0	0	0	0	0	0	0	0	0	0	0	0	0	0	0	0	0	0	0	0	0	0	0	0	0	0
POLR1A	0	0	0	0	0	0	0	0	0	0	0	0	0	0	0	0	0	0	0	0	0	0	0	0	0	0	0	0	0	0	0	0	0	0	0	0	0	0	0	0	0	0	0	0	0	0	0	0	0
LAPTM4A	10000	10000	10000	10000	9894	10000	10000	10000	10000	10000	10000	9926	10000	10000	10000	10000	10000	3	10000	30	9045	10000	10000	10000	10000	2961	8874	5028	10000	10000	10000	12	10000	3	10000	10000	10000	10000	10000	10000	10000	10000	13	9998	10000	10000	10000	10000	10000
TTC7A	0	0	0	0	0	0	0	0	1	1	83	0	0	0	911	0	0	0	0	0	0	0	0	0	0	0	0	1532	0	0	0	0	311	0	0	0	0	0	0	0	0	0	0	0	0	0	0	0	0
IP6K2	10	0	0	0	0	0	0	0	0	0	0	0	0	0	0	0	0	0	0	0	0	0	0	0	0	0	0	0	0	0	0	0	0	0	0	0	0	0	0	0	0	0	0	0	0	0	0	0	0
SRBD1	3923	1561	3182	5484	1890	9860	1	570	0	1429	101	0	9687	9647	0	347	4504	0	356	0	0	5967	7806	156	985	0	4625	0	601	3731	7782	0	380	0	10000	177	3727	0	1485	9968	9531	5280	18	0	100	6878	9950	1907	373
CYFIP1	10000	10000	4976	10000	8134	9942	1139	9441	9520	10000	9903	228	7970	9993	0	10000	10000	0	10000	0	3590	10000	10000	10000	5548	0	2260	0	9765	2199	10000	5326	10000	0	10000	9996	10000	0	0	9481	9998	10000	0	0	9325	10000	10000	10000	10000
KIF2A	6411	81	9829	812	321	4103	628	394	42	0	6444	0	7991	9998	0	0	9978	0	8855	0	0	9640	9966	9345	1970	0	152	0	2665	3396	8216	0	2600	14	10000	500	1215	0	0	2023	9958	2023	0	1	1	7207	10000	2384	51
RASGRP2	10000	10000	10000	10000	10000	10000	9949	10000	10000	10000	10000	3071	9997	10000	8271	10000	10000	17	10000	4180	10000	10000	10000	10000	10000	2744	10000	10000	10000	10000	10000	180	10000	9844	10000	10000	10000	1	10000	10000	10000	10000	4249	8966	10000	10000	10000	10000	10000
PSME4	0	0	0	0	0	0	0	0	0	0	0	0	0	0	0	0	0	0	0	0	0	0	0	0	0	0	0	0	0	0	0	0	0	0	6406	0	0	0	0	0	0	1	0	0	0	0	0	0	0
SIRT2	0	0	0	0	0	0	0	0	0	0	0	0	0	0	0	0	0	0	0	0	0	0	0	0	0	0	0	0	0	0	0	0	0	0	0	0	0	0	0	0	0	0	0	0	0	0	0	0	0
ERLEC1	1	0	2	372	3	0	0	3	6	15	0	0	0	294	0	1029	9	0	963	0	0	338	323	262	0	0	0	0	0	0	9031	0	1	0	6588	1	0	0	0	0	1	0	0	0	0	3	1708	56	80
PPP2R5B	0	443	0	0	0	0	0	0	0	0	0	0	0	0	0	0	0	0	0	0	0	0	0	0	0	0	0	0	0	0	0	0	0	0	0	0	0	0	0	0	0	1	0	0	0	0	0	0	0
PYGM	0	0	0	0	0	0	0	0	0	0	0	0	0	0	0	0	0	0	0	0	0	0	0	0	0	0	0	0	0	0	0	0	0	0	0	0	0	0	0	0	0	0	0	0	0	0	0	0	0
PAGE1	0	0	0	0	0	0	0	0	0	0	0	0	0	0	0	0	0	0	0	0	0	0	0	0	0	0	0	0	0	0	0	0	0	0	0	0	0	0	0	0	0	0	0	0	0	0	0	0	0
PITX1	0	0	0	0	0	0	0	0	0	0	0	0	0	0	0	0	0	0	0	0	0	0	0	0	0	0	0	0	0	0	0	0	0	0	0	0	0	0	0	0	0	0	0	0	0	0	0	0	0
TRPC7	0	0	0	0	0	0	0	0	0	0	0	0	0	0	0	0	0	0	0	0	0	0	0	0	0	0	0	0	0	0	0	0	0	0	0	0	0	0	0	0	0	0	0	0	0	0	0	0	0
MAST4	0	0	0	0	0	0	0	0	0	0	0	0	0	0	0	0	0	0	0	0	0	0	0	0	0	0	0	0	0	0	0	0	0	0	0	0	0	0	0	0	0	0	0	0	0	0	0	0	0
GPR116	0	0	0	0	0	0	0	0	0	0	0	0	0	0	0	0	0	0	0	0	0	0	0	0	0	0	0	0	0	0	0	0	0	0	0	0	0	0	0	0	0	0	0	0	0	0	0	0	0
SDK2	0	0	0	0	0	0	0	0	0	0	0	0	0	0	0	0	0	0	0	0	0	0	0	0	0	0	0	0	0	0	0	0	0	0	0	0	0	0	0	0	0	0	0	0	0	0	0	0	0
ADAM7	0	0	0	0	0	0	0	0	0	0	0	0	0	0	0	0	0	0	0	0	0	0	0	0	0	0	0	0	0	0	0	0	0	0	0	0	0	0	0	0	0	0	0	0	0	0	0	0	0
NUP133	145	9999	446	6786	145	6	1	9	0	403	0	0	500	7220	0	1	8485	1	0	0	0	5277	47	0	2	0	1	1	1	3	66	0	41	0	544	0	0	0	0	4	0	2	0	0	0	0	7998	36	1083
NUCKS1	0	0	0	0	0	0	0	0	0	0	0	0	0	0	0	0	0	0	0	0	0	0	0	0	0	0	0	0	0	0	0	0	0	0	0	0	0	1	0	0	0	0	0	0	0	0	0	0	0
VPS35	0	0	0	0	0	0	0	0	0	0	0	0	0	0	0	0	0	0	0	0	0	0	0	0	0	0	0	0	0	0	0	0	0	0	0	0	0	0	0	0	0	0	0	0	0	0	0	0	0
DNAJA2	0	0	0	0	0	0	0	0	0	0	0	0	0	0	0	0	0	0	0	0	0	0	0	0	0	0	0	0	0	0	0	0	0	0	0	0	0	0	0	0	0	0	0	0	0	0	0	0	0
BCL3	0	0	0	0	0	0	0	0	0	0	0	0	0	0	0	0	0	0	0	0	0	0	0	0	0	0	0	0	0	0	0	0	0	0	0	0	0	0	0	0	0	0	0	0	0	0	0	0	0
KCNAB2	8603	1498	17	9915	0	8198	5889	5	17	3798	5133	0	421	129	0	0	8975	0	0	0	0	2677	23	188	63	0	0	0	376	4488	13	0	798	0	76	2954	10000	9004	2118	9759	9657	10000	0	0	10000	5668	7531	5	7
ABCC9	0	0	0	0	0	0	0	0	0	0	0	0	0	0	0	0	0	0	0	0	0	0	0	0	0	0	0	0	0	0	0	0	0	0	0	0	0	0	0	0	0	0	0	0	0	0	0	0	0
GAL	0	0	0	0	0	0	0	0	0	0	0	0	0	0	0	0	0	0	0	0	0	0	0	0	0	0	0	0	0	0	0	0	0	0	0	0	0	0	0	0	0	0	0	0	0	0	0	0	0
CLEC2D	0	10000	8685	8657	2	0	4	8992	8112	913	9707	0	76	1530	4	2690	2400	0	9378	0	3904	10000	2502	10000	5933	303	0	87	330	9813	10000	0	9997	0	1562	9999	10000	0	0	8009	10000	10000	0	15	9989	10000	10000	9900	1105
FUNDC1	0	0	0	0	0	0	0	0	0	0	0	0	0	0	0	0	0	0	0	0	0	0	0	0	0	0	0	0	0	0	0	0	0	0	0	0	0	0	0	0	0	0	0	0	0	0	0	0	0
MAOB	0	0	0	0	0	0	0	0	0	0	0	0	0	0	0	0	0	0	0	0	0	0	0	0	0	0	0	0	0	0	0	0	0	0	0	0	0	0	0	0	0	0	0	0	0	0	0	0	0
RORA	0	0	0	0	0	0	0	0	0	0	0	0	0	0	0	0	0	0	0	0	0	0	0	0	0	0	0	0	0	0	0	0	0	0	0	0	0	0	0	0	0	0	0	0	0	0	0	0	0
DRD4	0	0	0	0	0	0	0	0	0	0	0	0	0	0	0	0	0	0	0	0	0	0	0	0	0	0	0	0	0	0	0	0	0	0	0	0	0	0	0	0	0	0	0	0	0	0	0	0	0
TGFBR3	36	0	7	4	304	40	0	1	31	22	0	0	2	5	6	0	13	0	494	0	1963	0	5	3	1	0	0	227	1	0	1676	0	0	0	69	1	0	0	0	21	0	213	0	0	1	49	166	0	4
KIAA1107	0	0	0	0	0	0	0	0	0	0	0	0	0	0	0	0	0	0	1	0	0	0	0	0	0	0	0	0	0	0	0	0	0	0	0	0	0	0	0	0	0	0	0	0	0	0	0	0	0
PLA2G10	0	0	0	0	1	1284	0	0	0	0	0	0	0	203	0	0	0	0	3	0	0	0	0	362	0	0	0	0	0	1	0	1	0	0	0	2	22	0	0	0	5	0	0	0	0	0	0	43	0
HES2	0	0	0	0	0	0	0	0	0	0	0	0	0	0	0	0	0	0	0	0	0	0	0	0	0	0	0	0	0	0	0	12	0	0	0	0	0	0	0	0	0	0	0	0	0	0	0	0	0
ATP1B3	0	0	0	0	0	0	0	0	0	0	0	0	0	0	0	0	0	0	0	0	0	0	0	0	0	0	0	0	0	0	0	3	0	0	0	0	0	0	0	0	0	0	0	0	0	0	0	0	0
NEDD4	286	6692	0	9753	0	0	0	1	24	9949	0	0	21	0	0	10000	8710	0	57	0	1	9996	684	0	0	0	0	0	1	0	8845	10000	9135	0	9998	27	2	0	0	7	11	2520	0	4	7	8062	1233	0	9963
PIGB	0	0	0	0	0	0	0	0	0	0	0	0	0	0	151	0	0	0	0	0	0	0	0	0	0	0	0	0	0	0	0	5	0	0	0	0	3	18	0	0	23	0	0	0	2	1	0	0	0
GNB5	0	0	0	0	0	0	0	0	0	0	0	0	0	0	0	0	0	0	0	0	0	0	0	0	0	0	0	0	0	0	0	3	0	0	0	0	0	0	0	0	0	0	0	0	0	0	0	0	0
RAB27A	0	0	0	0	0	0	0	0	0	0	0	0	0	0	0	0	0	0	0	0	0	0	0	0	0	0	0	0	0	0	0	0	0	0	0	0	0	0	0	0	0	0	0	0	0	0	0	0	0
CECR5	0	0	0	0	0	0	0	0	0	0	0	0	0	0	0	0	0	0	0	0	0	0	0	0	0	0	0	0	0	0	0	0	0	0	0	0	0	0	0	0	0	0	0	0	0	0	0	0	0
UFD1L	0	0	0	0	0	0	0	0	0	0	0	0	0	0	0	0	0	0	0	0	0	0	0	0	0	0	0	0	0	0	0	0	0	0	0	0	0	0	0	0	0	0	0	0	0	0	0	0	0
LRP6	0	0	0	0	0	0	0	0	0	0	2	0	0	0	1	3	0	0	1	0	0	7	1	173	0	0	0	2	0	0	0	0	8	0	0	0	0	0	0	163	0	7	0	0	0	65	5	0	0
GUCY2C	0	0	0	0	0	0	0	0	0	0	0	0	0	0	0	0	0	0	0	0	0	0	0	0	0	0	0	0	0	0	0	5	0	0	0	0	0	0	0	0	0	0	0	0	0	0	0	0	0
SCT	0	0	0	0	0	0	0	0	0	0	0	0	0	0	0	0	0	0	0	0	0	0	0	0	0	0	0	0	0	0	0	0	0	0	0	0	0	0	0	0	0	0	0	0	0	0	0	0	0
PHRF1	1	0	0	2	17	0	0	0	0	5	0	3	0	3	0	0	468	0	0	0	0	0	0	26	0	0	0	0	0	0	1	0	0	0	10	0	0	0	0	0	0	0	0	0	0	0	0	0	0
IKBKAP	0	0	0	0	0	0	0	0	0	0	0	41	0	0	0	0	0	0	0	0	0	0	0	0	0	0	0	0	0	0	0	0	0	0	0	0	0	0	0	0	0	0	0	0	0	0	0	0	0
NUCB2	9871	0	2582	155	4446	9985	5	0	0	6236	619	0	0	7385	0	7814	0	0	14	0	0	37	472	2981	21	11	2	0	6	2	4	0	99	0	2802	0	0	0	0	0	189	0	0	0	0	3395	0	8821	0
PFN2	7001	10000	10000	10000	6514	10	123	9663	10000	10000	9963	0	9092	3995	288	1477	10000	7409	4103	0	8498	10000	9169	5549	16	1405	1	10000	9890	9996	10000	0	9688	0	10000	10000	9996	9892	10000	5646	10000	10000	3	9889	10000	10000	10000	9144	9606
PTPN3	3	0	0	0	0	540	0	0	0	0	0	0	0	27	0	0	0	0	0	0	0	0	1	0	0	0	0	0	0	0	0	0	0	0	7	2	123	0	0	0	60	0	0	0	0	892	3	0	0
SPTB	0	0	0	0	0	0	0	0	0	0	0	0	0	0	0	0	0	0	0	0	0	0	0	0	0	0	0	0	0	0	0	4	0	0	0	0	0	0	0	0	0	0	0	0	0	0	0	0	0
DAPP1	0	9641	0	3	0	0	2	0	129	2	2	0	0	0	0	60	0	0	0	0	0	6026	0	0	0	0	0	119	0	0	1	0	10000	0	0	23	6	0	0	0	119	797	0	0	858	113	74	0	0
FGF10	0	0	0	0	0	0	0	0	0	0	0	0	0	0	0	0	0	0	0	0	0	0	0	0	0	0	0	0	0	0	0	0	0	0	0	0	0	0	0	0	0	0	0	0	0	0	0	0	0
SLC44A1	0	0	0	0	0	0	0	0	0	0	0	0	0	0	0	0	0	0	0	0	0	0	0	0	0	0	0	0	0	8	0	0	0	0	0	0	0	0	0	0	0	0	0	0	0	0	0	0	0
C14orf101	0	85	0	0	0	4	5978	0	0	0	0	0	9	1	0	1	9374	0	0	0	0	396	0	0	6231	0	0	0	0	0	19	0	42	0	0	0	0	0	0	4	0	0	0	0	0	0	0	0	0
SMG6	0	0	0	0	0	0	0	0	0	0	0	0	0	0	0	0	0	0	0	0	0	0	0	0	0	0	0	0	0	0	0	0	0	0	0	0	0	0	0	0	0	0	0	0	0	0	0	0	0
EXOC5	0	0	0	0	0	0	0	0	0	0	0	0	0	0	0	0	0	0	0	0	0	0	0	0	0	0	0	0	0	0	0	0	0	0	0	0	0	139	0	0	0	0	0	0	0	0	0	0	0
CLTCL1	0	0	0	0	0	0	0	0	0	0	0	0	0	0	0	0	0	0	0	0	0	0	0	0	0	0	0	0	0	0	0	0	0	0	0	0	0	0	0	0	0	0	0	0	0	0	0	0	0
FGF22	0	0	0	0	0	0	0	0	0	0	0	0	0	0	0	0	0	0	0	0	0	0	0	0	0	0	0	0	0	0	0	0	0	0	0	0	0	0	0	0	0	0	0	0	0	0	0	0	0
FSTL3	10000	1610	0	2336	530	0	0	8547	0	10000	0	0	0	1834	0	10000	6914	0	150	0	2149	9272	0	522	0	0	9899	0	5044	409	10000	2	219	0	10000	3	0	0	5076	304	0	7733	0	25	3607	8820	646	1	51
DGCR2	0	0	0	0	0	0	0	0	0	0	0	0	0	0	0	0	0	0	0	0	0	0	0	0	0	0	0	0	0	0	0	0	0	0	0	0	0	0	0	0	0	0	0	0	0	0	0	0	2
RNF126	0	1	0	203	0	0	0	32	0	0	0	0	0	0	0	0	0	0	0	0	0	3	0	0	0	0	0	0	0	0	153	0	5	0	6204	0	0	0	0	0	164	388	0	0	0	313	2	0	0
MNT	0	0	0	0	0	0	0	0	0	0	0	0	0	0	0	0	0	0	0	0	0	0	0	0	0	0	0	0	0	0	0	0	0	0	0	0	0	0	0	0	0	0	0	0	0	0	0	0	0
ZXDC	0	0	0	0	0	0	0	0	0	0	0	0	0	0	0	1407	0	0	0	0	0	1	0	0	0	0	0	0	0	0	0	0	0	0	0	0	0	0	0	0	0	0	0	0	0	0	0	0	0
JMJD6	0	0	0	0	0	0	0	0	0	0	0	0	0	0	0	0	0	0	0	0	0	0	0	0	0	0	0	0	0	0	0	0	0	0	0	0	0	0	0	0	0	0	0	0	0	0	0	0	0
POLB	0	0	0	0	0	0	0	0	0	0	0	0	0	0	0	32	0	0	0	0	0	8	0	0	0	0	0	0	0	131	0	0	0	0	0	0	0	0	0	0	0	0	0	0	0	0	0	0	0
ST6GALNAC1	0	0	0	0	0	0	0	0	0	0	0	0	0	0	0	0	0	0	0	0	0	0	0	0	0	0	0	0	0	0	0	0	0	0	0	0	0	0	0	0	0	0	0	0	0	0	0	0	0
WIPI1	43	3339	2399	0	586	1	0	52	1	563	0	0	0	9669	0	1	294	0	8	0	0	744	8223	0	0	0	0	0	0	0	700	0	24	0	9999	0	0	0	1	0	6	110	0	0	0	7	1639	859	3
FRMPD1	0	0	0	0	0	0	0	0	0	0	0	0	0	0	0	0	0	0	0	0	0	0	0	1	2	0	0	0	0	0	0	0	0	0	0	0	0	0	0	0	0	0	0	0	0	0	0	0	0
GBA2	0	0	0	0	0	0	0	0	0	0	0	0	0	0	0	0	0	0	0	0	0	0	0	0	0	0	0	0	0	0	0	7	0	0	0	0	0	0	0	0	0	0	0	0	0	0	0	0	0
NDST1	902	35	3	9633	0	1	370	6934	0	552	0	0	4	1	0	331	5434	0	0	0	0	9918	0	0	0	0	71	0	0	1	5499	0	8326	0	7989	0	0	0	0	0	0	575	0	0	0	0	0	0	0
ASNS	0	0	0	0	0	0	0	0	0	0	0	0	0	0	0	0	0	0	0	0	0	0	0	0	0	0	0	0	0	0	0	0	0	0	0	0	0	0	0	0	0	0	0	0	0	0	0	0	0
AP3M2	0	0	0	0	0	0	0	0	0	0	0	0	0	0	0	0	0	0	0	0	0	0	0	0	0	0	0	0	0	0	0	0	0	0	0	0	0	0	0	0	0	0	0	0	0	0	0	0	0
CNGB1	0	0	0	0	0	0	0	0	0	0	0	0	0	0	0	0	0	0	0	0	0	0	0	0	0	0	0	0	0	0	0	0	0	0	0	0	0	0	0	0	0	0	0	0	0	0	0	0	0
ST6GALNAC2	6	0	20	0	17	9000	62	0	0	0	0	0	0	7260	0	0	1412	0	839	0	0	0	9854	504	0	0	248	0	0	0	0	0	0	0	9612	231	11	0	0	7479	9808	17	0	3	0	8	8664	10000	0
CHAT	0	0	0	0	0	0	0	0	0	0	0	0	0	0	0	0	0	0	0	0	0	0	0	0	0	0	0	0	0	0	0	0	0	0	0	0	0	0	0	0	0	0	0	0	0	0	0	0	0
TESK2	0	0	0	0	0	0	0	0	0	0	0	0	0	0	0	11	0	0	0	0	0	0	0	0	0	0	0	0	0	0	0	0	0	0	0	0	0	0	0	0	0	0	0	0	0	0	0	0	0
C16orf80	0	0	0	0	0	0	0	0	0	0	0	0	0	0	0	0	0	0	0	0	0	0	0	0	0	0	0	0	0	0	0	0	0	0	0	0	0	0	0	0	0	0	0	0	0	0	0	0	0
CSNK2A2	0	0	0	0	0	0	0	0	0	0	0	0	0	0	0	0	0	0	0	0	0	0	0	0	0	0	0	0	0	0	0	0	0	0	0	0	0	0	0	0	0	0	0	0	0	0	0	0	0
PTPN21	4119	10000	706	9991	1973	9565	1715	4309	1339	7747	3803	1	8574	6032	131	9987	10000	0	9929	0	14	10000	9477	9684	9	0	0	0	3124	60	10000	0	752	0	10000	10000	10000	237	9887	9845	10000	10000	30	9994	10000	10000	10000	3087	10000
EIF2B3	0	0	0	0	0	13	0	0	0	0	0	0	0	0	0	0	0	0	0	0	0	0	0	95	0	0	19	0	0	0	1	0	0	0	23	0	0	0	0	45	0	0	0	0	0	0	0	0	0
CAMK2A	0	0	0	0	0	0	0	0	0	0	0	0	0	0	0	0	0	0	0	0	0	0	0	0	0	0	0	0	0	0	0	0	0	0	0	0	0	0	0	0	0	0	0	0	0	0	0	0	0
TCOF1	0	0	0	0	0	0	0	0	0	0	0	0	0	0	0	0	0	0	0	0	0	0	0	0	0	0	0	0	0	2	0	0	0	0	0	0	0	1	0	0	0	0	0	0	110	0	0	0	0
CDC42	0	0	0	712	95	906	0	120	0	0	0	305	0	3408	0	0	8417	0	0	0	0	1015	2	5005	38	0	6274	0	13	3	3794	0	0	0	9976	3	808	0	0	670	285	2582	0	0	15	29	9265	684	54
OSBPL3	1795	0	0	0	2	0	0	0	0	0	0	0	0	0	0	0	0	0	0	0	0	0	0	0	0	0	55	0	0	0	0	0	0	0	0	0	0	0	0	0	0	0	0	0	0	0	0	0	0
EPHA8	0	0	0	0	0	0	0	0	0	0	0	0	0	0	0	0	0	0	0	0	0	0	0	0	0	0	0	0	0	0	0	0	0	0	0	0	0	0	0	0	0	0	0	0	0	0	0	0	0
SLC12A3	0	0	0	0	0	0	0	0	0	0	0	0	0	0	0	0	0	0	0	0	0	0	0	0	0	0	0	0	0	0	0	0	0	0	0	0	0	0	0	0	0	0	0	0	0	0	0	0	0
RAD18	0	0	0	0	0	0	0	0	0	0	0	0	0	0	0	0	0	0	0	0	0	0	0	0	0	0	0	0	0	0	0	0	0	0	0	0	0	0	0	0	0	0	0	0	0	0	0	0	0
ATP2B1	0	0	0	0	0	0	0	0	0	0	0	0	0	0	0	0	0	0	0	0	0	0	0	0	0	0	0	0	0	0	0	0	0	0	0	0	0	0	0	0	0	0	0	0	0	0	0	0	0
TRPM5	0	0	0	0	0	0	0	0	0	0	0	0	0	0	0	0	0	0	0	0	0	0	0	0	0	0	0	0	0	0	0	0	0	0	0	0	0	0	0	0	0	0	0	0	0	0	0	0	0
NCK2	0	0	0	0	0	0	0	0	0	0	0	0	0	0	0	0	0	0	0	0	0	0	0	0	0	0	0	0	0	0	0	0	0	0	0	0	0	0	0	0	0	0	0	0	0	0	0	0	0
MAP4K4	0	0	0	0	0	0	0	0	0	0	0	0	0	0	0	0	0	0	0	0	0	0	0	0	0	0	0	0	0	0	0	9963	0	0	0	0	0	0	0	0	0	0	0	0	0	0	0	0	0
MGAT4A	0	0	0	0	0	0	0	0	0	0	0	0	0	0	0	0	0	0	0	0	0	0	0	0	0	0	0	0	0	0	0	508	0	0	0	0	0	0	0	0	0	0	0	0	0	0	0	0	0
RPL31	0	43	0	0	0	0	0	0	0	0	0	0	0	0	0	0	0	0	0	0	0	0	0	0	0	0	0	0	0	1172	0	0	0	0	0	0	0	0	0	1	0	0	0	0	0	0	0	0	0
WDR1	0	1	0	0	0	0	0	3	0	0	0	0	0	0	0	3	0	0	0	0	0	72	0	0	0	0	0	0	0	0	6	0	0	0	2975	0	0	0	0	0	0	0	0	0	0	0	0	0	0
SNX13	0	0	0	0	0	0	0	0	0	0	0	0	0	0	0	0	0	0	0	0	0	0	0	0	0	0	0	0	0	0	0	0	0	0	0	0	0	0	0	0	0	0	0	0	0	0	0	0	0
MS4A12	0	0	0	0	0	0	0	0	0	0	0	0	0	0	0	0	0	0	0	0	0	0	0	0	0	0	0	0	0	0	0	0	0	0	0	0	0	0	0	0	0	0	0	0	0	0	0	0	0
ARHGAP10	0	0	0	0	0	0	0	0	0	0	0	0	0	0	0	26	0	0	0	0	0	0	0	0	0	0	0	0	0	0	0	0	1	0	0	0	0	0	0	0	0	0	0	0	0	0	0	0	0
RPS6KA2	0	0	0	0	0	0	0	0	0	0	0	0	0	0	0	0	0	0	0	0	0	0	0	0	0	0	0	0	0	0	0	0	0	0	0	0	0	0	0	0	0	0	0	0	0	0	0	0	0
ING3	3910	80	10	8052	25	3691	93	4421	0	14	0	8	1	2791	0	2038	8062	0	355	0	0	9629	2390	4795	184	0	45	0	3	144	9958	2000	271	15	10000	897	4608	0	1	3618	1360	6083	0	0	9468	9611	2425	4623	333
VASH1	0	0	0	0	0	0	0	0	0	0	0	0	0	0	0	0	0	0	0	0	0	0	0	0	0	0	0	0	0	0	0	0	0	0	0	0	0	0	0	0	0	0	0	0	0	0	0	0	0
LMCD1	0	0	0	0	0	0	0	9	0	0	0	0	0	0	0	0	0	0	0	0	0	13	0	0	0	0	0	0	0	87	0	0	0	0	0	0	0	0	1	0	0	0	0	0	0	0	0	0	0
WBSCR22	0	0	0	0	0	0	0	0	0	0	0	0	0	0	0	0	0	0	0	0	0	0	0	0	0	0	0	0	0	0	0	0	0	0	0	0	0	0	0	0	0	0	0	0	0	0	0	0	0
SEL1L	0	0	0	0	0	0	0	0	0	0	0	0	0	0	0	0	0	0	0	0	0	0	0	0	0	0	0	0	0	0	0	0	0	0	0	0	0	0	0	0	0	0	0	0	0	0	0	0	0
TRIP13	0	0	0	0	0	0	0	0	0	0	0	0	0	0	0	0	0	0	0	0	0	0	0	0	0	0	0	0	0	0	0	0	0	0	0	0	0	358	0	0	0	0	0	0	183	0	0	0	0
ATP6AP1	0	685	0	0	0	27	2	0	0	0	0	0	708	151	0	0	0	0	0	0	0	0	2	0	0	0	0	0	0	0	0	1905	0	0	9	0	0	0	0	0	81	0	0	0	2	0	394	949	0
TCF3	10000	10000	10000	10000	9983	10000	6248	10000	10000	10000	10000	9939	10000	10000	0	10000	10000	0	10000	3	10000	10000	10000	10000	10000	7306	9998	590	10000	10000	10000	0	10000	1597	10000	10000	10000	0	73	10000	10000	10000	0	7858	10000	10000	10000	10000	10000
TRIB2	0	0	0	0	0	0	0	0	0	0	0	0	0	0	0	0	0	0	0	0	0	0	0	0	0	0	0	0	0	0	0	0	0	0	0	0	0	0	0	0	0	0	0	0	0	0	0	0	0
DAZAP1	10000	10000	9999	10000	6393	10000	304	10000	139	9968	1048	8007	9963	10000	1	9999	10000	0	9969	0	49	10000	10000	10000	9916	0	4296	0	10000	10000	10000	0	9997	1	10000	8984	9949	0	620	10000	10000	10000	0	61	9997	10000	10000	10000	5694
MBD3	9999	151	3684	9578	346	8779	647	10000	60	3480	0	6049	2492	10000	0	9999	7881	0	9999	0	89	9971	7009	10000	16	57	124	0	8262	5006	10000	0	2142	0	10000	13	115	0	0	1138	777	5113	0	0	6	9961	843	2791	794
PRLH	0	0	0	0	0	0	0	0	0	0	0	0	0	0	0	0	0	0	0	0	0	0	0	0	0	0	0	0	0	0	0	4	0	0	0	0	0	0	0	0	0	0	0	0	0	0	0	0	0
HLTF	0	0	0	0	0	0	0	0	0	0	0	0	0	0	0	0	0	0	0	0	0	0	0	0	0	0	0	0	0	0	0	0	0	0	0	0	0	0	0	0	0	0	0	0	0	0	0	0	0
FAM50A	224	250	1	0	1	0	0	0	3	11	15	0	283	2	3	0	8	0	0	0	0	8	5	2	0	0	0	2341	11	1	10	0	1	0	16	0	1	1	0	13	49	1	10	0	274	0	0	0	0
FAM3A	4	2	4	0	8	4823	0	0	0	0	0	0	58	84	0	0	7379	0	0	0	0	9	292	6	0	0	0	0	2988	0	70	0	0	2	9685	683	210	0	0	312	6869	3115	0	2	2035	0	8155	9899	254
CPSF1	5995	145	8277	14	0	0	0	0	717	3761	23	0	0	1972	0	29	0	0	0	0	1	26	13	655	0	0	0	2	0	9865	46	0	19	0	279	71	1	0	0	227	557	46	0	0	0	0	2321	0	0
MYO3B	0	0	0	0	0	0	1074	0	0	0	0	0	0	0	0	0	86	0	0	0	0	0	0	0	0	0	0	0	0	0	0	0	0	0	0	0	0	0	0	4	0	22	0	0	0	0	0	0	0
CYBRD1	0	670	0	0	0	0	0	0	0	0	0	0	0	0	0	0	0	0	0	0	0	0	0	0	0	0	0	0	0	0	0	7	0	0	0	0	0	0	0	0	0	0	0	0	0	0	0	0	0
CDH19	0	0	0	0	0	0	0	0	0	0	0	0	0	0	0	0	0	0	0	0	0	0	0	0	0	0	0	0	0	0	0	0	0	0	0	0	0	0	0	0	0	0	0	0	0	0	0	0	0
PDCD2	911	9981	39	2821	0	461	210	9703	0	160	452	4346	2067	294	0	0	900	0	0	0	0	3603	0	7440	181	0	0	0	397	9705	9880	0	22	0	8531	1013	8937	0	7340	9299	0	9259	0	0	8134	0	73	0	7
SLC6A15	0	0	0	0	0	0	0	0	0	0	0	0	0	0	0	0	0	0	0	0	0	0	0	0	0	0	0	0	0	0	0	0	0	0	0	0	0	0	0	0	0	0	0	0	0	0	0	0	0
PRKACA	0	0	0	0	0	0	0	0	0	0	0	0	0	0	0	0	0	0	0	0	0	0	0	0	0	0	0	0	0	0	0	0	0	0	0	0	0	0	0	0	0	0	0	0	0	0	0	0	0
LPHN1	0	0	0	0	0	0	0	0	0	0	0	0	0	0	0	0	0	0	0	0	0	0	0	0	0	0	0	0	0	0	0	0	0	0	0	0	0	0	0	0	0	0	0	0	0	0	0	0	0
SPP2	0	0	0	0	0	10	0	0	0	0	0	0	0	0	0	0	0	0	0	2	0	0	0	0	0	0	0	0	0	0	0	0	0	0	0	0	0	0	0	0	0	0	0	0	0	0	0	0	0
ACTN1	10000	10000	10000	10000	8828	9925	10000	10000	10000	10000	10000	10000	10000	10000	3723	10000	10000	1483	10000	0	9873	10000	9949	10000	9820	2578	10000	3120	10000	10000	10000	10000	10000	0	10000	10000	10000	4	9972	10000	10000	10000	0	8528	10000	10000	10000	10000	10000
ZFYVE26	0	0	0	0	0	0	0	0	0	0	0	0	0	0	0	0	0	0	0	0	0	0	0	0	0	0	0	0	0	0	0	0	0	0	0	0	0	0	0	0	0	0	0	0	0	0	0	0	0
RPS6KA6	0	0	0	0	0	0	0	0	0	0	0	0	0	0	0	0	0	0	0	0	0	0	0	0	0	0	0	0	0	0	0	0	0	0	0	0	0	0	0	0	0	0	0	0	0	0	0	0	0
EPN2	0	0	0	0	0	0	0	0	0	0	0	0	0	0	0	0	16	0	0	0	0	0	17	0	0	0	0	0	0	0	0	0	0	0	0	0	1	0	21	0	3	0	0	0	486	4	1	1	2
PTPN18	0	3	0	95	0	0	0	0	0	2	0	0	0	0	0	0	837	0	3	0	0	855	0	0	0	0	0	0	0	0	0	10000	1	0	0	0	0	0	0	0	0	0	0	0	67	0	0	0	0
LIMS2	0	0	0	0	0	0	0	0	0	0	0	0	43	0	0	0	0	0	0	0	0	0	0	0	0	0	0	0	0	0	0	0	0	0	0	0	0	0	0	0	0	0	0	0	0	0	0	0	0
ASIC4	0	0	0	0	0	0	55	0	0	0	0	0	0	0	0	0	0	0	0	0	0	0	0	0	0	0	0	0	0	0	0	0	0	0	0	2	32	0	0	0	0	0	0	0	19	0	0	0	0
SPEG	0	388	0	1	0	0	0	0	0	0	0	0	0	0	1	1	0	0	0	0	0	12	0	0	0	0	0	62	0	0	0	0	37	0	0	0	0	3	0	0	0	0	0	0	0	0	0	0	0
LNX1	0	0	0	0	0	0	0	0	0	0	0	0	0	0	0	0	0	0	0	0	0	0	0	0	0	0	0	0	0	0	0	0	0	0	0	0	0	0	0	0	0	0	0	0	0	0	0	0	0
ALDH3A2	10000	10000	9999	10000	10000	10000	8413	5766	9989	10000	10000	9994	10000	10000	153	8957	10000	0	10000	0	6967	10000	10000	10000	10000	9263	5290	7604	10000	10000	10000	0	9999	10	10000	10000	10000	596	9987	10000	10000	10000	0	9953	10000	10000	10000	10000	10000
TFRC	0	0	0	0	0	0	0	0	0	0	0	0	0	0	0	0	0	0	0	0	0	0	0	0	0	0	0	0	0	0	0	22	0	0	0	0	0	0	0	0	0	0	0	0	0	0	0	0	0
SREBF1	0	0	0	0	0	0	0	0	0	0	0	0	0	0	0	0	0	37	0	0	0	0	0	0	0	0	0	0	0	0	0	0	0	0	0	0	0	0	0	0	0	0	0	0	0	0	0	0	0
TRPC5	0	0	0	0	0	0	0	0	0	0	0	0	0	0	0	0	0	0	0	0	0	0	0	0	0	0	0	0	0	0	0	0	0	0	0	0	0	0	0	0	0	0	0	0	0	0	0	0	0
AFF4	1	3106	0	1460	0	0	0	0	0	31	0	0	0	0	0	0	0	0	0	0	0	0	65	0	0	0	0	3	0	41	0	0	119	0	0	0	0	0	0	0	0	25	0	0	0	0	0	0	0
UBE2D1	312	0	0	0	0	0	0	0	0	0	0	0	0	0	0	0	0	0	63	0	0	0	0	7	0	0	1	0	4	0	5	0	0	0	0	0	0	0	0	0	0	0	0	0	0	0	0	0	0
MPP5	7032	9547	3	9990	1776	10000	403	7625	3	9658	165	0	2324	10000	0	467	10000	0	239	0	0	5279	7720	9990	9485	0	851	0	8149	5598	9540	35	2661	0	9983	234	5151	1380	8	7905	1651	9998	0	0	10000	7141	7697	7549	4220
RHOBTB1	0	0	0	0	0	0	0	0	0	0	0	0	0	0	0	183	0	0	0	0	0	2702	0	0	0	0	0	0	0	14	0	0	47	0	0	0	0	0	0	0	0	0	0	0	0	0	0	0	0
SMC1A	970	0	13	0	72	16	0	27	0	199	0	15	0	170	0	0	1	0	4	0	0	167	1	6815	0	0	2054	0	0	0	5725	5574	0	0	9906	0	0	0	0	0	0	1	0	0	0	0	0	0	14
HSD17B10	0	0	0	0	0	0	0	0	0	0	0	0	0	0	0	0	0	0	0	0	0	0	0	0	0	0	0	0	0	0	0	9974	0	0	0	0	0	0	0	0	0	0	0	0	0	0	0	0	0
MARK2	0	0	0	0	0	0	0	0	0	0	0	0	0	0	0	0	0	0	0	0	0	0	0	0	0	0	0	0	0	0	0	0	0	0	0	0	0	0	0	0	0	0	0	0	0	0	0	0	0
HMMR	0	0	0	0	0	0	0	0	0	0	0	0	0	0	0	0	0	0	0	0	0	0	0	0	0	0	0	0	0	0	0	0	0	0	0	0	0	0	0	0	0	0	0	0	0	0	0	0	0
TRHDE	0	0	0	0	0	0	0	0	0	0	0	0	0	0	0	0	0	0	0	0	0	0	0	0	0	0	0	0	0	0	0	0	0	0	0	0	0	0	0	0	0	0	0	0	0	0	0	0	0
P4HA2	10000	10000	10000	10000	10000	9987	10000	10000	10000	10000	10000	470	10000	10000	10000	10000	10000	6134	10000	0	9836	10000	10000	10000	10000	5755	10000	10000	10000	10000	10000	39	10000	0	10000	10000	10000	10000	10000	10000	10000	10000	10000	10000	10000	10000	10000	10000	10000
FCGR2B	303	525	0	3	0	221	48	50	1900	599	7560	0	0	0	0	681	2629	0	9944	0	226	9949	552	6827	18	0	0	0	9700	9637	3545	0	5559	0	9613	9999	10000	0	0	8188	10000	9997	0	0	9985	10000	9997	1356	4242
NFATC3	10000	10000	10000	10000	10000	10000	10000	10000	10000	10000	10000	1999	10000	10000	4391	10000	10000	11	10000	2187	182	10000	10000	10000	10000	9764	10000	9988	10000	10000	10000	5	10000	2624	10000	10000	10000	0	9947	10000	10000	10000	1	14	10000	10000	10000	10000	10000
TRNT1	0	0	0	0	0	0	0	0	0	0	0	0	0	0	0	0	2	0	0	0	0	0	0	0	0	0	0	0	0	1	0	0	0	0	0	0	0	0	0	0	0	0	0	0	1	0	0	0	0
ACADVL	2	0	0	4	18	173	0	0	18	0	0	0	9	9991	0	3536	9059	0	9855	0	37	8669	9077	1238	7	0	0	0	0	0	9995	0	0	0	10000	1	1755	0	1	108	2229	8346	0	152	195	5602	7622	112	3746
STK10	0	0	0	19	0	1	0	0	0	0	582	0	1	0	25	0	830	0	0	0	0	5	29	4391	7800	0	0	5	3808	3399	1	0	0	0	0	16	566	10000	0	199	1654	898	0	0	10000	54	21	4	0
FBXW11	0	0	0	0	0	0	0	0	0	0	0	0	0	0	0	0	0	0	0	0	0	0	0	0	0	0	0	0	0	0	0	42	0	0	0	0	0	0	0	0	0	0	0	0	0	0	0	0	0
ACAP1	10000	10000	10000	10000	10000	10000	9999	10000	9899	10000	10000	848	10000	10000	9889	10000	10000	0	10000	161	1261	10000	10000	10000	10000	10000	8116	9929	10000	10000	10000	0	10000	76	10000	10000	10000	0	7739	10000	10000	10000	106	9988	10000	10000	10000	10000	10000
CRMP1	2305	0	0	0	0	0	0	0	0	0	0	0	0	9	0	0	0	0	0	0	0	0	0	0	0	0	0	0	0	0	0	405	0	0	1525	0	0	0	0	0	0	0	0	0	0	0	0	0	0
EVC	0	0	0	0	0	0	0	0	0	0	0	0	0	0	0	0	0	0	0	0	0	0	0	0	0	0	0	0	0	0	0	0	0	0	0	0	0	0	0	0	0	0	0	0	0	0	0	0	0
DERL2	0	0	0	0	0	0	0	0	0	0	0	0	0	0	0	0	0	0	0	0	0	0	0	0	0	0	0	0	0	0	0	49	0	0	0	0	0	0	0	0	0	0	0	0	0	0	0	0	0
SIDT1	0	1	0	0	0	0	0	0	133	9032	24	0	0	0	0	0	0	0	0	0	0	4	0	0	0	0	0	1	0	0	0	0	2	0	0	0	0	0	0	0	0	0	0	0	0	8	0	0	0
NDE1	0	0	0	0	0	0	0	0	0	0	0	0	0	0	0	0	0	0	0	0	0	0	0	0	0	0	0	0	0	0	0	0	0	0	0	0	0	0	0	0	0	0	0	0	0	0	0	0	0
TMEM38A	0	9	0	0	0	0	0	0	0	105	0	0	0	0	0	579	0	0	0	0	0	2493	0	0	0	0	0	0	0	0	0	0	422	0	0	0	0	0	0	0	0	0	0	0	0	0	0	0	18
AP1M1	0	0	0	0	0	1430	0	0	0	0	0	0	0	0	0	0	0	0	0	0	0	0	0	0	0	0	0	0	0	0	0	0	0	0	0	0	248	0	0	0	0	0	0	0	0	0	0	1	0
PVR	10000	10000	10000	10000	4120	7447	4831	10000	8961	10000	9976	190	1615	10000	197	10000	10000	0	9930	0	2566	10000	9999	10000	9931	218	10000	1	9492	10000	10000	0	10000	1	10000	10000	10000	0	315	9999	10000	10000	0	17	9998	10000	10000	9965	10000
IKBKG	0	0	0	0	0	0	0	0	0	0	0	0	0	0	0	0	0	0	0	0	0	0	0	0	0	0	0	0	0	0	0	0	0	0	0	0	0	0	0	0	0	0	0	0	0	0	0	0	0
XRCC1	0	0	0	0	0	0	0	0	0	0	0	0	0	0	0	0	0	0	0	0	0	0	0	0	0	0	0	0	0	0	0	0	0	0	0	0	0	0	0	0	0	0	0	0	0	0	0	0	0
SCARB1	0	0	0	0	0	0	0	0	0	0	0	0	0	0	0	0	0	0	0	0	0	0	0	0	0	0	0	0	0	0	0	0	0	0	0	0	0	0	0	0	0	0	0	0	0	0	0	0	0
CYP2W1	0	0	0	0	0	0	0	0	0	0	0	0	0	0	0	0	0	0	0	0	0	0	0	0	0	0	0	0	0	0	0	0	0	0	0	0	0	0	0	0	0	0	0	0	0	0	0	0	0
MCM2	10000	1519	9847	9962	7237	9901	2	256	0	9770	133	12	215	10000	0	9862	762	0	6612	0	0	9998	10000	9990	1096	0	4310	0	991	3716	9997	2	4652	0	10000	57	25	0	0	2870	8293	9797	0	0	0	6164	9824	840	222
MOV10L1	0	0	0	0	0	0	0	0	0	0	0	0	0	0	0	0	0	0	0	0	0	0	0	0	0	0	0	0	0	0	0	0	0	0	0	0	0	0	0	0	0	0	0	0	0	0	0	0	0
PANX2	0	0	0	0	0	0	0	0	0	0	0	0	0	0	0	0	0	0	0	0	0	0	0	0	0	0	0	0	0	0	0	0	0	0	0	0	0	0	0	0	0	0	0	0	0	0	0	0	0
TP63	0	0	0	0	0	0	0	0	0	0	0	0	0	0	0	0	0	0	0	0	0	0	0	0	0	0	0	0	0	0	0	0	23	0	0	0	0	0	0	0	0	0	0	0	0	0	0	0	0
ALPK1	0	31	0	0	0	0	0	32	9	0	14	0	0	0	131	0	0	0	2	0	0	1796	0	2	2696	0	0	8725	0	346	26	0	10	0	0	2	98	0	0	32	288	39	0	0	0	9	2	7	0
LLGL2	0	0	0	0	0	9544	0	0	0	0	1	0	0	8816	0	0	0	0	1	0	0	0	0	17	1	0	0	0	0	0	0	8386	0	1	0	0	379	0	0	0	138	0	0	0	0	0	0	15	0
PDE8A	9963	9504	8026	7842	9751	6345	66	267	9891	10000	9913	10	1157	9999	0	8310	9847	67	9407	0	1348	5498	9994	7695	1626	1614	201	0	433	8401	7554	0	4896	0	6486	5764	7953	0	0	2538	6390	5464	0	0	3	8917	1052	22	8182
CLCN4	0	0	0	0	0	0	0	0	0	0	0	0	0	0	0	0	0	0	0	0	0	0	0	0	0	0	0	0	0	0	0	0	0	0	0	0	0	0	0	0	0	0	0	0	0	0	0	0	0
NLE1	0	0	0	0	0	0	0	0	0	0	0	0	0	0	0	0	0	0	0	0	0	0	0	0	0	0	0	0	0	0	0	0	0	0	0	0	0	0	0	0	0	0	0	0	414	0	0	0	0
SDHA	0	0	0	0	0	0	0	0	0	0	0	0	0	0	0	0	0	0	0	0	0	0	0	0	0	0	0	0	0	0	0	0	0	0	0	0	0	0	0	0	0	0	0	0	0	0	0	0	0
SMARCE1	396	0	847	0	5583	17	0	0	0	1011	0	0	0	763	0	0	2	0	3444	0	0	0	807	11	0	22	0	0	1564	0	1	0	0	0	3519	0	0	0	0	0	0	76	0	0	0	0	0	0	2
FNDC8	40	658	109	2033	12	7588	2	0	212	689	3	0	42	77	0	100	1725	0	2940	0	0	3459	606	3187	350	0	0	0	158	438	81	0	3379	0	295	3851	2109	0	0	104	1211	229	0	10	3177	1120	5785	9914	3
GSDMB	0	0	0	0	0	0	0	0	0	0	0	0	0	0	0	0	0	43	0	0	0	0	0	0	0	0	0	0	0	0	0	0	0	0	0	0	0	0	0	0	0	0	0	0	0	0	0	0	0
KDM5A	215	1007	8140	70	183	797	14	6	1	13	0	52	70	9408	0	95	3360	0	5781	0	0	7765	30	9260	177	0	0	0	23	1033	9846	0	2383	1	7088	2579	800	0	0	625	8520	8939	0	1	4847	539	2679	3812	0
ADAM11	0	0	0	0	0	0	0	0	0	0	0	0	0	0	0	0	0	0	0	0	0	0	0	0	0	0	0	0	0	0	0	0	0	0	0	0	0	0	0	0	0	0	0	0	0	0	0	0	0
PPP2R3A	10000	9082	1726	10000	489	117	9702	9056	96	10000	3	0	9963	10000	0	10000	10000	0	86	0	20	10000	8442	9945	10000	0	10000	0	8249	9659	10000	5736	5772	0	10000	6141	7493	0	0	10000	6932	10000	0	0	8594	10000	9999	899	9958
FERMT2	10	9952	0	1748	0	0	0	1246	11	1198	0	0	1790	0	74	1373	145	0	0	0	0	7821	0	0	0	0	0	5086	7	813	2944	7497	2174	0	1814	0	0	9355	52	0	0	7764	0	0	9983	186	218	0	1
ABCB11	0	0	0	0	0	0	0	0	0	0	0	0	0	0	0	0	0	0	0	0	0	0	0	0	0	0	0	0	0	0	0	0	0	0	0	0	0	0	0	0	0	0	0	0	0	0	0	0	0
DHRS9	0	0	0	0	0	0	0	0	0	0	0	0	0	0	0	0	0	0	0	0	0	0	0	0	0	0	0	1	0	0	0	0	0	0	0	0	0	0	0	0	0	0	0	0	0	0	0	0	0
CD5L	0	0	0	0	0	0	0	0	0	0	181	0	0	0	0	0	0	0	0	0	0	0	0	0	0	0	0	0	0	0	0	0	0	0	0	0	5	0	0	0	0	0	0	0	1	0	0	0	0
PTGS2	0	0	0	0	0	0	0	0	0	0	0	0	0	0	0	0	0	0	0	0	0	0	0	0	0	0	0	0	0	0	0	0	0	0	0	0	0	0	0	0	0	0	0	0	0	0	0	0	0
IGF2BP2	9667	4	265	3592	1	1	0	0	0	10000	0	122	0	0	0	8757	2141	0	103	0	0	12	0	81	0	0	9901	0	0	0	329	10000	0	0	7506	0	0	0	0	0	1	4024	0	0	0	7065	0	20	3980
MAP3K13	0	0	0	0	0	0	0	0	0	0	0	0	0	0	0	0	0	0	0	0	0	0	0	0	0	0	0	0	0	0	0	0	0	0	0	0	0	0	0	0	0	0	0	0	0	0	0	0	0
ST6GAL1	1098	7723	4	8	0	1	0	470	5130	773	0	0	0	4	0	1231	5512	0	1045	0	249	9187	0	56	3	0	0	0	2356	1362	4147	2	78	0	7289	9340	9966	0	0	337	478	1906	0	43	9709	6896	7760	57	5745
TBX21	2	0	5	0	0	0	0	0	0	0	5	0	0	0	0	0	0	0	0	0	0	0	0	193	0	0	26	0	0	0	0	0	0	0	0	0	11	0	0	0	0	0	0	0	0	0	4660	0	0
FRY	122	0	0	0	0	464	0	0	0	0	0	0	0	1872	0	0	17	0	0	3	0	32	3416	0	0	0	2	0	0	0	0	711	0	0	3200	0	4	0	0	0	1000	522	0	0	226	60	64	466	0
PICALM	0	0	0	0	0	0	0	0	0	0	0	0	0	0	0	0	0	0	0	0	0	0	0	0	0	0	0	0	0	0	0	0	0	0	0	0	0	0	0	0	0	0	0	0	0	0	0	0	0
NSF	0	0	0	0	0	0	0	0	0	0	0	0	0	0	0	0	0	0	0	0	0	0	0	0	0	0	0	0	0	0	0	2	0	0	0	0	0	0	0	0	0	0	0	0	0	0	0	0	0
GLI2	0	0	0	0	0	0	0	0	0	0	0	0	0	0	0	0	0	0	0	0	0	0	0	0	0	0	0	0	0	0	0	0	0	0	0	0	0	0	0	0	0	0	0	0	0	0	0	0	0
CLASP1	0	0	0	0	0	9108	0	0	0	0	0	0	0	1498	0	0	820	0	0	0	0	0	0	0	0	0	0	0	0	0	0	0	0	0	0	0	0	0	0	0	0	0	0	0	0	0	0	1	0
MRPS34	0	0	0	0	0	0	0	0	0	0	0	0	0	0	0	0	0	0	0	0	0	0	0	0	0	0	0	0	0	0	0	974	0	0	0	0	0	0	0	0	0	0	0	0	0	0	0	0	0
NOTCH3	0	0	0	0	0	0	0	0	0	0	0	0	0	0	0	0	0	0	0	0	0	0	0	0	0	0	0	0	0	0	0	0	0	0	0	0	0	0	0	0	0	0	0	0	0	0	0	0	0
CLNS1A	0	288	0	1	0	0	0	0	0	0	0	0	330	0	0	0	4	0	0	0	0	0	0	0	0	0	0	0	0	1	0	0	0	0	3	0	0	0	1429	0	0	0	0	0	0	0	121	0	0
PPP2R2C	0	0	0	0	0	0	0	0	0	0	0	0	43	0	0	0	52	0	0	0	0	0	0	0	0	0	0	0	3	1	12	0	0	0	0	0	15	0	0	2411	0	0	0	0	11	6	0	0	0
TEAD2	0	0	0	0	0	0	0	0	0	0	0	0	0	0	0	0	0	0	0	0	0	0	0	0	0	0	0	0	0	0	0	0	0	0	0	0	0	0	0	0	0	0	0	0	0	0	0	0	0
EED	0	0	0	1	0	0	0	45	0	0	0	0	95	0	0	55	0	0	0	0	0	335	0	0	0	0	0	0	0	0	0	0	913	0	1517	0	0	0	0	4131	0	0	0	0	0	0	48	0	0
CDHR2	0	0	0	0	0	0	0	0	0	0	0	0	0	0	0	0	0	0	0	0	0	0	0	0	0	0	0	0	0	0	0	0	0	0	0	0	0	0	0	0	0	0	0	0	0	0	0	0	0
SNCB	0	0	0	0	0	0	0	0	0	0	0	0	0	0	0	0	0	0	0	0	0	0	0	0	0	0	0	0	0	0	0	0	0	0	0	0	0	0	0	0	0	0	0	0	0	0	0	0	0
TSG101	0	0	0	0	0	0	0	0	0	0	0	0	0	0	0	0	0	0	0	0	0	0	0	0	0	0	0	0	0	0	0	0	0	0	0	0	0	0	0	0	0	0	0	0	0	0	0	0	0
C17orf85	0	0	0	50	11	143	0	0	0	3	0	0	6	382	0	2799	25	0	0	0	0	5273	443	2	0	0	0	0	0	0	47	0	1773	40	159	1	0	0	44	0	35	45	0	0	0	0	14	331	0
ATP2A3	10000	9979	9774	10000	3230	1919	4527	7939	1192	10000	174	2	9748	1300	9911	10000	10000	0	10000	0	71	10000	9873	10000	6037	2	3364	7250	9994	9215	10000	5655	10000	0	10000	3845	2435	0	1739	6793	9923	10000	0	4609	8218	10000	9367	7242	10000
CA12	16	0	0	3	0	0	0	0	0	0	0	0	0	0	0	35	0	0	0	0	0	68	0	0	0	0	0	0	0	1	2	0	0	0	4819	0	0	0	4	0	0	44	0	0	8	0	825	0	0
MGLL	236	4	0	0	0	0	0	5	0	0	0	0	19	0	0	83	2010	0	0	0	0	0	0	0	1	0	7137	0	0	767	202	0	0	0	1949	0	0	0	0	0	0	274	0	0	0	0	0	0	14
NTN4	10000	9916	9974	9986	8789	9996	5987	515	23	9999	693	71	335	9413	0	5848	10000	0	9987	0	0	9890	10000	10000	9775	0	10000	0	10000	9234	10000	8219	52	0	10000	9037	9946	0	9	10000	6680	9990	0	1513	6321	9772	9328	7043	9967
BCS1L	1207	2	0	0	0	0	0	0	0	0	0	0	0	0	0	0	65	0	0	0	0	0	0	0	0	0	60	0	9	2	2	0	0	0	1	0	0	0	0	7	0	0	0	0	0	0	0	0	0
NUAK1	2674	7868	0	3614	0	3	0	8	3	10000	0	0	0	0	1	22	3825	0	1	0	0	137	0	0	2	0	0	0	2187	455	8	62	126	0	501	20	1314	1	38	58	0	9916	0	2	136	275	231	0	2744
DPP8	0	9	0	0	0	0	0	2	1	3	0	0	0	0	0	0	1	0	0	0	0	13	0	0	0	0	0	0	0	0	0	0	0	0	1	0	0	0	0	0	121	15	0	0	2	931	395	9	0
SLC24A1	0	0	0	0	0	0	0	0	0	0	0	0	0	0	0	0	0	0	0	0	0	0	0	0	0	0	0	0	0	0	0	0	0	0	0	0	0	0	0	0	0	0	0	0	0	0	0	0	0
ZNF532	0	0	0	0	0	0	0	0	0	0	0	0	0	0	1	0	0	0	0	0	0	0	0	0	0	0	0	0	0	0	0	0	0	0	0	0	0	56	0	0	0	0	0	0	0	0	0	0	0
SCARF1	0	0	0	0	0	0	0	0	0	0	0	0	0	0	0	0	0	0	0	0	0	0	0	0	1	0	0	0	0	1052	0	0	0	0	0	0	77	0	0	0	5	0	0	0	250	0	0	0	0
LMAN1	0	0	0	0	0	0	0	0	0	0	0	0	0	0	0	0	0	0	0	0	0	0	0	0	0	0	0	0	0	0	0	0	0	0	0	0	0	0	0	0	0	0	0	0	0	0	0	0	0
PTPLAD1	0	1	0	0	0	0	0	0	0	0	117	0	0	0	0	0	1	0	0	0	0	164	4	0	0	0	0	0	0	0	0	0	103	0	0	0	0	0	0	0	41	0	0	0	0	1	0	0	0
IPCEF1	3081	10000	9993	9962	2727	5107	2465	3166	9798	9910	9999	0	7209	5333	32	3389	10000	0	9963	0	4170	10000	9995	10000	3481	1052	16	1534	8862	9747	9954	0	9992	0	9932	298	1674	0	2	9890	9988	9470	0	0	3072	9988	10000	9132	425
ZZEF1	0	0	0	0	0	0	0	0	0	0	0	0	0	0	0	0	0	0	0	0	0	0	0	0	0	0	0	0	0	750	0	0	0	0	0	0	0	0	0	0	0	228	0	0	0	4	0	0	0
NOX3	0	0	0	0	0	0	0	0	0	0	0	0	0	0	0	0	0	0	0	0	0	0	0	0	0	0	0	0	0	0	0	0	0	0	0	0	0	0	0	0	0	0	0	0	0	0	0	0	0
ENO1	0	0	0	0	0	0	0	0	0	0	0	0	0	0	0	0	0	0	0	0	0	0	0	0	0	0	0	0	0	0	0	0	0	0	0	0	0	0	0	0	0	0	0	0	0	0	0	0	0
SLC12A1	0	0	0	0	0	0	0	0	0	0	0	0	0	0	0	0	0	0	0	0	0	0	0	0	0	0	0	0	0	0	0	0	0	0	0	0	0	0	0	0	0	0	0	0	0	0	0	0	0
C19orf10	0	0	0	0	0	0	0	0	0	1	0	0	0	0	0	0	0	0	0	0	0	0	0	0	0	0	0	0	0	0	0	0	0	0	10	0	0	0	0	0	0	0	0	0	0	0	0	0	0
ANO8	0	0	0	0	0	0	0	0	0	0	0	0	0	0	0	0	0	0	0	0	0	0	0	0	0	0	0	0	0	0	0	0	0	0	0	0	0	0	0	0	0	0	0	0	0	0	0	0	0
TUBE1	6	4	0	564	40	840	0	9944	0	0	0	0	0	1399	0	16	0	0	2	0	0	9644	49	0	1650	0	0	0	30	0	9974	0	214	0	9976	0	0	0	0	2	0	3	0	0	0	2	0	9949	0
ARHGEF10L	5	0	5781	1	0	7859	1	0	31	1	348	0	0	17	0	7	255	0	7674	0	0	392	321	4759	116	1	0	0	0	10	0	0	224	0	11	2299	1296	0	0	145	5141	3102	0	0	36	8632	72	0	540
TXK	0	0	0	0	0	0	0	0	0	0	0	0	0	0	0	0	0	0	0	0	0	0	0	0	0	0	0	0	0	0	0	0	0	0	0	0	0	0	0	0	0	0	0	0	0	0	0	0	0
WSCD2	0	0	0	0	0	0	0	0	0	0	0	0	0	0	0	0	0	0	0	0	0	0	0	0	0	0	0	0	0	0	0	0	0	0	0	0	0	0	0	0	0	0	0	0	0	0	0	0	0
KCNQ2	0	5	0	0	0	0	0	0	0	0	0	0	0	0	0	0	0	0	0	0	0	0	0	0	0	0	0	0	0	0	0	0	0	0	0	0	0	0	0	0	0	0	0	0	0	0	0	0	0
TACR2	0	0	0	0	0	0	0	0	0	0	0	0	0	0	0	0	0	0	0	0	0	0	0	0	0	0	0	0	0	0	0	0	0	0	0	0	0	0	0	0	0	0	0	0	0	0	0	0	0
ACTR6	70	61	1	0	0	0	0	757	0	1	0	27	0	0	0	0	0	0	0	0	0	0	0	0	0	0	0	0	0	1	0	0	0	0	0	0	0	0	0	0	0	0	0	0	0	0	0	0	0
TIPIN	1	0	0	2	0	1	0	0	0	0	0	0	21	0	0	0	16	0	0	0	0	0	0	0	22	0	2	0	0	0	0	0	0	0	2217	0	0	0	0	0	0	5	0	0	0	0	0	0	0
SRI	0	0	0	0	0	0	0	0	0	0	0	0	0	0	0	0	0	0	0	0	0	0	0	0	0	0	0	0	0	0	0	0	0	0	0	0	0	0	0	0	0	0	0	0	0	0	0	0	0
EIF4G3	0	0	0	0	0	0	0	0	0	0	0	0	0	0	0	0	0	0	0	0	0	0	0	0	0	0	0	0	0	0	0	0	0	0	0	0	0	0	0	0	0	0	0	0	0	0	0	0	0
NUP37	0	0	0	0	0	0	0	0	0	0	0	0	0	0	0	0	0	0	0	0	0	0	0	0	0	0	0	0	0	0	0	0	0	0	0	0	0	0	0	0	0	0	0	0	0	0	0	0	0
SEMA3A	85	0	0	0	0	0	0	0	0	5848	0	1	0	0	0	0	0	0	0	0	0	0	0	0	0	0	0	0	0	0	0	0	0	0	0	0	0	0	0	0	0	21	0	0	0	0	0	0	6
GTSE1	0	0	0	0	0	1	0	0	0	0	0	0	3	0	0	0	0	0	0	0	0	0	0	6	0	0	0	0	0	0	0	0	0	0	0	0	0	0	0	10	0	7	0	0	0	0	0	0	0
SEMA3C	116	12	4	990	50	0	0	1	0	967	0	1	0	6	0	2894	10000	0	2	0	0	9755	5362	96	78	0	0	0	1	186	1767	3107	309	0	10000	11	244	0	1700	8	1582	8274	0	0	25	100	10000	0	29
TTC38	0	0	0	0	0	0	0	0	0	0	0	0	0	0	0	0	0	0	0	0	0	0	0	0	0	0	0	0	0	0	0	0	0	0	0	0	0	0	0	0	0	0	0	0	0	1	0	0	0
ACAT1	0	0	0	0	0	0	0	0	0	0	0	0	0	0	0	0	0	0	0	0	0	0	0	0	0	0	0	0	0	0	0	0	0	0	0	0	0	0	0	0	0	0	0	0	0	0	0	0	0
GRAMD4	1369	0	0	0	0	0	0	0	0	159	0	0	0	0	0	2	7036	15	3	0	0	0	0	0	0	0	0	0	4	8039	2	1	0	0	27	0	41	980	918	0	0	590	0	0	5912	3	0	0	159
CELSR1	9990	0	202	1	0	9971	32	0	0	0	0	0	7	9997	0	0	9944	0	72	0	0	0	650	8936	229	0	9969	0	18	2	7485	0	0	0	10000	2194	4744	0	1	6003	2525	9982	0	0	8069	958	7803	9451	189
WNT8B	0	0	0	0	0	0	0	0	0	0	0	0	0	0	0	0	0	0	0	0	0	0	0	0	0	0	0	0	0	0	0	661	0	0	0	0	0	0	0	0	0	0	0	0	0	0	0	0	0
ZNF638	0	0	0	0	1	0	0	75	0	0	0	0	0	1090	0	0	0	0	0	0	0	155	0	0	0	0	0	0	0	0	57	0	0	0	5657	0	0	0	0	0	0	0	0	0	0	0	0	0	0
SLC25A40	0	153	0	17	0	0	0	0	0	54	0	0	0	1	0	0	2565	0	0	0	0	1	0	1	0	0	0	0	1	17	0	56	2	0	42	0	0	0	0	5	0	252	0	0	0	3	1	2	0
TIMM21	95	2	12	0	35	82	23	0	0	1	0	0	0	1	0	0	0	0	0	0	0	0	0	0	0	0	32	0	0	0	0	0	0	0	2	0	0	0	0	0	0	0	0	0	0	0	0	0	0
ADD2	6	0	0	0	0	8211	371	22	0	0	0	4	0	8464	0	0	4565	0	25	0	0	8	0	234	3	0	1	0	0	0	9310	0	0	0	9985	10	0	0	0	1203	0	0	0	0	0	0	29	14	13
FGF4	0	0	0	0	0	0	0	0	0	0	0	0	0	0	0	0	0	0	0	0	0	0	0	0	0	0	0	0	0	0	0	0	0	0	0	0	0	0	0	0	0	0	0	0	0	0	0	0	0
RASAL2	10000	10000	4245	10000	8778	7208	9770	10000	1	10000	20	8980	10000	9797	0	10000	10000	2	6680	9484	0	10000	9672	10000	10000	56	10000	0	10000	10000	10000	5	8840	0	10000	10000	10000	0	513	10000	10000	10000	0	9993	10000	10000	10000	8914	10000
VPS9D1	8	2	0	3	0	1	0	0	0	0	0	0	4371	0	0	1	303	0	0	0	0	354	1	0	0	0	0	0	0	2	1	0	0	0	10000	190	17	0	0	2964	18	4463	0	0	109	167	1081	0	12
ZNF37A	9997	7636	9353	5113	8099	9617	4	165	914	8831	0	0	1	9931	0	2	9353	0	3465	0	0	6859	9901	796	2440	0	3673	0	0	4488	324	0	0	0	9999	2561	1575	0	13	0	7128	103	0	0	0	2701	6682	6696	2627
MARK3	0	0	0	2	0	0	0	4	0	0	0	0	0	4	0	60	0	0	0	0	0	0	0	0	0	0	0	0	0	0	0	0	0	0	0	0	0	0	0	0	0	0	0	0	0	0	0	0	0
SLC25A3	0	0	0	0	0	0	0	0	0	0	0	0	0	0	0	0	0	0	0	0	0	0	0	0	0	0	0	0	0	0	0	0	0	0	0	0	0	0	0	0	0	0	0	0	0	0	0	0	0
FNDC3B	10000	9992	10000	10000	9999	10000	9879	10000	7139	10000	2816	1531	10000	10000	49	10000	10000	0	10000	0	51	10000	9533	10000	9995	20	10000	0	8814	9999	10000	86	9952	0	10000	4273	9313	0	81	10000	9959	10000	0	0	3061	10000	10000	10000	10000
FOSL2	10000	10000	9944	10000	9430	15	266	10000	9524	10000	495	4437	9996	9609	0	10000	6815	0	9753	0	3105	10000	9642	9979	2925	0	10000	0	640	10000	10000	298	10000	0	10000	9999	10000	0	3811	9988	9764	10000	0	35	7824	10000	10000	584	10000
CACNG5	0	0	0	0	0	0	0	0	0	0	0	0	0	0	0	0	0	0	0	0	0	0	0	0	0	0	0	0	0	0	0	6	0	0	0	0	0	0	0	0	0	0	0	0	0	0	0	0	0
CACNG4	0	0	0	0	0	0	0	0	0	0	0	0	0	0	0	0	0	0	0	0	0	0	0	0	0	0	0	0	0	0	0	12	0	0	0	0	0	0	0	0	0	0	0	0	0	0	0	0	0
FRYL	0	1	227	4	0	0	0	1691	43	1	58	0	0	770	0	0	0	0	0	0	0	36	29	2	0	2	0	0	0	0	4	0	2937	0	361	1	0	0	0	0	49	95	0	0	42	681	55	0	0
TMEM131	0	0	0	0	0	0	0	0	0	0	0	0	0	0	0	0	0	0	0	0	0	0	0	0	0	0	0	0	0	0	0	0	0	0	0	0	0	0	0	0	0	0	0	0	15	0	0	0	0
FSCN1	0	0	0	0	0	0	0	0	0	0	0	0	0	0	0	0	0	0	0	0	0	0	0	0	0	0	0	0	0	0	0	1729	0	0	0	0	0	0	0	0	0	5	0	0	12	0	0	0	0
ACTB	0	1	0	0	0	0	0	0	0	0	0	0	0	0	0	0	0	0	0	0	0	0	0	0	0	0	0	0	0	0	0	0	0	0	1	0	0	0	1	0	0	0	0	0	0	0	0	0	0
MOCOS	155	0	33	0	6	100	0	0	0	0	0	0	0	31	0	0	0	0	13	0	0	0	637	0	0	0	102	0	1	1	0	311	0	0	4022	0	0	0	0	0	2	27	0	0	0	194	1	94	3
PLD1	20	0	0	0	0	0	0	0	0	0	0	0	0	1	0	0	0	0	0	0	0	0	0	0	0	0	0	0	0	0	0	4901	0	0	20	0	0	0	0	0	0	0	0	0	0	0	0	0	0
ATP12A	0	0	0	0	0	0	0	0	0	0	0	0	0	0	0	0	0	0	0	0	0	0	0	0	0	0	0	0	0	0	0	0	0	0	0	0	0	0	0	0	0	0	0	0	0	0	0	0	0
WDR62	9365	97	1592	1166	372	103	0	0	1	9771	0	29	771	3472	0	6008	8430	0	4218	0	0	1568	11	10000	8899	0	5948	0	0	45	9416	442	275	0	9759	6656	9371	0	0	2597	9832	9998	0	0	690	6891	2730	8912	7581
DLG1	0	0	0	0	0	0	0	0	0	5	0	0	0	0	0	0	0	0	0	0	0	0	0	0	0	0	2	0	0	0	0	0	0	0	0	0	0	0	0	0	0	0	0	0	0	0	0	0	0
RAB7A	0	0	0	0	102	0	0	0	0	0	0	0	0	0	0	0	0	0	0	0	0	0	0	0	0	0	0	0	0	0	0	0	0	0	0	0	0	0	0	0	0	0	0	0	0	0	0	0	0
BCAP29	0	0	0	0	0	0	0	0	0	0	0	0	0	0	0	0	0	0	0	0	0	0	0	0	0	0	0	0	0	0	0	0	0	0	0	0	0	0	0	0	0	0	0	0	0	0	0	0	0
SEC31B	10000	10000	10000	10000	10000	10000	9996	10000	9492	9999	10000	4006	10000	10000	150	10000	10000	0	10000	5651	239	10000	10000	10000	10000	10000	9998	1531	10000	10000	10000	0	10000	1753	10000	10000	10000	0	5910	10000	10000	10000	0	688	10000	9884	10000	10000	9952
SART3	9695	3438	3687	347	1	4284	142	0	0	0	0	0	0	9453	0	0	8813	0	18	0	0	4533	2235	4004	422	0	0	0	0	10	3158	0	0	0	10000	641	15	0	0	65	5677	1243	0	0	27	120	7587	24	35
ARHGAP15	10000	10000	10000	10000	10000	10000	10000	10000	10000	10000	10000	10000	10000	10000	10000	10000	10000	1	10000	9966	10000	10000	10000	10000	10000	10000	10000	9997	10000	10000	10000	0	10000	10000	10000	10000	10000	10000	10000	10000	10000	10000	40	10000	10000	10000	10000	10000	10000
PAX2	0	0	0	0	0	0	0	0	0	0	0	0	0	0	0	0	0	0	0	0	0	0	0	0	0	0	0	0	0	0	0	0	0	0	0	0	0	0	0	0	0	0	0	0	0	0	0	0	0
EXOSC7	0	0	0	0	0	0	0	0	0	0	0	0	0	0	0	0	0	0	0	0	0	0	0	0	0	0	0	0	0	0	0	0	0	0	0	0	0	0	0	0	0	0	0	0	0	0	0	0	0
KIFAP3	0	0	0	0	0	0	0	0	0	0	0	0	0	0	0	0	0	0	0	0	0	0	0	0	0	0	0	0	0	0	0	0	0	0	0	0	0	0	0	0	0	0	0	0	0	0	0	0	0
MKRN2	0	0	0	0	0	0	0	0	0	0	0	0	0	0	0	0	0	0	0	0	0	0	0	0	0	0	0	0	0	0	0	0	0	0	0	0	0	0	0	4	0	0	0	0	0	0	0	0	0
MCM6	10000	9979	8265	8931	6432	10000	9968	72	7	9027	2017	93	9362	10000	0	9890	10000	0	3647	8	0	10000	9937	10000	9996	0	10000	0	7008	9452	9983	335	5152	0	10000	2703	9983	0	1396	9999	9994	10000	0	1	284	9993	10000	10000	9996
REXO2	0	29	0	0	0	0	0	0	0	508	0	4	15	0	0	0	32	0	3	0	0	830	0	73	0	0	0	0	4	2	131	0	0	0	363	2	0	0	0	427	3	6	0	0	0	6	42	0	26
RBMS2	10000	9996	7290	10000	10000	10000	9983	10000	0	9998	0	1643	7346	10000	0	9238	10000	0	10000	58	0	9946	10000	10000	10000	1	10000	0	10000	9995	10000	1580	71	0	10000	9946	10000	0	0	10000	9680	10000	0	0	432	7690	4774	10000	9999
BAZ2A	4	8956	8	1	0	0	9	7	91	22	0	0	0	0	0	0	407	0	0	0	0	1445	0	0	0	0	0	0	0	1809	22	0	0	0	86	493	10	0	0	142	62	9879	0	0	198	219	548	0	110
PTPN23	0	0	0	0	0	0	0	0	0	0	0	0	0	0	0	0	0	0	0	0	0	0	0	0	0	0	0	0	0	0	0	0	0	0	0	0	0	0	0	0	0	0	0	0	0	0	0	0	0
MLH1	52	2	28	1	1	4527	0	0	0	1	0	0	0	1	0	4	2	0	0	0	0	4	421	2248	14	0	2	0	0	1	38	0	0	0	4384	16	807	0	0	502	9719	9998	0	0	4366	1918	1229	347	8
UNG	0	0	0	0	0	0	0	0	0	0	0	0	0	0	0	0	0	0	0	0	0	0	0	0	0	0	0	0	0	0	0	0	0	0	0	0	0	0	0	0	0	0	0	0	0	0	0	0	0
FMO4	0	0	0	0	0	0	0	0	0	0	0	0	0	0	0	0	0	0	0	0	0	0	0	0	0	0	0	0	0	0	0	0	0	0	0	0	0	0	0	0	0	0	0	0	0	0	0	0	0
KLHL20	0	0	0	0	0	0	0	0	0	0	0	0	0	0	0	0	7079	0	0	0	0	0	0	20	1490	0	196	0	2	3215	0	0	0	0	0	0	0	0	0	0	0	0	0	0	0	0	0	0	0
RGS11	0	0	0	0	0	0	0	0	0	0	0	0	0	0	0	0	0	0	0	0	0	0	0	0	0	0	0	0	0	0	0	0	0	0	0	0	0	0	0	0	0	0	0	0	0	0	0	0	0
SLC46A1	12	0	3	0	9	1907	0	0	0	0	1644	0	0	554	0	0	51	0	75	0	0	0	62	586	0	0	0	0	0	6	80	0	0	112	45	2695	5070	0	0	486	9675	1406	0	0	31	2917	394	421	1
PLXNA2	0	0	0	0	0	0	0	0	0	0	0	0	0	0	0	0	0	0	0	0	0	0	0	0	0	0	0	0	0	0	0	0	0	0	0	0	1	0	0	0	226	0	0	0	0	77	8	0	0
ANKRD13A	0	0	0	0	0	0	0	0	0	0	0	0	0	0	0	0	0	0	0	0	0	0	0	0	0	0	0	0	0	0	0	0	0	0	0	0	0	0	0	0	0	0	0	0	0	0	0	0	0
TPD52	0	9	0	0	0	0	0	0	0	0	0	0	0	0	0	0	0	0	0	0	0	0	0	0	0	0	0	0	0	0	0	9839	0	0	0	0	0	0	0	0	0	0	0	0	0	0	0	0	0
ACACB	0	0	0	0	0	0	0	0	0	0	0	0	0	0	0	0	0	0	0	0	0	0	0	0	0	0	0	0	0	0	0	0	0	0	0	0	0	0	0	0	0	0	0	0	0	0	0	0	1
TRAF4	0	0	0	0	0	3072	0	0	0	0	0	0	0	64	0	0	0	0	0	0	0	0	0	0	0	0	0	0	0	0	0	0	0	0	0	0	0	0	0	0	0	0	0	0	0	0	0	1	0
PAG1	9510	267	22	1533	415	3991	6	1	1818	9928	5690	0	204	6617	0	41	10000	0	9796	0	73	205	4063	9432	9717	0	8	2	9995	9750	12	0	1	10	7537	10000	10000	9149	8613	8961	9997	10000	0	9348	10000	10000	9964	8423	9999
GPATCH1	0	0	0	0	0	0	0	0	0	0	0	0	0	0	0	0	0	0	0	0	0	0	0	0	0	0	0	0	0	0	0	0	0	0	0	0	0	0	0	0	0	0	0	0	0	0	0	0	0
ICAM3	0	17	0	0	0	0	0	0	0	0	189	0	0	0	67	0	0	0	0	0	0	0	0	0	10	0	0	73	0	10	0	0	0	0	0	0	100	24	0	1	17	0	0	0	10	2722	0	0	0
NT5C2	0	0	0	0	0	0	0	0	0	0	0	0	0	0	0	0	0	0	0	0	0	0	0	0	0	0	0	109	0	0	0	0	0	0	0	0	0	0	0	0	0	0	0	0	0	0	0	0	0
MCAM	0	0	0	0	0	0	0	0	0	0	0	0	0	0	0	0	0	0	0	0	0	0	0	0	0	0	0	0	0	0	0	0	0	0	0	0	0	0	0	0	0	0	0	0	0	0	0	0	0
GPC4	0	0	0	0	0	0	0	0	0	0	0	0	0	0	0	0	0	0	0	0	0	0	0	0	0	0	0	0	0	0	0	0	0	0	0	0	0	0	0	0	0	0	0	0	0	0	0	0	0
MBNL3	0	0	0	0	0	0	0	0	0	0	0	0	0	0	0	0	0	0	0	0	0	0	0	0	0	0	0	0	0	0	0	0	0	0	0	0	0	0	0	0	0	0	0	0	0	0	0	0	0
CAMSAP3	0	0	0	0	0	472	0	0	0	0	0	0	0	0	0	0	0	0	0	0	0	0	0	13	0	0	0	0	0	0	0	10000	0	2	0	0	5	0	0	0	42	0	0	0	0	0	0	0	0
RAP1GAP	0	0	0	0	0	0	0	0	0	0	0	0	0	0	0	0	0	0	0	0	0	0	0	70	0	0	0	0	0	0	0	0	0	0	0	0	0	0	0	0	0	0	0	0	0	0	0	2	0
XAB2	690	0	1	0	0	0	0	0	0	0	0	0	0	0	0	0	6	0	0	0	0	0	0	0	6	0	0	0	0	11	1	0	0	0	2377	77	2	0	0	8	4	0	0	0	4	491	13	0	0
ARHGEF1	9924	959	8661	9802	17	9468	9869	2574	163	1505	9360	0	6951	2234	25	1811	9998	0	663	0	0	9574	8096	9556	10000	0	0	4298	6234	9951	3525	0	9730	17	9236	9984	9999	6205	2393	10000	9997	10000	0	0	9991	5756	9290	177	28
STXBP2	0	0	0	0	0	0	0	0	0	0	0	0	0	0	0	0	0	0	0	0	0	0	0	0	0	0	0	3	0	0	0	0	0	0	0	0	0	0	109	0	0	0	0	0	0	0	0	0	0
MAP2K7	850	7062	84	132	0	161	111	4131	0	0	0	2420	0	146	0	9907	1305	0	73	0	0	9821	0	38	0	0	0	0	0	6047	9394	0	886	0	42	0	0	0	0	11	0	93	0	0	0	41	0	0	0
NMRK2	0	0	0	0	0	0	0	0	0	0	0	0	0	0	0	0	0	0	0	0	0	0	0	0	0	0	0	0	0	0	0	0	0	0	0	0	0	0	0	0	0	0	0	0	0	0	0	0	0
DGKD	2026	1	0	0	140	7687	0	526	9	615	9	0	34	3637	0	0	991	0	1325	0	0	10	4513	3818	3207	0	0	0	67	8429	9088	0	0	0	4123	0	1	0	0	8	117	7839	0	9	0	0	112	8814	41
CTTNBP2	0	0	0	0	0	0	0	0	0	0	0	0	0	0	0	0	0	0	0	0	0	0	0	0	0	0	0	0	0	0	0	0	0	0	0	0	0	0	0	0	0	0	0	0	0	0	0	0	0
ACTL6B	0	0	0	0	0	0	0	0	0	0	0	0	0	0	0	0	0	0	0	0	0	0	0	0	0	0	0	0	0	0	0	0	0	0	0	0	0	0	0	0	0	0	0	0	0	0	0	0	0
RARB	0	0	0	0	0	0	0	0	0	0	0	0	0	0	0	0	0	0	0	0	0	0	0	0	0	0	0	0	0	0	0	0	0	0	0	0	0	0	0	0	0	0	0	0	0	0	0	0	0
TOP2B	10000	10000	10000	10000	10000	10000	9999	10000	10000	10000	10000	7511	10000	10000	5635	10000	10000	0	10000	3718	9983	10000	10000	10000	10000	4600	10000	999	10000	10000	10000	0	10000	1514	10000	10000	10000	0	10000	10000	10000	10000	0	1075	10000	10000	10000	10000	10000
TM9SF3	0	0	0	0	0	101	0	0	0	0	0	0	0	0	0	0	0	0	0	0	0	0	0	0	0	0	0	0	0	0	0	0	0	0	0	0	0	0	0	0	0	0	0	0	0	0	0	0	0
NFKB2	0	0	0	0	0	0	0	0	0	0	0	0	0	0	0	0	0	0	0	0	0	0	0	0	0	0	0	0	0	0	0	0	0	0	0	0	0	0	0	0	0	0	0	0	0	0	0	0	0
UBE2T	51	0	0	0	0	0	0	0	0	0	0	2	0	0	0	0	0	0	0	0	0	0	0	0	0	0	302	0	0	0	0	539	0	0	16	0	0	0	0	0	0	0	0	0	0	0	0	0	0
PPP1R12B	0	0	0	0	0	0	0	0	0	0	0	0	0	0	0	0	0	0	0	0	0	0	0	0	0	0	0	0	0	0	0	0	0	0	0	0	0	0	0	0	0	0	0	0	0	0	0	0	0
DNAJC10	0	0	0	0	0	0	0	0	0	0	0	0	0	0	0	0	0	0	0	0	0	0	0	0	0	0	0	0	0	0	0	0	0	0	0	0	0	0	0	0	0	0	0	0	0	0	0	0	0
GTF3C1	0	0	0	0	0	0	0	0	0	0	0	0	0	0	0	0	0	0	0	0	0	0	0	0	0	0	0	0	0	0	0	0	0	0	0	0	0	0	0	0	0	0	0	0	0	0	0	0	0
IL4R	0	0	0	0	0	0	0	0	0	0	0	0	0	0	0	0	0	0	0	0	0	0	0	0	0	0	0	0	0	0	0	0	0	0	0	0	0	0	0	0	0	0	0	0	0	0	0	0	0
USP33	0	0	0	0	0	0	0	0	0	0	0	0	0	0	0	0	0	0	0	0	0	0	0	0	0	0	0	0	0	0	0	0	0	0	0	0	0	0	0	0	0	0	0	0	0	0	0	0	0
PAK3	0	0	0	0	0	1393	0	0	0	0	0	0	0	0	0	0	0	0	0	0	0	0	0	0	1	0	0	0	0	0	0	0	0	0	0	0	0	0	0	0	0	0	0	0	0	0	0	0	0
CAPN6	0	0	0	0	0	0	0	0	0	0	0	0	0	0	0	0	0	0	0	0	0	0	0	0	0	0	0	0	0	0	0	0	0	0	0	0	0	0	0	0	0	0	0	0	0	0	0	0	0
DCX	0	0	0	0	0	0	0	0	0	0	0	0	0	0	0	0	0	0	0	0	0	0	0	0	0	0	0	0	0	0	0	0	0	0	0	0	0	0	0	0	0	0	0	0	0	0	0	0	0
SNRPA	9870	512	5575	5279	82	9575	0	478	0	350	0	0	2769	9902	0	3	8161	0	47	1	0	1837	7214	7985	7038	0	1	0	263	624	1700	0	0	0	10000	300	1265	0	7	9825	8864	6698	0	0	2032	235	9786	1341	294
SPAG6	2325	4	0	2	0	0	0	0	0	6	0	0	0	0	0	1	0	0	0	0	0	318	0	145	2	0	2	0	1	0	63	0	0	0	561	0	0	0	0	0	0	0	0	0	0	0	0	0	0
EXOSC5	8048	370	0	8	0	0	1	1	0	0	0	0	15	0	0	0	0	0	0	0	0	6	0	0	0	0	0	0	0	242	3	0	0	0	9758	0	0	0	0	2610	39	9936	0	0	1	63	1	0	0
APBB1IP	94	10000	9781	2016	9960	9998	6827	1265	9628	9997	10000	0	5	8989	4748	0	10000	0	10000	0	3171	8371	10000	10000	9993	185	1	4567	7209	7853	9713	0	12	0	9752	10000	10000	0	3	8188	10000	10000	11	2535	9991	10000	10000	10000	10000
LRCH4	0	0	0	0	0	0	0	0	0	0	0	0	0	0	0	0	0	0	0	0	0	0	0	0	0	0	0	0	0	0	0	0	0	0	0	0	0	0	0	0	0	0	0	0	0	0	0	0	0
FAM76B	10000	9992	10000	10000	10000	10000	9998	10000	9905	10000	10000	2072	9957	10000	57	10000	10000	0	10000	0	9806	10000	10000	10000	10000	9194	8499	1	9926	9995	10000	0	10000	120	10000	10000	10000	157	10000	9998	10000	10000	0	9727	10000	10000	10000	10000	10000
SIRT6	0	0	0	0	0	0	0	0	0	0	0	0	0	0	0	0	0	0	0	0	0	0	0	0	0	0	0	0	0	0	0	0	0	0	0	0	0	0	0	0	0	0	0	0	0	0	0	0	0
TYR	0	0	19	0	0	0	0	0	0	0	0	0	0	0	0	0	0	0	0	0	0	0	135	0	0	0	0	0	0	0	0	0	0	0	0	0	0	12	0	0	0	0	0	0	0	0	0	0	0
POLD3	0	0	0	0	0	0	0	0	0	0	0	0	0	14	0	0	0	0	0	0	0	0	0	0	0	0	0	0	0	0	0	0	0	0	1	0	0	0	0	0	0	0	0	0	0	0	0	0	0
ACTN2	0	0	68	0	20	0	0	0	32	360	0	0	0	0	0	0	110	0	2	0	0	0	0	0	0	0	4	0	0	0	0	0	0	0	0	0	1	0	52	0	669	4545	295	0	0	3865	390	0	5094
CAPZB	0	0	0	0	0	0	0	0	0	0	0	0	0	0	0	0	0	0	0	0	0	0	0	0	0	0	0	0	0	0	0	0	0	0	0	0	0	0	0	0	0	0	0	0	0	0	0	0	0
GPR137B	0	0	0	0	0	0	0	0	0	0	0	0	0	0	0	0	0	0	0	0	0	0	17	0	0	0	0	0	0	0	0	0	0	0	0	0	0	0	0	0	0	0	0	0	0	0	0	2	0
NAALAD2	0	0	0	0	0	56	0	0	0	0	0	0	0	0	0	0	414	0	0	0	0	0	0	0	0	0	0	0	0	0	0	0	0	0	0	0	3	0	0	0	0	0	0	0	0	0	0	0	0
PHF17	0	0	7	0	33	3162	0	0	0	0	9	0	0	0	0	0	0	0	22	0	0	0	300	14	0	0	0	0	0	0	0	0	0	0	0	0	1	0	0	0	2892	0	0	0	0	0	0	8757	0
SLC25A43	9985	1	350	560	32	1558	0	570	0	87	531	932	1	9987	0	283	9992	0	1690	0	4	8925	8170	4179	0	0	7290	0	2055	0	10000	0	0	0	10000	383	138	0	477	90	6133	268	0	3	5	9707	9348	2202	9861
UBE2A	0	0	0	0	0	0	0	0	0	0	0	0	0	0	0	0	0	0	0	0	0	0	0	0	0	0	0	0	0	0	0	0	0	0	0	0	0	0	0	0	0	0	0	0	0	0	0	0	0
FGFR1	0	0	0	0	0	0	0	0	0	0	0	0	0	0	0	0	0	0	0	0	0	0	0	0	0	0	0	0	0	0	0	0	0	0	0	0	0	0	0	0	0	0	0	0	0	0	0	0	0
FKBP6	0	0	0	0	0	0	0	0	0	0	0	0	0	0	0	0	0	0	0	0	0	0	0	0	0	0	0	0	0	0	0	0	0	0	0	0	0	0	0	0	0	0	0	0	0	0	0	0	0
GTF2I	0	0	0	0	0	0	0	0	0	0	0	0	0	0	0	0	0	0	0	0	0	0	0	0	0	0	0	0	0	0	0	0	0	0	0	0	0	0	0	0	0	0	0	0	0	0	0	0	0
SMC1B	0	0	0	0	0	0	0	0	0	0	0	0	0	0	0	0	0	0	0	0	0	0	0	0	0	0	0	0	0	0	0	0	0	0	0	0	0	0	0	0	0	0	0	0	0	0	0	0	0
FBLN1	0	0	0	0	0	0	0	0	0	0	0	0	0	0	0	0	137	0	0	0	0	0	0	0	0	0	0	0	0	0	3	0	0	0	1	0	0	2416	0	0	4	0	0	0	443	0	3	0	0
ITGA8	0	0	0	0	0	0	0	0	0	0	0	0	0	0	0	0	0	0	0	0	0	0	0	0	0	0	0	0	0	0	0	0	0	0	0	0	0	0	0	0	0	0	0	0	0	0	0	0	0
CST7	9480	25	4489	1008	1	6525	5968	6	0	221	3879	29	8704	4128	3	3	10000	0	5407	12	0	9821	7905	10000	5079	0	2	0	10000	10000	9974	0	1283	365	828	9875	10000	9923	1065	9925	9192	9593	0	0	10000	22	8928	57	0
MAP2	0	94	0	0	0	0	0	0	0	0	22	0	2	0	0	0	0	0	0	0	0	0	0	0	0	0	0	2310	0	9800	0	0	0	0	0	0	0	4	0	0	0	0	0	0	0	0	0	0	0
PIAS2	4514	0	0	0	0	9003	0	0	0	0	0	0	0	1354	0	0	0	0	0	0	0	0	38	0	0	0	737	0	0	0	4	0	0	0	383	2	120	0	0	4	2281	0	0	0	0	239	0	0	102
AMPH	0	0	0	0	0	0	0	0	0	0	0	0	0	0	0	0	0	0	0	0	0	0	0	0	0	0	0	0	0	0	0	0	0	0	0	0	0	0	0	0	0	0	0	0	0	0	0	0	0
ARAF	0	0	0	0	0	0	0	0	0	0	0	0	0	0	0	0	0	0	0	0	0	0	0	0	0	0	0	0	0	0	0	0	0	0	0	0	0	0	0	0	0	0	0	0	0	0	0	0	0
MCCC1	0	0	0	0	0	0	0	0	0	23	0	0	0	0	0	0	0	0	0	0	0	0	0	0	0	0	0	0	0	0	0	0	0	0	0	0	0	0	0	0	0	0	0	0	0	0	0	0	0
LAMP3	0	0	0	0	0	0	0	0	0	0	0	0	0	0	0	0	0	0	0	0	0	0	0	0	0	0	0	0	0	0	0	0	0	0	0	0	0	0	0	0	0	0	0	0	0	0	0	0	0
FAP	0	5382	0	0	0	0	0	0	0	99	0	0	0	0	0	0	0	0	0	0	0	3	0	0	0	0	0	7	0	0	0	0	0	0	17	0	0	0	0	0	0	0	0	0	0	0	1	0	0
NEBL	0	0	0	0	0	0	0	0	0	0	0	0	0	0	0	0	0	0	0	0	0	0	0	0	0	0	0	0	0	0	0	12	0	0	0	0	0	0	0	0	0	0	0	0	0	0	0	0	0
ACER3	5	0	0	0	0	0	0	0	0	0	0	0	0	2	0	0	24	0	0	0	0	0	0	0	0	0	0	0	0	0	0	0	0	0	0	0	0	0	0	0	0	0	0	0	0	0	0	0	0
UBE2K	0	0	0	0	0	0	0	0	0	0	0	0	0	0	0	0	0	0	0	0	0	0	0	0	0	0	0	0	0	0	0	0	0	0	0	0	0	0	0	0	0	0	0	0	0	0	0	0	0
PIK3C3	0	0	0	0	0	249	0	0	0	0	0	0	0	0	0	0	26	0	0	0	0	0	0	3	17	0	0	0	1	15	0	0	0	0	0	170	5530	0	0	10	466	0	0	0	0	0	168	1	0
N4BP2	10000	10000	10000	10000	10000	9956	9610	10000	9753	10000	4332	87	10000	10000	3	9992	10000	0	9962	0	912	10000	10000	10000	10000	706	9975	179	10000	10000	10000	0	10000	39	10000	9971	9803	0	9977	10000	10000	10000	19	543	9968	10000	10000	9909	9995
C12orf5	0	0	0	0	0	0	0	0	0	0	0	0	0	0	0	0	0	0	0	0	0	0	0	0	0	0	0	0	0	0	0	8	0	0	0	0	0	0	0	0	0	0	0	0	0	0	0	0	0
TULP3	15	9752	105	6175	0	0	1	3	0	6684	13	0	4731	0	3137	0	1738	0	0	0	0	2070	15	0	8162	0	0	24	0	0	0	0	915	0	3994	0	1	8734	8995	1002	14	4081	1	0	3205	1379	8492	0	0
SYNJ2	0	2094	0	0	0	0	0	0	0	0	0	0	0	0	0	0	270	0	0	0	0	0	0	0	0	0	0	0	0	0	0	1	0	0	0	0	0	0	1	0	0	0	0	0	0	0	0	0	1
ADCY2	0	0	0	0	0	0	0	0	0	0	0	0	0	0	0	0	0	0	0	0	0	0	0	0	0	0	0	0	0	0	0	0	0	0	0	0	0	0	0	0	0	0	0	0	0	0	0	0	0
PPP2R5C	1477	1044	0	5021	0	0	0	8849	0	1543	0	0	0	247	0	2398	0	0	0	0	0	9609	0	6	1	0	0	0	0	25	1691	0	4827	0	171	0	0	0	0	141	0	6	0	0	0	0	0	0	0
RBFOX1	0	0	0	0	0	0	0	0	0	0	0	0	0	0	0	0	0	0	0	0	0	0	0	0	0	0	0	0	0	0	0	12	0	0	0	0	0	0	0	0	0	0	0	0	0	0	0	0	0
GNB1	0	0	0	0	0	0	0	0	0	0	0	0	0	0	0	0	0	0	0	0	0	0	0	0	0	0	0	0	0	0	0	0	0	0	41	0	0	0	0	0	0	0	0	0	0	0	0	0	0
HOXA9	0	0	0	0	0	0	0	0	0	0	0	0	0	0	0	0	0	0	0	0	0	0	0	0	0	0	0	0	0	0	0	0	0	0	0	0	0	0	0	0	0	0	0	0	0	0	0	0	0
EDN1	9996	0	0	572	0	901	2866	5774	0	59	0	0	0	1525	0	8784	9995	0	194	0	0	7012	2882	262	6849	0	9591	0	1591	0	8851	0	15	0	10000	0	0	0	0	81	7	474	0	0	4	150	64	1	128
MLLT10	4777	29	0	4320	32	5165	0	0	0	1	0	0	44	2	0	0	9934	0	1007	0	0	576	197	1822	108	0	158	0	396	9613	81	0	0	0	3387	3778	5700	0	0	64	3959	5788	0	0	4907	6	422	3050	700
ZCWPW1	0	0	0	0	0	0	0	0	0	0	0	0	0	0	0	2	0	0	0	0	0	0	0	0	0	0	0	0	0	0	0	0	0	0	0	0	0	0	0	0	0	0	0	0	0	0	0	0	0
ADCYAP1R1	0	0	0	0	0	0	0	0	0	0	0	0	0	0	0	0	0	0	0	0	0	0	0	0	0	0	0	0	0	0	0	0	0	0	0	0	0	0	0	0	0	0	0	0	0	0	0	0	0
FGF20	0	0	0	0	0	0	0	0	0	0	0	0	0	0	0	0	0	0	0	0	0	0	0	0	0	0	0	0	0	0	0	0	0	0	0	0	0	0	0	0	0	0	0	0	0	0	0	0	0
P2RY10	40	9936	2961	4818	0	1264	0	2552	9971	9776	10000	0	0	392	2116	1312	2059	0	9940	0	4833	10000	4635	9993	60	461	0	0	801	9829	9578	0	8831	0	9992	9997	9968	0	0	226	9978	9994	0	52	9883	10000	10000	9997	9993
ITM2A	9892	9911	10000	9999	9999	9997	641	9937	3954	9998	562	0	3715	10000	0	9961	10000	0	10000	0	501	9947	10000	9986	2328	383	8824	927	9986	9996	10000	0	9681	321	10000	3748	9832	0	10000	9997	10000	10000	501	781	1572	9999	10000	9974	9998
NRD1	0	0	0	0	0	3	0	0	0	0	0	0	0	11	0	0	0	0	0	0	0	0	0	0	0	0	0	0	0	0	0	7	0	0	2	0	0	0	0	0	13	0	0	0	0	2	0	10	0
VDAC3	3	0	0	0	0	0	0	0	0	0	0	0	0	2	0	0	0	0	0	0	0	0	0	2	0	0	0	0	0	0	0	2	0	0	9	0	0	0	0	0	0	0	0	0	0	0	0	0	0
PCM1	9994	8795	9999	9877	9993	10000	3728	9993	1661	1721	9277	9998	8390	10000	0	2	10000	0	9990	0	69	10000	9965	9999	9923	7	880	0	1539	9597	10000	0	34	1	10000	7716	9426	0	16	3295	9587	9984	0	3	2886	9985	10000	10000	3455
TNRC6C	9990	0	113	7809	8731	3813	276	21	0	5554	0	0	9999	10000	0	165	6645	0	19	0	0	1	3728	9936	2897	0	8201	0	3765	0	6879	0	0	0	10000	54	91	0	40	353	48	633	0	0	2	1162	7	175	890
CBFA2T2	0	0	0	0	0	0	0	0	0	0	0	0	0	0	0	0	0	0	0	0	0	0	0	0	0	0	0	0	0	0	0	2391	0	0	0	0	0	0	0	0	0	0	0	0	0	0	0	0	0
DBC1	0	0	0	0	0	0	0	0	0	0	0	0	0	0	0	0	0	0	0	0	0	0	0	0	0	0	0	0	0	0	0	0	0	0	0	0	0	0	0	0	0	0	0	0	0	0	0	0	0
ITCH	21	0	0	0	0	167	0	3	0	0	0	0	0	88	0	0	3404	0	0	0	0	0	0	0	0	0	1	0	2	0	3	0	0	0	6280	0	0	0	0	0	0	0	0	0	0	0	0	233	8
PKD2L2	0	0	0	0	0	0	0	0	0	0	0	0	0	0	0	0	0	0	0	0	0	0	0	0	0	0	0	0	0	0	0	0	0	0	0	0	0	0	0	0	0	0	0	0	0	0	0	0	0
TP53INP2	0	0	0	0	0	0	0	0	0	0	0	0	0	0	0	0	0	0	0	0	0	0	0	0	0	0	0	0	0	0	0	0	0	0	0	0	0	0	0	0	0	0	0	0	0	0	0	0	0
SDF4	0	0	5	0	0	0	0	0	0	0	0	0	0	9	0	0	0	0	0	0	0	3	1	0	0	0	0	0	0	0	2	0	0	0	0	0	0	0	0	0	0	0	0	0	0	0	487	0	0
MYH7B	0	0	0	0	0	0	0	0	0	0	0	0	0	0	0	0	0	0	0	0	0	0	0	0	0	0	0	0	0	0	0	0	0	0	0	0	0	0	0	0	0	0	0	0	0	0	0	0	0
BPIFB2	0	0	0	0	0	0	0	0	0	0	0	0	0	0	0	0	0	0	0	0	0	0	0	0	0	0	0	0	0	0	0	0	0	0	0	0	0	0	0	0	0	0	0	0	0	0	0	0	0
TP73	0	0	0	0	0	0	0	0	0	0	0	0	0	0	0	0	0	0	0	0	0	0	0	0	0	0	0	0	0	0	0	0	0	0	0	0	0	0	0	0	0	0	0	0	0	0	0	0	0
TOLLIP	0	0	0	0	0	0	0	0	0	0	0	0	0	0	0	0	0	0	0	0	0	0	0	0	0	0	0	0	0	0	0	0	0	0	0	0	0	0	0	0	0	0	0	0	0	0	0	0	0
UBE2D4	0	1	1	145	0	1	0	6	9	22	13	0	0	4	0	1	68	0	5	0	0	9825	0	2	0	0	0	0	0	0	13	0	3215	0	5	3	0	0	0	0	93	1625	0	0	96	105	3	14	3
CLUL1	0	0	0	0	0	0	0	0	0	0	0	0	0	0	0	0	0	0	1	0	0	0	0	0	0	0	0	0	0	0	0	0	0	0	0	0	0	0	0	0	0	0	0	0	0	0	0	0	0
RUNX1T1	4606	0	0	0	11	9816	16	0	0	0	0	6336	0	3381	0	0	681	0	248	0	0	0	2184	5001	0	0	9682	0	1013	0	746	0	0	0	7724	0	0	0	0	782	0	0	0	0	0	0	0	8210	0
CDH17	0	0	0	0	0	0	0	0	0	0	0	0	0	0	0	0	0	0	0	0	0	0	0	0	0	0	0	0	0	0	0	101	0	0	0	0	0	0	0	0	0	0	0	0	0	0	0	0	0
THOC1	13	139	0	0	3	185	0	124	0	0	0	1042	0	6	0	47	0	0	0	0	0	37	0	3	0	0	283	0	0	0	148	0	0	0	4030	0	0	0	0	2	0	0	0	0	0	0	0	0	0
FKBP7	0	0	0	0	0	1	0	0	0	0	0	0	0	0	0	0	0	0	0	0	0	0	0	0	0	0	0	0	0	0	0	0	0	0	0	0	0	0	0	0	0	0	0	0	0	0	0	0	0
OSBPL6	0	0	0	0	0	0	0	0	0	0	0	0	0	0	17	0	0	0	0	0	0	0	0	0	0	0	0	0	0	0	0	0	0	0	0	0	0	0	0	0	0	0	0	0	0	0	0	0	0
SLC1A3	0	0	0	0	0	0	0	0	0	0	0	0	0	0	0	0	0	0	0	0	0	0	0	0	0	0	0	0	0	0	0	7	0	0	0	0	0	0	0	0	0	0	0	0	0	0	0	0	0
XRCC5	2176	0	0	0	2	8217	0	0	0	0	0	0	0	8473	0	2	2081	0	0	0	0	1	13	5	0	0	9998	0	0	0	0	0	0	0	9968	0	0	0	35	0	0	21	0	0	0	1	6326	1	446
LXN	0	0	0	0	0	0	0	0	0	0	0	0	0	0	0	0	0	0	0	0	0	0	0	0	0	0	0	0	0	0	0	0	0	0	0	0	0	0	0	0	0	0	0	0	0	0	0	0	0
SP140	0	10000	1483	5983	0	38	9640	16	7819	742	9960	0	1121	1	1	0	9953	0	8975	0	579	9954	3558	9723	9996	297	0	56	787	9890	4390	0	5143	0	47	9836	10000	0	0	9887	10000	9974	0	1305	9779	9999	10000	9987	68
MKNK1	0	0	0	0	0	0	0	0	0	0	0	0	0	0	0	0	0	0	0	0	0	0	0	0	0	0	0	0	0	0	0	0	0	0	0	0	0	0	0	0	0	0	0	0	0	0	0	0	0
TNS1	0	0	0	0	0	0	0	0	0	0	0	0	0	0	0	0	0	0	0	0	0	0	0	0	0	0	0	0	0	0	0	0	0	0	0	0	0	0	0	0	0	0	0	0	0	0	0	0	0
REXO1	4461	1568	0	3402	0	21	58	7	8	236	0	0	92	0	0	0	574	0	3133	0	0	1686	17	1223	1	0	0	0	676	7955	0	0	114	0	4	9807	3425	3	0	107	2215	3685	0	0	9965	1534	7	1515	1
SAR1A	58	0	0	0	0	0	0	0	0	0	0	0	0	0	0	0	1	0	0	0	0	1	0	0	0	0	0	0	0	0	0	3039	0	0	27	0	0	0	0	0	0	0	0	0	0	0	0	0	0
CDC14A	5	0	73	0	0	59	16	0	0	0	0	0	0	317	0	12	294	0	0	0	0	154	550	0	0	0	0	0	2	0	0	0	0	0	1422	1964	3432	0	0	0	321	1	0	0	451	118	8045	49	2
RAPGEF3	0	0	0	0	0	0	0	0	0	0	0	0	0	0	0	0	0	0	0	0	0	0	0	0	0	0	0	0	0	0	0	0	0	0	0	0	0	0	0	0	0	0	0	0	0	0	0	0	0
CEACAM1	0	0	0	0	0	0	0	0	0	0	0	0	0	2	0	0	0	0	0	0	0	0	0	0	0	0	0	0	0	0	0	0	0	0	0	0	0	27	0	0	0	0	0	0	0	0	0	0	0
SENP1	9012	1044	8819	4513	350	9803	27	188	73	756	224	2	0	10000	0	9573	3613	0	656	0	0	9836	1597	7951	502	516	313	0	1	52	8580	0	9267	0	10000	571	1	0	0	2183	7329	4450	0	0	0	9990	9636	9136	16
DUSP13	0	0	0	0	0	0	0	0	0	0	0	0	0	0	0	0	0	0	0	0	0	0	0	0	0	0	0	0	0	0	0	0	0	0	0	0	0	0	0	0	0	0	0	0	0	0	0	0	0
CIC	0	0	0	0	0	0	0	0	0	0	0	0	0	0	0	0	0	0	0	0	0	0	0	0	0	0	0	0	0	0	0	0	0	0	0	0	0	0	0	0	0	0	0	0	0	0	0	0	0
LIPE	0	0	0	0	0	0	0	0	0	0	0	0	0	0	0	0	1	0	0	0	0	0	0	0	0	0	0	0	0	0	0	0	0	0	0	0	0	0	0	0	0	2	0	0	0	0	0	0	0
FDFT1	0	0	0	0	0	0	0	0	0	0	0	0	0	0	0	0	0	0	0	0	0	0	0	0	0	0	0	0	0	0	0	0	0	0	0	0	0	0	0	0	0	1	0	0	0	0	0	0	0
PAFAH1B3	0	0	0	0	0	0	0	0	0	0	0	0	0	0	0	0	0	0	0	0	0	0	0	0	0	0	0	0	0	0	0	0	0	0	0	0	0	0	0	0	0	0	0	0	0	0	0	0	0
OPHN1	0	0	15	0	0	0	0	0	0	0	0	0	0	1	0	0	0	0	0	0	0	0	41	0	0	0	0	0	0	0	0	0	0	0	201	0	0	0	0	0	0	0	0	0	0	0	0	0	0
AFM	0	1	0	0	0	0	0	0	0	0	0	0	0	0	0	0	0	0	0	0	0	0	0	0	0	0	0	0	0	0	0	0	0	0	0	0	0	0	0	0	0	0	0	0	0	0	0	0	0
KIF22	9829	9831	527	9076	821	551	0	2	269	9989	0	0	9379	5975	0	3339	0	0	42	0	0	851	1431	1022	517	0	1071	66	0	3	289	2696	997	0	7689	0	0	0	0	8137	68	1434	0	0	0	87	0	0	95
SCGN	0	0	0	0	0	0	0	0	0	0	0	1	0	0	0	0	0	0	0	0	0	0	0	0	0	0	0	0	0	0	0	322	0	0	0	0	0	0	0	0	0	0	0	0	0	0	0	0	0
LRRC16A	9991	0	1785	6970	7493	8868	1	5403	0	300	62	0	1	10000	0	5148	9907	0	24	0	0	9924	2730	10000	2966	17	4	0	14	3549	9801	0	7022	1712	10000	5524	9956	0	0	10000	9398	9959	0	1	1862	9103	3898	1562	5
PGM1	9969	2	3814	0	9	0	0	0	12	10000	0	0	0	0	0	0	0	0	0	0	0	0	0	0	0	0	1	16	0	0	0	616	0	0	2	0	0	0	0	0	0	0	0	0	0	0	0	0	0
DDX1	0	0	0	0	0	0	0	0	0	0	0	0	0	0	0	0	0	0	0	0	0	0	0	0	0	0	0	0	0	0	0	0	0	0	0	0	0	0	0	0	0	0	0	0	0	0	0	0	0
DNM2	0	0	0	0	0	0	0	0	0	0	0	0	0	0	0	0	0	0	0	0	0	0	0	0	0	0	0	0	0	0	0	0	0	0	0	0	0	0	0	0	0	0	0	0	0	0	0	0	0
EPB41L2	0	0	0	0	0	0	0	0	0	0	0	0	0	0	0	0	0	0	0	0	0	0	0	0	0	0	0	0	0	0	0	0	0	0	0	0	0	0	0	0	0	0	0	0	0	0	0	0	0
RIMS1	0	0	0	0	0	0	0	0	0	0	0	0	0	0	0	0	0	0	0	0	0	0	0	0	0	0	0	0	0	0	0	0	0	0	0	0	0	0	0	0	0	0	0	0	0	0	0	0	0
MOXD1	5	1	0	0	0	0	0	0	0	0	0	0	0	0	0	0	0	0	0	0	0	0	0	0	0	0	14	131	0	0	0	0	0	0	0	0	0	0	0	0	0	0	0	0	0	0	0	0	0
STX7	0	0	0	0	0	0	0	0	0	0	0	0	0	0	0	0	0	0	0	0	0	0	0	0	0	0	0	0	0	0	0	0	0	0	0	0	0	0	0	0	0	0	0	0	0	0	0	0	0
RABL2B	0	0	0	0	0	0	0	0	0	0	0	0	0	0	0	0	0	0	0	0	0	0	0	0	0	0	0	0	0	0	0	0	0	0	0	0	0	0	0	0	0	0	0	0	0	0	0	0	0
KEAP1	0	0	0	0	0	0	0	0	0	0	0	0	0	0	0	0	0	0	0	0	0	0	0	0	0	0	0	0	0	0	0	0	0	0	0	0	0	0	0	0	0	0	0	0	0	0	0	0	0
DDX43	0	0	0	0	0	0	0	0	0	0	0	0	0	0	0	0	0	0	0	0	0	0	0	0	0	0	0	0	0	0	0	0	0	0	0	0	0	0	0	0	0	0	0	0	0	0	0	0	0
PTPRH	0	0	0	0	0	0	0	0	0	0	0	0	0	0	0	0	0	0	0	0	0	0	0	0	0	0	0	0	0	0	0	0	0	0	0	0	0	22	0	0	0	0	0	0	0	0	0	0	0
DCT	0	0	0	0	0	0	0	0	0	0	0	0	0	0	0	0	0	0	0	0	0	0	0	0	0	0	0	0	0	0	0	0	0	0	0	0	0	13	0	0	0	0	0	0	0	0	0	0	0
SLC35C2	0	0	0	0	3	0	0	0	0	0	0	0	0	0	0	0	0	0	0	0	0	0	0	0	0	0	0	0	0	0	0	0	0	0	71	0	0	0	0	0	0	0	0	0	0	0	7	0	0
CRYBG3	0	0	0	0	0	0	0	0	0	0	0	0	0	0	0	0	0	0	1	0	0	0	0	0	0	0	0	0	0	98	0	0	0	0	0	0	7	0	0	0	0	1	0	0	0	0	0	0	9
EPHA6	0	0	0	0	0	0	0	0	0	0	0	0	0	0	0	0	0	0	0	0	0	0	0	0	0	0	0	0	0	0	0	0	0	0	0	0	0	0	0	0	0	0	0	0	0	0	0	0	0
SCTR	0	0	0	0	0	0	0	0	0	0	0	0	0	0	0	0	0	0	0	0	0	0	0	0	0	0	0	0	0	0	0	0	0	0	0	2	0	0	0	0	0	0	0	0	0	0	0	6	0
RFX3	9620	5241	10	5698	10	179	8713	3858	0	61	0	4	0	4607	0	9190	2159	0	2094	0	0	10000	257	186	1108	0	10	0	100	82	10000	0	9637	0	9988	29	104	0	0	0	545	597	0	0	174	875	1140	8	25
RIF1	465	0	729	446	47	1150	0	2	0	0	0	0	0	10000	0	223	32	0	1	0	0	9552	9460	111	105	0	56	0	0	0	6081	0	2525	0	10000	0	0	0	2	0	0	12	0	0	0	5879	9558	3149	1
RAB21	0	0	0	0	0	0	0	0	0	0	0	0	0	0	0	0	0	0	0	0	0	0	0	0	0	0	0	0	0	0	0	0	0	0	0	0	0	0	0	0	0	0	0	0	0	0	0	0	0
SLC4A4	0	0	0	0	0	0	0	0	0	0	0	0	0	0	0	0	0	0	0	0	0	0	0	0	0	0	0	0	0	0	0	0	0	0	0	0	0	0	0	0	0	0	0	0	0	0	0	0	0
SMARCA2	0	0	0	0	0	0	0	0	0	82	7408	0	0	0	0	2	326	0	9	0	0	63	453	0	0	0	0	0	0	0	0	0	295	0	0	0	0	0	0	0	2	0	0	0	0	289	0	0	0
RDH8	0	0	0	0	0	0	0	0	0	0	0	0	0	0	0	0	0	0	0	0	0	0	0	0	0	0	0	0	0	0	0	0	0	0	0	0	0	0	0	0	0	0	0	0	0	0	0	0	0
SESN1	8	19	0	0	0	0	0	0	0	0	0	96	0	0	0	0	8	0	0	0	0	0	0	642	1	0	1	0	1	1	7362	0	0	0	49	21	415	0	1	0	0	26	0	0	1	221	0	2	1
MID2	0	0	0	0	0	1115	0	0	0	0	0	0	2	9591	0	0	8844	0	7	0	0	0	325	191	278	0	0	0	241	3	0	0	0	0	9999	497	4223	0	103	0	1217	2330	0	0	6526	774	3501	4386	1598
PIH1D3	0	0	0	0	0	0	0	0	0	0	0	0	0	0	0	0	0	0	0	0	0	0	0	0	0	0	0	0	0	0	0	0	0	0	0	0	0	0	0	0	0	0	0	0	0	0	0	0	0
COL5A3	0	0	0	0	0	0	0	0	0	0	0	0	0	0	0	0	0	0	0	0	0	0	0	0	0	0	0	0	0	0	0	0	0	0	0	0	0	0	0	0	0	0	0	0	0	0	0	0	0
SRCAP	0	0	0	0	0	0	0	0	0	0	0	0	0	0	0	0	0	0	0	0	0	0	42	0	0	0	0	0	0	0	0	0	0	0	2	0	0	0	0	0	0	0	0	0	0	0	0	0	0
KIAA0020	0	0	0	0	0	0	0	8	0	0	0	0	0	0	0	0	0	0	0	0	0	0	0	0	0	0	0	0	0	0	0	0	0	0	0	0	0	0	0	0	0	0	0	0	0	0	0	0	0
CPB2	0	0	0	0	0	0	0	0	0	0	0	0	0	0	0	0	0	0	0	0	0	0	0	0	0	0	0	0	0	0	0	0	0	0	0	0	0	0	0	0	0	0	0	0	0	0	0	0	0
CHRNA3	0	0	0	0	0	0	0	0	0	0	0	0	0	0	0	0	0	0	0	0	0	0	0	0	0	0	0	0	0	0	0	0	0	0	0	0	0	0	0	0	0	0	0	0	0	0	0	0	0
KCNN2	0	0	0	0	0	0	0	0	0	0	0	0	0	0	0	0	1214	0	0	5566	0	0	0	0	0	0	0	0	0	0	0	0	0	0	0	0	210	0	0	0	0	2	0	0	1	0	0	50	0
CNOT4	211	0	0	0	1	9994	160	15	0	3	0	0	0	80	0	0	6669	0	186	0	0	3	7	3340	26	0	0	0	15	0	4613	0	0	0	7377	9372	7192	0	0	123	204	9711	0	1	9680	7020	138	9189	4794
PSEN1	0	0	0	0	0	1	0	0	0	0	0	0	0	0	0	0	0	0	0	0	0	0	0	0	0	0	0	0	19	0	0	0	0	0	0	1	2983	0	0	0	0	0	0	0	0	0	0	47	0
CPOX	0	0	0	0	0	0	0	0	0	0	0	0	0	0	0	0	0	0	0	0	0	0	0	0	0	0	0	0	0	0	0	0	0	0	0	0	0	0	0	0	0	0	0	0	0	0	0	0	0
CLDND1	0	0	0	0	0	0	0	0	0	0	0	0	0	0	0	0	0	0	0	0	0	0	0	0	0	0	0	0	0	0	0	0	0	0	0	0	0	0	0	0	0	0	0	0	0	0	0	0	0
MOK	2	9994	445	1363	234	4	7	591	7809	6048	2628	42	5319	0	4	0	9958	1	8978	0	36	5849	6757	44	0	1	0	9703	19	973	9717	0	126	0	8178	114	8	0	19	16	4	1582	0	0	1	583	9792	0	11
HSP90AA1	0	0	0	0	0	0	0	0	0	0	0	0	0	0	0	0	0	0	0	0	0	0	0	0	0	0	0	0	0	0	0	0	0	0	0	0	0	0	0	0	0	0	0	0	0	0	0	0	0
RBL1	144	51	20	4757	18	2991	17	0	0	53	57	242	416	2210	0	92	143	0	1127	0	0	46	515	7242	1432	0	1	0	362	4603	626	0	14	0	7895	67	743	0	0	4771	3229	9201	0	0	5	7687	44	8256	0
DLGAP4	9275	10000	10000	10000	8141	2892	3543	10000	9902	10000	9492	0	9781	9405	9957	9969	9992	3	9982	0	8978	10000	10000	7486	9908	0	3061	8185	9102	8885	10000	44	10000	0	10000	7867	9841	51	10000	10000	10000	10000	4420	0	9883	10000	10000	10000	10000
IGSF9B	0	0	0	0	0	10	0	0	0	0	0	0	0	0	0	0	0	0	0	0	0	0	0	0	0	0	0	0	0	0	0	0	0	0	1	0	0	0	0	0	0	0	0	0	0	0	0	0	0
CFHR2	0	0	0	0	0	0	0	0	0	0	0	0	0	0	0	0	0	0	0	0	0	0	0	0	0	0	0	0	0	0	0	0	0	0	0	0	0	0	0	0	0	0	0	0	0	0	0	0	0
NDC80	0	0	0	0	0	0	0	0	0	0	0	0	0	0	0	0	0	0	0	0	0	0	0	0	0	0	0	0	0	0	0	0	0	0	0	0	0	0	0	0	0	0	0	0	0	0	0	0	0
AP4E1	0	2	2	2	15	9048	4547	18	0	0	0	10	1	0	0	0	8308	0	0	0	0	0	1	1	9970	0	0	0	0	4	4	0	0	0	36	0	2101	0	0	5	2145	9918	0	0	0	1	0	9570	0
RSBN1	9981	6522	3910	370	4536	9925	150	1564	0	5	0	0	0	10000	0	2356	9960	0	93	0	0	9851	6440	9211	4013	0	9699	0	2020	2968	7067	0	630	0	10000	1532	1271	0	25	1492	854	9997	0	0	51	757	8612	9751	1930
MAGI3	4068	1175	0	7410	0	3686	215	128	20	28	215	0	13	157	44	742	9020	0	836	0	2	9865	2314	9162	9917	0	0	0	2404	5947	214	0	9995	0	19	1409	10000	386	3	251	10000	9334	2	0	9993	7912	6462	149	3
CXCL2	7771	28	52	9973	12	5173	0	2	215	386	0	17	0	7030	0	8824	2169	0	4986	998	0	2678	170	576	34	3	9989	0	1602	5	8313	3687	1769	0	9996	9324	4402	0	0	627	5476	3152	0	2	4	5594	269	8481	7102
AFP	0	0	0	0	0	0	0	0	0	0	0	0	0	0	0	0	0	0	0	0	0	0	0	0	0	0	0	0	0	0	0	0	0	0	0	0	0	0	0	0	0	0	0	0	0	0	0	0	0
COL4A4	0	0	0	0	0	0	0	0	0	0	0	0	0	0	0	0	0	0	0	0	0	0	0	0	0	0	0	0	0	0	0	0	0	0	0	0	0	0	0	0	0	0	0	0	0	0	0	0	0
TCF7	0	6	0	5	0	70	0	0	0	0	84	0	9995	2609	0	0	393	0	0	0	0	0	0	39	1832	0	0	0	0	60	32	0	0	0	315	0	0	0	0	0	41	7559	0	0	3756	0	0	1	0
OSTM1	0	0	0	0	0	0	0	0	0	0	0	0	0	0	0	0	0	0	0	0	0	0	0	0	0	0	0	0	0	0	0	566	0	0	0	0	0	0	0	0	0	0	0	0	0	0	0	0	0
CDH7	0	0	0	0	0	0	0	0	0	0	0	0	0	0	0	0	0	0	0	0	0	0	0	0	0	0	0	0	0	0	0	0	0	0	0	0	0	0	0	0	0	0	0	0	0	0	0	0	0
IMPG2	0	0	0	0	0	0	0	0	0	0	0	0	0	0	0	0	0	0	0	0	0	0	0	0	0	0	0	0	0	0	0	0	0	0	0	0	0	0	0	0	0	0	0	0	0	0	0	0	0
PCNP	5	0	1	1	0	271	56	5	0	0	0	0	0	355	0	0	0	0	0	0	0	290	0	1	0	0	0	0	0	3	35	0	0	0	4951	0	0	0	0	12	0	0	0	0	0	0	0	0	0
EXD2	440	3	51	5047	1055	9741	0	0	9613	358	9941	0	0	9984	283	35	9389	0	10000	0	3944	5291	9994	10000	7298	21	0	0	1244	11	979	0	1251	5362	9851	10000	10000	1	21	420	10000	10000	0	0	10000	10000	10000	10000	9989
ARG2	0	0	0	0	0	0	0	0	0	0	0	0	0	0	0	0	0	0	0	0	0	0	0	0	0	0	0	0	0	0	0	0	0	0	0	0	0	0	0	0	0	0	0	0	0	0	0	0	0
MEF2C	9626	9315	5179	9562	574	1171	0	2585	8419	9959	9983	0	0	5581	6051	53	9991	0	8457	0	7129	8043	9996	10000	4289	0	2735	0	9809	9995	842	0	9128	72	7321	10000	10000	3	39	1286	10000	9658	0	53	10000	10000	9998	658	3125
PTPRC	9999	10000	10000	10000	10000	10000	10000	10000	10000	10000	10000	3765	10000	10000	9993	10000	10000	1	10000	383	9995	10000	10000	10000	10000	9610	2822	9984	10000	10000	10000	0	10000	2151	10000	10000	10000	154	9513	10000	10000	10000	3085	10000	10000	10000	10000	10000	10000
CACNA1S	0	0	0	0	0	0	0	0	0	0	0	0	0	0	0	0	0	0	0	0	0	0	0	0	0	0	0	0	0	0	0	0	0	0	0	0	0	0	0	0	0	0	0	0	0	0	0	0	0
PKP1	0	0	0	0	0	0	0	0	0	0	0	0	0	0	0	0	0	0	0	0	0	0	0	0	0	0	0	0	0	0	0	0	1	0	0	0	0	0	0	0	0	0	0	0	0	0	0	0	0
UBA5	137	8417	1008	5818	0	4	0	4927	1	1080	10	0	30	3878	0	1566	153	0	1219	0	778	9995	3045	7	34	1	0	0	7823	322	2051	0	8946	0	5161	101	6	0	54	54	645	712	0	0	3	6556	209	338	1
STK17B	0	65	0	0	0	0	0	27	0	0	1820	0	1	0	0	267	737	0	84	0	72	9066	2	392	38	0	0	23	0	577	1971	0	2246	0	11	26	1097	0	0	9904	7606	8688	0	0	902	7124	4898	6293	1
CDC14B	10000	10000	10000	10000	10000	10000	6639	10000	9999	10000	10000	10	6589	10000	9853	10000	10000	0	10000	0	8493	10000	10000	10000	9991	2150	3156	31	10000	9999	10000	0	10000	52	10000	10000	10000	0	6374	10000	10000	10000	0	9871	10000	10000	10000	10000	10000
ZNF510	0	0	0	0	2	0	0	7	0	0	0	0	0	1488	0	0	0	0	0	0	0	0	0	0	0	0	0	0	0	0	203	0	0	0	4	0	0	0	0	0	0	0	0	0	0	0	0	0	0
LRP2	0	0	0	0	0	0	0	0	0	0	0	0	0	0	0	0	0	0	0	0	0	0	0	0	0	0	0	0	0	0	0	0	0	0	0	0	0	0	0	0	0	0	0	0	0	0	0	0	0
ZNF506	0	0	0	0	0	0	0	0	0	0	0	0	0	0	0	0	0	0	0	0	0	0	0	0	0	0	0	0	0	0	0	0	0	0	0	0	0	0	0	0	0	0	0	0	0	0	0	0	0
JMJD4	0	0	0	0	0	0	0	0	0	0	0	0	0	0	0	0	0	0	0	0	0	0	0	0	0	0	0	0	0	0	0	0	0	0	0	0	0	0	0	0	0	0	0	0	0	0	0	0	0
DUSP12	0	0	0	3	0	0	0	0	0	0	0	0	0	0	0	379	1639	0	0	0	0	10	1	0	71	0	1	0	0	0	23	0	0	0	3184	0	0	0	0	0	0	0	0	0	0	0	0	4	0
AACS	0	0	0	0	0	0	0	0	0	0	0	0	0	0	0	0	0	0	0	0	0	0	0	0	0	0	0	0	0	0	0	211	0	0	0	0	0	0	0	0	0	0	0	0	0	0	0	0	0
KIAA0141	0	0	0	0	0	0	0	0	0	0	0	0	0	0	0	0	0	0	0	0	0	0	0	0	0	0	0	0	0	0	0	0	0	0	0	0	0	0	0	0	0	0	0	0	0	0	0	0	0
SLC13A1	0	0	0	0	0	15	0	0	0	0	0	0	2	0	0	0	15	0	0	0	0	0	0	0	0	0	0	0	0	0	0	0	0	0	127	0	0	0	0	35	85	468	0	0	0	0	30	1128	0
CADPS2	0	0	0	0	0	0	0	0	0	0	0	0	0	0	0	0	0	0	0	0	0	0	0	0	0	0	0	0	0	0	0	0	0	0	0	0	0	0	0	0	0	0	0	0	0	0	0	0	0
PCDHB4	0	0	0	0	0	0	0	0	0	0	0	0	0	0	0	0	0	0	0	0	0	0	0	0	0	0	0	0	0	0	0	0	0	0	0	0	0	0	0	0	0	0	0	0	0	0	0	0	0
HSPB11	0	0	0	0	0	0	0	0	0	0	0	0	0	0	0	0	0	0	0	0	0	0	0	0	0	0	0	0	0	0	0	0	0	0	0	0	0	0	0	0	0	0	0	0	0	0	0	0	0
PHLPP1	0	0	0	0	0	0	0	0	0	0	0	0	0	0	0	424	176	0	0	0	0	165	0	0	0	0	0	0	0	1	0	0	45	0	0	0	0	1	0	0	0	0	0	0	0	0	0	0	0
ATP8B1	1644	10	2	3	14	104	86	3452	0	0	2	6	0	9484	0	19	9975	0	1050	0	0	1293	12	9640	9267	0	6	0	2246	9937	7556	0	0	0	9744	2683	9839	0	2	9957	0	0	0	8	9740	1482	1060	0	1549
IL12RB2	0	6	0	0	0	0	0	0	1	0	23	0	0	0	0	0	9094	0	0	0	6	0	0	13	0	0	29	0	0	0	0	0	0	0	0	0	11	18	0	0	0	837	0	0	10	0	0	0	0
SMARCD3	0	0	0	0	0	0	0	0	0	0	0	0	0	0	0	0	0	0	0	0	0	0	0	0	0	0	0	0	0	0	0	0	0	0	0	0	0	0	0	0	0	0	0	0	0	0	0	0	0
WDR70	0	0	0	0	0	0	0	0	0	0	0	0	0	0	0	0	0	0	0	0	0	0	0	0	0	0	0	0	0	0	0	0	0	0	0	0	0	0	0	0	0	0	0	0	0	0	0	0	0
FYB	0	0	0	0	0	0	0	0	0	0	0	0	10	0	0	0	0	0	0	0	0	0	0	0	0	0	0	13	0	0	0	0	90	0	0	0	0	0	0	0	0	0	2	0	0	0	0	0	0
MPP4	0	12	0	0	0	0	0	0	0	0	0	0	0	0	0	0	0	0	0	0	0	0	0	0	0	0	0	0	0	0	0	0	0	0	0	0	0	0	0	0	0	0	0	0	0	0	0	0	0
STRADB	0	0	0	0	0	0	0	0	0	0	0	0	0	0	0	0	0	0	0	0	0	0	0	0	0	0	0	0	0	0	0	0	0	0	0	0	0	0	0	0	0	0	0	0	0	0	0	0	0
PGR	0	0	0	0	0	0	0	0	0	0	0	0	0	0	0	0	0	0	0	0	0	0	0	0	0	0	0	0	0	0	0	0	0	0	0	0	0	0	0	0	0	0	0	0	0	0	0	0	0
C1QTNF3	0	0	0	0	0	0	0	0	0	0	0	0	0	0	0	0	0	0	0	0	0	0	0	0	0	0	0	0	0	0	0	2	0	0	0	0	0	0	0	0	0	0	0	0	0	0	0	0	0
ME2	10000	10000	8000	10000	9224	10000	10000	9742	9	9998	8409	251	3243	10000	0	1	10000	0	9997	0	0	7423	10000	10000	10000	0	9855	0	9999	10000	10000	0	2	0	10000	10000	10000	0	2732	10000	10000	10000	3	342	9930	9999	10000	10000	10000
C5orf22	0	0	0	0	0	0	0	0	0	0	0	0	0	0	0	0	0	0	0	0	0	0	0	0	0	0	0	0	0	0	0	0	0	0	0	0	0	0	0	0	0	0	0	0	0	0	0	0	0
CCNT2	0	0	0	0	0	0	0	0	0	0	0	0	0	0	0	92	0	0	0	0	0	83	0	0	0	0	0	0	0	0	0	0	15	0	66	0	0	0	0	0	0	0	0	0	0	0	0	0	0
FAM135A	0	0	0	0	0	0	0	0	0	0	0	0	0	0	0	0	0	0	0	0	0	0	0	0	0	0	0	0	0	0	0	0	0	0	0	0	0	0	0	0	0	0	0	0	0	0	0	0	0
COL19A1	6	0	0	0	0	0	0	0	0	0	0	0	0	0	0	3	0	0	0	0	0	9	0	0	0	0	0	0	0	0	0	0	0	0	0	0	0	0	0	0	0	0	0	0	0	0	0	0	0
EPB41L3	0	0	0	0	0	0	0	0	0	0	0	0	0	0	0	0	0	0	0	0	0	0	0	0	0	0	0	0	0	0	0	0	0	0	0	0	0	0	0	0	0	0	0	0	0	0	0	0	0
COBLL1	10	0	0	1	1	0	0	6	0	0	0	0	0	22	0	24	35	0	0	0	0	9	0	274	0	0	7	0	2	1915	276	0	0	0	0	0	0	0	0	0	0	0	0	0	0	0	0	0	0
DLG3	0	0	0	0	0	753	0	0	0	0	136	0	0	3	0	0	1464	0	0	0	0	0	0	113	730	0	0	0	0	0	0	285	0	0	0	24	8671	0	0	1121	4901	409	0	0	1000	0	1	437	0
KCNK2	0	0	0	0	0	0	0	0	0	0	0	0	0	0	0	0	0	0	0	0	0	0	0	0	0	0	0	0	0	0	0	0	0	0	0	0	0	0	0	0	0	0	0	0	0	0	0	0	0
SERTAD4	662	2055	2	5601	0	0	0	1	0	1449	74	0	2	0	22	0	9043	0	0	0	0	3415	1561	4	16	0	0	0	2	9426	17	0	6	0	3055	1775	7169	8656	22	112	8648	9914	0	0	9993	22	216	0	168
TRAF5	0	0	0	0	0	0	0	0	0	0	0	0	0	0	0	0	0	0	0	0	0	0	0	0	0	0	0	0	0	0	0	0	0	0	0	0	0	0	0	0	0	0	0	0	0	0	0	0	0
MRPL22	0	0	0	0	0	0	0	0	0	0	0	0	0	0	0	0	70	0	0	0	0	3	0	0	0	0	0	0	0	0	0	0	0	0	0	0	0	0	0	0	0	0	0	0	0	0	0	0	0
GEMIN5	0	0	0	0	0	0	0	0	0	0	0	0	0	0	0	0	0	0	0	0	0	0	0	0	0	0	0	0	0	0	0	0	0	0	0	0	0	0	0	0	0	0	0	0	0	0	0	0	0
OPRK1	0	0	0	0	0	0	0	0	0	0	0	1	0	0	0	0	0	0	0	0	0	0	0	0	0	0	1	0	0	0	0	0	0	0	0	0	0	0	0	0	0	0	0	0	0	0	0	0	0
NFE2L1	0	0	0	0	0	0	0	0	0	0	0	0	0	0	0	0	0	0	0	0	0	0	0	0	0	0	0	0	0	0	0	21	0	0	0	0	0	0	0	0	0	0	0	0	0	0	0	0	0
SEMA5B	0	0	0	0	0	0	0	0	0	0	0	0	0	0	0	0	0	0	0	0	0	0	0	0	0	0	0	0	0	0	0	0	0	0	0	0	0	0	0	0	0	0	0	0	0	0	0	0	0
GSK3B	0	0	0	0	0	0	0	0	0	0	0	0	0	0	0	0	0	0	0	0	0	0	0	0	0	0	0	0	0	0	0	0	0	0	0	0	0	0	0	0	0	0	0	0	0	0	0	0	0
ITGB5	10000	10000	10000	10000	9975	10000	10000	10000	3141	10000	5540	10000	10000	10000	6	10000	10000	196	10000	0	6066	10000	10000	10000	9996	0	8053	2954	10000	10000	10000	201	10000	0	10000	10000	10000	0	9629	10000	10000	10000	1392	7334	7377	10000	10000	10000	9493
ERC1	0	0	0	0	0	0	0	0	0	0	0	0	0	0	0	0	0	0	0	0	0	0	0	0	0	0	0	0	0	0	0	0	0	0	0	0	0	0	0	0	0	0	0	0	0	0	0	0	0
XPO1	0	0	0	0	0	0	0	0	0	0	0	0	0	0	0	0	0	0	0	0	0	0	0	0	0	0	0	0	0	0	0	0	0	0	0	0	0	0	0	0	0	0	0	0	0	0	0	0	0
C4orf6	0	0	0	0	0	0	0	0	0	0	0	0	0	0	0	0	0	0	0	0	0	0	0	0	0	0	0	0	0	0	0	0	0	0	0	0	0	0	0	0	0	0	0	0	0	0	0	0	0
RNF13	0	0	0	0	0	0	0	0	0	0	0	0	0	0	0	0	0	0	0	0	0	0	0	0	0	0	0	0	0	0	0	0	0	0	0	0	0	0	0	0	0	0	0	0	0	0	0	0	0
TRPM3	0	0	0	0	0	0	0	0	0	0	0	0	0	0	0	0	0	0	0	0	0	0	0	0	0	0	0	0	0	0	0	0	0	0	0	0	0	0	0	0	0	0	0	0	0	0	0	0	0
PALB2	0	0	0	0	0	0	0	0	0	0	0	0	0	0	0	0	0	0	0	0	0	0	0	0	0	0	0	0	0	0	0	0	0	0	0	0	0	0	0	0	0	0	0	0	0	0	0	0	0
DOPEY1	2235	701	54	1971	21	194	24	4657	2	680	4	0	0	9993	0	9976	762	0	1388	0	405	10000	4955	161	0	0	0	0	2	167	10000	0	7561	0	10000	138	194	0	0	18	26	2059	0	0	652	9994	2810	64	37
LYRM2	0	0	0	0	0	0	0	0	0	0	0	0	0	0	0	0	0	0	0	0	0	0	0	0	0	0	0	0	0	0	0	0	0	0	0	0	0	0	0	0	0	0	0	0	0	0	0	0	0
BCKDHB	0	0	0	0	0	0	0	0	0	5	0	0	0	0	0	0	0	0	0	0	0	0	0	0	0	0	0	0	0	0	0	19	0	0	0	0	0	0	0	0	0	0	0	0	0	0	0	0	0
KAT6A	9997	39	9384	112	294	35	0	3	13	4092	0	0	2	10000	0	9021	38	0	3228	0	1073	6594	1141	9664	312	0	551	0	0	78	8265	0	1055	0	7448	0	0	0	0	3	0	6392	0	0	0	744	553	0	27
ZCCHC6	0	0	0	0	0	0	0	0	0	0	0	0	0	0	0	0	0	0	0	0	0	0	0	0	0	0	0	24	0	0	0	0	0	0	0	0	0	0	0	0	0	0	0	0	0	0	0	0	0
ULK2	0	0	0	0	0	0	0	0	0	0	0	0	0	0	0	0	0	0	0	0	0	0	0	0	0	0	0	0	0	0	0	0	0	0	0	0	0	383	0	0	0	0	0	0	0	0	0	0	0
GRHL2	0	0	0	0	0	22	0	0	0	0	0	0	0	0	0	0	0	0	0	0	0	0	0	3	0	0	0	0	0	0	0	0	0	0	0	0	0	0	0	0	0	0	0	0	0	0	0	0	0
TNPO1	0	0	0	0	0	0	0	0	0	0	0	0	0	0	0	0	0	0	0	0	0	0	0	0	0	0	0	0	0	0	0	0	0	0	0	0	0	0	0	0	0	0	0	0	0	0	0	0	0
PLOD1	9960	10000	9982	9582	5694	623	9039	7143	2690	10000	2	313	10000	7868	432	9990	10000	10	455	0	0	10000	2930	7991	5959	0	3132	465	0	298	10000	0	9563	0	10000	790	17	0	6276	9800	9794	10000	6993	0	656	7934	10000	388	9739
ITGAE	0	0	0	0	0	0	0	0	0	0	0	0	0	0	0	0	0	0	0	0	0	0	0	0	0	0	0	0	0	0	0	0	0	0	0	0	0	0	0	0	0	8	0	0	0	21	0	1	0
DIS3	2	380	63	9984	0	2	0	648	129	0	88	0	0	74	2	0	0	0	0	0	1	7755	0	0	0	0	0	0	2	0	5	0	9895	0	1165	177	4	199	2	9	1209	938	0	16	6287	5071	1641	89	3
PIBF1	5	0	20	253	0	7356	0	2671	0	0	0	0	0	334	0	0	0	0	0	0	0	9	0	2	0	0	0	0	7	60	0	0	3	0	16	0	0	0	0	102	0	0	0	0	0	0	0	14	0
TDRD3	0	0	0	1	0	0	0	0	0	0	0	0	0	0	0	0	67	0	0	0	0	0	0	0	0	0	0	0	1	0	0	0	0	0	0	0	0	0	0	1	0	29	0	0	0	0	0	0	0
NUFIP1	0	0	0	0	0	3	0	0	0	0	0	0	0	0	0	0	1	0	0	0	0	0	0	0	0	0	0	0	0	0	0	0	0	0	2500	0	0	0	0	0	0	1	0	0	0	0	0	0	0
PDS5B	10000	1365	9954	9834	9788	10000	9466	10000	1885	9901	1288	129	16	10000	0	10000	9999	0	8992	0	3307	10000	10000	9761	6915	0	9994	0	20	9955	10000	0	9756	12	10000	1604	1616	0	532	9747	10000	9965	0	0	3	10000	10000	10000	9439
OXCT1	0	0	0	1	0	20	4	2	0	0	19	0	0	37	0	0	1	0	0	0	0	0	0	28	0	0	0	0	0	0	1	0	2	0	1	0	0	0	0	0	0	0	0	0	0	0	0	0	0
RRAGB	0	0	0	0	0	0	0	0	0	0	0	0	0	0	0	0	0	0	0	0	0	0	0	0	0	0	0	0	0	0	0	0	0	0	0	0	0	0	0	0	0	0	0	0	0	0	0	0	0
EPYC	0	0	0	0	0	0	0	0	0	0	0	0	0	0	0	0	0	0	0	0	0	0	0	0	0	0	0	0	0	0	0	0	0	0	0	0	0	0	0	0	0	0	0	0	0	0	0	0	0
CYLD	0	0	0	0	0	0	0	0	0	0	0	0	0	0	0	0	0	0	0	0	0	0	0	656	0	35	0	0	0	0	0	0	0	0	0	2	0	0	0	0	1	0	0	0	0	0	0	0	0
SLC27A5	1	8820	1049	2922	5	2520	892	65	0	204	0	568	18	0	0	525	214	0	0	0	0	3607	0	1	1	0	1295	0	0	3869	29	0	277	0	36	0	0	0	0	2830	0	639	0	0	0	3	0	20	9
ZNF324	2	0	0	0	0	0	0	0	0	0	0	0	0	0	0	579	0	0	0	0	0	0	0	0	0	0	0	0	0	0	125	92	0	0	0	0	0	0	0	0	0	0	0	0	0	0	0	0	0
ZNF671	10000	10000	10000	10000	10000	10000	10000	10000	10000	10000	10000	402	9996	10000	10000	10000	10000	0	10000	6	9517	10000	10000	10000	10000	5753	10000	9392	10000	10000	10000	0	10000	1389	10000	10000	10000	361	9649	10000	10000	10000	4491	8316	10000	10000	10000	10000	10000
ZNF416	0	0	0	0	0	0	0	0	0	0	0	0	0	0	0	0	0	0	0	0	0	0	0	0	0	0	0	0	0	0	0	0	0	0	0	0	0	0	0	0	0	0	0	0	0	0	0	0	0
ZNF586	78	132	1	49	0	133	0	0	0	0	0	0	0	13	0	1044	765	0	2457	0	0	7866	591	4195	42	0	0	0	274	5	6349	0	68	0	10000	3089	5482	0	0	90	9956	9731	0	1	3210	10000	7820	6027	9346
ZNF446	0	0	0	0	0	0	0	0	0	0	0	0	0	0	0	0	0	0	0	0	0	0	0	0	0	0	0	0	0	0	0	0	0	0	0	0	0	0	0	0	0	0	0	0	0	0	0	0	0
ZNF8	7855	3	145	10	42	0	0	11	0	185	0	0	0	964	0	9272	0	0	21	0	0	7340	115	68	0	0	122	0	0	0	727	0	39	0	7074	0	0	0	0	4	0	0	0	0	0	0	0	0	0
ZNF264	0	0	0	0	0	0	0	0	0	0	0	0	0	0	0	0	0	0	0	0	0	0	0	0	0	0	0	0	0	0	0	0	0	0	0	0	0	0	0	0	0	0	0	0	0	0	0	0	0
RPS5	0	12	0	0	0	0	0	0	0	0	0	0	0	1	0	0	0	0	0	0	0	0	0	0	0	0	0	0	0	60	0	0	0	0	0	0	0	0	0	0	0	0	0	0	0	0	0	0	0
FAT1	10000	10000	10000	10000	7097	2121	9937	5489	9339	10000	7596	9868	0	9993	0	10000	10000	0	10000	0	9250	10000	9990	9999	2909	97	26	0	1383	8630	10000	2206	10000	0	10000	10000	10000	0	40	10000	10000	10000	0	2126	1480	10000	10000	10000	10000
YTHDC1	3326	9992	9957	9833	10000	41	89	6331	5786	10000	1774	0	470	10000	0	9998	7704	0	5317	0	430	10000	10000	5506	0	630	1	1743	4	343	9759	0	10000	0	9728	268	0	0	43	1	9258	9886	170	0	20	8398	10000	38	10
CHMP2B	0	0	0	0	609	545	0	4	0	0	0	0	0	434	0	0	2720	0	454	0	0	0	14	3592	1	0	0	0	3515	0	242	0	0	0	15	1569	515	0	0	12	0	0	0	0	0	0	0	69	0
SMAP2	10000	10000	9778	10000	9466	6386	3894	10000	1370	10000	9425	9992	9734	10000	597	10000	10000	5	10000	4	4	10000	10000	10000	10000	413	3968	0	10000	10000	10000	0	10000	0	10000	10000	10000	0	0	10000	10000	10000	0	980	10000	10000	10000	10000	9414
PPIE	0	0	0	0	0	0	0	0	0	0	0	0	0	0	0	0	0	0	0	0	0	0	0	0	0	0	0	0	0	0	0	0	0	0	0	0	0	0	0	0	0	0	0	0	0	0	0	0	0
ZMPSTE24	0	0	0	0	0	0	0	0	0	0	0	0	0	0	0	0	0	0	0	0	0	0	0	0	0	0	0	0	0	0	0	0	0	0	0	0	0	0	0	0	0	0	0	0	0	0	0	0	0
STARD7	23	5	0	0	0	0	0	0	0	274	0	0	0	0	0	0	165	0	0	0	0	0	0	0	0	0	0	0	0	0	0	266	0	0	2407	0	0	0	0	0	0	1	0	0	0	0	0	0	65
NOA1	0	267	0	0	0	0	0	0	0	1	0	0	60	0	0	0	11	0	0	0	0	0	0	0	0	0	0	0	0	9	0	0	0	0	0	0	0	0	248	466	0	0	0	0	8	0	58	0	0
REST	0	0	0	0	0	0	0	0	56	0	349	0	21	0	0	0	0	0	0	0	0	0	0	0	0	0	0	4405	0	3000	0	8	0	0	0	5	166	0	0	0	407	28	3	0	36	22	0	0	0
HAL	0	0	0	0	0	0	0	0	0	7	1	0	0	0	0	0	0	0	0	7	0	1	0	0	0	0	0	0	0	0	0	0	0	0	3	0	0	2194	444	0	8	18	0	0	155	16	0	2	0
SSH1	0	0	0	0	0	0	0	0	0	3	0	0	0	0	0	0	0	0	0	0	0	0	0	0	0	0	0	0	0	0	0	103	0	0	155	0	0	0	0	0	0	0	0	0	0	0	0	0	0
GSTP1	0	0	0	0	0	0	0	0	0	0	0	0	0	0	0	0	0	0	0	0	0	0	0	0	0	8724	0	0	0	0	0	352	0	0	0	0	0	0	0	0	0	0	0	0	0	0	0	0	0
APLP2	9684	9985	8244	9999	9999	10000	7149	9331	0	9783	5829	360	10000	9998	0	9947	10000	0	9708	0	0	10000	7979	10000	10000	1179	1087	0	9998	9996	10000	0	9951	0	10000	1956	9660	0	0	10000	9802	10000	0	0	229	9483	2532	9997	9992
KIAA1467	14	0	0	3	0	1561	50	0	0	0	0	6	0	0	0	1	0	0	0	0	0	0	0	0	0	0	0	0	0	0	0	0	0	0	143	0	0	0	0	1	0	0	0	0	0	0	0	0	0
SLCO1A2	0	0	0	0	0	0	0	0	0	0	0	0	0	0	0	0	0	0	0	0	0	0	0	0	0	0	0	0	0	0	0	0	0	0	0	0	0	0	0	0	0	0	0	0	0	0	0	0	0
WBP11	0	0	0	0	0	0	0	0	0	0	0	0	0	0	0	0	0	0	0	0	0	0	0	0	0	0	0	0	0	0	0	0	0	0	0	0	0	0	0	0	0	0	0	0	0	0	0	0	0
EIF3I	0	0	0	0	0	0	0	0	0	0	0	0	0	0	0	0	0	0	0	0	0	0	0	0	0	0	0	0	0	0	0	0	0	0	0	0	10	0	0	0	0	0	0	0	0	0	0	0	0
NKAIN1	0	0	0	0	0	0	0	0	0	0	0	0	0	0	0	0	0	0	0	0	0	0	0	0	0	0	0	0	0	0	0	0	0	0	0	0	0	0	0	0	0	0	0	0	0	0	0	0	0
COL16A1	0	0	0	0	0	0	0	0	0	1	0	0	0	0	0	0	0	0	0	0	0	1	0	0	0	0	0	0	0	0	0	24	0	0	0	0	0	0	0	0	0	0	0	0	0	0	0	0	0
TXLNA	0	0	0	0	0	2	0	0	0	0	0	0	0	0	0	0	0	0	0	0	0	0	0	0	0	0	0	0	0	0	0	0	0	0	0	1	39	0	0	0	0	0	0	0	0	0	0	1	0
APOB	0	0	0	0	0	0	0	0	0	0	0	0	0	0	0	0	0	0	0	0	0	0	0	0	0	0	0	0	0	0	0	0	0	0	0	0	0	0	0	0	0	0	0	0	0	0	0	0	0
NCOA1	0	0	0	0	0	0	0	0	0	0	0	0	0	0	0	0	0	0	0	0	0	0	0	0	0	0	0	0	0	0	0	0	0	0	0	0	0	0	0	0	0	0	0	0	0	0	0	0	0
AGBL5	0	0	0	0	0	0	0	0	0	0	0	0	0	0	0	0	0	0	0	0	0	0	0	0	0	0	0	0	0	0	0	0	0	0	0	0	0	0	0	0	0	0	0	0	0	0	0	0	0
EFR3B	0	0	0	0	0	0	0	0	0	0	0	0	0	0	0	0	0	0	0	0	0	0	0	0	0	0	0	0	0	0	0	0	0	0	0	0	0	0	0	0	0	0	0	0	0	0	0	0	0
KIF3C	0	1621	0	2	0	0	0	0	91	8791	0	0	0	0	23	0	0	0	0	0	1	9106	0	0	0	0	0	6570	0	0	0	0	8636	0	0	0	0	0	0	0	0	0	0	0	0	0	0	0	0
RAB10	38	0	0	0	7	0	0	0	0	0	0	0	0	591	0	0	95	0	0	0	0	0	1	56	0	0	0	0	0	0	1	0	0	0	0	0	0	0	0	0	0	0	0	0	0	0	0	0	0
GCKR	0	0	0	0	0	0	0	0	0	0	0	0	0	0	0	0	0	0	0	0	0	0	0	0	0	0	0	0	0	0	0	0	0	0	0	0	0	0	0	0	0	0	0	0	0	0	0	0	0
HADHA	0	0	0	0	0	0	0	0	0	0	0	0	0	0	0	0	0	0	0	0	0	0	0	0	0	0	0	0	0	0	0	0	0	0	0	0	0	0	0	0	0	226	0	0	0	0	0	0	0
MAPRE3	0	0	0	0	0	0	0	0	0	0	0	0	0	0	0	0	0	0	0	0	0	0	0	0	0	0	0	0	0	0	0	0	0	0	0	0	0	0	0	0	0	0	0	0	0	0	0	0	0
CAD	89	223	0	0	0	0	0	9	0	0	0	0	0	41	0	33	2	0	0	0	0	0	0	0	0	0	14	0	0	749	345	0	0	0	8551	0	0	0	0	1	1	9	0	0	0	0	0	0	312
CD59	10000	10000	10000	10000	10000	10000	10000	10000	9283	10000	9996	2143	10000	10000	3614	10000	10000	347	10000	3	3922	10000	10000	10000	9868	1	10000	1345	10000	10000	10000	2	10000	0	10000	9975	9997	0	3281	10000	10000	10000	0	2	931	10000	10000	10000	9999
CD82	0	0	0	0	0	0	0	0	0	0	0	0	0	0	0	0	0	0	0	0	0	0	0	0	0	0	0	0	0	0	0	0	0	0	0	0	0	0	0	0	0	0	0	0	0	0	0	0	0
BCORL1	0	0	0	0	0	91	0	0	0	0	0	3	0	0	0	0	0	0	0	0	0	0	0	0	0	0	0	0	0	0	0	0	0	0	4	0	0	0	0	0	0	0	0	0	0	0	0	0	0
ATRX	0	0	0	0	0	11	0	0	0	0	0	0	0	253	0	0	0	0	0	0	0	0	0	0	0	0	0	0	0	0	0	0	0	0	44	0	0	0	0	0	0	0	0	0	0	0	0	5	0
TAF9	0	0	0	0	0	0	0	0	0	0	0	0	0	0	0	0	0	0	0	0	0	0	0	0	0	0	0	0	0	0	0	0	0	0	0	0	0	0	0	0	0	0	0	0	0	0	0	0	0
FCN1	0	0	0	0	0	0	0	0	0	0	0	0	0	0	0	0	0	0	0	0	0	0	0	0	0	0	0	0	0	0	0	0	0	0	0	0	0	0	0	0	0	0	0	0	0	0	0	0	0
MYNN	0	0	0	0	0	0	0	0	0	0	0	0	0	0	0	0	0	0	0	0	0	0	0	0	0	0	0	0	0	0	0	0	0	0	0	0	0	0	0	0	0	0	0	0	0	1	0	0	0
MECOM	0	0	0	0	0	9993	4	0	0	0	0	0	0	0	0	0	4033	0	0	0	0	0	0	2	0	0	0	0	0	43	0	0	0	0	3	2	189	0	0	9	4	0	0	0	0	0	0	307	0
SCAMP1	0	0	0	0	0	0	0	0	0	0	0	0	0	0	0	0	0	0	0	0	0	0	0	0	0	0	0	0	0	0	0	0	0	0	0	0	0	0	0	0	0	0	0	0	0	0	0	0	0
PREP	0	0	0	0	0	0	0	0	0	0	0	0	0	0	0	0	0	0	0	0	0	0	0	0	0	0	0	0	0	0	0	0	0	0	0	0	0	0	0	0	0	0	0	0	0	0	0	0	0
HACE1	0	0	0	0	0	2610	0	0	0	0	0	3	0	645	0	0	0	0	0	0	0	0	0	0	0	0	0	0	0	0	0	0	0	0	0	0	0	0	0	0	0	0	0	0	0	0	0	0	0
SEH1L	0	5	0	35	0	0	0	104	0	0	0	78	0	0	0	0	0	0	0	0	0	28	0	0	0	0	0	0	0	0	2	0	1	0	7750	0	0	0	0	17	0	1	0	0	0	0	0	0	0
WDR47	0	0	0	0	0	0	0	0	0	0	0	0	0	0	0	0	0	0	0	0	0	0	0	0	0	0	0	0	0	0	0	0	0	0	0	0	0	0	0	0	0	0	0	0	0	0	0	0	0
WDFY1	0	285	0	0	0	0	0	1069	0	0	0	0	0	0	0	0	0	0	0	0	0	35	0	0	0	0	0	0	0	0	0	0	23	0	1	0	0	0	0	0	0	0	0	0	0	0	0	0	0
OVGP1	0	2	0	0	0	0	0	0	0	0	0	0	0	0	0	0	0	0	0	0	0	0	0	0	0	0	0	0	0	0	0	0	0	0	0	0	0	0	0	0	0	0	0	0	0	0	0	0	0
SLC25A24	10000	10000	9796	10000	199	5961	6873	3338	5825	9963	40	5	252	9762	0	7110	10000	0	9984	0	506	10000	2001	9977	2223	0	9997	0	9005	9954	10000	311	1703	0	10000	10000	10000	0	0	9922	9989	10000	0	0	9686	10000	10000	7812	10000
MAP3K4	0	0	0	5	0	0	0	53	0	0	0	0	0	0	0	0	0	0	0	0	0	0	0	0	0	0	0	0	0	0	30	0	1350	0	0	0	0	0	0	0	0	0	0	0	0	0	0	0	0
PILRA	0	87	2098	0	0	362	0	9	7779	7521	10000	0	0	1	0	0	9517	0	522	0	4	9952	3315	400	2	0	2	0	0	9760	606	0	4079	0	1416	527	392	0	0	122	9997	7572	0	0	8557	9991	9994	9580	9
IGSF9	0	0	0	0	0	0	0	0	0	0	0	0	0	0	0	0	0	0	0	0	0	0	0	0	0	0	0	0	0	0	0	551	0	0	0	0	0	0	0	0	0	0	0	0	0	0	0	0	0
ABCB1	0	0	0	0	0	0	0	0	0	0	0	0	0	0	0	10000	0	0	0	0	0	9772	0	0	0	0	0	0	0	0	0	0	10000	0	0	0	0	0	0	0	0	0	0	0	0	0	0	0	0
ZNF213	0	0	0	0	0	0	0	0	0	30	0	0	0	0	0	0	0	0	0	0	0	0	0	0	0	0	0	0	0	0	0	783	0	0	0	0	0	0	0	0	0	0	0	0	0	0	0	0	0
CPNE3	0	969	310	8491	3180	12	1	289	0	0	184	0	260	9257	0	0	3584	0	949	0	0	1980	9989	4036	224	0	0	670	55	2	2115	0	65	0	9173	75	516	0	0	132	3837	11	0	4	182	3	9154	16	0
RRN3	6	0	0	0	0	1	824	0	0	0	0	0	26	0	0	0	0	0	0	0	0	0	0	0	0	0	3	0	0	0	0	0	0	0	5882	0	0	0	0	0	0	0	0	0	0	0	0	0	1
CTTN	10000	10000	10000	10000	10000	10000	10000	10000	10000	10000	10000	7738	10000	10000	10000	10000	10000	0	10000	162	10000	10000	10000	10000	10000	10000	10000	10000	10000	10000	10000	106	10000	10000	10000	10000	10000	962	10000	10000	10000	10000	232	10000	10000	10000	10000	10000	10000
WNT11	0	0	0	0	0	0	0	0	0	0	0	0	0	0	0	0	0	0	0	0	0	0	0	0	0	0	0	0	0	0	0	95	0	0	0	0	0	0	0	0	0	0	0	0	0	0	0	0	0
MTIF2	0	4	0	0	0	0	0	0	0	0	0	0	0	0	0	0	0	0	0	0	0	0	0	0	0	0	0	0	0	0	0	0	0	0	17	0	0	1	0	0	0	6	0	0	219	0	3	0	0
DDHD2	0	0	0	0	0	0	0	0	0	0	0	0	0	16	0	0	0	0	0	0	0	0	0	0	0	0	1	0	0	0	0	0	0	0	1	0	0	0	0	0	0	0	0	0	0	0	0	0	0
TTC39A	0	0	0	0	0	4	0	0	0	0	0	0	0	146	0	0	0	0	0	0	0	0	16	0	4	0	0	0	0	0	0	9998	0	70	0	0	0	0	0	0	0	0	0	0	0	0	0	0	0
EPS15	2	304	0	485	0	3	130	0	0	0	209	0	0	0	0	0	1802	0	55	0	0	54	1	123	0	0	0	0	453	2651	0	0	0	0	768	9986	10000	0	0	753	8816	8350	0	1	8782	6046	9198	140	2
ORC1	10000	10000	10000	10000	10000	10000	10000	9993	3317	10000	7566	1377	10000	10000	7880	9999	10000	0	10000	592	0	10000	10000	10000	10000	6528	10000	2634	10000	10000	10000	0	9991	125	10000	10000	10000	0	7522	10000	10000	10000	43	1029	10000	10000	10000	10000	10000
MGST2	0	0	0	0	0	0	0	0	0	0	0	0	0	0	0	0	0	0	0	0	0	0	0	0	0	0	0	0	0	0	0	168	0	0	0	0	0	0	0	0	0	0	0	0	0	0	0	0	0
ATG16L1	0	0	0	0	0	0	0	0	0	0	0	0	0	0	0	0	0	0	0	0	0	0	0	0	0	0	0	0	0	0	0	0	0	0	0	0	0	0	0	0	0	0	0	0	0	0	0	0	0
USP40	9935	10000	2224	10000	28	6287	9947	9992	1632	6429	8622	619	8673	1487	0	9359	10000	0	5372	0	7	10000	11	10000	2926	940	4278	0	1039	10000	9999	64	9989	0	9999	9516	8773	0	0	9991	9272	10000	0	2	4847	10000	4983	8147	4604
POMGNT1	22	7652	58	4585	0	2557	2	0	268	3668	2411	0	9618	7852	0	364	4098	4	5445	0	185	9978	10000	6097	6105	0	0	8856	0	1175	1303	0	163	0	9676	105	67	0	107	61	9734	6025	0	0	85	4717	9810	8201	16
RAD54L	8686	139	410	3165	816	7971	0	0	0	129	2	14	1776	9879	0	33	23	0	0	3	0	240	696	7551	291	0	4583	0	9	10	421	0	1	0	9767	11	259	0	0	210	66	276	0	0	0	3	4	0	11
MAST2	0	0	0	0	0	0	0	0	5	0	30	0	0	0	14	0	0	0	0	0	0	0	0	0	0	0	0	0	0	0	0	0	0	0	0	0	0	0	0	0	1	0	5	0	0	0	0	0	0
DNAJA1	0	0	0	0	0	0	0	0	0	0	0	0	0	0	0	0	0	0	0	0	0	0	0	0	0	0	0	0	0	0	0	0	0	0	0	0	0	0	0	0	0	0	0	0	0	0	0	0	0
B4GALT1	1	0	0	0	0	0	0	0	0	0	0	0	0	0	0	0	0	0	0	0	0	0	0	0	0	0	0	0	0	0	0	0	0	0	5	0	0	0	0	0	0	0	0	0	0	0	0	0	0
CHMP5	0	0	0	0	0	0	0	0	0	0	0	0	0	0	0	0	0	0	0	0	0	0	0	0	0	0	0	0	0	0	0	0	0	0	0	0	0	0	0	0	0	0	0	0	0	0	0	0	0
NFX1	10000	10000	10000	10000	9999	4760	9988	10000	10000	10000	9997	3324	5759	10000	0	10000	10000	0	10000	0	9999	10000	10000	10000	10000	9068	7039	1	1861	9988	10000	0	10000	0	10000	3764	2880	0	0	7995	9997	10000	0	28	4162	10000	10000	9055	10000
AQP6	0	0	0	0	0	0	0	0	0	0	0	0	0	0	0	0	0	0	0	0	0	0	0	0	0	0	0	0	0	0	0	0	0	0	0	0	0	0	0	0	0	0	0	0	0	0	0	0	0
DIMT1	0	18	0	0	0	0	0	1292	0	0	56	0	449	0	0	0	991	0	0	0	0	15	0	1	1	0	0	0	0	111	9	0	0	0	23	0	479	9	1	4470	530	387	0	0	195	0	311	0	0
IPO11	0	0	0	0	0	0	0	0	0	0	0	0	0	0	0	0	0	0	0	0	0	0	0	0	0	0	0	0	0	0	0	0	0	0	0	0	0	0	0	0	0	0	0	0	0	0	0	0	0
FOLH1	0	0	0	0	0	0	0	0	0	0	0	0	0	0	0	0	0	0	0	0	0	0	0	0	0	0	0	0	0	0	0	0	0	0	0	0	0	0	0	0	0	0	0	0	0	0	0	0	0
EIF2AK1	0	0	0	0	0	0	0	0	0	0	0	0	0	0	0	0	0	0	0	0	0	0	0	0	0	0	0	0	0	0	0	0	0	0	0	0	0	0	0	0	0	0	0	0	0	0	0	0	0
EPDR1	0	0	0	0	0	0	0	0	0	0	0	0	0	0	0	2397	0	0	0	0	0	1304	0	0	0	0	0	0	0	0	0	0	194	0	0	0	0	0	0	0	0	0	0	0	0	0	0	0	0
SNX10	0	0	0	0	0	0	0	0	0	0	0	0	0	0	0	0	0	0	0	0	0	0	0	0	0	0	0	0	0	0	0	0	0	0	0	0	0	0	0	0	0	0	0	0	0	0	0	0	0
SEPHS1	67	0	8597	34	8207	4816	0	0	31	4313	1	27	1	4837	0	0	8400	0	1037	0	0	3	9980	6409	14	2	3435	0	9	50	22	0	0	0	9913	940	576	0	0	3	8328	189	0	0	0	863	9678	9929	7894
MRPL28	0	0	0	0	0	0	0	0	0	0	0	0	0	0	0	0	0	0	0	0	0	0	0	0	0	0	0	0	0	0	0	0	0	0	0	0	0	0	0	0	0	0	0	0	0	0	0	0	0
HBQ1	0	0	0	0	0	0	0	0	0	0	0	0	0	0	0	0	0	0	0	0	0	0	0	0	0	0	0	0	0	0	0	0	0	0	7163	0	0	0	0	0	0	0	0	0	0	0	0	0	0
ITPKC	8838	4	5009	1085	9876	10000	5828	6179	0	0	32	127	598	10000	0	0	10000	0	7195	0	0	1378	9998	10000	9961	0	6856	0	8454	309	9986	0	0	0	10000	227	8811	0	5	8134	7710	1042	0	0	806	667	9063	10000	5573
CEACAM6	0	0	0	0	55	7003	0	0	0	0	0	0	0	9994	0	0	4	0	0	0	0	0	0	17	578	27	0	0	0	0	1	1	0	0	0	0	961	0	0	5	1	0	0	0	0	0	0	0	0
FAT2	0	0	0	0	0	0	0	0	0	0	0	0	0	0	0	0	0	0	0	0	0	0	0	0	0	0	0	3	0	0	0	1	16	0	0	0	0	0	0	0	0	0	0	0	0	0	0	0	0
RBM22	0	0	34	0	0	657	1	0	0	0	0	0	249	20	0	0	207	0	9	0	0	15	237	562	219	0	0	0	0	19	9	0	0	0	54	0	0	0	0	9	123	28	0	0	0	0	0	1	0
TMED2	0	0	0	0	0	185	0	0	0	0	0	0	0	41	0	0	0	0	0	0	0	0	0	0	4	0	0	0	0	0	0	0	0	0	0	0	0	0	0	194	0	0	0	0	0	0	0	0	0
ERO1LB	58	0	0	0	0	5	0	3	0	0	0	8	0	0	0	44	0	0	0	0	0	9	0	45	0	0	1	0	0	0	15	0	0	0	3	0	0	0	0	1	0	0	0	0	0	0	0	0	0
ZFAND6	0	0	0	0	0	0	0	0	0	0	0	0	0	0	0	0	0	0	0	0	0	0	0	0	0	0	0	0	0	0	0	0	0	0	0	0	0	0	0	0	0	0	0	0	0	0	0	0	0
HSD17B2	0	0	0	0	0	0	0	0	0	0	0	0	0	0	0	0	0	0	0	0	0	0	0	0	1	0	0	0	0	0	0	0	0	0	0	0	0	0	0	0	0	0	0	0	0	0	0	0	0
TXLNG	10000	9997	1526	743	0	323	9996	8721	0	1623	2	2459	11	3243	0	0	22	0	17	0	0	7392	13	439	0	0	1	0	0	7472	9999	0	0	0	10000	32	2	0	0	19	0	3792	0	0	320	240	8164	547	49
PPEF1	0	0	0	0	0	0	0	0	0	0	0	0	0	0	0	0	0	0	0	0	0	0	0	0	0	0	0	0	0	0	0	0	0	0	0	0	0	0	0	0	0	0	0	0	0	0	0	0	0
LAT2	10000	10000	10000	10000	10000	10000	10000	10000	10000	10000	10000	8771	4361	10000	9998	10000	10000	0	10000	9999	10000	10000	10000	10000	10000	9624	10000	9124	10000	10000	10000	0	10000	9989	10000	10000	10000	10000	10000	10000	10000	10000	381	9984	10000	10000	10000	10000	10000
HUWE1	0	0	0	0	0	0	0	0	0	0	0	3	0	1	0	0	0	0	0	0	0	92	0	22	0	0	0	0	0	0	369	0	0	0	297	0	0	0	0	0	0	0	0	0	0	0	2	0	0
ALG9	101	0	0	0	0	0	0	0	0	0	0	0	0	285	0	0	9	0	1	0	0	0	0	0	0	0	0	0	0	0	0	0	0	0	2892	0	0	0	0	0	0	0	0	0	0	3	0	0	17
MYBPC2	0	338	0	0	0	7	9808	0	0	0	0	0	0	0	0	0	8999	0	0	0	0	37	0	15	9696	0	0	0	0	0	0	0	1084	0	0	0	0	0	0	2595	0	0	0	0	0	0	0	0	0
NOX4	0	0	0	0	0	0	0	0	0	0	0	0	0	0	0	0	0	0	0	0	0	0	0	0	0	0	0	0	0	0	0	0	0	0	0	0	0	0	0	0	0	0	0	0	2238	0	0	0	0
ACOX3	0	0	0	0	0	0	0	0	0	0	0	0	0	0	0	0	0	0	0	0	0	0	0	0	0	0	0	0	0	0	0	0	0	0	0	0	0	0	0	0	0	0	0	0	0	0	0	0	0
MTMR2	0	0	0	0	0	0	0	0	0	0	0	0	0	0	0	0	0	0	0	0	0	0	0	0	0	0	0	0	0	0	0	0	0	0	0	0	0	0	0	0	0	0	0	0	0	0	0	0	0
PPP1R15A	0	0	0	0	0	0	0	0	0	0	0	0	0	0	0	0	0	0	0	0	0	0	0	0	0	0	0	0	0	0	0	0	0	0	182	0	0	0	0	0	0	0	0	0	0	0	0	0	0
HSD17B14	0	0	0	0	0	0	0	0	0	0	0	0	0	0	0	0	0	0	0	0	0	0	0	0	0	0	0	0	0	0	0	0	0	0	0	0	0	0	0	0	0	0	0	0	0	0	0	0	0
TRIP6	30	0	0	3	0	0	0	212	0	0	0	0	0	0	0	0	0	0	0	0	0	147	0	0	0	0	2	0	0	0	240	9999	0	0	10000	0	0	0	0	1	0	2	0	0	0	0	26	0	0
ACHE	0	50	0	104	0	0	0	0	0	0	0	0	0	0	0	0	0	0	0	0	0	0	0	0	0	0	0	0	0	13	0	0	0	0	0	116	286	0	0	344	61	398	0	0	211	0	7	0	0
FTL	0	0	0	1	0	0	0	6	0	0	0	0	2	0	0	2260	0	0	0	0	0	1	0	0	0	0	0	0	0	0	171	0	1	0	1187	0	0	0	0	0	0	0	0	0	0	32	0	0	0
SRRT	9001	42	8915	1802	9	3717	435	0	1064	9475	122	4	8010	8582	0	9343	1096	0	25	0	15	6658	5271	8361	19	0	71	0	1	4354	1695	17	38	0	9998	0	12	0	0	2646	75	337	0	0	270	7400	1169	10	59
BAX	0	0	0	0	0	0	0	0	0	0	0	0	0	0	0	0	0	0	0	0	0	0	0	0	0	0	0	0	0	0	0	0	0	0	0	0	0	0	0	0	0	0	0	0	0	0	0	0	0
NLK	4298	0	4	130	0	414	1	0	0	0	0	0	1	0	0	1	222	0	1040	0	0	316	28	341	0	0	0	0	403	9	0	7	0	0	4118	14	887	0	0	293	3	225	0	0	9471	5	0	0	0
ADAMTS2	0	0	0	0	0	0	0	0	0	0	0	0	0	0	0	0	0	0	0	0	0	0	0	0	0	0	0	0	0	0	0	0	0	0	0	0	0	0	0	0	0	0	0	0	0	0	0	0	0
TMPRSS11E	0	0	0	0	0	0	0	0	0	0	0	0	0	0	0	0	0	0	0	0	0	0	0	0	0	0	0	0	0	0	0	0	0	0	0	0	0	0	0	0	0	0	0	0	0	0	0	0	0
ATXN7L3	0	0	0	0	0	0	0	0	0	0	0	0	0	0	0	0	2	0	0	0	0	0	0	0	0	0	0	0	0	0	0	0	0	0	0	0	0	0	0	0	0	0	0	0	0	0	3	0	0
PGS1	0	0	0	0	17	11	8139	1	0	0	0	0	123	13	0	0	8759	0	359	0	0	0	310	1102	4717	0	0	0	630	0	3492	0	0	0	0	0	0	0	0	80	0	0	0	1	0	0	0	0	0
PSMC5	0	0	0	0	0	0	0	0	0	0	0	0	0	0	0	0	0	0	0	0	0	0	0	0	0	0	0	0	0	0	0	0	0	0	0	0	0	0	0	0	0	0	0	0	0	0	0	0	0
UIMC1	3	12	4	0	4	0	0	153	0	2	0	0	170	0	0	0	44	0	38	0	0	123	4	2279	0	0	0	0	2	7203	14	0	0	0	3	0	1	0	0	0	207	1244	0	0	101	1	19	752	248
CETP	0	0	0	0	0	0	0	0	0	0	4	0	0	0	0	0	0	0	5	0	0	0	0	1	0	0	0	0	0	0	0	0	0	0	0	2	55	0	0	0	0	0	0	0	0	46	0	0	0
MMP2	0	23	0	0	0	0	0	0	0	0	0	0	0	0	0	0	0	0	0	0	0	0	0	0	0	0	0	0	0	0	0	21	0	0	0	0	0	0	0	0	0	0	0	0	0	0	0	0	0
MT3	0	0	0	0	0	0	0	0	0	0	0	0	0	0	0	0	0	0	0	0	0	0	0	0	0	0	0	0	0	0	0	0	0	0	0	0	0	0	0	0	0	0	0	0	0	0	0	0	0
LPCAT2	0	0	0	0	0	0	0	0	0	0	0	0	0	0	0	0	0	0	0	0	0	0	0	0	0	0	0	0	0	0	0	0	0	0	0	0	0	0	0	0	0	0	0	0	0	0	0	0	0
GNAO1	0	0	0	0	0	0	0	0	0	0	0	0	0	0	0	0	0	0	0	0	0	0	0	0	0	0	45	0	0	0	0	246	0	0	50	0	0	0	0	0	0	0	0	0	0	0	0	0	0
OGFOD1	0	0	0	0	0	0	0	0	0	0	0	0	0	0	0	0	0	0	0	0	0	0	0	0	0	0	0	0	0	0	0	0	0	0	0	0	0	0	0	0	0	0	0	0	0	0	0	0	0
SH3BP2	0	0	0	0	0	0	0	0	0	0	0	0	0	0	0	0	0	0	0	0	0	0	0	0	0	0	0	0	0	0	0	0	0	0	0	0	0	0	0	0	0	0	0	0	0	0	0	0	0
NOP14	7178	10000	994	9735	9	125	1	8850	0	24	0	1	9767	9630	40	28	9881	0	0	0	0	9110	9486	221	4614	0	0	0	565	9984	7635	0	158	0	10000	9621	10000	3087	5861	3752	10000	10000	0	4	10000	9999	10000	7744	6175
ADD1	0	0	0	0	0	0	0	0	0	0	0	0	0	0	0	0	0	0	0	0	0	0	0	0	0	0	0	0	0	0	0	0	0	0	0	0	0	0	0	0	0	0	0	0	0	0	0	0	0
L2HGDH	0	141	0	0	0	0	0	0	0	0	0	0	0	0	0	0	0	0	0	0	0	0	0	0	0	0	0	0	0	0	0	0	0	0	0	0	0	0	0	0	0	0	0	0	0	0	0	0	0
TXNDC16	1086	0	0	1	0	0	0	1	0	8	0	43	0	2	0	9560	0	0	0	0	0	7	0	0	0	0	12	0	0	0	49	10000	4	0	356	0	0	0	0	0	0	0	0	0	0	0	0	0	0
C14orf166	0	0	0	0	0	0	0	0	0	0	0	0	0	0	0	0	0	0	0	0	0	2	0	0	0	0	0	0	0	0	0	0	2	0	0	0	0	0	0	0	0	0	0	0	0	0	0	0	0
NID2	0	0	0	0	0	0	0	0	0	0	0	0	0	0	0	0	0	0	0	0	0	0	0	0	0	0	0	0	0	0	0	0	0	0	0	0	0	0	0	0	0	0	0	0	0	0	0	0	0
GMCL1	4	3	0	4	0	0	0	0	0	10	0	83	0	0	0	1	54	0	0	0	0	485	0	0	0	0	0	0	0	0	3	785	0	0	2290	0	0	0	0	0	0	23	0	0	0	9	0	0	6
SF3B2	0	0	0	0	0	0	0	0	0	0	0	0	0	0	0	0	0	0	0	0	0	0	0	0	0	0	0	0	0	0	0	0	0	0	0	0	0	0	0	0	0	0	0	0	0	0	0	0	0
KLHL42	0	0	0	0	0	0	0	0	0	0	0	0	0	0	0	0	0	0	0	0	0	0	0	0	0	0	0	0	0	0	0	0	0	0	0	0	0	0	0	0	0	0	0	0	0	0	0	0	0
GNAS	0	0	0	0	0	0	0	0	0	0	0	0	0	0	0	0	0	0	0	0	0	0	0	0	0	0	0	0	0	0	0	0	0	0	0	0	0	0	0	0	0	0	0	0	0	0	0	0	0
DNM1L	0	0	0	0	0	0	0	0	0	0	0	0	0	0	0	0	0	0	0	0	0	0	0	0	0	0	0	0	0	0	0	0	0	0	1286	0	0	0	0	0	0	0	0	0	0	0	0	0	0
PTHLH	9985	0	0	0	0	0	0	0	0	1182	0	0	0	0	0	0	22	0	0	0	0	0	0	12	0	0	10000	0	0	0	0	1189	0	0	8	0	0	0	0	0	0	55	0	0	0	0	0	0	9036
PHACTR3	0	0	0	0	0	0	0	0	0	0	0	0	0	0	0	0	0	0	0	0	0	0	0	0	0	0	0	0	0	0	0	0	0	0	0	0	0	0	4	0	0	0	0	0	0	0	0	0	0
ERGIC2	0	0	0	0	0	0	0	0	0	0	0	0	0	0	0	0	0	0	0	0	0	0	0	0	0	0	0	0	0	0	0	0	0	0	0	0	0	0	0	0	0	0	0	0	0	0	0	0	0
TFAP2C	0	0	0	0	0	4038	0	0	0	0	0	0	0	9999	0	0	4226	0	0	0	0	0	9701	0	0	0	0	0	0	0	340	0	0	0	1920	0	0	0	0	0	230	0	0	0	0	0	151	0	0
AURKA	0	0	0	0	0	0	0	701	0	0	0	0	0	0	0	0	16	0	0	0	0	0	1	0	0	0	0	0	0	0	475	0	0	0	15	0	0	0	0	0	0	0	0	0	6	1	2	0	0
CASS4	0	0	0	0	0	0	0	0	0	0	0	0	0	0	0	0	0	0	0	0	0	0	0	0	0	0	0	0	0	3	0	0	0	0	0	182	928	0	0	0	110	0	0	0	3251	0	0	0	0
PIR	10000	10000	10000	10000	10000	10000	10000	10000	9998	10000	10000	846	10000	10000	189	10000	10000	0	10000	0	9607	10000	10000	10000	10000	10000	2492	9998	10000	10000	10000	0	10000	906	10000	10000	10000	0	7	10000	10000	10000	0	7877	1073	10000	10000	10000	9763
AAMDC	0	341	0	42	0	0	0	1	0	0	0	0	0	0	0	0	0	0	0	0	0	24	0	0	0	0	0	0	0	0	0	0	0	0	90	0	0	200	0	418	0	102	0	0	3	2	3	0	0
RFX2	0	0	0	0	0	0	0	0	0	0	0	0	0	0	0	0	0	0	0	0	0	0	0	0	0	0	0	0	0	0	0	0	0	0	0	0	0	0	0	0	0	0	0	0	0	0	0	0	0
SLC6A14	0	0	0	0	0	0	0	0	0	0	0	0	0	0	0	0	0	0	0	0	0	0	0	0	0	0	0	0	0	0	0	0	0	0	0	0	0	0	0	0	0	0	0	0	0	0	0	0	0
METTL2A	0	0	0	0	0	0	0	0	0	0	0	0	0	0	0	0	0	0	0	0	0	0	0	0	0	0	0	0	0	0	0	0	0	0	0	0	0	0	0	0	0	0	0	0	0	0	0	0	0
SULT2B1	0	0	0	0	28	9944	0	0	0	0	0	0	0	3571	0	0	1	0	0	0	0	0	111	0	0	0	0	0	0	0	0	0	0	0	164	0	179	0	0	287	645	0	0	0	0	0	0	2142	0
ALG6	118	8257	37	3306	94	0	0	1458	388	6873	0	0	0	30	0	9449	7841	0	19	0	0	130	0	7	59	0	87	0	30	158	6900	0	9229	0	10000	7763	9973	0	3024	769	7544	9926	32	1	4178	10000	9863	455	9999
CNOT3	0	0	0	0	0	0	0	0	0	0	0	0	0	0	0	0	0	0	0	0	0	0	0	0	0	0	0	0	0	0	0	0	0	0	0	0	0	0	0	0	0	0	0	0	0	0	0	0	0
GP6	92	0	0	0	0	0	0	0	0	0	0	0	0	0	0	0	0	0	0	0	0	0	0	0	0	0	0	0	2	0	0	0	0	0	0	11	101	0	0	0	0	0	0	0	13	0	0	0	0
PTPN4	0	0	0	0	0	0	0	0	0	0	0	0	0	0	0	0	0	0	0	0	0	0	0	0	0	0	0	0	0	0	0	0	0	0	0	0	0	0	0	0	0	0	0	0	0	0	0	0	0
DDX18	0	0	0	0	0	0	0	0	0	0	0	0	0	0	0	0	0	0	0	0	0	0	0	0	0	0	0	0	0	0	0	0	0	0	2	0	0	0	0	0	0	0	0	0	0	0	13	0	0
KHSRP	179	0	0	19	8	20	0	346	0	0	0	3155	9853	488	0	1862	746	0	9365	0	1	3343	6861	707	3	0	9	0	24	0	9992	0	0	0	10000	4065	8877	83	12	9475	7776	3293	0	1	9014	7640	6061	716	323
GNA11	10000	10000	10000	10000	10000	10000	9981	10000	10000	10000	10000	66	10000	10000	10000	10000	10000	1002	10000	5	10000	10000	10000	10000	10000	10000	7039	10000	10000	10000	10000	0	10000	9998	10000	10000	10000	10000	10000	10000	10000	10000	10000	10000	10000	10000	10000	10000	10000
ASAP3	0	843	0	5	0	0	0	0	0	0	0	0	3	0	4357	0	19	0	0	0	0	2	0	0	0	0	0	304	0	0	0	0	0	0	0	0	0	5565	314	0	0	203	1271	0	24	0	93	0	0
EDEM2	0	0	0	0	0	0	0	27	0	0	0	0	0	0	0	0	0	0	0	0	0	0	0	0	0	0	0	0	0	0	0	0	0	0	185	0	0	0	0	0	0	0	0	0	0	0	0	0	0
DNMT3B	0	0	0	0	0	0	0	0	0	0	0	0	0	0	0	0	0	0	0	0	0	0	0	0	0	0	0	0	0	0	0	0	0	0	0	0	0	0	0	0	0	0	0	0	0	0	0	0	0
REM1	0	0	0	0	0	0	0	0	0	0	0	0	0	0	0	0	0	0	0	0	0	0	0	0	0	0	0	0	0	0	0	0	0	0	0	0	0	0	0	0	0	0	0	0	0	0	0	0	0
TPX2	0	0	0	0	0	0	0	0	0	0	0	0	0	0	0	0	0	0	0	0	0	0	0	0	0	0	0	0	0	0	0	0	0	0	0	0	0	0	0	0	0	0	0	0	0	0	0	0	0
FER1L4	0	0	0	0	0	1	0	0	0	0	0	0	0	0	0	0	0	0	0	0	0	0	0	0	0	0	1	0	0	0	0	0	0	0	0	0	0	0	0	0	0	0	0	0	0	0	0	0	0
PDRG1	0	0	0	0	0	0	0	0	0	0	0	0	0	0	0	0	0	0	0	0	0	0	0	0	0	0	0	0	0	0	0	72	0	0	0	0	0	0	0	0	0	0	0	0	0	0	0	0	0
EPB41L1	9996	5671	4640	5872	10000	10000	9506	10000	0	2458	1068	2724	5897	10000	0	627	10000	0	9833	0	0	9508	9896	10000	9997	396	2913	0	10000	9998	10000	0	641	1	10000	9959	10000	0	1579	10000	10000	10000	0	255	9229	9954	9876	10000	5850
SLC15A1	0	0	0	0	0	0	0	0	0	0	0	0	0	0	0	0	0	0	0	0	0	0	0	0	0	0	0	0	0	0	0	0	0	0	0	0	0	0	0	0	0	0	0	0	0	0	0	0	0
DOCK9	10000	6454	9353	9286	10000	10000	192	9334	1135	9999	9470	0	9	10000	0	2207	10000	0	9992	0	152	970	10000	10000	10000	0	9988	0	9989	10000	10000	0	2	7014	10000	9999	10000	0	5649	9724	10000	10000	0	6	9979	10000	9988	10000	10000
ANKRD10	0	0	0	0	0	0	0	0	0	0	0	0	0	0	0	0	0	0	0	0	0	0	0	0	0	0	0	0	0	0	0	0	0	0	0	0	0	0	0	0	0	0	0	0	0	0	0	0	0
TGDS	0	40	0	200	0	0	0	0	0	0	0	0	0	0	0	0	0	0	0	0	0	0	0	0	0	0	0	0	0	0	0	0	0	0	0	0	0	246	0	0	0	0	0	0	2683	0	0	0	0
DOCK3	0	0	0	0	0	0	0	0	0	0	0	0	0	0	0	0	0	0	0	0	0	0	0	0	0	0	0	0	0	0	0	0	0	0	0	0	0	0	0	0	0	0	0	0	0	0	0	0	0
C3orf18	0	0	0	0	0	0	0	0	0	0	0	0	0	0	0	0	0	0	0	0	0	0	0	0	0	0	0	0	0	0	0	0	0	0	0	0	0	0	0	0	0	0	0	0	0	0	0	0	0
COQ9	0	0	0	0	0	0	0	0	0	0	0	0	0	5	0	0	0	0	0	0	0	0	0	0	0	0	0	0	0	0	0	0	0	0	0	0	0	0	0	0	0	0	0	0	0	0	0	0	0
TMEM40	0	0	0	0	0	0	0	0	0	0	0	0	0	0	0	0	0	0	0	0	0	0	0	0	0	0	0	0	0	0	0	1273	0	0	0	0	0	0	0	0	0	0	0	0	0	0	0	0	0
KIF9	0	0	0	0	0	0	0	0	0	0	0	0	0	0	0	0	0	0	0	0	0	0	0	0	0	0	0	0	0	0	0	2	0	0	0	0	0	0	0	0	0	0	0	0	0	0	0	0	0
ARHGAP28	0	0	0	0	0	0	0	0	0	0	0	0	0	0	0	0	0	0	0	0	0	0	0	0	0	0	0	0	0	0	0	0	0	0	0	0	0	0	0	0	0	0	0	0	0	0	0	0	0
CRLS1	0	0	0	7	1	4	0	0	0	0	0	0	15	5	0	0	61	0	1	0	0	0	318	0	0	0	0	0	0	0	0	0	0	0	577	0	0	0	0	3	4	4305	0	0	6	246	42	2	17
DEFB127	0	897	0	0	0	0	0	0	0	0	0	0	0	0	0	0	7	0	0	0	0	0	0	1	17	0	0	0	0	0	0	0	0	0	2	0	0	0	0	1	2	1	0	0	0	7	17	8	0
PPP1R13B	0	0	0	0	0	0	0	0	0	0	0	0	0	0	0	0	0	0	0	0	0	0	0	0	0	0	0	0	0	0	0	0	0	0	0	0	0	0	0	0	0	0	0	0	0	0	0	36	0
ATRN	0	15	1	12	0	0	0	12	0	2386	0	0	9	0	3	0	0	0	0	0	0	2	0	0	0	0	0	0	0	0	4	112	0	0	552	0	0	0	0	0	26	3	0	0	0	0	46	24	3
SMOX	0	0	0	0	0	0	0	0	0	0	0	0	0	0	0	0	0	0	0	0	0	0	0	0	0	0	0	0	0	0	0	40	0	0	0	0	0	0	0	0	0	0	0	0	0	0	0	0	0
SIGLEC1	0	0	0	0	0	0	0	0	0	0	0	0	0	0	0	0	1	0	0	0	0	0	0	0	0	0	0	0	0	0	0	0	0	0	0	0	0	0	0	0	0	0	0	0	0	0	0	0	0
FKBP1A	0	0	0	0	0	0	0	0	0	0	0	0	0	0	0	0	0	0	0	0	0	0	0	0	0	0	0	0	0	0	0	0	0	0	0	0	0	0	0	0	0	0	0	0	0	0	0	0	0
NSFL1C	0	0	0	0	0	0	0	0	0	0	0	0	0	0	0	0	0	0	0	0	0	0	0	0	0	0	0	0	0	0	0	0	0	0	0	0	0	0	0	0	0	0	0	0	0	0	0	0	0
SLC4A11	0	0	0	0	0	0	0	0	0	0	0	0	0	0	0	0	0	0	0	0	0	0	0	0	0	0	0	0	0	0	0	0	0	0	0	0	0	0	0	0	0	0	0	0	0	0	0	0	0
C20orf194	0	73	0	0	0	0	0	0	0	198	0	0	0	0	0	0	0	0	0	0	0	0	0	0	0	0	0	0	0	0	0	5144	0	0	3	0	0	0	0	0	0	0	0	0	0	0	0	0	0
EBF4	0	0	0	0	0	0	0	0	0	0	0	0	0	0	0	0	0	0	0	0	0	0	0	0	0	0	0	0	0	0	0	0	0	0	0	0	0	0	0	0	0	0	0	0	0	0	0	0	0
CPXM1	3778	35	263	20	9618	3005	0	3095	8	137	580	0	0	9950	0	0	4230	0	6026	0	63	1	8862	9443	23	0	726	0	8298	11	6929	0	0	0	1514	6009	9287	0	4	361	382	231	0	0	0	2	666	567	469
MAVS	0	0	0	0	0	0	0	0	0	0	0	0	0	0	0	0	0	0	0	0	0	0	0	0	0	0	0	0	0	0	0	0	0	0	0	0	0	0	0	0	0	0	0	0	0	0	0	0	0
F11	0	0	0	0	0	0	0	0	0	0	0	0	0	0	0	0	0	0	0	0	0	0	0	0	0	0	0	0	0	0	0	0	0	0	0	0	0	0	0	0	0	0	0	0	0	0	0	0	0
XRN2	0	0	0	0	0	642	322	0	0	0	0	22	0	0	0	0	0	0	0	0	0	0	0	10	90	0	0	0	0	0	0	0	0	0	49	0	0	0	0	0	0	1	0	0	0	0	0	0	0
PLK1S1	0	0	0	0	0	0	0	0	0	0	0	0	0	0	0	0	0	0	0	0	0	0	0	0	0	0	0	0	0	0	3	0	0	0	0	0	0	0	0	0	0	0	0	0	0	0	0	0	0
DYNLL1	0	0	0	0	0	0	0	0	0	0	0	0	0	0	0	0	0	0	0	0	0	0	0	0	0	0	0	0	0	0	0	0	0	0	0	0	0	0	0	0	0	0	0	0	0	0	0	0	0
TESC	0	0	0	0	0	0	0	0	0	0	0	0	0	0	0	0	0	0	0	0	0	0	0	0	0	0	0	0	0	0	0	2247	0	0	0	0	0	0	0	0	0	0	0	0	0	0	0	0	0
SNX5	0	2161	0	0	5	0	0	0	1	0	2757	0	0	1	0	0	4537	0	3429	0	0	3497	4360	74	71	0	0	344	679	201	251	0	0	0	1	4374	2828	0	3	5522	263	5736	344	233	4404	13	483	0	77
SIRPG	0	0	0	0	0	0	0	0	0	0	0	0	0	0	0	0	0	0	0	0	0	0	0	0	0	0	0	0	0	0	0	0	0	0	0	0	0	0	0	0	0	0	0	0	0	0	0	0	0
MAPKAPK5	0	0	0	0	0	0	0	0	0	0	0	0	0	0	0	0	0	0	0	0	0	0	0	0	0	0	0	0	0	0	0	0	0	0	0	0	0	0	0	0	0	0	0	0	0	0	0	0	0
P2RX7	0	0	0	0	0	0	0	0	0	0	0	0	0	0	0	0	0	0	0	0	0	0	0	0	0	0	0	0	0	0	0	0	0	0	0	0	0	0	0	0	0	0	0	0	35	0	0	0	0
ESF1	0	0	0	0	0	1	0	0	0	0	0	0	0	4	0	0	0	0	0	0	0	2	2	0	0	0	0	0	0	0	0	0	0	0	9	0	0	0	0	0	0	0	0	0	0	0	0	0	0
RBBP9	0	0	0	0	0	0	0	0	0	0	0	0	0	0	0	0	0	0	0	0	0	0	0	0	0	0	0	0	0	0	0	0	0	0	0	0	0	0	0	0	0	0	0	0	0	0	0	0	0
ANAPC5	9997	170	44	0	1	7760	3	0	0	1454	0	2	13	647	0	0	4434	0	1	0	0	0	174	179	120	0	2558	0	0	150	8	408	0	0	9393	6	85	0	1	192	512	2564	0	0	977	950	826	9622	4565
SLC23A2	0	0	0	0	0	0	0	0	0	0	0	0	0	0	0	0	0	0	0	0	0	0	0	0	0	0	0	0	0	0	0	0	0	0	0	0	4	382	0	0	0	0	0	0	884	4	0	0	0
SLC24A6	0	0	0	0	0	0	0	0	0	0	0	0	0	0	0	0	0	0	0	0	0	0	0	0	0	0	0	0	0	0	0	0	0	0	0	0	0	0	0	0	0	0	0	0	0	0	0	0	0
DZANK1	10	0	0	0	0	0	0	0	0	78	0	0	0	0	0	0	515	0	1280	0	19	131	20	3	0	0	0	0	13	0	0	0	0	0	27	0	0	0	0	0	2	12	0	3	0	4030	214	1	3581
KDM2B	10000	10000	10000	10000	10000	10000	7954	10000	10000	10000	10000	9678	10000	10000	6489	10000	10000	0	10000	152	9994	10000	10000	10000	10000	9933	9983	8938	9998	10000	10000	0	10000	7	10000	10000	10000	93	10000	10000	10000	10000	486	9892	10000	10000	10000	10000	10000
C20orf26	0	0	0	0	0	0	0	0	0	0	0	0	0	0	0	0	0	0	0	0	0	0	0	0	0	0	0	0	0	0	0	15	0	0	0	0	0	0	0	0	0	0	0	0	0	0	0	0	0
LHX5	0	0	0	0	0	0	0	0	0	0	0	0	0	0	0	0	0	0	0	0	0	0	0	0	0	0	0	0	0	0	0	0	0	0	0	0	0	0	0	0	0	0	0	0	0	0	0	0	0
TASP1	0	0	0	0	0	0	0	0	0	0	0	0	5	0	0	0	0	0	0	0	0	0	0	0	0	0	0	0	0	0	0	0	0	0	0	0	0	0	0	0	0	0	0	0	0	0	0	0	0
OAS1	0	0	0	0	0	0	0	0	0	0	0	0	0	0	0	0	0	0	0	0	0	0	0	0	0	0	0	0	0	0	0	0	0	0	0	0	0	0	0	0	0	0	0	0	0	0	0	0	0
GCN1L1	0	0	0	0	0	0	0	0	0	0	0	0	0	0	0	0	0	0	0	0	0	0	0	0	0	0	0	0	0	0	0	0	0	0	0	0	0	0	0	0	0	0	0	0	0	0	0	0	0
PXN	10000	9938	9993	10000	10000	10000	9417	10000	5175	10000	8819	10000	6817	10000	0	10000	10000	0	10000	8	3864	10000	10000	10000	9999	6	10000	0	10000	9839	10000	9368	9990	0	10000	9945	9999	0	2	10000	9843	10000	0	53	817	10000	10000	10000	9732
SIRT4	410	2	3420	0	532	0	3	331	0	0	0	0	0	1520	0	1497	7851	0	6483	0	0	3983	829	5447	57	0	594	0	64	841	9713	0	3	0	5971	0	110	0	0	5897	60	337	0	0	0	124	4	2	468
RPH3A	0	0	0	0	0	0	0	0	0	0	0	0	0	0	0	0	0	0	0	0	0	0	0	0	0	0	0	0	0	0	0	0	0	0	0	0	0	0	0	0	0	0	0	0	0	0	0	0	0
KIF16B	7	0	244	2	0	8656	36	13	0	0	0	0	14	9601	0	0	4301	0	16	0	0	7665	584	19	23	0	0	0	0	0	22	0	1	0	1354	26	698	0	0	786	9054	5	0	0	0	0	3200	5423	0
TRMT6	0	0	0	1	0	0	0	0	0	0	0	0	0	0	0	0	0	0	1	0	0	0	0	0	0	0	0	0	0	0	2	0	0	0	5	0	0	0	0	2	0	109	0	31	0	5	0	1	2
CHGB	1	0	0	0	0	0	0	0	0	0	0	0	0	0	0	0	0	0	0	0	0	0	0	0	0	0	0	0	0	0	0	363	0	0	0	0	0	0	0	0	0	0	0	0	0	0	0	0	0
PEBP1	0	0	0	0	0	0	0	0	0	0	0	0	0	0	0	0	0	0	0	0	0	0	0	0	0	0	0	0	0	0	0	0	0	0	0	0	0	0	0	0	0	0	0	0	0	0	0	0	0
TBX5	0	0	0	0	0	0	0	0	0	0	0	0	0	0	0	0	0	0	0	0	0	0	0	0	0	0	0	0	0	0	0	0	0	0	0	0	0	0	0	0	0	0	0	0	0	0	0	0	0
BRAP	0	0	0	0	0	0	0	0	0	0	0	0	0	0	0	0	0	0	0	0	0	0	0	0	0	0	0	0	0	0	0	0	0	0	0	0	0	0	0	0	0	0	0	0	0	0	0	0	0
ERP29	1297	6320	15	14	0	0	0	0	1	4730	0	0	0	0	0	0	1956	0	0	0	0	2	0	1	0	0	2	0	10	46	0	0	0	0	0	0	0	6254	1717	9	430	236	0	0	44	4	153	0	864
NOS1	0	0	0	0	0	0	0	0	0	0	0	0	0	0	0	0	0	0	0	0	0	0	0	0	0	0	0	0	0	0	0	0	0	0	0	0	0	0	0	0	0	0	0	0	0	0	0	0	0
FUS	5	37	25	5	3189	173	0	0	0	1	0	0	0	10000	0	672	9584	0	1810	0	0	1663	3333	748	0	0	5	0	0	0	8323	0	0	0	10000	2	5	0	5	0	301	0	0	0	0	39	9292	3537	1781
IGBP1	0	0	0	0	0	0	0	0	0	0	0	0	0	0	0	0	0	0	0	0	0	0	0	0	0	0	0	0	0	0	0	0	0	0	0	0	0	0	0	0	0	0	0	0	0	0	0	0	0
FXYD5	0	0	0	0	0	0	0	0	0	0	0	0	0	0	0	0	0	0	0	0	0	0	0	0	0	0	0	0	0	0	0	1	0	0	0	0	0	1	0	0	0	0	0	0	0	0	0	0	0
ZNF302	0	0	0	0	0	0	0	0	0	0	0	0	0	0	0	0	0	0	0	0	0	0	0	0	0	0	0	0	0	0	0	0	0	0	0	0	0	0	0	0	0	0	0	0	0	0	0	0	0
GRAMD1A	847	0	1	0	17	673	0	0	0	0	0	0	0	14	0	0	4542	0	48	0	0	29	0	7942	205	0	0	0	0	504	0	0	0	0	0	4	508	0	0	27	0	0	0	0	0	0	0	0	0
FXYD3	0	0	1	0	0	15	0	0	0	0	0	0	0	4	0	0	0	0	0	0	0	0	53	0	0	0	0	0	0	0	0	0	0	0	0	0	1	0	0	0	64	0	0	0	0	0	0	53	0
HEPH	0	0	0	0	0	0	0	0	0	0	0	0	0	0	0	0	0	0	0	0	0	0	0	0	0	0	0	0	0	0	0	0	0	0	0	0	0	0	0	0	0	0	0	0	0	0	0	0	0
CDIP1	3349	0	0	0	0	2	0	0	0	1	0	0	0	0	0	0	21	0	1	0	0	0	0	12	1	0	56	0	0	0	0	0	0	0	0	1	80	0	0	0	30	0	0	0	0	0	0	0	0
KCNH4	0	0	0	0	0	0	0	0	0	0	0	0	0	0	0	0	0	0	0	0	0	0	0	0	0	0	0	0	0	0	0	0	0	0	0	0	0	0	0	0	0	0	0	0	0	0	0	0	0
GANAB	0	25	0	203	0	0	0	0	0	2867	0	0	0	0	0	0	0	0	0	0	0	1	0	0	0	0	0	0	0	0	0	0	0	0	8	0	0	0	0	0	1	445	0	0	0	0	33	0	0
GMIP	9979	10000	10000	10000	7825	9781	9396	10000	10000	10000	10000	138	9998	10000	9908	10000	10000	16	10000	4343	10000	10000	10000	10000	10000	346	166	10000	9987	10000	10000	0	10000	5808	10000	10000	10000	9603	9993	10000	10000	10000	11	4648	10000	10000	10000	10000	8354
RBM41	0	0	0	0	0	0	0	0	0	0	0	0	0	0	0	0	0	0	0	0	0	0	0	0	0	0	0	0	0	0	0	0	0	0	0	0	0	0	0	0	0	0	0	0	0	0	0	0	0
BIRC5	0	0	0	0	0	0	0	0	0	0	0	0	0	0	0	0	0	0	0	0	0	0	0	0	0	0	0	0	0	0	0	0	0	0	0	0	0	0	0	0	0	0	0	0	0	0	0	0	0
LAG3	0	0	0	0	0	0	167	0	53	0	4316	0	0	0	0	0	0	0	0	0	0	0	0	0	0	0	0	0	0	0	0	0	0	0	0	0	0	0	0	0	0	0	0	0	0	0	16	0	0
MLF2	0	0	0	0	0	0	0	5	0	0	0	0	0	0	0	3	995	0	0	0	0	9	0	0	0	0	0	0	0	0	0	0	0	0	0	0	0	0	0	556	0	315	0	0	0	0	0	0	0
OTUB2	0	0	0	0	0	45	0	0	0	0	0	0	0	5	0	0	3	0	0	0	0	0	0	0	0	0	0	0	0	0	0	0	0	0	2456	38	147	0	0	0	11	4	0	0	0	0	0	0	0
DDX24	1	0	0	0	0	0	0	0	0	0	0	0	0	0	0	0	0	0	0	0	0	0	0	0	0	0	0	0	0	0	0	0	0	0	0	0	0	0	0	0	0	0	0	0	0	0	0	0	0
ZBTB25	0	0	0	0	0	0	0	0	0	0	0	0	0	0	0	0	0	0	0	0	0	0	0	0	0	0	0	0	0	0	0	0	0	0	0	0	0	0	0	0	0	0	0	0	0	0	0	0	0
NECAP1	0	0	0	0	0	0	0	0	0	0	0	0	0	0	0	0	0	0	0	0	0	0	0	0	0	0	0	0	0	0	0	0	0	0	0	0	0	0	0	0	0	0	0	0	0	0	0	0	0
ANKRD24	368	3715	0	0	0	0	0	0	0	188	0	0	0	0	0	0	0	0	0	0	0	2	0	0	0	0	0	0	0	0	0	0	0	0	0	0	0	0	0	0	57	965	0	0	0	294	0	13	4
DHX32	10000	10000	10000	10000	10000	10000	10000	10000	9992	10000	10000	1994	9994	10000	619	10000	10000	0	10000	9899	9999	10000	10000	10000	10000	9755	10000	0	10000	10000	10000	0	10000	7218	10000	10000	10000	0	0	10000	10000	10000	0	9978	10000	10000	10000	10000	10000
RCOR1	0	0	0	0	0	0	0	0	0	0	0	0	0	0	0	0	0	0	0	0	0	0	0	0	0	0	0	0	0	0	0	0	0	0	0	0	0	0	0	0	0	0	0	0	0	0	0	0	0
GPATCH2L	0	0	0	0	0	0	0	0	0	0	0	0	0	1	0	0	0	0	0	0	0	21	0	0	1	0	0	0	0	0	0	0	7	0	0	0	0	0	0	164	0	0	0	0	0	0	0	0	0
LTBP4	0	0	0	0	0	0	0	0	0	0	0	0	0	0	0	0	0	0	0	0	0	0	0	0	0	0	0	0	0	0	0	0	0	0	0	0	0	0	0	0	0	0	0	0	0	0	0	0	0
BLVRB	24	0	0	73	1	2165	0	22	0	0	0	194	113	9999	0	8	4277	0	0	0	0	268	69	2	0	0	0	0	0	0	9862	0	6	0	10000	0	0	0	0	0	0	0	0	0	0	0	2	247	0
SLC9A1	0	0	0	0	0	0	0	0	0	0	0	0	0	0	0	0	0	0	0	0	0	0	0	0	0	0	0	0	0	0	0	0	0	0	0	0	0	0	0	0	0	0	0	0	0	0	0	0	0
SPTLC1	6085	0	8314	644	153	1628	0	4	0	1070	0	0	0	2286	0	785	3772	0	4194	0	0	15	0	6628	85	0	9930	0	6847	740	13	0	0	0	7953	86	1302	0	0	858	0	6725	0	0	6	9359	0	672	9837
PAPOLA	0	0	0	0	0	0	0	0	0	0	0	0	0	0	0	0	0	0	0	0	0	0	0	0	0	0	0	0	0	0	0	0	0	0	0	0	0	0	0	0	0	0	0	0	0	0	0	0	0
CCNK	0	0	0	0	0	0	0	0	0	0	0	0	0	0	0	1	0	0	0	0	0	83	0	0	0	0	0	0	0	0	0	0	3	0	0	0	0	0	0	0	0	0	0	0	0	0	0	0	0
PCBP4	0	664	0	0	0	0	0	0	5	0	8	0	0	0	0	0	0	0	0	0	0	3	0	0	0	0	0	9998	0	0	0	0	18	0	0	0	0	0	0	0	5	0	0	0	0	0	0	0	0
RGS1	0	0	0	6	0	0	0	13	0	0	11	0	0	0	0	0	3119	0	0	0	0	8	0	17	4	0	0	0	39	12	4	0	0	0	0	6	421	17	0	10	1	4475	0	0	3086	791	4207	2488	17
YPEL3	0	0	0	0	0	0	0	0	0	0	0	0	0	0	0	0	0	0	0	0	0	0	0	0	0	0	0	0	0	0	0	9618	0	0	0	0	0	0	0	0	0	0	0	0	0	0	0	0	0
MRPS33	0	0	0	0	0	0	0	0	0	0	0	0	0	0	0	0	0	0	0	0	0	0	0	0	0	0	0	0	0	0	0	0	0	0	0	0	0	0	0	0	0	0	0	0	0	0	0	0	0
NDUFB2	0	0	0	0	0	0	0	0	0	0	0	0	0	0	0	0	0	0	0	0	0	0	0	0	0	0	0	1	0	0	0	59	0	0	0	0	0	0	0	0	0	0	2	0	0	0	0	0	0
NUDC	0	0	0	0	0	0	0	0	0	0	0	5	0	0	0	0	0	0	0	0	0	0	0	0	0	0	0	0	0	0	5	0	0	0	1000	0	0	0	0	448	0	0	0	0	0	0	0	0	0
MAEA	0	0	0	0	0	0	0	0	0	0	0	0	0	0	0	0	0	0	0	0	0	0	0	0	0	0	0	0	0	0	0	0	0	0	0	0	0	0	0	0	0	0	0	0	0	0	0	0	0
ICAM1	343	0	0	0	1	0	0	0	0	4	0	0	0	1413	0	0	0	0	0	0	0	0	0	0	0	0	3	0	0	0	1	0	0	0	539	0	0	0	0	0	0	0	0	0	0	0	0	0	8
STRN4	3	0	0	0	0	0	0	0	0	0	0	0	0	0	0	504	0	0	0	0	0	0	0	0	0	0	0	0	0	0	0	85	0	0	0	0	0	0	0	0	0	0	0	0	0	0	0	0	0
IRAK3	4474	0	4161	606	213	9261	3	34	12	5381	8055	1	0	7651	0	3376	8907	0	428	9568	6	8220	9966	5109	176	0	9847	0	1317	3516	0	0	1410	50	9999	390	7594	31	9999	5457	9719	7026	16	0	9796	9991	9764	9973	1
LYZ	0	0	0	0	0	0	0	0	0	0	0	0	0	0	0	0	0	0	0	0	0	0	0	0	0	0	0	0	0	0	0	0	0	0	0	0	0	10000	0	0	0	0	0	0	2	0	0	0	0
SI	0	0	0	0	0	0	0	0	0	0	0	0	0	0	0	0	0	0	0	0	0	0	0	0	0	0	0	0	0	0	0	0	0	0	0	0	0	0	0	0	0	0	0	0	0	0	0	0	0
MUL1	0	0	0	0	0	0	0	0	0	0	0	0	0	0	0	0	0	0	0	0	0	0	0	0	0	0	0	0	0	0	0	0	0	0	0	0	0	0	0	0	0	0	0	0	0	0	0	0	0
TFAP4	255	0	0	2	0	0	0	0	0	0	0	0	0	0	0	0	64	0	0	0	0	0	0	0	0	0	0	0	0	0	82	0	0	0	9999	1	2	0	0	2	130	0	0	0	1512	18	2484	0	14
PDCD7	0	21	0	0	0	91	326	0	0	0	1	0	6	5	0	0	126	0	0	0	0	120	1	25	222	0	0	0	0	268	1720	0	0	7	5370	719	5719	1	0	1	3434	9896	0	0	3698	1452	9993	0	12
SPG21	0	0	0	0	0	0	0	0	0	0	0	0	0	0	0	0	0	0	0	0	0	0	0	7	0	0	0	0	0	0	0	0	0	0	0	0	0	0	0	0	0	0	0	0	0	0	0	0	0
FETUB	0	0	0	0	0	0	0	0	0	0	0	0	0	0	0	0	0	0	0	0	0	0	0	0	0	0	0	0	0	0	0	0	0	0	0	0	0	0	0	0	0	0	0	0	0	0	0	0	0
DNAJB11	0	0	0	0	0	0	0	0	0	0	0	0	0	0	0	0	0	0	0	0	0	0	0	0	0	0	0	0	0	0	0	0	0	0	0	0	0	0	0	0	0	0	0	0	0	0	0	0	0
LEPREL1	9	0	0	3	0	0	0	0	0	0	0	0	0	0	0	1	0	0	0	0	0	1	0	0	0	0	273	0	0	0	0	8029	0	0	10	0	0	0	0	0	0	0	0	0	0	0	0	0	0
THPO	0	0	0	0	0	0	153	0	0	0	0	0	0	0	0	0	7	0	0	0	0	0	0	0	0	0	0	0	0	0	0	0	0	0	0	0	0	0	0	0	0	0	0	0	0	0	0	0	0
FLT3LG	0	0	0	0	0	34	0	0	0	0	688	0	1	0	0	0	89	0	0	6	0	0	0	9886	5482	0	0	0	1	7478	0	0	0	2	0	7	321	0	0	80	4257	2888	0	0	1	0	0	0	0
RAB11FIP3	0	0	0	0	0	0	0	0	0	0	0	0	0	0	0	0	0	0	0	0	0	0	0	0	0	0	0	0	0	0	0	0	0	0	0	0	0	0	0	0	0	0	0	0	0	0	0	0	0
GNPTG	15	60	0	197	0	103	0	9	0	0	0	0	144	1741	0	0	10	0	0	0	0	2293	0	175	6	0	0	0	0	708	2369	0	0	0	6439	0	0	0	0	1	0	24	0	0	0	0	15	49	0
ZNF268	0	0	0	0	0	0	0	0	0	0	0	0	0	0	0	0	0	0	0	0	0	0	0	0	0	0	0	0	0	0	0	0	0	0	0	0	0	0	0	0	0	0	0	0	0	0	0	0	0
PABPC4	0	0	0	0	0	0	0	0	0	0	0	0	0	0	0	0	0	0	0	0	0	0	0	0	0	0	0	0	0	0	0	0	0	0	0	0	0	0	0	0	0	0	0	0	0	0	0	0	0
CD209	5	30	0	0	0	0	0	0	109	90	1903	0	0	14	0	10	8850	0	429	0	0	470	607	7474	10	0	0	0	1	117	17	0	139	0	1	78	1065	0	0	25	1803	790	0	0	58	64	3	484	1
CERS4	0	0	0	0	0	0	0	0	0	0	0	2	0	0	0	0	0	0	0	0	0	0	0	0	0	0	0	0	0	0	0	0	0	0	0	0	0	0	0	0	0	0	0	0	0	0	0	0	0
MCOLN1	0	0	0	0	0	0	0	0	0	0	0	0	0	0	0	0	0	0	0	0	0	0	0	0	0	0	0	1	0	0	0	0	0	0	0	0	0	0	0	0	0	0	0	0	0	0	0	0	0
USP48	0	0	0	11	0	0	67	0	0	0	0	0	0	1	0	0	15	0	0	0	0	0	0	0	0	0	0	0	601	0	0	0	0	0	25	346	8995	0	0	4814	0	6110	0	0	63	0	11	0	0
EFNB1	0	0	0	0	0	0	0	0	0	0	0	0	0	0	0	0	0	0	0	0	0	0	0	0	0	0	0	0	0	0	0	0	0	0	0	0	0	0	0	0	0	0	0	0	0	0	0	0	0
PDPR	0	3	0	0	24	0	0	87	0	0	0	0	0	2489	0	0	139	0	0	0	0	0	0	0	0	0	0	0	0	0	41	0	0	0	135	0	0	0	0	45	325	0	0	0	0	0	0	12	2
AARS	0	0	0	0	0	0	0	0	0	0	0	0	0	0	0	0	0	0	0	0	0	0	0	0	0	0	0	0	0	0	0	0	0	0	0	0	0	0	0	0	0	0	0	0	0	0	0	0	0
GLG1	0	0	0	0	0	0	0	0	0	0	0	0	0	0	0	0	0	0	0	0	0	0	0	0	0	0	0	0	0	0	0	5	0	0	0	0	0	0	0	0	0	0	0	0	0	0	0	0	0
KIF4A	0	0	0	0	0	0	0	0	0	0	0	0	0	0	0	0	0	0	0	0	0	0	0	0	0	0	0	0	0	0	0	0	0	0	0	0	0	0	0	0	0	0	0	0	0	0	0	0	0
TNRC6A	0	0	0	0	0	0	0	0	0	0	0	0	0	0	0	0	0	0	0	0	0	0	0	0	0	0	0	0	0	0	0	0	0	2	0	0	0	0	0	0	0	0	0	0	0	0	1	0	0
FCGBP	0	0	0	0	0	0	0	0	0	0	0	0	0	0	0	0	0	0	0	0	0	0	0	0	0	0	0	0	0	0	0	0	0	0	0	0	0	0	0	0	0	0	0	0	0	0	0	0	0
PLEKHG2	0	0	1	0	2	0	0	0	0	2	0	0	0	36	0	1	0	0	0	0	0	0	0	0	0	0	0	0	0	0	0	0	0	0	0	0	0	0	0	0	0	0	0	0	0	0	1	0	0
DLL3	0	0	0	0	0	0	0	0	0	0	0	0	0	0	0	0	0	0	0	0	0	0	0	0	0	0	0	81	0	0	0	0	0	0	0	0	0	0	0	0	0	0	0	0	0	0	0	0	0
NAT14	0	0	0	0	0	0	0	0	0	0	0	0	0	0	0	0	0	0	0	0	0	0	0	0	0	0	0	0	0	0	0	0	0	0	0	0	0	0	0	0	0	0	0	0	0	0	0	0	0
PITPNM2	0	0	0	0	0	0	0	0	0	0	0	0	0	0	0	0	0	0	0	0	0	0	0	0	0	0	0	0	0	0	0	0	0	0	0	0	0	0	0	0	0	0	0	0	0	0	0	0	0
EXOC1	0	0	0	0	0	0	0	0	0	0	0	0	0	0	0	0	0	0	0	0	0	0	0	0	0	0	0	0	0	0	0	0	0	0	0	0	0	0	0	0	0	0	0	0	0	0	0	0	0
RBM27	7	587	3450	0	8	1206	0	0	100	683	242	0	0	6333	0	0	0	0	9	0	0	36	1	0	0	0	0	0	0	0	400	0	66	0	9996	0	0	0	0	0	4	70	0	0	0	8796	5771	3602	5995
POU4F3	0	0	0	0	0	0	0	0	0	0	0	0	0	0	0	0	0	0	0	0	0	0	0	0	0	0	0	0	0	0	0	0	0	0	0	0	0	0	0	0	0	0	0	0	0	0	0	0	0
OSBPL8	0	0	0	0	0	8980	0	0	0	0	0	0	0	27	0	0	0	0	0	0	0	0	0	0	0	0	0	0	0	0	0	0	0	0	0	0	0	0	0	0	0	0	0	0	0	0	0	1621	0
DTX2	0	0	0	0	0	48	0	0	0	0	0	0	0	0	0	0	0	0	0	0	0	0	0	0	0	0	0	0	0	0	0	0	0	0	0	0	0	0	0	0	0	0	0	0	0	0	0	0	0
NLRC4	0	40	7	10	0	34	38	7	0	0	0	0	0	136	0	0	1	0	4	0	0	615	0	2086	0	0	0	0	0	11	1	0	266	0	0	6	25	0	0	299	80	4777	0	0	0	2935	0	6215	0
PUS7	0	0	0	0	0	0	0	0	0	0	0	0	0	0	0	0	0	0	0	0	0	0	0	0	0	0	0	0	0	0	0	0	0	0	0	0	0	0	0	0	0	0	0	0	0	0	0	0	0
LAMB4	0	0	0	0	0	0	0	0	0	0	0	0	0	0	0	0	0	0	0	0	0	0	0	0	0	0	0	0	0	0	0	0	0	0	0	0	0	0	0	0	0	0	0	0	0	0	0	0	0
NRCAM	0	0	0	0	0	0	0	0	0	0	0	0	0	0	0	0	0	0	0	0	0	0	0	0	0	0	0	0	0	0	0	0	0	0	0	0	0	0	0	0	0	0	0	0	0	0	0	0	0
LAMB1	10000	10000	6888	10000	6750	927	0	10000	9923	10000	6827	543	57	9950	51	10000	10000	0	8079	0	1041	10000	7801	9170	4184	4	5351	6	2	8735	10000	3938	10000	0	10000	7102	5340	0	446	740	10000	10000	0	0	8282	10000	10000	5377	1726
SLC26A4	0	0	0	0	0	0	2	0	0	0	0	0	0	0	0	0	14	0	0	0	0	0	0	0	0	0	0	0	0	0	0	0	0	0	0	0	0	0	0	3	0	0	0	0	0	0	0	0	0
SLC26A3	0	0	0	0	0	0	0	0	0	0	0	0	0	0	0	0	0	0	0	0	0	0	0	0	0	0	0	0	0	0	0	0	0	0	0	0	0	0	0	0	0	0	0	0	0	0	0	0	0
DLD	0	0	0	0	0	0	0	0	0	0	0	0	0	0	0	0	0	0	0	0	0	0	0	0	0	0	0	0	0	0	0	0	0	0	0	0	0	0	0	0	0	0	0	0	0	0	0	0	0
WDR7	10000	2	178	1	626	9900	7794	521	0	9853	7	267	0	8440	0	7557	8122	0	9680	0	0	6564	9686	7754	6	0	9779	0	9996	4	10000	0	1475	0	9978	115	5072	0	0	176	5494	9997	0	0	293	8512	2532	8185	104
TXNL1	1535	0	34	1	15	10000	0	0	0	2968	7	1130	0	3477	0	0	9698	0	2765	0	0	0	9109	2464	64	0	242	0	31	0	927	0	0	0	5257	5790	9956	0	0	647	9858	612	0	0	315	3286	4019	135	4561
IL5RA	0	0	0	0	0	0	8991	0	0	0	0	0	0	0	0	0	0	0	0	0	0	0	0	0	0	0	0	0	0	0	0	0	0	0	0	0	0	0	0	1255	0	0	0	0	0	0	0	0	0
ABCC6	0	0	0	0	0	0	0	0	0	0	0	0	0	0	0	0	0	0	0	0	0	0	0	0	0	0	0	0	0	0	0	0	0	0	0	0	0	0	0	0	0	0	0	0	0	0	0	0	0
CMTM6	0	0	0	0	0	7	0	0	0	0	0	0	0	0	0	0	0	0	0	0	0	0	0	0	0	0	0	0	0	0	0	0	0	0	0	0	0	0	0	0	0	0	0	0	0	0	0	0	0
ITGA6	10000	10000	10000	5852	9979	10000	4268	9598	9102	10000	9998	6	0	10000	12	676	10000	0	10000	0	276	9948	10000	10000	10000	171	1801	0	10000	9962	9999	8984	18	0	10000	10000	10000	0	22	10000	10000	10000	0	4177	9961	10000	10000	10000	10000
RAPGEF4	0	0	0	0	0	0	0	0	0	0	0	0	0	0	0	0	0	0	0	0	0	0	0	0	0	0	0	0	0	0	0	0	0	0	0	0	0	0	0	0	0	0	0	0	0	0	0	0	0
SMPX	0	0	0	0	0	0	0	0	0	0	0	0	0	0	0	0	0	0	0	0	0	0	0	0	0	0	0	0	0	0	0	0	0	0	0	0	0	0	0	0	0	0	0	0	0	0	0	0	0
FH	0	78	0	0	0	0	0	0	1	2428	0	0	0	0	0	1	0	0	9	0	0	0	0	0	0	0	39	0	0	0	0	0	0	0	0	0	0	0	0	0	0	0	0	0	0	78	0	0	2771
SEL1L3	0	0	0	0	0	0	0	0	0	0	0	0	0	0	0	0	0	0	0	0	0	0	0	0	0	0	0	0	0	0	0	0	0	0	0	0	0	0	0	0	0	0	0	0	0	0	0	0	0
TF	0	0	0	0	0	0	0	0	0	0	0	0	0	0	0	0	0	0	0	0	0	0	0	0	0	0	0	0	0	0	0	0	0	0	0	0	0	0	0	0	0	0	0	0	0	0	0	0	0
CDV3	0	0	0	0	0	0	0	0	0	0	0	0	0	0	0	0	0	0	0	0	0	0	0	0	0	0	0	0	0	0	0	0	0	0	0	29	26	0	0	0	3073	0	0	0	59	4	51	18	0
MYO15A	0	0	0	0	0	0	0	0	0	0	0	0	0	0	0	0	0	0	0	0	0	0	0	0	0	0	0	0	0	0	0	0	0	0	0	0	0	0	0	0	0	0	0	0	0	0	0	0	0
ALKBH5	0	0	0	0	0	0	0	0	0	0	0	0	0	0	0	0	0	0	0	0	0	0	0	0	0	0	0	0	0	0	0	0	0	0	0	0	0	6473	57	0	0	0	0	0	75	0	0	0	0
APOH	0	0	0	0	0	0	0	0	0	0	0	0	0	0	0	0	0	0	0	0	0	0	0	0	0	0	0	0	0	0	0	0	0	0	0	0	0	0	0	0	0	0	0	0	0	0	0	0	0
NLRP1	0	0	0	0	0	2	4	0	0	0	0	0	0	2947	0	0	575	0	0	0	0	0	34	9	437	0	0	0	0	0	0	0	0	0	0	0	0	0	0	0	0	2	0	0	0	0	22	135	0
PITPNM3	0	0	0	0	0	0	0	0	0	0	0	0	0	0	0	0	0	0	0	0	0	0	0	0	0	0	0	0	0	0	0	0	0	0	0	0	0	0	0	0	0	0	0	0	0	0	0	0	0
SPAG7	0	0	0	0	0	0	0	0	0	0	0	0	0	0	0	0	0	0	0	0	0	0	0	0	0	0	0	0	0	0	0	0	0	0	0	0	0	0	0	0	0	0	0	0	0	0	0	0	0
ORC6	1478	0	166	2	83	5	0	0	0	2	0	0	0	49	0	0	13	0	0	0	0	0	0	1	0	0	2955	0	0	0	10	0	1	0	5867	0	0	0	0	3	4	112	0	0	0	0	0	0	4
ZFHX4	0	0	0	0	0	0	0	0	0	0	0	0	0	0	0	0	0	0	0	0	0	0	0	0	0	0	0	0	0	0	0	0	0	0	0	0	0	0	0	0	0	0	0	0	0	0	0	0	0
SLC17A6	0	0	0	0	0	0	0	0	0	0	0	0	0	0	0	0	0	0	0	0	0	0	0	0	0	0	0	0	0	0	0	0	0	0	0	0	0	0	0	0	0	0	0	0	0	0	0	0	0
CPA1	0	0	0	0	0	0	0	0	0	0	0	0	0	0	0	0	0	0	0	0	0	0	0	0	0	0	0	0	0	0	0	0	0	0	0	0	0	0	0	0	0	0	0	0	0	0	0	0	0
ZC3HC1	0	0	0	0	0	1	0	0	0	0	0	0	0	0	0	0	0	0	0	0	0	0	0	0	0	0	0	0	0	0	0	0	0	0	0	0	0	0	0	0	0	0	0	0	0	0	0	0	0
ESR1	0	0	0	0	0	0	0	0	0	0	0	0	0	0	0	0	0	0	0	0	0	0	0	0	0	0	0	0	0	0	0	0	0	0	0	0	0	0	0	0	0	0	0	0	0	0	0	0	0
RGS17	0	0	0	0	0	0	0	0	0	0	0	0	0	0	0	0	0	0	0	0	0	0	0	0	0	0	0	0	0	0	0	0	0	0	0	0	0	0	0	0	0	0	0	0	0	0	0	0	0
ANGPT2	0	0	0	0	0	0	0	0	0	0	0	0	0	0	0	0	0	0	0	0	0	0	0	0	0	0	0	0	0	0	0	0	0	0	0	0	0	0	0	0	0	0	0	0	0	0	0	0	0
TMEM101	0	0	0	0	0	0	0	0	0	0	0	0	0	0	0	0	0	0	0	0	0	0	0	0	0	0	0	0	0	0	0	0	0	0	0	0	0	0	0	0	0	0	0	0	0	0	0	0	0
CD200	0	0	0	0	0	0	0	0	0	0	0	0	0	0	0	0	0	0	0	0	0	0	0	0	0	0	0	0	0	0	0	0	0	0	0	0	0	0	0	0	0	0	0	0	0	0	0	0	0
CCDC80	25	4300	0	7	0	0	0	0	0	465	0	140	1059	0	0	48	37	5	0	0	0	1648	0	0	0	0	0	0	1	6	11	2302	0	0	8293	0	0	1044	9558	0	0	3	0	0	405	0	245	0	2
CMA1	0	0	0	0	0	0	0	0	0	0	0	0	0	0	0	0	0	0	0	0	0	0	0	0	0	0	0	0	0	0	0	0	0	0	0	0	0	0	0	0	0	0	0	0	0	0	0	0	0
PSME1	0	0	0	0	0	0	0	0	0	0	0	0	0	0	0	0	0	0	0	0	0	0	0	0	0	0	0	19	0	0	0	0	0	0	0	0	0	0	0	0	0	0	0	0	0	0	0	0	0
PPP2R3C	5315	0	0	1461	0	8	1	9	0	11	0	0	0	4088	0	4593	10000	0	1072	0	0	9139	1278	6405	2051	0	167	0	47	277	7862	0	591	0	9987	5	81	0	0	9263	21	9173	0	0	2	361	8	3	0
JPH4	0	0	0	0	0	2	0	0	0	0	0	0	0	0	0	0	0	0	0	0	0	0	0	0	0	0	0	0	0	0	0	0	0	0	1	0	0	0	0	0	0	0	0	0	0	0	129	0	0
MYH7	0	0	0	0	0	0	0	0	0	0	0	0	0	0	0	0	0	0	0	0	0	0	0	0	0	0	0	0	0	0	0	0	0	0	0	0	0	0	0	0	0	0	0	0	0	0	0	0	0
CEBPE	1617	0	0	1	0	1439	798	0	0	169	8	3	0	173	0	48	959	0	0	3133	0	6310	1485	4653	0	0	1317	0	2913	8180	0	0	0	0	16	48	2400	0	9029	787	408	5671	0	0	928	153	7	7	0
SLC7A8	0	0	0	0	0	0	0	0	0	0	0	0	0	0	0	0	0	0	0	0	0	0	0	0	0	0	0	0	0	0	0	0	0	0	0	0	0	0	0	0	0	0	0	0	0	0	0	0	0
OSGEP	6850	44	9	2674	0	0	0	2	0	2922	0	10	3	655	0	1342	2690	0	0	0	0	496	113	354	15	0	256	0	1	2081	41	2	1	0	9223	0	0	0	0	47	180	1288	0	0	0	0	1	0	0
SLC22A17	0	0	0	0	0	0	0	0	0	0	0	0	0	0	0	0	0	0	0	0	0	0	0	0	0	0	0	1	0	0	0	0	0	0	0	0	0	0	0	0	0	0	0	0	0	0	0	0	0
SCFD1	0	0	0	0	0	0	0	0	0	0	0	0	0	0	0	0	0	0	0	0	0	0	0	0	0	0	0	0	0	0	0	0	0	0	0	0	0	0	0	0	0	0	0	0	0	0	0	0	0
G2E3	0	0	0	0	0	0	0	0	0	0	0	0	0	0	0	0	0	0	0	0	0	0	0	0	0	0	0	0	0	0	0	0	0	0	0	0	0	0	0	0	0	0	0	0	0	0	0	0	0
HECTD1	0	0	0	0	0	0	0	0	0	0	0	0	0	0	0	0	0	0	0	0	0	0	0	0	0	0	0	0	0	0	0	0	0	0	0	0	0	0	0	0	0	0	0	0	0	0	0	0	0
HNRNPC	9999	9999	9989	10000	9862	10000	9241	9270	0	1927	13	8651	1485	10000	0	2979	2811	0	3671	0	0	9995	3630	10000	2084	26	1463	0	125	1	10000	0	2397	0	10000	22	565	0	0	8318	9914	9964	0	0	3	5200	8990	2884	2065
RPGRIP1	0	0	0	0	0	0	0	0	0	0	0	0	0	0	0	0	0	0	0	0	0	0	0	0	0	0	0	0	0	0	0	0	0	0	0	0	0	0	0	0	0	0	0	0	0	0	0	0	0
SUPT16H	479	0	0	258	0	0	3	0	0	0	0	0	0	1019	0	289	0	0	0	0	0	62	0	0	0	0	6584	0	0	0	57	0	0	0	2943	0	0	0	0	0	0	0	0	0	0	0	0	0	0
TOX4	0	0	0	0	0	0	0	0	0	0	0	0	0	0	0	0	0	0	0	0	0	0	0	0	0	0	0	0	0	0	0	0	0	0	0	0	0	0	0	0	0	0	0	0	0	0	0	0	0
GEMIN2	90	0	1	220	0	0	1693	3	0	11	0	0	0	2	0	3673	0	0	0	0	0	5077	0	0	0	0	133	0	0	0	514	0	1157	0	4957	0	0	0	0	7900	0	9	0	0	0	0	0	0	0
TGM1	0	0	0	0	0	0	0	0	0	0	0	0	0	0	0	0	0	0	0	0	0	0	0	0	0	0	0	0	0	0	0	0	0	0	0	0	0	0	0	0	0	0	0	0	0	0	0	0	0
TINF2	0	0	0	0	0	0	0	0	0	0	0	0	0	0	0	0	0	0	0	0	0	0	0	0	0	0	0	0	0	0	0	0	0	0	0	0	0	0	0	0	0	0	0	0	0	0	0	0	0
DAZL	0	0	0	0	0	0	0	0	0	0	0	0	0	0	0	0	0	0	0	0	0	0	0	0	0	0	0	0	0	0	0	0	0	0	0	0	0	0	0	0	0	0	0	0	0	0	0	0	0
TBL1Y	0	0	0	0	0	0	0	0	0	0	0	0	2	0	0	0	0	0	0	0	0	0	0	0	0	0	0	0	0	0	0	0	0	0	0	0	0	0	0	0	0	0	0	0	0	0	0	0	0
SEMA6A	0	0	0	0	0	0	0	0	0	0	0	0	0	0	0	0	0	0	0	0	0	0	0	0	0	0	0	0	0	0	0	0	0	0	0	0	0	0	0	0	0	0	0	0	0	0	0	0	0
TRPM7	0	1	0	0	0	4999	0	0	0	0	0	0	0	5	0	0	361	0	0	0	0	1	0	0	14	0	0	0	0	240	0	0	0	0	5181	9094	9432	0	0	0	9227	9996	0	0	8300	2391	4763	9012	13
TYRO3	0	29	1	1	0	7	0	0	0	52	45	0	0	0	5	0	0	0	0	0	0	195	9	222	0	0	0	0	0	0	0	0	111	0	63	0	0	0	0	0	39	2	0	0	0	28	7	44	0
WDR76	9766	1150	4737	9986	922	10000	147	1775	0	714	0	991	414	10000	0	7273	9328	0	1488	5	0	8166	17	4794	9544	0	3278	0	5061	3913	9992	0	3026	0	10000	818	9716	0	0	10000	8427	9919	0	0	0	9815	9631	8733	2448
SNAP23	0	0	0	0	0	0	0	0	7	0	23	0	0	0	0	0	0	0	0	0	0	0	0	0	0	0	0	4383	0	938	0	0	0	0	0	99	6783	1255	0	0	29	0	0	0	68	0	0	0	0
TBX15	0	0	0	0	0	0	0	0	0	0	0	0	0	0	0	0	0	0	0	0	0	0	0	0	0	0	0	0	0	0	0	0	0	0	0	0	0	0	0	0	0	0	0	0	0	0	0	0	0
PHGDH	0	0	0	0	0	0	0	0	0	0	0	0	0	0	0	0	0	0	0	0	0	0	0	0	0	0	0	0	0	0	0	0	0	0	0	0	0	0	0	0	0	0	0	0	0	0	0	0	0
COL9A3	0	0	0	0	0	0	0	0	0	0	0	0	0	0	0	0	0	0	0	0	0	0	0	0	0	0	0	0	0	0	0	0	0	0	0	0	0	0	0	0	0	0	0	0	0	0	0	0	0
EZR	0	0	0	0	0	0	0	0	0	0	0	0	0	0	0	0	0	0	0	0	0	0	0	0	0	0	1	0	0	0	0	0	0	0	0	0	0	0	0	0	0	0	0	0	0	0	0	0	0
MYL6	3152	4495	0	5088	0	0	0	68	0	0	0	0	0	0	0	0	9	11	0	0	0	201	0	0	0	0	0	0	86	69	31	0	0	0	7493	0	0	0	2	311	0	4864	0	0	358	0	13	0	1
EIF2C1	0	0	0	0	0	0	0	0	0	0	0	0	0	0	0	0	0	0	0	0	0	0	0	0	0	0	0	0	0	0	0	0	0	0	0	0	0	0	0	0	0	0	0	0	0	0	0	0	0
TEKT2	0	0	0	0	0	0	0	0	0	0	0	0	0	0	0	0	0	0	0	0	0	0	0	0	0	0	0	0	0	0	0	0	0	0	0	0	0	0	0	0	0	0	0	0	0	0	0	0	0
CLSPN	0	0	0	0	0	0	0	0	0	0	0	0	0	0	0	1	0	0	0	0	0	0	0	0	0	0	0	0	0	0	0	0	0	0	9798	0	0	0	0	0	0	0	0	0	0	0	0	0	0
RFFL	0	0	0	0	0	0	0	0	0	0	0	0	0	0	0	0	0	0	0	0	0	0	0	0	0	0	0	0	0	0	0	0	0	0	0	0	0	0	0	0	0	0	0	0	0	0	0	0	0
UNC13D	0	0	0	12	0	0	0	0	24	67	2	0	0	0	2989	0	0	0	0	0	0	2	0	0	0	0	0	9999	0	0	0	0	14	0	0	0	0	1343	55	0	0	0	1	0	37	0	31	0	0
MFSD11	0	0	0	0	0	0	0	0	0	0	0	0	0	0	0	0	0	0	0	0	0	0	0	0	0	0	0	0	0	0	0	0	0	0	0	0	0	0	0	0	0	0	0	0	0	0	0	0	0
DPYSL2	0	0	0	0	0	0	0	0	0	0	0	0	0	0	0	0	0	0	0	0	0	0	0	0	0	0	0	0	0	0	0	0	0	0	0	0	0	0	0	0	0	0	0	0	0	0	0	0	0
TGFB2	114	0	0	1	0	0	0	0	0	8	0	0	0	0	0	4117	0	0	0	0	0	0	0	0	0	0	0	0	0	0	0	8	0	0	8147	0	0	0	0	0	0	0	0	0	0	0	0	0	0
GPATCH2	0	0	0	0	0	0	0	0	0	0	0	0	0	0	0	0	0	0	0	0	0	0	0	0	0	0	0	0	0	0	0	0	0	0	0	0	0	0	0	0	0	0	0	0	0	0	0	0	0
NUP50	1	402	0	278	0	0	0	2	24	572	1661	0	2590	6	0	0	399	0	0	0	0	176	0	2	8	0	1	22	1	3123	0	0	106	0	838	0	1532	7672	3964	178	6	5916	54	0	9418	168	58	0	3
CDC45	2575	3	143	130	3	43	0	0	0	38	0	36	240	380	0	0	1	0	22	0	0	0	0	1045	1	0	1357	0	455	225	196	3	2	0	448	0	0	0	0	128	7	122	0	0	0	0	0	0	0
COMT	0	0	0	0	0	0	0	0	0	0	0	0	0	0	0	0	0	0	0	0	0	0	0	0	0	0	0	0	0	0	0	0	0	0	0	0	0	0	0	0	0	0	0	0	0	0	0	0	0
CECR1	9998	10000	10000	10000	10000	10000	9720	10000	10000	10000	10000	1656	8512	10000	1	10000	10000	0	10000	0	9995	10000	10000	10000	10000	6838	73	6632	9998	9897	10000	0	10000	3	10000	9900	10000	0	435	10000	10000	10000	0	1485	10000	10000	10000	10000	10000
VNN3	0	0	0	0	0	0	0	0	0	0	0	0	0	0	0	0	0	0	0	0	0	0	0	0	0	0	0	0	0	0	0	0	0	0	0	0	0	0	0	0	0	0	0	0	0	0	0	0	0
ECHDC1	0	0	0	0	0	0	0	0	0	0	0	0	0	0	0	0	0	0	0	0	0	0	0	0	0	0	0	0	0	0	0	0	0	0	0	0	0	0	0	0	0	0	0	0	0	0	1	0	0
LRRFIP2	0	0	0	0	0	0	0	0	0	0	0	0	0	0	0	0	0	0	0	0	0	0	0	0	0	0	0	0	0	0	0	6276	0	0	0	0	0	0	0	0	0	0	0	0	0	0	0	0	0
SEC22C	0	0	0	0	0	0	0	0	0	0	0	0	0	0	0	0	0	0	0	0	0	0	0	0	0	0	0	0	0	0	0	0	0	0	0	0	0	0	0	0	0	0	0	0	0	0	0	0	0
XYLB	0	0	0	0	0	0	0	0	0	0	0	0	0	0	0	0	0	0	0	0	0	0	0	0	0	0	0	0	0	0	0	0	0	0	0	0	0	9	0	0	0	0	0	0	0	0	0	0	0
HDAC6	1	0	0	0	0	0	0	0	0	0	0	16	0	13	0	0	0	0	0	0	0	0	0	19	0	0	0	0	0	0	0	0	0	0	0	0	0	0	0	0	0	0	0	0	0	0	0	0	0
OR1I1	2	47	0	0	0	0	0	0	1	20	0	0	0	5	0	0	0	0	1	0	0	5	0	45	0	0	0	0	2	0	7	0	1	0	0	69	34	0	0	627	10	0	0	0	24	0	4	166	9
GABRP	0	0	0	0	0	0	0	0	0	0	0	0	0	0	0	0	0	0	0	0	0	0	0	0	0	0	0	0	0	0	0	0	0	0	0	0	0	0	0	0	0	0	0	0	0	0	0	0	0
KRT31	0	0	0	0	0	0	0	0	0	0	0	0	0	0	0	0	0	0	0	0	0	0	0	0	0	0	0	0	0	0	0	0	0	0	0	0	0	0	0	0	0	0	0	0	0	0	0	0	0
CDC6	0	0	0	0	0	0	0	0	0	0	0	0	0	0	0	0	0	0	0	0	0	0	0	0	0	0	0	0	0	0	0	0	0	0	0	0	0	0	0	0	0	0	0	0	0	0	0	0	0
UPRT	0	0	0	0	0	15	0	0	0	0	0	0	0	0	0	0	0	0	5	0	0	0	0	84	0	0	0	0	0	380	0	0	0	0	0	3	3	0	0	0	0	0	0	0	9	1618	27	576	1
CDC23	0	0	0	0	0	0	0	0	0	0	0	0	0	0	0	0	0	0	0	0	0	0	0	0	0	0	0	0	0	0	0	0	0	0	0	0	0	0	0	0	0	0	0	0	0	0	0	0	0
AAAS	0	0	0	0	0	0	0	0	0	0	0	0	0	0	0	0	0	0	0	0	0	0	0	0	0	0	0	0	0	0	0	0	0	0	0	0	0	0	0	0	0	0	0	0	0	0	0	0	0
CBX5	212	0	378	0	159	51	0	0	0	0	0	0	0	9665	0	0	16	0	1	0	0	0	807	28	0	0	236	0	0	0	216	23	0	0	8568	0	0	0	0	1	472	83	0	0	0	1	557	1	0
FMO2	0	0	0	0	0	0	0	0	0	0	0	0	0	0	0	0	0	0	0	0	0	0	0	0	0	0	0	0	0	0	0	0	0	0	0	0	0	0	0	0	0	0	0	0	0	0	0	0	0
SUCO	0	0	0	0	0	0	0	0	0	0	0	0	0	0	0	0	0	0	0	0	0	0	0	0	0	0	0	0	0	0	0	0	0	0	0	0	0	0	0	0	0	0	0	0	0	0	0	0	0
MSH2	0	0	0	0	0	0	0	0	0	0	0	0	0	6	0	0	0	0	0	0	0	0	0	0	0	0	0	0	0	0	0	0	0	0	2	0	0	0	0	0	0	0	0	0	0	0	0	0	0
MAP3K1	0	0	0	0	0	0	0	0	0	0	0	0	0	0	0	0	0	0	0	0	0	0	0	0	0	0	0	0	0	0	0	0	0	0	0	0	0	0	0	0	0	0	0	0	0	0	0	0	0
DHPS	5865	0	0	0	0	3255	0	1607	0	0	0	0	0	80	0	3	17	0	0	0	0	2	0	89	0	0	1204	0	0	0	1650	304	0	0	2551	0	0	0	0	2	0	0	0	0	0	0	0	0	0
HOOK2	0	0	0	0	0	1	0	0	0	0	0	0	0	0	0	0	0	0	0	0	0	0	0	0	0	0	0	0	0	0	0	0	0	0	0	0	0	0	0	0	0	0	0	0	0	0	0	0	0
NXPE1	0	0	0	0	0	0	902	0	0	0	0	0	0	0	0	0	0	0	0	0	0	0	0	0	0	0	0	0	0	0	0	0	0	0	0	0	0	0	0	0	0	0	0	0	0	0	0	0	0
ARCN1	0	0	0	0	0	0	0	0	0	0	0	0	0	0	0	0	0	0	0	0	0	0	0	0	0	0	0	0	0	0	0	0	0	0	0	0	0	0	0	0	0	0	0	0	0	0	0	0	0
EPB41L4B	139	0	1248	794	8614	10000	108	248	205	0	7736	0	0	10000	0	1	9935	0	10000	0	3793	22	5024	10000	9939	255	2	0	9778	9817	193	0	10	9998	3340	10000	10000	0	0	387	9933	1290	0	8	10000	10000	8021	5354	2445
TMEM38B	0	0	0	0	0	0	0	0	0	0	0	0	0	0	0	0	0	0	0	0	0	0	0	0	0	0	0	0	0	0	0	0	0	0	0	0	0	0	0	0	0	0	0	0	0	0	0	0	0
PSMD5	840	0	3	0	0	3850	1	0	0	0	0	0	0	460	0	0	9983	0	32	0	0	0	831	108	0	0	38	0	16	0	0	0	0	0	272	38	52	0	2347	0	6	14	0	0	9218	0	1018	0	787
PTGS1	0	0	0	0	0	0	0	0	0	0	0	0	0	0	0	0	0	0	0	0	0	0	0	0	0	0	0	0	0	0	0	0	0	0	0	0	0	0	0	0	0	0	0	0	0	0	0	0	0
NUP188	0	0	0	0	0	0	0	0	0	0	0	1	0	0	0	0	0	0	0	0	0	0	0	0	0	0	0	0	0	0	62	0	0	0	1785	0	0	0	0	0	0	0	0	0	0	0	0	0	0
CRAT	0	215	1	81	0	0	0	0	0	0	0	0	0	4	0	15	24	0	0	0	0	6754	19	0	0	0	0	0	0	0	0	0	1073	0	2187	0	0	0	0	0	21	0	132	0	0	0	2018	0	0
SH2D3C	10000	10000	10000	10000	10000	10000	10000	10000	10000	10000	10000	256	9355	10000	1369	10000	10000	0	10000	446	9996	10000	10000	10000	10000	9641	10000	495	10000	10000	10000	0	10000	3400	10000	10000	10000	0	9984	10000	10000	10000	388	9992	10000	10000	10000	10000	10000
NANS	0	0	3	0	0	0	0	0	0	0	0	0	0	0	0	0	0	0	0	0	0	0	0	0	0	0	0	0	0	0	0	0	0	0	0	0	0	0	0	0	0	0	0	0	0	0	0	0	0
TBC1D2	10000	5063	9909	9999	3962	10000	91	9999	2171	10000	6375	249	7006	10000	0	10000	10000	0	10000	0	139	10000	9974	10000	4587	2	10000	0	10000	10000	10000	41	2158	0	10000	9994	10000	3	9997	9997	10000	10000	0	9677	10000	10000	10000	10000	10000
DFNB31	0	0	0	0	0	0	0	0	0	0	0	0	0	0	0	0	0	0	0	0	0	0	0	0	0	0	0	0	0	0	0	0	0	0	0	0	0	0	0	0	0	0	0	0	0	0	0	0	0
PDE6C	0	0	0	0	0	0	0	0	0	0	0	0	0	0	0	0	0	0	0	0	0	0	0	0	0	0	0	0	0	0	0	0	0	0	0	0	0	0	0	0	0	0	0	0	0	0	0	0	0
CWF19L1	0	475	3	2	0	0	0	0	0	0	0	239	0	0	0	0	0	0	0	0	0	0	0	0	0	0	0	0	0	4	0	0	0	0	0	0	3	0	0	2382	10	0	0	0	0	0	0	0	0
SEMA4G	0	0	0	0	0	0	0	0	0	0	0	0	0	0	0	0	0	0	0	0	0	0	0	0	0	0	0	0	0	0	0	0	0	0	0	0	0	0	0	0	0	0	0	0	0	0	0	0	0
BTAF1	9505	10000	5196	9618	1445	10000	1587	9999	18	219	331	10000	5874	10000	0	452	9968	0	4195	36	254	10000	5652	9997	8358	1	6	0	124	10000	10000	0	6158	2291	10000	10000	9403	5	151	10000	9942	10000	0	19	9891	9708	10000	10000	132
IKZF5	10000	9997	6083	10000	7111	10000	3593	9999	4417	9841	1882	4978	9998	10000	0	4080	9973	0	9921	0	2358	10000	9999	10000	5961	3	1	0	808	8510	10000	0	9996	0	10000	10000	10000	1	21	9956	10000	10000	0	22	10000	10000	10000	9999	6036
BLNK	406	10000	4128	3064	117	0	0	3933	10000	9862	10000	0	5	79	1786	9701	8733	0	8460	0	7048	10000	870	7137	1382	179	0	5137	110	3139	8757	0	10000	0	9550	9899	9956	0	879	354	9898	10000	46	0	4052	10000	9876	6611	9712
TLL2	0	0	0	0	0	0	0	0	0	0	0	0	0	0	0	0	0	0	0	0	0	0	0	0	0	0	0	0	0	0	0	0	0	0	0	0	0	0	0	0	0	0	0	0	0	0	0	0	0
CYP26A1	0	0	0	0	0	0	0	0	0	0	0	0	0	0	0	0	0	0	0	0	0	0	0	0	0	0	0	0	0	0	0	0	0	0	0	0	0	0	0	0	0	0	0	0	0	0	0	0	0
TDRD1	0	0	0	0	0	0	0	0	0	0	0	0	0	0	0	0	0	0	0	0	0	0	0	0	0	0	0	0	0	0	0	0	0	0	0	0	0	0	0	0	0	0	0	0	0	0	0	0	0
SORBS1	0	0	0	0	0	0	0	0	0	0	0	0	0	0	0	0	0	0	0	0	0	0	0	0	0	0	0	0	0	0	0	0	0	0	0	0	0	0	0	0	0	0	0	0	0	0	0	0	0
CRTAC1	0	0	0	0	0	0	0	0	0	0	0	0	0	0	0	0	0	0	0	0	0	0	0	0	0	0	0	0	0	0	0	0	0	0	0	0	0	0	0	0	0	0	0	0	0	0	0	0	0
BAMBI	0	12	6	0	0	4	41	22	0	0	0	0	0	3	0	0	1	0	46	0	0	5300	577	3288	78	1	0	11	0	4	39	0	285	0	9952	54	0	0	0	0	6217	6456	1298	22	0	902	8465	5927	0
IL11	0	0	0	0	0	0	0	0	0	1	0	0	0	0	0	0	0	0	0	0	0	0	0	0	0	0	0	0	0	0	0	0	0	0	0	0	0	0	0	0	0	0	0	0	0	0	0	0	0
MYO3A	0	0	0	0	0	0	0	0	0	0	0	0	0	0	0	0	0	0	0	0	0	0	0	0	0	0	0	0	0	0	0	0	0	0	0	0	0	0	0	0	0	0	0	0	0	0	0	0	0
WAC	329	0	3	0	0	1	0	0	0	504	0	0	0	0	0	0	0	0	0	0	0	29	1	0	0	0	0	0	0	0	0	0	0	0	0	0	0	0	0	0	0	0	0	0	0	0	0	7	0
CREM	0	0	0	0	0	0	0	0	0	0	0	0	0	0	0	0	0	0	0	0	0	0	0	0	0	0	0	0	0	0	0	0	0	0	0	0	0	0	0	0	0	0	0	0	0	0	0	0	0
NUBP2	0	0	0	0	0	0	0	0	0	0	0	0	0	0	0	0	0	0	0	0	0	0	0	0	0	0	0	0	0	0	0	551	0	0	0	0	0	0	0	0	0	0	0	0	0	0	0	0	0
TPSD1	0	0	0	0	0	0	0	0	0	0	0	0	0	0	0	0	0	0	0	0	0	0	0	0	0	0	0	0	0	0	0	0	0	0	0	0	0	0	0	0	0	0	0	0	0	0	0	0	0
C19orf77	9902	9974	1745	9551	745	107	0	2825	88	8954	8834	0	4742	6553	682	2	7625	1	109	1424	0	854	7445	731	2300	0	5752	10000	197	6169	8584	0	1301	7	9734	496	3592	4	9574	379	9884	9878	1762	0	9686	235	1180	19	118
HIVEP1	0	0	0	0	0	0	0	0	0	0	0	0	0	0	0	0	0	0	0	0	0	0	0	0	0	0	0	0	0	0	0	0	0	0	0	0	0	0	0	0	0	0	0	0	0	0	0	0	0
TREM2	0	0	0	0	0	0	0	0	0	0	0	0	0	0	0	0	0	0	0	863	0	0	0	0	0	0	81	0	0	1	0	0	0	0	0	0	0	0	0	0	0	0	0	0	0	0	0	0	0
KCNK16	0	0	0	0	0	0	0	0	0	0	0	0	0	0	0	0	0	0	0	0	0	0	0	0	0	0	0	0	0	0	0	0	0	0	0	0	0	0	0	0	0	0	0	0	0	0	0	0	0
CRISP3	0	0	0	0	0	0	0	0	0	0	0	0	0	0	0	0	0	0	0	0	0	0	0	0	0	0	0	0	0	0	0	1	0	0	0	0	0	0	0	0	0	0	0	0	0	0	0	0	0
FKBP5	10000	10000	10000	10000	9652	10000	4747	4097	9746	9998	9962	1	9261	10000	0	9853	9882	0	10000	628	271	10000	10000	10000	2071	15	1622	0	9059	10000	10000	0	5920	8719	10000	10000	10000	0	7385	9997	10000	10000	0	7624	10000	10000	10000	10000	10000
SRPK1	7	9134	16	461	0	25	20	5314	0	3	0	663	6568	0	0	0	0	22	0	0	0	5975	0	0	0	0	1	0	0	2687	1132	0	77	0	9967	0	0	0	0	0	0	0	0	0	0	0	0	0	0
BRPF3	0	0	0	0	0	0	0	0	0	0	0	0	0	0	0	0	0	0	0	0	0	0	0	0	11	0	0	0	0	0	0	0	0	0	0	0	1	0	0	2	0	3	0	0	0	0	0	0	0
MRPS18A	0	0	0	0	0	0	0	0	0	0	0	0	0	0	0	0	0	0	0	0	0	0	0	0	0	0	0	0	0	0	0	0	0	0	0	0	0	0	0	0	0	0	0	0	0	0	0	0	0
PGC	0	0	0	0	0	0	0	0	0	0	0	0	0	0	0	0	0	0	0	0	0	0	0	0	0	0	0	0	0	0	0	0	0	0	0	0	0	0	0	0	0	0	0	0	0	0	0	0	0
TMEM14A	6252	658	783	4105	18	344	487	1	6867	297	3025	0	373	5997	12	13	509	0	6897	113	6914	8050	9974	8149	281	114	305	4870	53	7828	2464	0	154	2949	965	4447	9395	1128	9251	1	9087	163	83	0	9919	6000	9800	0	0
EFHC1	0	25	0	0	0	0	0	0	1	6	0	0	0	0	0	0	0	0	0	0	0	0	0	0	0	0	0	4	0	0	0	0	0	0	0	0	0	0	0	0	0	0	0	0	0	0	0	0	0
NCR2	0	0	0	0	0	0	0	0	0	0	0	0	0	0	0	0	0	0	0	0	0	0	0	0	0	0	0	0	0	0	0	0	0	0	0	0	0	0	0	0	0	0	0	0	0	0	0	0	0
HSP90AB1	0	0	0	0	0	0	0	0	0	0	0	0	0	0	0	0	0	0	0	0	0	0	0	0	0	0	0	0	0	0	0	0	0	0	0	0	0	0	0	0	0	0	0	0	0	0	0	0	0
MLN	0	0	0	0	0	0	0	0	0	0	0	0	0	0	0	0	0	0	0	0	0	0	0	0	0	0	0	0	0	0	0	0	0	0	0	0	0	0	0	0	0	0	0	0	0	0	0	0	0
CDC5L	0	0	0	0	0	160	0	0	0	0	0	739	0	1020	0	0	0	0	0	0	0	0	0	1	0	0	0	0	0	0	4	0	0	0	671	0	0	0	0	0	0	1322	0	0	0	0	0	74	0
[truncated: 15,420 more rows]
[truncated: 206 more columns]

## Sheet: Supplementary Table S4B
Drugs	EN	RF	SVR
17-AAG	0.6036784135037921	0.5930394264650359	0.5757879008648572
681640	0.31062097109480485	0.2852534470018949	0.3184467284267684
A-443654	0.1383125771584435	0.1801614064467008	0.14898536850198876
A-770041	0.3817020976353608	0.3706833067084856	0.4373915907671882
ABT-263	0.6465949920892198	0.6235687320146447	0.6224222251307869
ABT-869	0.4466101770817095	0.488441180616323	0.4308008259421453
ABT-888	0.4188287305409764	0.4568781708699193	0.4417912717518724
AC220	0.5301905990597423	0.6019026444892354	0.5469154565900185
AICAR	0.6162740478068021	0.5993930562300801	0.5710106033966326
AMG-706	0.09215025770910627	0.030683325490738662	0.0949061970654016
AS601245	0.19971554989560988	0.19619046950731395	0.2044688741834863
AS605240	0.4034951368040821	0.3987752280288525	0.3976480721121077
AT-7519	0.5633321297270042	0.5566610651292786	0.5577018413174357
ATRA	0.5050490839194591	0.480335309333104	0.4884460034111987
AUY922	0.2760658733714496	0.24423769064492365	0.2948311890157563
AV-951	0.5567579835071739	0.546033275993522	0.5546306682912827
AZ628	0.6259162112033241	0.6351011933509599	0.6415177391725442
AZD-0530	0.2376043934639536	0.20555631926047385	0.24552081090976435
AZD6244.1	0.3702905864457332	0.3901724588685143	0.3584711824249014
AZD7762	0.4550545270578487	0.4615856178237019	0.4722013522749078
AZD8055	0.4271317183684144	0.4546017856251658	0.4631170588354941
Afatinib	0.5782280382029271	0.5735254889012993	0.5982904212270853
Axitinib	0.4663408881917919	0.4559288985291425	0.4622419187623423
BAY 61-3606	0.4036825250041603	0.4081096997308135	0.4201086630582472
BI-2536	0.2127126964105562	0.3057582510866333	0.29110983709479965
BIRB 0796		0.15254852001588	0.14562385145892
BIX02189	0.5918218401154121	0.5921203070803124	0.5973581213816354
BMS-345541	0.5320320807363035	0.5291982579823447	0.5373452154346461
BMS-509744	0.14368224036983934	0.17122519547143536	0.1301077596126335
BMS-536924.1	0.2833679447303607	0.3028198956362035	0.24755599634233025
BMS-708163	0.5274778419965139	0.5465288411074464	0.5412239985300629
BMS-754807	0.3002571944595228	0.2808249326443933	0.2972021685117116
BX-795	0.4677443702013598	0.4780002087688427	0.477454103629503
BX-912	0.6225233649616999	0.6065523320671504	0.6240850555847889
Bexarotene	0.25327336262585265	0.246705459258612	0.2637251337878453
Bicalutamide	0.4671564096885338	0.457865276554659	0.5063146281971975
Bicalutamide.1	0.28917489250901124	0.3084534736344559	0.33603195779621314
Bleomycin	0.2652431882449441	0.22325246001180493	0.2681509228555713
Bleomycin (50 uM)	0.5755613733497406	0.5990002844685307	0.5971354097275148
Bortezomib	0.32666799433984234	0.32241850077055273	0.3733364166228782
Bosutinib	0.4407618595968781	0.4654351653495816	0.440615350915368
Bryostatin 1	0.11380499111461916	0.09923161405829256	0.1099952504691312
CAL-101	0.5002539154994678	0.5222287038144908	0.5261501387775109
CEP-701	0.4732345877324869	0.4900407017371425	0.4949973544818908
CGP-082996	0.3281617448887584	0.34620492715874057	0.42633852432305297
CGP-60474	0.2294101482046043	0.2772395156714239	0.2658960710574104
CH5424802	0.5332748717190411	0.5566163298449706	0.5020236514402653
CI-1040	0.5326090529081525	0.542626833819985	0.5536426021035925
CMK	0.2786695065685439	0.2918734154249837	0.27341340814962745
CP466722	0.5050328797647571	0.5064015658598622	0.5188855611504898
CP724714	0.39361145723329405	0.3879019252813904	0.3816051010498667
CX-5461	0.5186315893176234	0.5323528302367108	0.5505920791976517
Camptothecin	0.5447735909725145	0.561269970685567	0.5466718529146446
Cetuximab	0.3455725915870936	0.3964620029219893	0.34843210381763445
Cisplatin	0.4345977180243322	0.4226096723888211	0.4275009580855902
Crizotinib	0.4313997226441425	0.481437234032052	0.4879925268820947
Cyclopamine	0.324707571838049	0.4394314806267047	0.4459760111613457
Cytarabine	0.4258790156824458	0.4091329669116536	0.4526209156259588
Dabrafenib	0.6175729787044991	0.6276621612435079	0.6044980425669609
Dasatinib	0.5241782405624746	0.4988508759920926	0.4979809302088719
Docetaxel	0.5861100663993212	0.5713154994040248	0.575643348846803
Doxorubicin	0.06321847014805339	0.012889472200106116	0.05519101428699167
EKB-569	0.4443369420495688	0.4292310327997363	0.4549356786045801
Elesclomol	0.43126860733898864	0.3997392443193738	0.4180121736264353
Embelin	0.263373192546114	0.2371307137938004	0.2749278162777329
Epothilone B	0.13600735707969955	0.026567905296988263	0.14843217326567593
Erlotinib	0.2158756014279021	0.2383055290506594	0.2983811734237745
FH535	0.2539731148398408	0.2270237460296157	0.27413432633343354
FMK	0.5056001154125892	0.5234640454025261	0.5381628225870939
FR-180204	0.473807161953156	0.4819795854080969	0.4746374828391138
GDC0941	0.22271681724772635	0.2308019742941368	0.19460560844388816
GDC0941 (rescreen)	0.1946681629090776	0.11327309419502755	0.1743646137038849
GNF-2	0.2726020516918469	0.2913724457057345	0.3205623269085697
GSK-1904529A	-0.12519207474066935	-0.02996144017382736	-0.12437132947018785
GSK-650394	0.17559411964244992	0.12503088490198666	0.1882785056596206
GSK2126458	0.4012682700386692	0.4299795453686602	0.4203202276851292
GSK269962A.1	0.2871952040492147	0.3216640750555937	0.2868520046937626
GSK429286A	0.5622183316792467	0.5649758090540489	0.5769404582642255
GSK690693	0.5627275868609652	0.5472376448399916	0.5633993802151446
GW 441756		0.1952658422689	0.207458932146
GW-2580	0.42797076525932864	0.4204494095461505	0.4253605986604091
GW843682X	0.15150958900763148	0.2900441366117076	0.19692175271965545
Gefitinib	0.4875257504939232	0.4666491013271328	0.4894601033610991
Gemcitabine	0.3995174385462635	0.3799648864988924	0.3785649228358247
Genentech Cpd 10	0.4950618846217738	0.4950288804804884	0.5155099653862936
HG-5-113-01	0.3580047526878641	0.3777804751762256	0.3816763468052271
HG-5-88-01	0.31815639300544796	0.3084773270676773	0.3120275646164697
I-BET-762	0.6205209532098689	0.624630951197882	0.6311867119973004
IPA-3	0.4170531965014676	0.43459982465848296	0.44374536858626257
Imatinib	0.3786801586385984	0.381788140082993	0.3887684979632776
JNK Inhibitor VIII	0.14133507830887354	0.11649724264083365	0.14350196525130676
JQ12	0.2913269606575866	0.31321633529703635	0.29011982932928765
JW-7-24-1	0.494629459873153	0.5148962494157312	0.5347842148349301
JW-7-52-1	0.1661006403057482	0.2148468201145936	0.2180440494289609
KIN001-055	0.3652050863794872	0.3656124114231617	0.3725252494198738
KIN001-102	0.5842619888319297	0.597225180549095	0.6004027830528974
KIN001-135	0.3439744064195051	0.3922409937695842	0.4027933159334592
KIN001-236	0.6104278916965169	0.6111449370039687	0.6241556478875905
KIN001-244	0.4562900496958331	0.4970781964157075	0.4761140562337754
KIN001-260	0.6297486046793281	0.6289857139046603	0.6365978657779907
KIN001-266	0.329830556477002	0.3381285687255652	0.34008965848313993
KIN001-270	0.5921598689382462	0.570848165112524	0.5832322927327926
KU-55933	0.4307092157103832	0.4409929985491121	0.4257422143245767
LAQ824	0.36380411761831416	0.36198502450092224	0.3610055826826207
LFM-A13	0.2504739307818323	0.2567939475846486	0.2700283608046201
LY317615	0.3597916772281945	0.3548792105807794	0.3486694332003506
Lapatinib	0.44434098337547184	0.4355371020464904	0.4584576456091918
Lenalidomide	0.5240313189848742	0.4945667784160913	0.5326057068531189
MG-132	0.3028558392142497	0.2804864898956924	0.2978860483632546
MK-2206	0.25952608033038355	0.20175418333614328	0.2405991740784484
MLN4924	0.3763929999466734	0.3614073383094222	0.3850802020575871
MPS-1-IN-1	0.5631995449499486	0.5529700914709262	0.563679882261343
MS-275	0.2341156487772085	0.23072774899238385	0.2877040615111289
Masitinib	0.5033050676592862	0.5178542708396876	0.5391249564543
Methotrexate	0.6505150598291883	0.6413064324359905	0.6597088239973258
Mitomycin C	0.2794761486917103	0.254605302011432	0.30357252895208825
NG-25	0.5665282939897601	0.5488887561278519	0.5330350091409752
NPK76-II-72-1	0.635586097863807	0.6286150584038833	0.6381638244661507
NU-7441	0.3370693198030764	0.3573486391628163	0.35152800932182565
NVP-BEZ235	0.3942860955965488	0.4225304168874485	0.3965858025761678
NVP-BHG712	0.5681618671390856	0.5729131853969004	0.5821783533803192
NVP-TAE684	0.38443422562856544	0.4511009119809916	0.4139098671474721
Nilotinib	0.550553587208616	0.5496987807307028	0.5067694615034253
Nutlin-3a	0.6634589624810453	0.6824761825489402	0.6697709440503761
OSI-906	0.4169355654447077	0.3691349838912076	0.4006296891713971
OSI-930	0.5912164280611509	0.5873589025761641	0.6023580164203663
OSU-03012	0.3189773665862301	0.3317666202834129	0.3464843643229458
Obatoclax Mesylate	0.32107934523547804	0.34052656617441324	0.3249000198845807
Olaparib	0.4453123050242101	0.4659097759208264	0.4707631529687791
PAC-1	0.4510040880029274	0.4354883878912032	0.4671929533536653
PD-0325901	0.5878340830221519	0.5791246533197332	0.6035069486958122
PD-0332991	0.516596833547432	0.5505441064550586	0.5377909002283989
PD-173074	0.3699531523496039	0.3544551134788801	0.3510126883722756
PF-562271	0.12516925249321276	0.06844684829030825	0.12423030273649202
PHA-665752	0.16215078216906825	0.2105022883596805	0.2768434707900201
PHA-793887	0.6063347871349355	0.6062518266770103	0.6085048541748771
PIK-93	0.5555354887509132	0.5902248239147662	0.5943006925674623
PLX4720	0.43823584196737614	0.4777707159881622	0.4611534631475733
Paclitaxel	0.2029818572249788	0.27118571581134504	0.25952499911875343
Parthenolide	0.32616938741003804	0.35144216634343384	0.3488980032375218
Pazopanib	0.24589210950206655	0.2321983819376769	0.25833309050472064
Pyrimethamine	0.29491405713847035	0.32591531984457023	0.31590183085166296
QL-VIII-58	0.565820903063116	0.5647321425640007	0.5380279360365768
QL-XI-92	0.5890124033838376	0.5888994405794363	0.5918321427157416
QL-XII-47	0.3780576482699897	0.3979362130711638	0.4134683739874891
QL-XII-61	0.4555419983108157	0.43255652533329547	0.4422156735292184
QS11	0.3520004376522011	0.3224816712717494	0.32988294679719365
RDEA119	0.6742542007538309	0.6553646213237471	0.6749925221232886
RDEA119 (rescreen)	0.6911519647042773	0.6837363246418035	0.7046716145302332
RO-3306	0.27881043978209524	0.19956524077279986	0.24938736296856184
Rapamycin	0.1701662856047282	0.3375572282072873	0.22775224159366705
Roscovitine	0.2104308342375374	0.2437656837584883	0.1974371164493084
Ruxolitinib	0.5242398646556261	0.5396184292509818	0.5493586481913029
S-Trityl-L-cysteine	0.2197462715355237	0.2526061193596233	0.2471472012016929
SB 216763	0.3144668191408148	0.3214334005275697	0.3253939835320923
SB-715992	0.5679056602767487	0.5173407496673612	0.5365962064309884
SB52334	0.4371557048794902	0.4478332157022155	0.4386893417211285
SB590885	0.5266737961674639	0.5439285034256883	0.5413519114280544
SL 0101-1	0.3816269554307291	0.3649916861722094	0.3705750524775765
STF-62247	0.5444870610203366	0.5515664314473263	0.5627686188711074
Salubrinal	0.241907819226541	0.3567073442129136	0.3456228913184709
Sorafenib	0.22804644879126465	0.23220309863562374	0.2196723786194276
Sunitinib	0.3450755424992836	0.4577821412276114	0.4346054079803574
TAK-715	0.5867400689705905	0.5730848042145371	0.5797004921538653
TG101348	0.5425268864712126	0.5702740145453034	0.5702521022007818
TGX221	0.4897406046219901	0.5004933472439839	0.4929419033860651
TL-1-85	0.6141368027838645	0.6012497107262036	0.6017211059378804
TL-2-105	0.5885392406011358	0.5878200345918797	0.5950305775149697
TPCA-1	0.5667145599968015	0.593226576384634	0.5961693248713067
Temsirolimus	0.4457309350441173	0.4518138910825423	0.4667338960970926
Thapsigargin	0.010529627909596068	-0.0485183059789954	0.010245598637085079
Tipifarnib	0.22212256248163084	0.2013515186125896	0.19803209377344128
Tubastatin A	0.6081363673862943	0.6174079417224092	0.6226468775840865
VX-11e	0.5026237719313321	0.4865981364626178	0.4975939360233488
VX-680	0.1984712494551832	0.2688429671794941	0.2532213276589897
VX-702	0.48960569373421003	0.5022258346274677	0.5155692208897287
Vinblastine	0.5012351114287483	0.5019891266638304	0.525445452172324
Vismodegib	0.4941449049392451	0.4725659874449312	0.4716748434491193
Vorinostat	0.5535987816006792	0.5487932851734526	0.5731723132483237
WH-4-023	0.3261674877870461	0.4101679484477369	0.3932776380611212
WZ-1-84	0.4046437791770294	0.3750093973980533	0.38209991324748616
WZ3105	0.6651387673283014	0.6460216863916257	0.6080685120251863
XL-184	0.3763751665078243	0.4370977325919362	0.3851310161841349
XMD11-85h	0.3827897612384358	0.3730840530808085	0.3825142564792939
XMD13-2	0.6158835257983897	0.6115384799177509	0.6167238524966671
XMD14-99	0.6491035820141204	0.638045869117134	0.6538978705371318
XMD15-27	0.5532621968135719	0.5502119168102094	0.5724926845926948
XMD8-85	0.408227195297852	0.44600746172623296	0.4516216390213936
XMD8-92	0.29425190225761544	0.3141476640394999	0.3484744368208637
Y-39983	0.5483052526550787	0.5501169597122243	0.5687554498771266
YK 4-279	0.3111398595179403	0.32072957705287697	0.3234383142906911
YM201636	0.4881014473908818	0.5172020424566494	0.5116725797089386
Z-LLNle-CHO	0.37614678672658575	0.3727137927001303	0.4060024567875107
ZG-10	0.5644177531968414	0.5697189911749158	0.5159571830258703
ZM-447439	0.41992304225550575	0.41093750214360797	0.4369867130251117
ZSTK474	0.42634180786616255	0.4846650882112684	0.4709979340718293
Zibotentan, ZD4054	0.5418396840475143	0.5518580558152234	0.5670073193178731
