# Supplementary material for: Modeling cancer drug response through drug-specific informative genes
Source: Sci Rep. 2019 Oct 23;9:15222. doi: 10.1038/s41598-019-50720-0 (PMC6811538; doi:10.1038/s41598-019-50720-0)
Supplement: Supplementary file 6 — Supplementary Table S5 [file 41598_2019_50720_MOESM6_ESM.xls]

## Sheet: Legend
	Supplementary Table S5
	Columns: drugs screened in the work by Iorio et al. and analyzed with the DSG approach
	Rows: gene name
	Values: loss in the performance of the DSG approach for a particular drug, in terms of Pearson correlation between predicted and observed IC50, after removing a specific gene from its DSG set

## Sheet: Supplementary Table S5
	SB-715992	CCT018159	FH535	Bortezomib	A-770041	CP466722	A-443654	WH-4-023	Bicalutamide.1	BAY 61-3606	Pyrimethamine	TL-1-85	AV-951	AUY922	WZ-1-84	piperlongumine	Midostaurin	DMOG	SB-505124	S-Trityl-L-cysteine	Imatinib	QS11	NPK76-II-72-1	SB 216763	VX-11e	SB590885	PHA-665752	NVP-TAE684	THZ-2-102-1	Bicalutamide	17-AAG	Roscovitine	QL-XII-47	ABT-869	ATRA	(5Z)-7-Oxozeaenol	YK 4-279	KIN001-135	BMS-345541	GW843682X	AZD6244	Vorinostat	HG-6-64-1	GSK269962A	Salubrinal	VX-702	GSK1070916	Phenformin	PD-0332991
TSPAN6	0.0101547	0	0	0	0	0.0182095	0	0	0	0	0	0.00372355	0.0151135	0	0	0	0	0	0	0	0	0	-0.00527188	0	0	0	0	0	-0.00222305	0.00957554	0	0	0	0	0.0574863	0	0	0	0.00535527	0	0	0.00278948	0	0	0.141915	0.0480876	0.0231632	0	0
SCYL3	0	0	0	0	0	0	0	0	0	0	0	0	0	0	0	0	0	0	0	0	0	0	0	0	0	0	0	0	0	0	0	0	0	0	0	0	0	0	0	0	0	0	0	0	0	0	0	0	0
FGR	0	0	0	0	0	0	0	0	0	0	0	0	0	0	0	0	0	0	0	0	0	0	0	0	0	0	0	0	0	0	0	0	0	0	0	0	0	0	0	0	0	0	0	0	0	0	0	0	0
CFH	0	0	0	0	0	0	0	0.108219	0	0	0	0	0	0	0	0	0	0	0	0	0	0	0	0	0	0	0	0	0	0	0	0	0	0	0	0	0	0	0	0	0	0	0	0	0	0	0	0	0
FUCA2	0.00995572	0	0	0	0	0.0187638	0	0	0	0	0	0	0	0	0	0	0	0	0	0	0	0	-0.00527188	0	0	0	0	0	-0.00222305	0	0.00461525	0	0	0	0	0	0	0	0	0	0	0.00278954	0	0	0	0	0.0231628	0	0
NFYA	0	0	0	0	0	0	0	0	0	0	0	0	0	0	0	0	0	0	0	0	0	0	0	0	0	0	0	0	0	0	0	0	0	0	0	0	0	0.0857454	0	0	0	0	0	0	0	0	0	0	0
ENPP4	0	0	0	0	0	0	0	0	0	0	0	0	0	0	0	0	0	0	0	0	0	0	0	0	0	0	0	0	0	0	0	0	0	0	0	0	0	0	0	0	0	0	0	0	0	0	0	0	0
RAD52	0	0	0	0	0	0	0	0	0	0	0.11413	0	0	0	0	0	0	0	0	0	0	0	0	0	0	0	0	0	0	0	0	0	0	0	0	0	0	0	0	0	0	0	0	0	0	0	0	0	0
BAD	0	0	0	0	0	0	0	0	0	0	0	0	0	0	0	0	0	0	0	0	0	0	0	0	0.0330426	0	0	0	0	0	0	0	0	0	0	0	0	0	0	0	0	0	0	0	0	0	0	0	0
LAP3	0	0	0	0	0	0	0	0	0	0	0	0	0	0	0	0	0	0	0	0	0	0	0	0	0	0	0	0	0	0	0	0	0	0	0	0	0	0	0	0	0	0	0	0	0	0	0	0	0
CD99	0	0	0	0	0	0	0	0	0	0	0	0	0	0	0	0	0	0	0	0	0	0	0	0	0	0	0	0	0	0	0	0	0	0	0	0	0	0	0	0	0	0	0	0	0	0	0	0	0
ABP1	0	0	0	0	0	0	0	0	0	0	0	0	0	0	0	0	0	0	0	0	0	0	0	0	0	0	0	0	0	0	0	0	0	0	0	0	0	0	0	0	0	0	0	0	0	0	0	0	0
MAD1L1	0	0	0	0	0	0	0	0	0	0	0	0	0	0	0	0	0	0	0	0	0	0	0	0	0	0	0	0	0	0	0	0	0	0	0	0	0	0	0	0	0	0	0	0	0	0	0	0	0
LASP1	0	0	0	0	0	0	0	0	0	0	0	0	0	0	0	0	0	0	0	0	0	0	0	0	0	0	0	0	0	0	0	0	0	0	0	0	0	0	0	0	0	0	0	0	0	0	0	0	0
TMEM176A	0	0	0	0	0	0	0	0	0	0	0	0	0	0	0.132182	0	0	0	0	0	0	0	0	0	0	0	0	0	0	0	0	0	0	0	0	0	0	0	0	0	0	0	0	0	0	0	0	0	0
M6PR	0	0	0	0	0	0	0	0	0	0	0	0	0	0	0	0	0	0	0	0	0	0	0	0	0	0	0	0	0	0	0	0	0	0	0	0	0	0	0	0	0	0	0	0	0	0	0	0	0
ICA1	0	0	0	0	0.0867234	0	0	0	0	0	0	0	0	0	0.132464	0	0.0513829	0	0	0	0	0	0	0	0	0	0	0	0	0	0	0	0	0	0	0	0	0	0	0	0	0	0.0309423	0	0	0	0	0	0
CASP10	0	0	0	0	0	0	0	0	0	0	0	0	0	0	0	0	0	0	0	0	0	0	0	0	0	0	0	0	0	0	0	0	0	0	0	0	0	0	0	0	0	0	0	0	0	0	0	0	0
TFPI	0	0	0	0	0	0	0	0	0	0	0	0	0	0	0	0	0	0	0	0	0	0	0	0	0	0	0	0	0	0	0	0	0	0	0	0	0	0	0	0	0	0	0	0	0	0	0	0	0
RBM5	0	0	0	0	0	0.0182089	0	0	0	0	0	0.00372355	0.0151135	0	0	0	0	0	0	0	0	0	-0.00527188	0	0	0	0	0	-0.00222305	0	0	0	0	0	0	0	0	0	0.00535527	0	0	0.00278948	0	0	0	0	0.0231632	0	0
MTMR7	0	0	0	0	0	0	0	0	0	0	0	0	0	0	0	0	0	0	0	0	0	0	0	0	0	0	0	0	0	0	0	0	0	0	0	0	0	0	0	0	0	0	0	0	0	0	0	0	0
ARF5	0	0	0	0	0	0	0	0	0	0	0	0	0	0	0	0	0	0	0	0	0	0	0	0	0	0	0	0	0	0	0	0	0	0	0	0	0	0	0	0	0	0	0	0	0	0	0	0	0
SARM1	0	0	0	0	0	0	0	0	0	0	0	0	0	0	0	0	0	0	0	0	0	0	0	0	0	0	0	0	0	0	0	0	0	0	0	0	0	0	0	0	0	0	0	0	0	0	0	0	0
AK2	0	0	0	0	0	0	0	0	0	0	0.129437	0.00372355	0	0	0	0	0	0	0	0	0	0	0	0	0	0	0	0	-0.00202243	0	0	0	0	0	0	0	0	0	0.00563855	0	0	0	0	0	0	0	0	0	0
CD38	0.00995572	0	0	0	0	0.0182089	0	0	0	0.0380842	0	0.00372355	0	0	0	0	0	0.0297895	0	0.154993	0	0	-0.00527188	0	0	0	0	0	-0.00222305	0.00957554	0	0.150265	-0.0202417	0	0.0574863	0	0	0.0834092	0.00535527	0	0	0.00278948	0	0	0.141915	0.0479802	0	0.0110859	0
FKBP4	0	0	0	0	0.0876227	0	0	0	0	0	0	0	0	0	0	0	0	0	0	0	0	0	0	0	0	0	0	0	0	0	0	0	0	0	0	0	0	0	0	0	0	0	0	0	0	0	0	0	0
RBM6	0.00995572	0	0	0	0	0	0	0	0	0.0381787	0	0.00372355	0.0151135	0	0	0	0	0	0	0	0	0	-0.00527188	0	0	0.060074	0	0	-0.00222305	0.00957554	0	0	0	0	0.0574863	0	0	0	0.00535527	0	0	0.00278948	0	0	0	0.0479802	0.0231632	0	0
CAMKK1	0	0	0	0	0	0	0	0	0	0	0	0	0	0	0	0	0	0	0	0	0	0	0	0	0	0	0	0	0	0	0	0	0	0	0	0	0	0	0	0	0	0	0	0	0	0	0	0	0
RECQL	0	0	0	0	0	0	0	0	0	0	0	0	0	0	0	0	0	0	0	0	0	0	0	0	0	0	0	0	0	0	0	0	0	0	0	0	0	0	0	0	0	0	0	0	0	0	0	0	0
NDUFAB1	0	0	0	0	0	0	0	0	0	0	0	0	0	0	0	0	0	0	0	0	0	0	0	0	0	0	0	0	0	0	0	0	0	0	0	0	0	0	0	0	0	0	0	0	0	0	0	0	0
SLC22A16	0	0	0	0	0	0.0182089	0	0	0	0	0	0.00372355	0	0	0	0	0	0	0	0	0	0	-0.00527188	0	0	0	0	0	0	0	0	0	0	-0.00160803	0	0	0	0	0.00535527	0	0	0	0	0	0	0	0.0231632	0	0
ZMYND10	0	0	0	0	0	0	0	0	0	0	0	0	0	0	0	0	0	0	0	0	0	0	0	0	0	0	0	0	0	0	0	0	0	0	0	0	0	0	0	0	0	0	0	0	0	0	0	0	0
ABCB5	0	0	0	0	0	0	0	0	0	0	0	0	0	0	0	0	0	0	0	0	0	0	0	0	0	0.0600902	0	0	0	0	0	0	0	0	0	0.0112162	0	0	0	0	0.0106627	0	0	0	0	0	0	0	0
ARX	0	0	0	0	0	0	0	0	0	0	0	0	0	0	0	0	0	0	0	0	0	0	0	0	0	0	0	0	0	0	0	0	0	0	0	0	0	0	0	0	0	0	0	0	0	0	0	0	0
SLC25A13	0	0	0	0	0	0	0	0	0	0	0	0	0	0	0	0	0	0	0	0	0	0	0	0	0	0	0	0	0	0	0	0	0	0	0	0	0	0	0	0	0	0	0	0	0	0	0	0	0
UPF1	0	0	0	0	0	0	0	0	0	0	0	0	0	0	0	0	0	0	0	0	0	0	0	0	0	0	0	0	0	0	0.00461525	0	0	0	0	0	0	0	0	0	0	0	0	0	0	0	0	0	0
CCDC109B	0	0	0	0	0	0	0	0	0	0	0	0	0	0	0	0	0	0	0	0	0	0	0	0	0	0	0	0	0	0	0	0	0	0	0	0	0	0	0	0	0	0	0	0	0	0	0	0	0
LIG3	0	0	0	0	0	0	0	0	0	0	0	0	0	0	0	0	0	0	0	0	0	0	0	0	0	0	0	0	0	0	0	0	0	0	0	0	0	0	0	0	0	0	0	0	0	0	0	0	0
RPAP3	0	0	0	0	0	0	0	0	0	0	0	0	0	0	0	0	0	0	0	0	0	0	0	0	0	0	0	0	0	0	0	0	0	0	0	0	0	0	0	0	0	0	0	0	0	0	0	0	0
SPPL2B	0	0	0	0	0	0	0	0	0	0	0	0	0	0	0	0	0	0	0	0	0	0	0	0	0	0	0	0	0	0	0	0	0	0	0	0	0	0	0	0	0	0	0	0	0	0	0	0	0
FAM214B	0	0	0	0	0	0	0	0	0	0	0	0	0	0	0	0	0	0	0	0	0	0	0	0	0	0	0	0	0	0	0	0	0	0	0	0	0	0	0	0	0	0	0	0	0	0	0	0	0
COPZ2	0	0	0	0.141886	0	0	0	0	0	0	0	0	0	0	0	0	0	0	0	0	0	0	0	0	0	0	0	0	0	0	0	0	0	0	0	0	0	0	0	0	0	0	0	0	0	0	0	0	0
PRKAR2B	0	0	0	0	0	0	0	0	0	0	0	0	0	0	0	0	0	0	0	0	0	0	0	0	0	0	0	0	0	0	0	0	0	0	0	0	0	0	0	0	0	0	0	0	0	0	0	0	0
MSL3	0	0	0	0	0	0	0	0	0	0	0	0.00372355	0	0	0	0	0	0	0	0	0	0	0	0	0	0	0	0	0	0	0	0	0	0	0	0	0	0	0	0	0	0	0	0	0	0	0	0	0
BZRAP1	0	0	0	0	0	0	0	0	0	0	0	0	0.0151135	0	0	0	0	0	0	0	0	0	0	0	0	0	0	0	0	0	0	0	0	-0.00158435	0.0578348	0	0	0.0834092	0	0	0	0	0	0	0	0	0	0	0
MPO	0	0	0	0	0	0	0	0	0	0	0	0	0	0	0	0	0	0	0	0	0	0	0	0	0	0	0	0	0	0	0	0	0	-0.00164273	0	0	0	0	0	0	0	0	0	0	0	0	0	0	0
CROT	0	0	0	0	0	0	0	0	0	0	0	0	0	0	0	0	0	0	0	0	0	0	0	0	0	0	0	0	0	0	0	0	0	0	0	0	0	0	0	0	0	0	0	0	0	0	0	0	0
RHBDD2	0	0	0	0	0	0	0	0	0	0	0	0	0	0	0	0	0	0	0	0	0	0	0	0	0	0	0	0	0	0	0	0	0	0	0	0	0	0	0	0	0	0	0	0	0	0	0	0	0
ZNF195	0	0	0	0	0	0	0	0	0	0	0	0	0	0	0	0	0	0	0	0	0	0	-0.00527188	0	0	0	0	0	0	0	0.00461525	0	0	0	0	0	0	0	0	0	0	0	0	0	0	0	0.023368	0	0
MYCBP2	0.00995572	0	0	0	0	0.0182089	0	0	0	0	0	0.00357213	0.0151135	0	0	0	0	0	0	0	0	0	-0.00527188	0	0	0	0	0	-0.00222305	0	0	0	-0.020079	0	0	0	0	0	0.00552313	0	0	0.00278948	0	0	0	0	0.0231632	0.0110859	0
ITGAL	0	0	0	0	0	0.0182089	0	0	0	0.0380842	0	0.00372355	0.0151135	0	0	0	0	0	0	0	0	0	-0.00527188	0	0	0	0.0539008	0	-0.00222305	0.00957554	0	0	0	-0.00164273	0.0574829	0	0	0.0834092	0.00535527	0	0	0.00278948	0	0	0	0.0479802	0	0.0110859	0
ITGA3	0.010226	0	0	0	0	0	0	0	0	0	0	0	0.0151135	0	0	0	0	0	0	0	0	0	-0.00527188	0	0	0	0	0	-0.00222305	0	0.00461525	0	0	0	0	0	0	0	0	0	0.0101016	0.00278948	0	0	0	0.0479802	0.0231632	0	0
LAMP2	0	0	0	0	0	0	0	0	0	0	0	0	0	0	0	0	0	0	0	0	0	0	0	0	0	0	0	0	0	0	0	0	0	0	0	0	0	0	0	0	0	0	0	0	0	0	0	0	0
ITGA2B	0	0	0	0	0	0	0	0	0	0	0	0	0	0	0	0	0	0	0	0	0	0	0	0	0	0	0	0	0	0	0	0	0	0	0	0	0	0	0	0	0	0	0	0	0	0	0	0	0
TMEM98	0	0	0	0	0	0	0	0	0	0	0	0	0	0	0	0	0	0	0	0	0	0	0	0	0	0	0	0	0	0	0	0	0	0	0	0	0	0	0	0	0	0	0	0	0.141915	0	0	0	0
CCL3	0	0	0	0	0	0	0	0	0	0	0	0	0	0	0	0	0	0	0	0	0	0	0	0	0	0	0	0	0	0	0	0	0	0	0.0578974	0	0	0	0	0	0	0	0	0	0	0	0	0	0
TMEM132A	0	0	0	0	0	0	0	0	0	0	0	0	0	0	0	0	0	0	0	0	0	0	0	0	0	0	0	0	0	0	0	0	0	0	0	0	0	0	0	0	0	0	0	0	0	0	0	0	0
AP2B1	0	0	0	0	0	0	0	0	0	0	0	0	0	0	0	0	0	0	0	0	0	0	0	0	0	0	0	0	0	0	0	0	0	0	0	0	0	0	0	0	0	0	0	0	0	0	0	0	0
SPATA20	0	0	0	0	0	0	0	0	0	0	0	0	0	0	0	0	0	0	0	0	0	0	-0.00513236	0	0	0	0	0	0	0	0.00461525	0	0	0	0	0	0	0	0	0	0	0	0	0	0	0	0	0	0
TNFRSF12A	0.00995572	0	0	0	0	0.0182089	0	0	0	0.0387417	0	0.00372355	0.0151135	0	0	0	0	0	0	0	0	0	-0.00526262	0	0	0	0	0	-0.00222305	0	0.00461525	0	0	0	0	0	0	0.0834092	0.00535515	0	0.0101016	0.00278082	0	0	0	0.0479715	0.0231624	0	0
MAP3K9	0	0	0	0	0	0	0	0	0	0	0	0	0	0	0	0	0	0	0	0	0	0	0	0	0	0	0	0	0	0	0	0	0	0	0	0	0	0	0	0	0	0	0	0	0	0	0	0	0
BAIAP2L1	0	0	0	0	0	0.0182089	0	0	0	0.0380842	0	0.00372355	0.0151452	0	0	0	0	0	0	0	0	0	0	0	0	0	0	0	-0.00222305	0	0	0	0	0	0	0	0	0	0	0	0	0	0	0	0	0	0	0	0
JHDM1D	0	0	0	0	0	0	0	0	0	0	0	0	0	0	0	0	0	0	0	0	0	0	0	0	0	0	0	0	0	0	0	0	0	0	0	0	0	0	0	0	0	0	0	0	0	0	0	0	0
ALDH3B1	0.00503272	0	0	0	0	0	0	0	0	0	0	0	0.0151505	0	0	0	0	0	0	0	0	0	-0.00470667	0	0	0	0	0	0	0.00535859	0	0	0	0	0	0	0	0	0	0	0.0101016	0	0	0	0	0	0.0232308	0	0
FARP2	0	0	0	0	0	0	0	0	0	0	0	0	0	0	0	0	0	0	0	0	0	0	0	0	0	0.0600276	0	0	0	0	0	0	0	0	0	0	0	0	0	0	0	0	0	0	0	0	0	0	0
USH1C	0	0	0	0	0	0	0	0	0	0	0	0	0	0	0	0	0	0	0	0	0	0	0	0	0	0	0	0	0	0	0	0	0	0	0	0	0	0	0	0	0	0	0	0	0	0	0	0	0
DBF4	0	0	0	0	0	0	0	0	0	0	0	0	0	0	0	0	0	0	0	0	0	0	-0.00527188	0	0	0	0	0	0	0	0	0	0	0	0	0	0	0	0	0	0	0.00278948	0	0	0	0	0	0	0
TBXA2R	0	0	0	0	0	0	0	0	0	0	0	0	0	0	0	0	0	0	0	0	0	0	0	0	0	0	0	0	0	0	0	0	0	0	0	0	0	0	0	0	0	0	0	0	0	0	0	0	0
COX10	0	0	0	0	0	0	0	0	0	0	0.130037	0	0	0	0	0	0	0	0	0	0	0	0	0	0	0	0	0	0	0	0	0.155504	0	0	0	0	0	0.0834092	0	0	0	0	0	0	0.144679	0	0	0	0
GTF2IRD1	0	0	0	0	0	0.0182085	0	0	0	0	0	0.00372355	0.0151135	0	0	0	0	0.0297916	0	0	0	0	-0.00527188	0	0	0	0	0	-0.00222305	0	0	0	0	0	0	0	0	0	0.00535527	0	0	0	0	0	0	0.0479802	0	0	0
ELAC2	0	0	0	0	0	0	0	0	0	0	0	0	0	0	0	0	0	0	0	0	0	0	0	0	0	0	0	0	0	0	0	0	0	0	0	0	0	0	0	0	0	0	0	0	0.141452	0	0	0	0
ADIPOR2	0	0	0	0	0	0	0	0	0	0	0	0	0	0	0	0	0	0	0	0.149891	0	0	0	0	0	0	0	0	0	0	0	0	0	0	0	0	0	0	0	0.156491	0	0	0	0	0	0	0	0	0
UPP2	0	0	0	0	0	0	0	0	0	0	0	0	0	0	0	0	0	0	0	0	0	0	0	0	0	0	0	0	0	0	0	0	0	0	0	0	0	0	0	0	0	0	0	0	0	0	0	0	0
CEACAM21	0	0	0	0	0	0	0	0	0	0	0	0.00317678	0	0	0	0	0	0	0	0	0	0	0	0	0	0	0	0	0	0	0	0	0	0	0	0	0	0	0	0	0	0.00278948	0	0	0	0.0479802	0	0	0
GAS7	0	0	0	0	0	0	0	0	0	0	0	0	0	0	0	0	0	0	0	0	0	0	0	0	0	0.0561721	0	0	0	0	0	0	0	0	0	0	0	0	0	0	0	0	0	0	0	0	0	0	0
MATK	0	0	0	0	0	0	0	0	0	0	0	0	0	0	0	0	0	0	0	0	0	0	0	0	0	0	0	0	0	0	0	0	0	0	0	0	0	0	0	0	0	0	0	0	0	0	0	0	0
CD79B	0.00995572	0	0	0	0	0.0182089	0	0	0	0	0	0.00372355	0.0151135	0	0	0	0	0	0	0	0	0	-0.00527188	0	0	0	0	0	-0.00222305	0	0.00461525	0	-0.0202417	0	0	0	0	0	0.00535527	0	0	0.00278948	0	0	0	0	0	0.0110859	0
SCN4A	0	0	0	0	0	0	0	0	0	0	0.127899	0	0	0	0	0	0	0	0	0	0	0	0	0	0	0	0	0	0	0	0	0.150265	0	0	0	0	0	0	0	0	0	0	0	0	0	0	0	0	0
RHBDF1	0	0	0	0	0	0	0	0	0	0	0	0	0	0	0	0	0	0	0	0	0	0	-0.00527188	0	0	0	0	0	0	0	0.00461525	0	0	0	0	0	0	0	0	0	0.0101016	0	0	0	0	0	0.0232993	0	0
LUC7L	0	0	0	0	0	0	0	0	0	0	0	0	0	0	0	0	0	0	0	0	0	0	-0.00527188	0	0	0	0	0	0	0	0	0	0	0	0	0	0	0	0	0	0	0	0	0	0	0	0.0227309	0	0
CACNA2D2	0	0	0	0	0	0	0	0	0	0	0	0	0	0	0	0	0	0	0	0	0	0	0	0	0	0	0	0	0	0	0	0	0	0	0	0	0	0	0	0	0	0	0	0	0	0	0	0	0
TEAD3	0	0	0	0	0	0	0	0	0	0	0	0	0.0151135	0	0	0	0	0	0	0	0	0	-0.00527188	0	0	0	0	0	0	0	0	0	0	0	0	0	0	0	0	0	0	0.00278948	0	0	0	0	0.0234835	0	0
E2F2	0.00995572	0	0	0	0	0.0182089	0	0	0	0	0	0.00372355	0	0	0	0	0	0	0	0	0	0	-0.00527188	0	0	0	0	0	-0.00220181	0	0.00461525	0	0	0	0	0	0	0	0.00535527	0	0.0101016	0.00278948	0	0	0	0	0.0231632	0.0110859	0
SYN1	0	0	0	0	0	0	0	0	0	0	0	0	0	0	0	0	0	0	0	0	0	0	0	0	0	0	0	0	0	0	0	0	0	0	0	0	0	0	0	0	0	0	0	0	0	0	0	0	0
JARID2	0.00851552	0	0	0	0	0	0	0	0	0	0	0	0	0	0	0	0	0	0	0.136741	0	0.054334	-0.00450533	0	0	0	0	0	-0.00155491	0	0	0	0	0	0.0539928	0	0	0	0	0.169379	0	0.00278948	0	0	0	0	0.0222104	0	0
CDK11A	0	0	0	0	0	0	0	0	0	0	0	0	0	0	0	0	0	0	0	0	0	0	0	0	0	0	0	0	0	0	0	0	0	0	0	0	0	0	0	0	0	0	0	0	0	0	0	0	0
NADK	0	0	0	0	0	0	0	0	0	0	0	0	0	0	0	0	0	0	0	0	0	0	0	0	0	0	0	0	0	0	0	0	0	0	0	0	0	0.0834092	0	0	0	0	0	0	0	0	0	0.0110859	0
TFAP2B	0	0	0	0	0.0870647	0	0	0.10901	0	0	0	0	0	0	0	0	0	0	0	0	0	0	0	0	0	0	0	0	0	0	0	0	0	0	0	0	0	0	0	0	0	0	0	0	0	0	0	0	0
CYTH3	0	0	0	0	0	0	0	0	0	0	0	0	0	0	0	0	0	0	0	0	0	0	0	0	0	0	0	0	0	0	0	0	0	0	0	0	0	0.0834092	0	0	0	0	0	0	0	0	0	0	0
ADAM22	0	0	0	0	0.0867234	0	0	0.107765	0	0	0	0	0	0	0	0	0	0	0	0	0	0	0	0	0	0	0	0	0	0	0	0	0	0	0	0	0	0	0	0	0	0	0	0	0	0	0	0	0
SYPL1	0	0	0	0	0	0	0	0	0	0	0	0	0	0	0	0	0	0	0	0	0	0	0	0	0	0	0	0	0	0	0.00461525	0	0	0	0	0	0	0	0	0	0	0	0	0	0	0	0	0	0
CYB561	0	0	0	0	0	0	0	0	0	0	0	0.00372355	0	0	0	0	0	0	0	0	0	0	0	0	0	0	0	0	0	0	0	0	0	0	0	0	0	0	0	0	0	0	0	0	0	0	0	0	0
CELSR3	0	0	0	0	0	0	0	0	0	0	0	0	0	0	0	0	0	0	0	0	0	0	0	0	0	0	0	0	0	0	0	0	0	0	0	0	0	0	0	0	0	0	0	0	0	0	0	0	0
AASS	0	0	0	0	0	0	0	0	0	0	0	0	0	0	0	0	0	0	0	0	0	0	0	0	0	0	0	0	0	0	0	0	0	0	0	0	0	0	0	0	0	0	0	0	0	0	0	0	0
PLEKHG6	0	0	0	0	0	0	0	0	0	0	0	0	0	0	0	0	0	0	0	0	0	0	0	0	0	0	0	0	0	0	0	0	0	0	0	0	0	0	0	0	0	0	0	0	0	0	0	0	0
SS18L2	0	0	0	0	0	0	0	0	0	0.0380842	0	0.00372355	0.0151135	0	0	0	0	0	0	0	0	0	-0.00527188	0	0	0	0	0	-0.00222305	0	0	0	0	0	0	0	0	0	0.00535527	0	0	0.00278948	0	0	0	0	0	0.0110859	0
MGST1	0	0	0	0	0	0	0	0	0	0	0	0	0	0	0	0	0	0	0	0	0	0	0	0	0	0	0	0	0	0	0	0	0	0	0	0	0	0	0	0	0	0	0	0	0	0	0	0	0
CRY1	0	0	0	0	0	0	0	0	0	0	0	0	0	0	0	0	0	0	0	0	0	0	0	0	0	0	0	0	0	0	0	0	0	0	0	0	0	0	0	0	0	0	0	0	0	0	0	0	0
HEATR5B	0	0	0	0	0	0	0	0	0	0	0	0	0	0	0	0	0	0	0	0	0	0	0	0	0	0	0	0	0	0	0.00461525	0	0	0	0	0	0	0	0	0	0	0	0	0	0	0	0	0	0
RPS20	0	0	0	0	0	0	0	0	0	0	0	0	0	0	0	0	0	0	0	0	0	0	0	0	0	0	0	0	0	0	0	0	0	0	0	0	0	0	0	0	0	0	0	0	0	0	0	0	0
CSDE1	0	0	0	0	0	0	0	0	0	0	0	0	0	0	0	0	0	0	0	0	0	0	0	0	0	0	0	0	0	0	0	0	0	0	0	0	0	0	0	0	0	0	0	0	0	0	0	0	0
REV3L	0	0	0	0	0	0	0	0	0	0	0	0	0	0	0	0	0	0	0	0	0	0	0	0	0	0	0	0	0	0	0	0	0	0	0	0	0	0	0	0	0	0	0	0	0	0	0	0	0
PAX7	0	0	0	0	0	0	0	0	0	0	0	0	0	0	0	0	0	0	0	0	0	0	0	0	0	0	0	0	0	0	0	0	0	0	0	0	0	0	0	0	0	0	0	0	0	0	0	0	0
TRAF3IP3	0.00995572	0	0	0	0	0.0182089	0	0	0	0	0	0.00372688	0	0	0	0	0	0	0	0	0	0	-0.00527188	0	0	0	0	0	-0.00222305	0	0	0	0	0	0.0574864	0	0	0.0834092	0.00535527	0	0	0.00278948	0	0	0	0.0479802	0.0231632	0	0
MLXIPL	0	0	0	0.141224	0	0	0	0	0	0	0	0	0	0	0	0	0	0	0	0	0	0	0	0	0	0	0	0	0	0	0	0	0	0	0	0	0	0	0	0	0	0	0	0	0	0	0	0	0
BAZ1B	0	0	0	0	0	0	0	0	0	0	0	0	0	0	0	0	0	0	0	0	0	0	0	0	0	0	0	0	0	0	0	0	0	0	0	0	0	0	0	0	0	0	0	0	0	0	0	0	0
RANBP9	0	0	0	0	0	0	0	0	0	0	0	0	0	0	0	0	0	0	0	0	0	0	0	0	0	0	0	0	0	0	0	0	0	0	0	0	0	0	0	0	0	0	0	0	0	0	0	0	0
CD9	0	0	0	0	0	0	0	0	0	0	0	0	0.0151135	0	0	0	0	0	0	0	0	0	-0.00527188	0	0	0	0	0	0	0	0	0	0	0	0	0	0	0	0	0	0	0	0	0.0376714	0	0	0	0	0
IFFO1	0	0	0	0	0	0	0	0	0	0	0	0	0	0	0	0	0	0	0	0	0	0	0	0	0	0	0	0	0	0	0	0	0	0	0	0	0	0	0	0	0	0	0	0	0	0	0	0	0
PHF7	0	0	0	0	0	0	0	0	0	0	0	0	0	0	0	0	0	0	0	0	0	0	0	0	0	0	0	0	0	0	0	0	0	0	0	0	0	0	0	0	0	0	0	0	0	0	0	0	0
SEMA3G	0	0	0	0	0	0	0	0	0	0	0	0	0	0	0	0	0	0	0	0	0	0	0	0	0	0	0	0	0	0	0	0	0	0	0	0	0	0	0	0	0	0	0	0	0.143538	0	0	0	0
NISCH	0	0	0	0	0	0	0	0	0	0	0	0	0	0	0	0	0	0	0	0	0	0	0	0	0	0	0	0	0	0	0	0	0	0	0	0	0	0	0	0	0	0	0	0	0	0	0	0	0
STAB1	0	0	0	0	0	0	0	0	0	0	0	0	0	0	0	0	0	0	0	0	0	0	0	0	0	0	0	0	0	0	0	0	0	0	0	0	0	0	0	0	0	0	0	0	0	0	0	0	0
IDS	0	0	0	0	0	0	0	0	0	0	0	0	0	0	0	0	0	0	0	0	0.0461764	0	0	0	0	0	0	0	0	0	0	0	0	0	0	0	0	0	0	0	0	0	0	0	0	0	0	0	0
PRSS3	0	0	0	0	0	0	0	0	0	0	0	0	0	0	0	0	0	0	0	0	0	0	0	0	0	0	0	0	0	0	0	0	0	0	0	0	0	0	0	0	0	0	0	0	0	0	0	0	0
ZNF200	0	0	0	0	0	0	0	0	0	0	0	0	0	0	0	0	0	0	0	0	0	0	-0.00527188	0	0	0	0	0	0	0	0	0	0	0	0	0	0	0	0	0	0	0	0	0	0	0	0.0231632	0	0
CD4	0	0	0	0	0	0	0	0	0	0	0	0	0	0	0	0	0	0	0	0	0	0	0	0	0	0	0	0	0	0	0	0	0	0	0	0	0	0	0	0	0	0	0	0	0	0	0	0	0
BTK	0.00995572	0	0	0	0	0.0182089	0	0	0	0.0380842	0	0.00372213	0.0151135	0	0	0	0	0	0	0	0	0.0562625	-0.00527188	0	0	0	0	0	-0.00222305	0.00957554	0	0	-0.0202417	0	0.0574863	0	0	0	0.00535527	0	0	0.00278948	0	0	0	0.0479802	0.0231632	0.0110859	0
HFE	0	0	0	0.142156	0	0	0	0	0	0	0	0	0	0	0	0	0	0	0	0	0	0	0	0	0	0	0	0	0	0	0	0	0	0	0	0	0	0	0	0	0	0	0	0	0	0	0	0	0
SCMH1	0	0	0	0	0	0	0	0	0	0	0	0	0	0	0	0	0	0	0	0	0	0	0	0	0	0	0	0	0	0	0	0	0	0	0	0	0	0	0	0	0	0	0	0	0	0	0	0	0
FYN	0	0	0	0	0	0	0	0	0	0	0	0	0	0	0	0	0	0	0	0	0	0	0	0	0	0	0	0	0	0	0	0	0	0	0	0	0	0	0	0	0	0	0	0	0	0	0	0	0
HIVEP2	0	0	0	0	0	0	0	0	0	0	0	0	0	0	0	0	0	0	0	0	0	0	0	0	0	0	0	0	0	0	0	0	0	0	0	0	0	0	0	0	0	0	0	0	0	0	0	0	0
CLCN6	0	0	0	0	0	0	0	0	0	0	0	0	0.0151135	0	0	0	0	0	0	0	0	0	0	0	0	0	0	0	0	0	0	0	0	0	0	0	0	0.0834092	0	0	0	0	0	0	0	0	0	0	0
TSPAN9	0	0	0	0	0	0	0	0	0	0	0	0	0	0	0	0	0	0	0	0	0	0	0	0	0.0373944	0	0	0	0	0	0	0	0	0	0	0	0	0	0	0	0	0	0	0	0	0	0	0	0
AKAP8L	0.00995572	0	0	0	0	0	0	0	0	0	0	0	0	0	0	0	0	0	0.0608639	0	0	0	0	0	0	0	0	0	0	0	0.00461525	0	0	0	0	0	0	0.0834092	0	0	0.010272	0	0	0	0	0	0	0	0
MBTD1	0	0	0	0	0	0	0	0	0	0	0	0	0	0	0	0	0	0	0	0	0	0	-0.00527188	0	0	0	0	0	0	0	0.00461525	0	0	0	0	0	0	0	0	0	0	0.00278948	0	0	0	0	0.0231632	0	0
PTBP1	0	0	0	0	0	0	0	0	0	0	0	0	0	0	0	0	0	0	0	0	0	0	-0.00527188	0	0	0	0	0	0	0	0.00461525	0	0	0	0	0	0	0	0	0	0	0	0	0	0	0	0.0231632	0	0
DPF1	0	0	0	0	0	0	0	0	0	0	0	0	0	0	0	0	0	0	0	0	0	0	0	0	0	0	0	0	0	0	0	0	0	0	0	0	0	0	0	0	0	0	0	0	0	0	0	0	0
SYT7	0	0	0	0	0	0	0	0.108666	0	0	0	0	0	0	0	0	0	0	0	0	0	0	0	0	0	0	0	0	0	0	0	0	0	0	0	0	0	0	0	0	0	0	0	0	0	0	0	0	0
LARS2	0	0	0	0	0	0	0	0	0	0	0	0	0	0	0	0	0	0	0	0	0	0	0	0	0	0	0	0	0	0	0	0	0	0	0	0	0	0	0	0	0	0	0	0	0	0	0	0	0
PLAUR	0	0	0	0	0	0	0	0	0	0	0	0	0	0	0	0	0	0	0	0	0	0	-0.00527188	0	0	0	0	0	0	0	0.00461525	0	0	0	0	0	0	0	0	0	0.0101016	0.00278948	0	0	0	0	0	0	0
RABGAP1	0	0	0	0	0	0	0	0	0	0	0	0	0	0	0	0	0	0	0	0	0	0	0	0	0	0	0	0	0	0	0	0	0	0	0	0	0	0	0	0	0	0	0	0	0	0	0	0	0
DCN	0	0	0	0	0	0	0	0	0	0	0	0	0	0	0	0	0	0	0	0	0	0	0	0	0	0	0	0.141625	0	0	0	0	0	0	0	0	0	0	0	0	0	0	0	0	0	0	0	0	0
PPP5C	0	0	0	0	0	0	0	0	0	0	0	0	0	0	0	0	0	0	0	0	0	0	0	0	0	0	0	0	0	0	0	0	0	0	0	0	0	0	0	0	0	0	0	0	0	0	0	0	0
CEP68	0	0	0	0	0	0	0	0	0	0	0	0	0	0	0	0	0	0	0	0	0	0	0	0	0	0	0	0	0	0	0	0	0	0	0	0	0	0	0	0	0	0	0	0	0	0	0.0231632	0	0
MAP4K3	0.00995572	0	0	0	0	0	0	0	0	0	0	0.00393558	0.0151135	0	0	0	0	0	0	0	0	0	-0.00527188	0	0	0	0	0	-0.00219701	0	0	0	0	0	0.0576275	0	0	0	0.00535527	0	0	0.00278948	0	0	0	0.0480752	0	0.0120158	0
ZBTB32	0	0	0	0	0	0	0	0	0	0	0	0	0	0	0	0	0	0	0	0	0	0	0	0	0	0	0	0	0	0	0	0	0	0	0	0	0	0	0	0	0	0	0	0	0	0	0	0	0
TYROBP	0	0	0	0	0	0	0	0	0	0	0	0	0	0	0	0	0	0	0	0	0	0	0	0	0	0	0	0	0	0	0	0	0	-0.00164273	0.0574863	0	0	0	0	0	0	0	0	0	0	0	0	0	0
TMEM159	0	0	0	0	0	0	0	0	0	0	0	0	0	0	0	0	0	0	0	0	0	0	-0.00527188	0	0	0	0	0	0	0	0	0	0	0	0	0	0	0	0	0	0	0	0	0	0	0	0	0	0
BRCA1	0	0	0	0	0	0	0	0	0	0	0	0	0	0	0	0	0	0	0	0	0	0	0	0	0	0	0	0	0	0	0	0	0	0	0	0	0	0	0	0	0	0.00295777	0	0	0	0	0	0	0
ERCC1	0	0	0	0	0	0	0	0	0	0	0	0	0	0	0	0	0	0	0	0	0	0	0	0	0	0	0	0	0	0	0	0	0	0	0	0.0112162	0	0	0	0	0	0	0	0	0	0	0	0	0
CD22	0	0	0	0	0	0	0	0	0	0	0	0.00372355	0	0	0	0	0	0	0	0	0	0	0	0	0	0	0	0	-0.00222305	0	0	0	0	0	0	0	0	0	0	0	0	0	0	0	0	0	0	0	0
EXTL3	0	0	0	0	0	0	0	0	0	0	0	0	0	0	0	0	0	0	0	0	0	0	0	0	0	0	0	0	0	0	0	0	0	0	0	0	0	0	0	0	0	0	0	0	0	0	0	0	0
UBR7	0	0	0	0	0	0	0	0	0	0	0	0	0.0151135	0	0	0	0	0	0	0	0	0	-0.00527188	0	0	0	0	0	0	0	0	0	0	0	0	0	0	0	0	0	0.0101016	0	0	0	0	0	0	0	0
MVP	0	0	0	0	0	0	0	0	0	0	0	0	0	0	0	0	0	0	0	0	0	0	-0.00527188	0	0	0	0	0	0	0	0.00461525	0	0	0	0	0	0	0	0	0	0	0	0	0	0	0	0.0231632	0	0
PGM3	0	0	0	0	0	0	0	0	0	0	0	0	0	0	0	0	0	0	0	0	0	0	0	0	0	0	0	0	0	0	0	0	0	0	0	0	0	0	0	0	0	0	0	0	0	0	0	0	0
CLK1	0	0	0	0	0	0	0	0	0	0	0.129951	0.00372355	0	0	0	0	0	0	0	0	0	0	-0.00527188	0	0	0	0	0	0	0	0	0	0	0	0	0	0	0.0834092	0	0	0	0	0	0	0	0	0.0231632	0	0
RNF14	0	0	0	0	0	0	0	0	0	0	0	0	0	0	0	0	0	0	0	0	0	0	0	0	0	0	0	0	0	0	0	0	0	0	0	0	0	0	0	0.168532	0	0	0	0	0	0	0	0	0
DNASE1L1	0	0	0	0	0	0	0	0	0	0	0	0.00419427	0	0	0	0	0	0	0	0	0	0	-0.00527188	0	0	0	0	0	0	0	0.00607578	0	0	0	0	0	0	0	0	0	0	0	0	0	0	0	0	0	0
HEBP1	0.00995572	0	0	0	0	0	0	0	0	0	0	0	0.0151135	0	0	0	0	0	0	0	0	0	-0.00527188	0	0	0	0	0	-0.00222305	0	0.00488718	0	0	0	0	0	0	0	0.00535527	0	0.0101016	0.0028833	0	0	0	0.0479802	0	0	0
GPRC5A	0	0	0	0	0	0	0	0	0	0	0	0.00372355	0.0151141	0	0	0	0	0	0	0	0	0	-0.00527188	0	0	0	0	0	-0.00222305	0	0	0	0	0	0	0	0	0	0.00535527	0	0.010518	0	0	0	0	0	0	0	0
CD6	0	0	0	0	0	0	0	0	0	0	0	0	0	0	0	0	0	0	0	0	0	0	0	0	0	0	0	0	0	0	0	0	0	0	0	0	0	0	0	0	0	0	0	0	0	0	0	0	0
CAPN1	0	0	0	0	0	0	0	0	0	0	0	0	0	0	0.132464	0	0	0	0	0	0	0	0	0	0	0	0	0	0	0	0.00461525	0	0	0	0	0	0	0	0	0	0.0103634	0	0	0	0	0	0	0	0
SLC30A9	0	0	0	0	0.0879364	0	0	0	0	0	0	0	0	0	0	0	0	0	0	0	0.0459665	0	0	0	0	0	0	0	0	0	0	0	0	0	0	0	0	0	0	0	0	0	0	0	0	0	0	0	0
MTMR11	0	0	0	0	0	0	0	0	0	0	0	0	0	0	0	0	0	0	0	0	0	0	0	0	0	0	0	0	0	0	0	0	0	0	0	0	0	0	0	0	0	0	0	0	0	0	0	0	0
CCDC88C	0.0099571	0	0	0	0	0.0182089	0	0	0	0	0	0.00372355	0	0	0	0	0	0	0	0	0	0	-0.00523759	0	0	0	0	0	-0.00222305	0	0.00461525	0	-0.0196755	0	0	0	0	0	0.00535318	0	0	0.00278948	0	0	0.141915	0.0479802	0.0231632	0.0114331	0
YAF2	0	0	0	0	0	0.0182089	0	0	0	0	0	0.00372355	0	0	0	0	0	0	0.0609213	0	0	0	-0.00527188	0	0	0	0	0	0	0	0	0	0	0	0	0	0	0.0834092	0.00535527	0	0	0	0	0	0	0.0479802	0	0	0
ZMYND11	0	0	0	0	0	0	0	0	0	0	0	0	0	0	0	0	0	0	0	0	0	0	0	0	0	0	0	0	0	0	0	0	0	0	0	0	0	0	0	0	0	0	0	0	0	0	0	0	0
WAS	0	0	0	0	0	0.0182089	0	0	0	0.0380842	0	0.00372355	0	0	0	0	0	0	0	0	0	0	-0.00527188	0	0	0	0	0	-0.00222305	0	0	0	-0.0202417	0	0	0	0	0.0834092	0.00535527	0	0	0.00278948	0	0	0	0.0479802	0.0231632	0.0110859	0
DPEP1	0	0	0	0	0	0	0	0	0	0	0	0	0	0	0	0	0	0	0	0	0	0	0	0	0	0	0	0	0	0	0	0	0	0	0	0	0	0	0	0	0	0	0	0	0	0	0	0	0
MATR3	0	0	0	0	0	0	0	0	0	0	0	0	0	0	0	0	0	0	0	0	0	0	-0.00527188	0	0	0	0	0	0	0	0.00461525	0	0	0	0	0	0	0	0	0	0.0101016	0.00306795	0	0	0	0	0.0231632	0	0
STMN4	0	0	0	0	0	0	0	0	0	0	0	0	0	0	0	0	0	0	0	0	0	0	0	0	0	0	0	0	0	0	0	0	0	0	0	0	0	0	0	0	0	0	0	0	0	0	0	0	0
ISL1	0	0	0	0	0.0867234	0	0	0	0	0	0	0	0	0	0.133094	0	0	0	0	0	0	0	0	0	0	0	0	0	0	0	0.00461525	0	0	0	0	0	0	0	0	0	0	0	0.0300268	0	0	0	0	0	0
IL20RA	0	0	0	0	0	0	0	0	0	0	0	0	0	0	0	0	0	0	0	0	0	0	0	0	0	0	0	0	0	0	0	0	0	0	0	0	0	0	0	0	0	0	0	0.0397235	0	0	0	0	0
CLCA4	0	0	0	0	0	0	0	0	0	0	0	0	0	0	0	0	0	0	0	0	0	0	0	0	0	0	0	0	0	0	0	0	0	0	0	0	0	0	0	0	0	0	0	0	0	0	0	0	0
ATP2C1	0	0	0	0	0	0	0	0	0	0	0	0	0	0	0	0	0	0	0	0	0	0	0	0	0	0	0	0	0	0	0	0	0	0	0	0	0	0	0	0	0	0	0	0	0	0	0	0	0
SRCIN1	0	0	0	0	0	0	0	0	0	0	0	0	0	0	0	0	0	0	0	0	0	0	0	0	0	0	0	0	0	0	0	0	0	0	0	0	0	0.0847498	0	0	0	0	0	0	0	0	0	0	0
SLC38A5	0	0	0	0	0	0	0	0	0	0	0	0	0	0	0	0	0	0	0	0	0	0	0	0	0	0	0	0	0	0	0	0	0	0	0	0	0	0	0	0	0	0	0	0	0	0.0468406	0	0	0
RUFY3	0	0	0	0	0	0	0	0	0	0	0	0	0	0	0	0	0	0	0	0	0	0	0	0	0	0	0	0	0	0	0.00461525	0	0	0	0	0	0	0	0	0	0	0	0	0	0	0	0	0	0
SLC11A1	0	0	0	0	0	0	0	0	0	0	0	0	0	0	0	0	0	0	0	0	0	0	0	0	0	0	0	0	0	0	0	0	0	0	0	0	0	0.0834092	0	0	0	0	0	0	0	0	0	0	0
WWTR1	0	0	0	0	0	0	0	0	0	0	0	0	0	0	0	0	0	0	0	0	0	0	-0.00527188	0	0	0	0	0	0	0	0	0	0	0	0.0574863	0	0	0.0834095	0.00535527	0	0	0.00278948	0	0	0	0	0.0231632	0	0
VSIG2	0	0	0	0	0	0	0	0	0	0	0	0	0	0	0.133572	0	0	0	0	0	0	0	0	0	0	0	0	0	0	0	0	0	0	0	0	0	0	0	0	0	0	0	0	0	0	0	0	0	0
PHLDB1	0	0	0	0	0	0	0	0	0	0	0	0	0	0	0	0	0	0	0	0	0	0	0	0	0	0	0	0	0	0	0	0	0	0	0	0	0	0	0	0	0	0	0	0	0	0	0	0	0
CYP24A1	0	0	0	0	0	0	0	0	0	0	0	0	0	0	0	0	0	0	0	0	0	0	0	0	0	0	0	0	0	0	0	0	0	0	0	0	0	0	0	0	0	0	0	0	0	0	0	0	0
SYT13	0	0	0	0	0	0	0	0	0	0	0	0	0	0	0	0	0	0	0	0	0	0	0	0	0	0	0	0	0	0	0	0	0	0	0	0	0	0	0	0	0	0	0	0	0	0	0	0	0
SNAI2	0	0	0	0	0	0	0	0	0	0	0	0	0	0	0	0	0	0	0	0	0	0	0	0	0	0	0	0	0	0	0	0	0	0	0	0	0	0	0	0	0	0	0	0	0	0	0	0	0
CD74	0	0	0	0	0.0867234	0	0	0	0	0	0	0.00372355	0	0	0	0	0	0	0	0	0	0	0	0	0	0	0	0	0	0	0	0	0	0	0	0	0	0	0	0	0	0	0	0	0	0	0	0	0
ZFP64	0	0	0	0	0	0	0	0	0	0	0	0	0	0	0	0	0	0	0	0	0	0	0	0	0	0	0	0	0	0	0	0	0	0	0	0	0	0	0	0	0	0	0	0	0	0	0	0	0
SAMD4A	0	0	0	0	0	0	0	0	0	0	0	0	0	0	0	0	0	0	0	0	0	0	-0.0048173	0	0	0	0	0	0	0	0	0	0	0	0	0	0	0	0	0	0	0.00338351	0	0	0	0	0	0	0
RUNX3	0.00995572	0	0	0	0	0	0	0	0	0	0	0.00372355	0.0151135	0	0	0	0	0	0	0	0	0	-0.00527188	0	0	0	0	0	-0.00222305	0	0	0	0	0	0	0	0	0	0.00535527	0	0	0.00278948	0	0	0	0.0479802	0	0.0110859	0
PLEKHB1	0	0	0	0	0	0	0	0	0	0	0	0	0	0	0.133023	0	0	0	0	0	0	0	0	0	0	0	0	0	0	0	0	0	0	0	0	0	0	0	0	0	0	0	0	0	0	0	0	0	0
SERPINB1	0	0	0	0	0	0	0	0	0	0	0	0	0	0	0	0	0	0	0	0	0	0	0	0	0	0	0	0	0	0	0	0	0	0	0	0	0	0	0	0	0	0	0	0	0	0	0	0	0
SPAST	0	0	0	0	0	0	0	0	0	0	0	0	0	0	0	0	0	0	0	0	0	0	-0.00527188	0	0	0	0	0	0	0	0	0	0	0	0	0	0	0	0	0	0	0	0	0	0	0	0	0	0
AQR	0	0	0	0	0	0	0	0	0	0	0	0	0	0	0	0	0	0	0	0	0	0	0	0	0	0	0	0	0	0	0	0	0	0	0	0	0	0	0	0	0	0	0	0	0	0	0	0	0
RNH1	0	0	0	0	0	0	0	0	0	0	0	0	0	0	0	0	0	0	0	0	0	0	0	0	0	0	0	0	0	0	0.00461525	0	0	0	0	0	0	0	0	0	0.0101016	0	0	0	0	0	0	0	0
ERP44	0	0	0	0	0	0	0	0	0	0	0	0	0	0	0	0	0	0	0	0	0	0	0	0	0	0	0	0	0	0	0	0	0	0	0	0	0	0	0	0	0	0	0	0	0	0	0	0	0
BIRC3	0	0	0	0	0	0	0	0	0	0	0	0	0	0	0	0	0	0	0	0	0	0	0	0	0	0	0	0	0	0	0	0	0	0	0	0	0	0	0	0	0	0	0	0	0	0	0	0	0
SNAPC1	0	0	0	0	0	0	0	0	0	0	0	0	0	0	0	0	0	0	0	0	0	0	0	0	0	0	0	0	0	0	0	0	0	0	0	0	0	0	0	0	0	0	0	0	0	0	0	0	0
DEF6	0.00995572	0	0	0	0	0.0182089	0	0	0	0	0	0.00372355	0.0151135	0	0	0	0	0	0	0	0.0461764	0	-0.00515748	0	0.0364011	0	0	0	-0.00222305	0.00957554	0	0	0	0	0.0579311	0	0	0	0.00535527	0	0	0.00278941	0	0	0	0	0.0231632	0.0110859	0
PLEKHO1	0	0	0	0	0	0	0	0	0	0	0	0.00462204	0.0151135	0	0	0	0	0	0	0	0	0	-0.00466667	0	0	0	0	0	0	0	0	0	0	0	0	0	0	0	0	0	0	0	0	0	0	0	0.0232274	0	0
GCLM	0	0	0	0	0.0867234	0	0	0	0	0	0	0	0	0	0	0	0	0	0	0	0	0	0	0	0	0	0	0	0	0	0	0	0	0	0	0	0	0	0	0	0	0	0	0	0	0	0	0	0
UBR2	0	0	0	0	0	0	0	0	0	0	0.129414	0	0	0	0	0	0	0	0	0	0	0	0	0	0	0	0	0	0	0	0	0	0	0	0	0	0	0	0	0	0	0	0	0	0	0	0	0	0
EHD2	0	0	0	0.141988	0.0867234	0	0	0.108633	0	0	0	0	0	0	0	0	0	0	0	0	0	0	0	0	0	0	0	0	0	0	0	0	0	0	0	0	0	0	0	0	0	0	0	0	0	0	0	0	0
CCDC28A	0.0111481	0	0	0	0	0	0	0	0	0	0	0	0.0151135	0	0	0	0	0	0	0	0	0	-0.00527188	0	0	0	0	0	0	0	0	0	0	0	0	0	0	0	0.00535527	0	0	0	0	0	0	0.0484886	0	0	0
HSF2	0	0	0	0	0	0	0	0	0	0	0	0	0	0	0	0	0	0	0	0	0	0	-0.00527188	0	0	0	0	0	0	0	0.00493328	0	0	0	0	0	0	0	0	0	0.0101016	0	0	0	0	0	0.0231632	0	0
NR1H3	0	0	0	0	0	0	0	0	0	0	0	0	0	0	0	0	0	0	0	0	0	0	0	0	0	0	0	0	0	0	0	0	0	0	0	0	0	0	0	0	0	0	0	0	0	0	0	0	0
SEC63	0	0	0	0	0	0	0	0	0	0	0	0	0	0	0	0	0	0	0	0	0	0	0	0	0	0	0	0	0	0	0	0	0	0	0	0	0	0	0	0	0	0	0	0	0	0	0.0231632	0	0
VIM	0	0	0	0	0	0	0	0	0	0	0	0	0	0	0	0	0	0	0	0	0	0	0	0	0	0	0	0	0	0	0	0	0	0	0	0	0	0	0	0	0	0	0	0	0	0	0	0	0
FAS	0	0	0	0	0	0	0	0	0	0	0	0	0	0	0	0	0	0	0	0	0	0	0	0	0	0	0	0	0	0	0	0	0	0	0	0	0	0	0	0	0	0	0	0	0	0	0	0	0
CD44	0	0	0	0	0	0	0	0	0	0	0	0	0	0	0	0	0	0	0	0	0	0	-0.00527188	0	0	0	0	0	0	0	0.00461525	0	0	0	0	0	0	0	0	0	0.0102925	0	0	0	0	0	0	0	0
SLAMF7	0	0	0	0	0	0	0	0	0	0	0	0	0	0	0	0	0	0	0	0	0	0	0	0	0	0	0	0	0	0	0	0	0	0	0	0	0	0	0	0	0	0	0	0	0	0	0	0	0
B4GALT7	0	0	0	0	0	0	0	0.111965	0	0	0	0	0	0	0	0	0	0	0	0	0	0	-0.00527188	0	0	0	0	0	0	0	0	0	0	0	0	0	0	0	0	0	0	0	0	0	0	0	0.0231632	0	0
SH2D2A	0	0	0	0	0	0	0	0	0	0	0	0	0	0	0	0	0	0	0	0	0	0	0	0	0	0	0	0	0	0	0	0	0	0	0	0	0	0	0	0	0	0	0	0	0	0	0	0	0
TNFRSF1B	0	0	0	0	0	0	0	0	0	0	0	0	0	0	0	0	0	0	0	0	0	0	0	0	0	0	0	0	0	0	0	0	0	0	0	0	0	0	0	0	0	0	0	0	0	0.0479802	0	0	0
VEZT	0	0	0	0	0	0	0	0	0	0	0	0	0	0	0	0	0	0	0	0	0	0	0	0	0	0	0	0	0	0	0	0	0	0	0	0	0	0	0	0	0	0	0	0	0	0	0	0	0
POU2F2	0	0	0	0	0	0	0	0	0	0	0	0.00372355	0.0151135	0	0	0	0	0	0	0	0	0	-0.00527188	0	0	0	0	0	-0.00222305	0	0	0	0	0	0	0	0	0.0834092	0	0	0	0.00278948	0	0	0	0.0479802	0	0	0
TBPL1	0.0102024	0	0	0	0	0	0	0	0	0.0381065	0	0.00372918	0.0147744	0	0	0	0	0	0	0	0	0.0562625	-0.00527188	0	0	0	0	0	-0.00222305	0	0	0	0	0	0	0	0	0	0.00578073	0	0	0	0	0	0	0	0.0231632	0	0
BCLAF1	0.00995572	0	0	0	0	0	0	0	0	0	0	0	0	0	0	0	0	0	0	0	0	0	-0.00527188	0	0	0	0	0	0	0	0	0	0	0	0	0	0	0	0	0	0	0	0	0	0	0	0.0231632	0	0
SLC39A9	0	0	0	0	0	0	0	0	0	0	0	0	0	0	0	0	0	0	0	0	0	0	0	0	0	0	0	0.142955	0	0	0	0	0	0	0	0	0	0	0	0	0	0	0	0	0	0	0	0	0
HMGB3	0	0	0	0	0	0	0	0	0	0	0	0	0	0	0	0	0	0	0	0	0	0	0	0	0	0	0	0	0	0	0	0	0	0	0	0.0114743	0	0	0	0	0.010115	0	0	0	0	0	0	0	0
NUP160	0	0	0	0	0	0	0	0	0	0	0	0	0	0	0	0	0	0	0	0	0	0	-0.00527188	0	0	0	0	0	0	0	0	0	0	0	0	0	0	0	0	0	0	0	0	0	0	0	0.0231632	0	0
GRN	0	0	0	0	0	0	0	0	0	0	0	0	0	0	0	0	0	0	0	0	0	0	0	0	0	0	0	0	0	0	0	0	0	0	0	0	0	0	0	0	0.0101016	0	0	0	0	0	0	0	0
RANBP3	0	0	0	0	0	0	0	0	0	0	0	0	0	0	0	0	0	0	0	0	0	0	0	0	0	0	0	0	0	0	0	0	0	0	0	0	0	0	0	0	0	0	0	0	0	0	0	0	0
ARID4A	0	0	0	0	0	0.0182089	0	0	0	0	0	0	0	0	0	0	0	0	0	0	0	0	0	0	0	0	0	0	0	0	0	0	0	0	0	0	0	0	0	0	0	0.00331051	0	0	0	0	0.0231632	0	0
PNPLA6	0	0	0	0	0	0	0	0	0	0	0	0	0	0	0	0	0	0	0	0	0	0	0	0	0	0	0	0	0	0	0	0	0	0	0	0	0	0	0	0	0	0	0	0	0.142796	0	0	0	0
ZCCHC8	0	0	0	0	0	0.0182089	0	0	0	0.0382041	0	0	0	0	0	0	0	0	0	0	0	0	-0.00527188	0	0	0	0	0	0	0	0	0.150467	0	0	0	0	0	0.0834092	0.00535527	0	0	0.00278948	0	0	0	0	0	0	0
CHPF2	0	0	0	0.141151	0	0	0	0	0	0	0	0	0	0	0	0	0	0	0	0	0	0	0	0	0	0	0	0	0	0	0	0	0	0	0	0	0	0	0	0	0	0	0	0	0	0	0	0	0
GAB2	0	0	0	0	0	0	0	0	0	0	0	0	0	0	0	0	0	0	0	0	0.0471013	0	0	0	0	0	0	0	0	0	0	0	0	0	0	0	0	0	0	0	0	0	0	0	0	0	0	0	0
PIAS1	0	0	0	0	0	0	0	0	0	0	0	0	0	0	0	0	0	0	0	0	0	0	0	0	0	0	0	0	0	0	0	0	0	0	0	0	0	0.0834092	0	0	0	0	0	0	0	0	0.0231632	0	0
SLC4A7	0	0	0	0	0	0	0	0	0	0	0	0	0	0	0	0	0	0	0	0	0	0	0	0	0	0	0	0	0	0	0	0	0	0	0	0	0.0414363	0	0	0	0	0	0	0	0	0	0	0	0
TMSB10	0	0	0	0	0	0	0	0	0	0	0	0	0	0	0	0	0	0	0	0	0	0	0	0	0	0	0	0	0	0	0	0	0	0	0	0	0	0	0	0	0	0	0	0	0	0	0	0	0
SH3YL1	0	0	0	0	0	0	0	0	0	0	0	0	0	0	0	0	0	0	0	0	0	0	0	0	0	0	0	0	0	0	0	0	0	0	0	0	0	0	0	0	0	0	0	0	0	0	0	0	0
FAM136A	0	0	0	0	0	0	0	0	0	0	0	0	0	0	0	0	0	0	0	0	0	0	0	0	0	0	0	0	0	0	0	0	0	0	0	0	0	0	0	0	0	0	0	0	0	0	0	0	0
VCL	0	0	0	0	0	0	0	0	0	0	0	0	0	0	0	0	0	0	0	0	0	0	0	0	0	0	0	0	0	0	0	0	0	0	0	0	0	0	0	0	0	0	0	0	0	0	0	0	0
NSMAF	0	0	0	0	0	0	0	0	0	0	0	0	0	0	0	0	0	0	0	0	0	0	0	0	0	0	0	0	0	0	0	0	0	0	0	0	0	0	0	0	0	0	0	0	0	0	0	0	0.0491372
STAP1	0.0101763	0	0	0	0	0	0	0	0	0	0	0.00372355	0	0	0	0	0	0	0	0	0	0	-0.00527188	0	0	0	0	0	-0.0012999	0	0.00461525	0	0	0	0	0	0	0	0.00534152	0	0	0	0	0	0	0.0479802	0	0.0110859	0
TIMP2	0.00995572	0	0	0	0	0.0182089	0	0	0	0	0.129414	0.00372355	0.0151135	0	0	0	0	0	0	0	0	0	-0.00527188	0	0	0	0	0	0	0.00957554	0.00461525	0	0	0	0	0	0	0.0834092	0.00535527	0	0.0101016	0.00278948	0	0	0	0.0479802	0.0231632	0	0
RFC1	0	0	0	0	0	0	0	0	0	0	0	0	0	0	0	0	0	0	0	0	0	0	0	0	0	0	0	0	0	0	0.00461525	0	0	0	0	0	0	0.0834092	0	0	0	0	0	0	0	0	0	0	0
CYP46A1	0	0	0	0	0	0	0	0	0	0	0	0	0	0	0	0	0	0	0	0	0	0	0	0	0	0	0	0	0	0	0	0	0	0	0	0	0	0	0	0	0	0	0	0	0	0	0	0	0
TUBG2	0	0	0	0	0	0	0	0	0	0	0	0.00372355	0	0	0	0	0	0	0	0	0	0	-0.00527188	0	0	0	0	0	0	0	0	0	0	0	0	0	0	0	0	0	0	0.00278948	0	0	0	0	0	0	0
MRI1	0	0	0	0	0	0	0	0	0	0	0	0	0	0	0	0	0	0	0	0	0	0	0	0	0	0	0	0	0	0	0	0	0	0	0	0	0	0	0	0	0	0	0	0	0	0	0	0	0
PI4K2B	0	0	0	0	0	0	0	0	0	0	0	0	0	0	0	0	0	0	0	0	0	0	0	0	0	0	0	0	0	0	0	0	0	0	0	0	0	0	0	0	0	0	0	0	0	0	0	0	0
BOD1L1	0	0	0	0	0	0	0	0	0	0	0	0	0	0	0	0	0	0	0	0	0	0	0	0	0	0	0	0	0	0	0	0	0	0	0	0	0	0	0	0	0	0	0	0	0	0	0	0	0
MAT2B	0	0	0	0.143267	0.0871251	0	0	0.107868	0	0	0	0	0	0	0	0	0	0	0	0	0	0	0	0	0	0	0	0	0	0	0	0	0	0	0	0	0	0	0	0	0	0	0.0310263	0	0	0	0	0	0
EDC4	0	0	0	0	0	0	0	0	0	0	0	0	0	0	0	0	0	0	0	0	0	0	0	0	0	0	0	0	0	0	0	0	0	0	0	0	0	0	0	0	0	0	0	0	0	0	0	0	0
TRIO	0	0	0	0	0	0	0	0	0	0	0.118288	0	0	0	0	0	0	0	0	0	0.0490828	0	-0.00527188	0	0	0	0.0545833	0	0	0.00957554	0	0	0	0	0	0	0	0.0834092	0.00535527	0	0	0.00278948	0	0	0.141934	0.0479802	0.0231632	0.0110859	0
VCAN	0	0	0	0	0	0	0	0	0	0	0	0	0	0	0	0	0	0	0	0	0	0	0	0	0	0	0	0	0	0	0	0	0	0	0	0	0	0	0	0	0	0	0	0	0	0	0	0	0
CDH1	0	0	0	0	0	0	0	0	0	0	0	0	0	0	0	0	0.0547784	0	0	0	0	0	0	0	0	0	0	0	0	0	0	0	0	0	0	0	0	0	0	0	0	0	0	0	0	0	0	0	0
ZFYVE16	0	0	0	0	0	0	0	0	0	0	0	0	0	0	0	0	0	0	0	0	0	0	0	0	0	0.0600759	0	0	0	0	0	0	0	0	0	0	0	0	0	0	0.00995047	0	0	0	0	0	0	0	0
FAM65A	0	0	0	0	0	0	0	0	0	0	0	0	0	0	0	0	0	0	0	0	0	0	0	0	0	0	0	0	0	0	0	0	0	0	0	0	0	0	0	0	0	0	0	0	0	0	0	0	0
RAI14	0.0101717	0	0	0	0	0.0182491	0	0	0	0	0	0.00416319	0.0151135	0	0	0	0	0	0	0	0	0	-0.00527188	0	0	0	0	0	-0.00222305	0	0	0	0	0	0	0	0	0	0.00535527	0	0	0.00278948	0	0	0	0.0479802	0.0231632	0.0113672	0
SPDL1	0	0	0	0	0	0	0	0.109395	0	0	0	0	0	0	0	0	0	0	0	0	0	0	0	0	0	0	0	0	0	0	0	0	0	0	0	0	0	0	0	0	0	0	0	0	0	0	0	0	0
CDH10	0	0	0	0	0	0	0	0	0	0	0	0	0	0	0	0	0	0	0	0	0	0	0	0	0	0	0	0	0	0	0	0	0	0	0	0	0	0	0	0	0	0	0	0	0	0	0	0	0
PARP3	0	0	0	0	0	0	0	0	0	0	0	0	0	0	0	0	0	0	0	0	0	0	0	0	0	0	0	0	0	0	0.00461525	0	0	0	0	0.0112162	0	0	0	0	0	0	0	0	0	0	0	0	0
TNC	0	0	0	0.141151	0	0	0	0	0	0	0	0	0	0	0	0	0	0	0	0	0	0	0	0	0	0	0	0	0	0	0	0	0	0	0	0	0	0	0	0	0	0	0	0	0	0	0	0	0
THAP3	0	0	0	0	0	0	0	0	0	0	0	0	0	0	0	0	0	0	0	0	0	0	0	0	0	0	0	0	0	0	0	0	0	0	0	0	0	0	0	0	0	0	0	0	0	0	0	0	0
TDP1	0	0	0	0	0	0	0	0	0	0	0	0	0	0	0	0	0	0	0	0	0	0	0	0	0	0	0	0	0	0	0	0	0	0	0	0	0	0	0	0	0	0	0	0	0	0	0	0	0
RETSAT	0	0	0	0	0	0	0	0	0	0	0	0	0	0	0	0	0	0	0	0	0	0	0	0	0	0	0	0	0	0	0.00530631	0	0	0	0	0	0	0	0	0	0.0101016	0	0	0	0	0	0	0	0
CAPG	0	0	0	0	0	0	0	0	0	0	0	0	0	0	0	0	0	0	0	0	0	0	0	0	0	0	0	0	0	0	0	0	0	0	0	0	0	0	0	0	0	0	0	0	0	0	0	0	0
LCP2	0	0	0	0	0	0.0182089	0	0	0	0	0	0.0042244	0.0151135	0	0	0	0	0	0	0	0	0	-0.00568915	0	0.0358275	0	0	0	-0.00222305	0.00957554	0	0	0	0	0.0574846	0	0	0	0.00535527	0	0	0.00279188	0	0	0	0.0474232	0.0231632	0	0
ADRB1	0	0	0	0	0	0	0	0	0	0	0	0	0	0	0	0	0	0	0	0	0	0	0	0	0	0	0	0	0	0	0	0	0	0	0	0	0	0	0	0	0	0	0	0	0	0	0	0	0
CTNNA1	0	0	0	0	0	0	0	0	0	0	0	0.00372355	0.0151135	0	0	0	0	0	0.0608639	0	0	0	-0.00527156	0	0	0	0	0	-0.00185143	0	0	0	0	0	0	0	0	0	0.00535527	0	0	0.00278948	0	0	0	0	0	0	0
HSPA5	0	0	0	0	0	0	0	0	0	0	0	0	0	0	0	0	0	0	0	0	0	0	0	0	0	0	0	0	0	0	0	0	0	0	0	0	0	0	0	0	0	0	0	0	0	0	0.0231632	0	0
DSG2	0	0	0	0	0	0	0	0	0	0	0	0	0	0	0	0	0	0	0	0	0	0	0	0	0	0	0	0	0	0	0	0	0	0	0	0	0	0	0	0	0	0	0	0	0	0	0	0	0
GEMIN8	0	0	0	0	0	0	0	0	0	0	0	0	0	0	0	0	0	0	0	0	0	0	0	0	0	0	0	0	0	0	0	0	0	0	0	0	0	0.0835013	0	0	0	0	0	0	0	0	0	0	0
OFD1	0	0	0	0	0	0	0	0	0	0	0	0	0	0	0	0	0	0	0	0	0	0	0	0	0	0	0	0	0	0	0	0	0	0	0	0	0	0	0	0	0	0	0	0	0	0	0	0.0098594	0
GPM6B	0	0	0	0	0	0	0	0	0	0	0	0	0	0	0	0	0	0	0	0	0	0	0	0	0	0.0600276	0	0	0	0	0	0	0	0	0	0	0	0	0	0	0	0	0	0	0	0	0	0	0
WDR37	0	0	0	0	0	0	0	0	0	0	0	0	0	0	0	0	0	0	0	0	0	0	0	0	0	0	0	0	0	0	0	0	0	0	0	0	0	0	0	0	0	0	0	0	0	0	0	0	0
YTHDC2	0	0	0	0	0	0	0	0	0	0	0	0	0	0	0	0	0	0	0	0	0	0	0	0	0	0	0	0	0	0	0	0	0	0	0	0	0	0	0	0	0	0	0	0	0	0	0	0	0
FAM214A	0	0	0	0	0	0	0	0	0	0	0	0	0	0	0	0	0	0	0	0	0	0	0	0	0	0	0	0	0	0	0	0	0	0	0	0	0	0	0	0	0	0	0	0	0	0	0	0	0
CP	0	0	0	0	0	0	0	0	0	0	0	0	0	0	0	0	0	0	0	0	0	0	0	0	0	0	0	0	0	0	0	0	0	0	0	0	0	0	0	0	0	0	0	0	0	0	0	0	0
DTNBP1	0.0101365	0	0	0	0	0.0182089	0	0	0	0	0.129414	0.00372355	0.0151135	0	0	0	0	0	0	0	0	0	-0.00527188	0	0	0	0	0	-0.00225436	0	0.00461525	0	0	0	0	0	0	0	0.00535527	0	0.0101016	0.00278948	0	0	0	0.0479802	0.0231632	0.0110859	0
SCML1	0	0	0	0	0	0	0	0	0	0	0	0.00202919	0	0	0	0	0	0	0	0	0	0	0	0	0	0	0	0	0	0	0	0	0	0	0	0	0	0	0	0	0	0	0	0	0.141964	0	0	0	0
MAP4	0	0	0	0.141355	0	0	0	0.107765	0	0	0	0	0	0	0	0	0	0	0	0	0	0	0	0	0	0	0	0	0	0	0	0	0	0	0	0	0	0	0	0	0	0	0	0	0	0	0	0	0
TSPAN17	0	0	0	0	0	0.0182089	0	0	0	0.0380842	0	0.00372355	0	0	0	0	0	0	0	0	0	0	-0.00527188	0	0	0	0	0	-0.00213778	0	0	0	-0.0202417	0	0	0	0	0	0.00535527	0	0	0.00309195	0	0	0	0	0.0231632	0	0
RRM2B	0	0	0	0	0	0	0	0	0	0	0	0	0	0	0	0	0	0	0	0	0	0	0	0	0	0	0	0	0	0	0	0	0	0	0	0	0	0	0	0	0	0	0	0	0	0	0	0	0
ZNF800	0	0	0	0	0	0	0	0	0	0	0	0	0	0	0	0	0	0	0	0	0	0	0	0	0	0	0	0	0	0	0	0	0	0	0	0	0	0.0834092	0	0	0	0	0	0	0	0	0	0	0
TNFRSF17	0	0	0	0	0	0	0	0	0	0	0	0.00372355	0	0	0	0	0	0	0	0	0	0	0	0	0	0	0	0	0	0	0	0	0	0	0	0	0	0	0	0	0	0	0	0	0	0	0	0	0
LMO3	0	0	0	0	0	0	0	0	0	0	0	0	0	0	0	0	0	0	0	0	0	0	0	0	0	0	0	0	0	0	0	0	0	0	0	0	0	0	0	0	0	0	0	0	0	0	0	0	0
CELF2	0	0	0	0	0	0.0182089	0	0	0	0	0	0.00372355	0.0151135	0	0	0	0	0	0	0	0	0	-0.00527188	0	0	0	0	0	-0.00222305	0	0	0	0	0	0.0575204	0	0	0	0.00535527	0	0	0.00278948	0	0	0	0.0479802	0.0231632	0	0
FAM120A	0	0	0	0	0	0	0	0	0	0	0	0	0	0	0	0	0	0	0	0	0	0	0	0	0	0	0	0	0	0	0.00461525	0	0	0	0	0	0	0	0	0	0	0	0	0	0	0	0	0	0
R3HDM1	0	0	0	0	0	0.0182089	0	0	0	0	0	0.00372355	0.0151135	0	0	0	0	0	0	0	0	0	-0.00527188	0	0	0	0	0	-0.00222305	0	0	0	0	0	0	0	0	0	0	0	0	0.00278948	0	0	0	0	0.0231632	0	0
ADAMTS6	0	0	0	0	0	0	0	0	0	0	0	0	0	0	0	0	0	0	0	0	0	0	0	0	0	0	0	0	0	0	0	0	0	0	0	0	0	0	0	0	0	0	0	0.0171193	0	0	0	0	0
H6PD	0	0	0	0.143489	0	0	0	0	0	0	0	0	0	0	0	0	0	0	0	0	0	0	0	0	0	0	0	0	0	0	0	0	0	0	0	0	0	0	0	0	0.0103756	0	0	0	0	0	0	0	0
VAMP3	0.00995572	0	0	0	0	0.0182089	0	0.107765	0	0	0	0	0	0	0	0	0	0	0	0	0	0	-0.00527188	0	0	0	0	0	0	0	0.00467491	0	0	0	0	0	0	0	0.00535527	0	0	0.00278948	0	0	0	0.0479802	0.0231632	0	0
EPN3	0	0	0	0	0	0	0	0	0	0	0	0	0	0	0	0	0	0	0	0	0	0	0	0	0	0	0	0	0	0	0	0	0	0	0	0	0	0	0	0	0	0	0	0	0	0	0	0	0
ARID1B	0.00831419	0	0	0	0	0	0	0	0	0	0	0.00403816	0.0152181	0	0	0	0	0	0	0.155284	0	0	-0.00527188	0	0	0	0	0	-0.00222305	0	0.00466376	0	0	0	0	0	0	0	0	0.168147	0	0	0	0	0	0	0.0231632	0	0
NEDD4L	0.00995572	0	0	0	0	0.018291	0	0	0	0	0	0	0.0151135	0	0.133687	0	0	0	0	0	0	0	-0.00527188	0	0	0	0	0	0	0	0	0	0	0	0	0	0	0	0.00535527	0	0	0	0	0	0	0	0.0231869	0	0
PPP1R3F	0	0	0	0	0	0	0	0	0	0	0	0	0	0	0	0	0	0	0	0	0	0	0	0	0	0	0	0	0	0	0	0	0	0	0	0	0	0	0	0	0	0	0	0	0	0	0	0	0
HEXB	0	0	0	0	0	0	0	0	0	0	0	0	0	0	0	0	0	0	0	0	0	0	-0.00527188	0	0	0	0	0	-0.00222305	0	0.00461525	0	0	0	0	0	0	0	0.00535527	0	0.0101016	0.00278948	0	0	0	0	0	0	0
PTCD2	0	0	0	0	0	0	0	0	0	0	0	0	0	0	0	0	0	0	0	0	0	0	0	0	0	0	0	0	0	0	0	0	0	0	0	0	0	0	0	0	0	0	0	0	0	0	0	0	0
KIAA2022	0	0	0	0	0.0863182	0	0	0	0	0	0	0	0	0	0	0	0	0	0	0	0	0	0	0	0	0	0	0	0	0	0.00564278	0	0	0	0	0	0	0	0	0	0.0101016	0	0	0	0	0	0	0	0
JKAMP	0	0	0	0	0	0	0	0	0	0	0.129414	0.00376902	0	0	0	0	0	0	0	0	0.0461764	0	-0.00505333	0	0	0	0	0	0	0	0	0	0	0	0	0	0	0.0834092	0	0	0	0.00278948	0	0	0	0	0	0	0
DKK3	0	0	0	0	0	0	0	0	0	0	0	0	0	0	0	0	0	0	0	0	0	0	0	0	0	0	0	0	0	0	0	0	0	0	0	0	0	0	0	0	0	0	0	0	0	0	0	0	0
ARHGEF5	0	0	0	0	0	0	0	0	0	0	0	0	0	0	0	0	0	0	0	0	0	0	0	0	0	0	0	0	0	0	0	0	0	0	0	0	0	0	0	0	0	0	0	0	0	0	0	0	0
LIMA1	0	0	0	0	0	0	0	0	0	0	0	0.00381537	0	0	0	0	0	0	0	0	0	0	-0.00527249	0	0	0	0.0539008	0	-0.00222305	0	0	0	0	0	0	0	0	0	0.00551031	0	0	0	0	0	0	0.0479802	0	0	0
SLC4A8	0	0	0	0	0	0	0	0	0	0	0	0	0	0	0	0	0	0	0	0	0	0	0	0	0	0	0	0	0	0	0	0	0	0	0	0	0	0	0	0	0	0	0	0	0	0	0	0	0
PTGER3	0	0	0	0	0	0	0	0	0	0	0	0	0	0	0	0	0	0	0	0	0	0	0	0	0	0	0	0	0	0	0	0	0	0	0	0	0	0	0	0	0	0	0	0	0	0	0	0	0
COL23A1	0	0	0	0	0	0	0	0	0	0	0	0	0	0	0	0	0	0	0	0	0	0	0	0	0	0	0	0	0	0	0	0	0	0	0	0	0	0	0	0	0	0	0	0	0	0	0	0	0
BCAR1	0.00995572	0	0	0	0	0.0182089	0	0	0	0	0	0.00372355	0.0151135	0	0	0	0	0	0	0	0	0	-0.00527187	0	0	0	0	0	-0.00269261	0.00957554	0.00461525	0	0	0	0	0	0	0	0.00535527	0	0	0.00278948	0	0	0.141915	0.0479802	0.0231632	0.0110859	0
FAM160A2	0	0	0	0	0	0	0	0	0	0	0	0	0	0	0	0	0	0	0	0	0	0	0	0	0	0	0	0	0	0	0	0	0	0	0	0	0	0	0	0	0	0	0	0	0	0	0	0	0
HOMER3	0	0	0	0	0	0	0	0	0	0	0	0	0	0	0	0	0	0	0	0	0	0	0	0	0	0	0	0	0	0	0	0	0	0	0	0	0	0	0	0	0	0	0	0	0	0	0	0	0
RAD51	0	0	0	0	0	0	0	0	0	0	0	0	0	0	0	0	0	0	0	0	0	0	0	0	0	0	0	0	0	0	0	0	0	0	0	0	0	0	0	0	0	0	0	0	0	0	0	0	0
POLQ	0	0	0	0	0	0.0182089	0	0	0	0	0	0.00411679	0.0151135	0	0	0	0	0	0	0	0	0	-0.00527188	0	0	0	0	0	-0.00222305	0	0	0	0	0	0	0	0	0	0.00535527	0	0	0.00278948	0	0	0	0	0.0231632	0	0
CYBA	0	0	0	0	0	0	0	0	0	0	0	0	0	0	0	0	0	0	0	0	0	0	0	0	0	0	0	0	0	0	0	0	0	0	0	0	0	0	0	0	0	0	0	0	0.141915	0	0	0	0
MPHOSPH9	0	0	0	0	0	0	0	0	0	0	0	0	0	0	0	0	0	0	0	0	0	0	-0.00527188	0	0	0	0	0	0	0	0	0	0	0	0	0	0	0.0834092	0	0	0	0.00278948	0	0	0	0	0	0	0
FOXN3	0	0	0	0	0	0	0	0	0	0	0	0	0	0	0	0	0	0	0	0	0	0	0	0	0	0	0	0	0	0	0.00461525	0	0	0	0	0	0	0	0	0	0	0	0	0	0	0	0.0231632	0	0
USE1	0	0	0	0	0	0	0	0	0	0	0	0	0	0	0	0	0	0	0	0	0	0	0	0	0	0	0	0	0	0	0	0	0	0	0	0	0	0	0	0	0	0	0	0	0	0	0	0	0
LAMA3	0	0	0	0	0	0	0	0	0	0	0	0	0	0	0	0	0	0	0	0	0	0	0	0	0	0	0	0	0	0	0	0	0	0	0	0	0	0	0	0	0	0	0	0	0	0	0	0	0
AP5M1	0	0	0	0	0	0	0	0	0	0	0	0	0	0	0	0	0	0	0	0	0	0	0	0	0	0	0	0	0	0	0	0	0	0	0	0	0	0	0	0	0	0	0	0	0	0	0	0	0
ANAPC4	0	0	0	0	0	0	0	0	0	0	0	0	0	0	0	0	0	0	0	0	0	0	0	0	0	0	0	0	0	0	0	0	0	0	0	0	0	0	0	0	0	0	0	0	0	0	0	0	0
KCNQ1	0	0	0	0	0	0	0	0	0	0	0	0	0	0	0	0.0175292	0	0	0	0	0	0	0	0	0	0	0	0	0	0	0	0	0	0	0	0	0	0	0	0	0	0	0	0	0	0	0	0	0
THRAP3	0.00997399	0	0	0	0	0.018333	0	0	0	0	0.129414	0.00381412	0.0151135	0	0	0	0	0	0	0	0	0	-0.00527188	0	0	0	0	0	-0.00217695	0	0.00461525	0	-0.0214231	0	0	0	0	0	0.00535527	0	0	0.00278948	0	0	0	0.0479802	0.0231644	0	0
ARID4B	0	0	0	0	0	0	0	0	0	0	0	0	0	0	0	0	0	0	0	0	0	0	0	0	0	0	0	0	0	0	0	0	0	0	0	0	0	0	0	0	0	0	0	0	0	0	0.0231419	0	0
KIF1B	0	0	0	0	0	0	0	0	0	0	0	0.00372355	0	0	0	0	0	0	0	0	0	0	0	0	0.036673	0	0	0	0	0	0	0	0	0	0	0	0	0	0.00535527	0	0	0	0	0	0	0	0	0.0112832	0
FOXC1	0	0	0	0	0	0	0	0	0	0	0	0	0	0	0	0	0	0	0	0	0	0	-0.00527188	0	0	0	0	0	0	0	0	0	0	0	0	0	0	0	0	0	0	0	0	0	0	0	0	0	0
SYNE2	0	0	0	0	0	0	0	0	0	0	0	0	0	0	0	0	0	0	0	0	0	0	0	0	0	0	0	0	0	0	0	0	0	0	0	0	0	0	0	0	0	0	0	0	0	0	0	0	0
ATP9A	0.00995572	0	0	0	0	0.0182089	0	0	0	0	0.129414	0.00438867	0.0151135	0	0	0	0	0	0	0	0	0	-0.00506739	0	0	0	0	0	-0.00173365	0	0.00499112	0	-0.0202417	0	0	0	0	0	0.00535527	0	0	0.00278948	0	0	0	0.0479802	0.023217	0	0
RELT	0	0	0	0	0	0	0	0	0	0	0	0	0	0	0	0	0	0	0	0	0	0	0	0	0	0	0	0	0	0	0	0	0	0	0	0	0	0	0	0	0	0	0	0	0	0	0	0	0
GALC	0	0	0	0	0	0	0	0	0	0	0	0	0	0	0	0	0	0	0	0.136266	0	0	0	0	0	0	0	0	0	0	0	0	0	0	0	0	0	0	0	0	0	0	0	0	0	0	0	0	0
NOP58	0	0	0	0	0	0	0	0	0	0	0	0	0	0	0	0	0	0	0	0	0	0	-0.00527188	0	0	0	0	0	0	0	0	0	0	0	0	0	0	0	0	0	0	0	0	0	0	0	0.0231632	0	0
KCNH2	0	0	0	0	0	0	0	0	0	0	0	0	0	0	0	0	0	0	0	0	0	0	0	0	0	0	0	0	0	0	0	0	0	0	0	0	0	0	0	0	0	0	0	0	0	0	0	0	0
CYFIP2	0.00995572	0	0	0	0	0.0182089	0	0	0	0.0380842	0	0.00372355	0.0151135	0	0	0	0	0	0.0608639	0	0	0	-0.00527188	0	0	0	0	0	-0.00193553	0.00957554	0.00461525	0	0	0	0	0	0	0.0834092	0.00535527	0	0.0103472	0.00278948	0	0	0	0.0479802	0.0231632	0.0119347	0
GINM1	0	0	0	0	0	0	0	0.111925	0	0	0	0	0	0	0	0	0	0	0	0	0	0	0	0	0	0	0	0	0	0	0	0	0	0	0	0	0	0	0	0	0	0	0	0	0	0	0	0	0
MLL3	0	0	0	0	0	0	0	0	0	0	0	0	0	0	0	0	0	0	0	0	0	0	0	0	0	0	0	0	0	0	0	0	0	0	0	0	0	0	0	0	0	0	0	0	0	0	0	0	0
PUM2	0	0	0	0	0	0	0	0.108111	0	0	0	0	0	0	0	0	0	0	0	0	0	0	0	0	0	0	0	0	0	0	0	0	0	0	0	0	0	0.0834092	0	0	0	0	0	0	0	0	0	0	0
C4orf27	0	0	0	0	0.0884606	0	0	0	0	0	0	0	0	0	0	0	0	0	0	0	0	0	0	0	0	0	0	0	0	0	0	0	0	0	0	0	0	0	0	0	0	0	0	0	0	0	0	0	0
ZNF280C	0	0	0	0	0	0	0	0	0	0	0	0	0	0	0	0	0	0	0	0	0	0	0	0	0	0	0	0	0	0	0	0	0	0	0	0	0	0	0	0	0	0	0	0	0	0	0	0	0
RC3H2	0	0	0	0	0	0	0	0	0	0	0	0	0	0	0	0	0	0	0	0	0	0	0	0	0	0	0	0	0	0	0	0	0	0	0	0	0	0	0	0	0	0	0	0	0	0	0	0	0
PCGF2	0	0	0	0	0	0	0	0	0	0	0	0	0	0	0	0	0	0	0	0.155735	0	0	0	0	0	0	0	0	0	0	0	0.150265	0	0	0	0	0	0	0	0.171085	0	0	0	0	0.142939	0	0	0	0
DCBLD2	0	0	0	0	0	0	0	0	0	0	0	0.00372355	0	0	0	0	0	0	0	0	0	0	-0.00527188	0	0	0	0	0	-0.0020754	0.00957554	0	0	0	0	0	0	0	0.0834172	0.00535527	0	0.0101016	0.00278948	0	0	0	0	0	0	0
SERPINB3	0	0	0	0	0	0	0	0	0	0	0	0	0	0	0	0	0	0	0	0	0	0	0	0	0	0	0	0	0	0	0	0	0	0	0	0	0	0	0	0	0	0	0	0	0	0	0	0	0
SOAT1	0	0	0	0	0	0	0	0	0	0	0	0	0	0	0	0	0	0	0	0	0	0	0	0	0	0	0	0	0	0	0	0	0	0	0	0	0	0	0	0	0	0	0	0	0	0	0	0	0
GDI2	0	0	0	0	0	0	0	0	0	0	0	0	0	0	0	0	0	0	0	0	0	0	0	0	0	0	0	0	0	0	0	0	0	0	0	0	0	0	0	0	0	0	0	0	0	0	0	0	0
PRDM1	0	0	0	0	0	0	0	0	0	0	0	0	0	0	0	0	0	0	0	0	0	0	0	0	0	0	0	0	0	0	0	0	0	0	0	0	0	0	0	0	0	0	0	0	0	0	0	0	0
MTA3	0	0	0	0	0	0	0	0	0	0	0	0	0	0	0	0	0	0	0	0	0	0	0	0	0	0	0	0	0	0	0	0	0	0	0	0	0	0	0	0	0	0	0	0	0	0	0	0	0
USP13	0	0	0	0	0	0	0	0	0	0	0	0	0	0	0	0	0	0	0	0	0	0	0	0	0	0	0	0	0	0	0	0	0	0	0	0	0	0	0	0	0	0	0	0	0	0	0	0	0
ATP11B	0	0	0	0	0	0	0	0	0	0	0	0	0	0	0	0	0	0	0	0	0	0	0	0	0	0	0	0	0	0	0	0	0	0	0	0	0	0	0	0	0	0	0	0	0	0	0	0	0
LAMC2	0	0	0	0	0	0	0	0	0	0	0	0	0	0	0	0	0	0	0	0	0	0	-0.00527188	0	0	0	0	0	0	0	0	0	0	0	0	0	0	0	0	0	0	0	0	0	0	0	0	0	0
RASGRF1	0	0	0	0	0	0	0	0	0	0	0	0	0	0	0	0	0	0	0	0	0	0	0	0	0	0	0	0	0	0	0	0	0	0	0	0	0	0	0	0	0	0	0	0	0	0	0	0	0
CAMK2B	0	0	0	0	0	0	0	0	0	0	0	0	0	0	0	0	0	0	0	0	0	0	0	0	0	0	0	0	0	0	0	0	0	0	0	0	0	0	0	0	0.0101016	0	0	0	0	0	0	0	0.0488766
POLR3E	0	0	0	0	0	0	0	0	0	0	0	0	0	0	0	0	0	0	0	0	0	0	0	0	0	0	0	0	0	0	0	0	0	0	0	0	0	0	0	0	0	0.00278948	0	0	0	0	0	0	0
RIOK2	0	0	0	0	0	0	0	0	0	0	0	0	0	0	0	0	0	0	0	0	0	0	0	0	0	0	0	0	0	0	0	0	0	0	0	0	0	0	0	0	0	0	0	0	0	0	0	0	0
TBXAS1	0	0	0	0	0	0	0	0	0	0	0	0	0	0	0	0	0	0	0	0	0	0	0	0	0	0	0	0	0	0	0	0	0	0	0	0	0	0	0	0	0	0	0	0	0	0	0	0	0
TARBP1	0	0	0	0	0	0	0	0	0	0	0	0	0	0	0	0	0	0	0	0	0	0	0	0	0	0	0	0	0	0	0	0	0	0	0	0	0	0	0	0	0	0	0	0	0	0	0	0	0
CDK17	0	0	0	0	0	0	0	0	0	0	0	0	0	0	0	0	0	0	0	0	0	0	0	0	0	0	0	0	0	0	0	0	0	0	0	0	0	0	0	0	0	0	0	0	0	0	0	0	0
CTDP1	0	0	0	0	0	0	0	0	0	0	0	0.00372355	0	0	0	0	0	0	0	0	0	0	0	0	0	0	0	0	0	0	0	0	0	0	0	0	0	0	0	0	0	0	0	0	0	0	0	0	0
CSDA	0	0	0	0	0	0	0	0	0	0	0	0	0	0	0	0	0	0	0	0	0	0	0	0	0	0	0	0	0	0	0	0	0	0	0	0	0	0	0	0	0.0101016	0	0	0	0	0	0	0	0
CCAR1	0.00995572	0	0	0	0	0.018479	0	0	0	0	0	0	0	0	0	0	0	0	0	0	0	0	-0.00527188	0	0	0	0	0	0	0	0	0	0	0	0	0	0	0.0834092	0.00535457	0	0.0101016	0.00278948	0	0	0	0	0.0231632	0	0
OGFR	0	0	0	0	0	0	0	0	0	0	0	0	0	0	0	0	0	0	0	0	0	0	0	0	0	0	0	0	0	0	0	0	0	0	0	0	0	0	0	0	0.010038	0	0	0	0	0	0	0	0
GNA15	0	0	0	0	0	0	0	0	0	0	0	0	0	0	0	0	0	0	0	0.154992	0.0461764	0	0	0	0	0	0	0	0	0	0	0	0	0	0	0	0	0.0834092	0.00485614	0.167661	0	0.00310377	0	0	0.141915	0	0.0223076	0	0
SNRNP40	0	0	0	0	0	0	0	0	0	0	0	0	0.0151135	0	0	0	0	0	0	0	0	0	-0.00527858	0	0	0	0	0	0	0	0	0	0	0	0	0	0	0	0	0	0	0	0	0	0	0	0	0	0
RIMBP2	0	0	0	0	0	0	0	0	0	0	0	0	0	0	0.132464	0	0	0	0	0	0	0	0	0	0	0	0	0	0	0	0.00461525	0	0	0	0	0	0	0	0	0	0	0	0	0	0	0	0	0	0
MPC1	0	0	0	0	0	0	0	0	0	0	0	0	0	0	0	0	0	0	0	0	0	0	0	0	0	0	0	0	0	0	0	0	0	0	0	0	0	0	0	0	0	0	0	0	0	0	0	0	0
BCAT1	0	0	0	0	0	0	0	0	0	0	0	0	0	0	0	0	0	0	0	0	0	0	0	0	0	0	0	0	0	0	0	0	0	0	0	0	0	0	0	0	0	0	0	0	0	0	0	0	0
HDAC7	0	0	0	0	0.0871388	0	0	0.102662	0	0	0	0	0	0	0.133679	0	0	0	0	0	0	0	0	0	0	0	0	0	0	0	0	0	0	0	0	0	0	0	0	0	0	0	0	0	0	0	0	0	0
NCKAP1	0.00995572	0	0	0	0	0.0182089	0	0	0	0.0380842	0	0.00372355	0.0151135	0	0	0	0	0.0297916	0	0	0	0	-0.00527188	0	0.0364011	0.0600276	0	0	-0.00222305	0.00957554	0	0	-0.0202417	0	0.057635	0	0	0	0.00535527	0	0	0.00278948	0	0	0	0.0479817	0.0231632	0.0110847	0
CDH3	0	0	0	0	0	0	0	0	0	0	0	0	0	0	0	0	0	0	0	0	0	0	0	0	0	0	0	0	0	0	0	0	0	0	0	0	0	0	0	0	0	0	0	0	0.14357	0	0	0	0
ZNF112	0	0	0	0	0	0	0	0	0	0	0	0	0	0	0	0	0	0	0	0	0	0	0	0	0	0	0	0	0	0	0	0	0	0	0	0	0	0	0	0	0	0	0	0	0.142425	0	0	0	0
WAPAL	0	0	0	0	0	0.0182089	0	0	0	0.0387306	0	0.00372355	0	0	0	0	0	0	0	0	0	0	-0.00527188	0	0	0	0	0	0	0	0	0	0	0	0	0	0	0.0834092	0.00535527	0.171135	0	0.00278948	0	0	0.141915	0	0.0231632	0	0
VMP1	0	0	0	0	0	0	0	0	0	0	0	0	0	0	0	0	0	0	0	0	0	0	-0.00527188	0	0	0	0	0	0	0	0.00461525	0	0	0	0	0	0	0.0834092	0.00535527	0	0	0.00278948	0	0	0	0	0.0231632	0	0
POLD1	0	0	0	0	0	0	0	0	0	0	0	0	0.0151135	0	0	0	0	0	0	0	0.0461764	0	-0.00527188	0	0	0	0	0	0	0	0	0	0	0	0	0	0	0	0	0	0	0.00278948	0	0	0	0.0479802	0.0231632	0	0
SEZ6	0	0	0	0	0.0867234	0	0	0.107765	0	0	0	0	0	0	0	0	0	0	0	0	0	0	0	0	0	0	0	0	0	0	0	0	0	0	0	0	0	0	0	0	0	0	0	0	0	0	0	0	0
EIF4B	0	0	0	0	0	0	0	0	0	0	0	0	0	0	0	0	0	0	0	0	0	0	0	0	0	0	0	0	0	0	0	0	0	0	0	0	0	0	0	0	0	0	0	0	0	0	0	0	0
SLC6A16	0	0	0	0	0	0	0	0	0	0	0	0	0	0	0	0	0	0	0	0	0	0	0	0	0	0	0	0	0	0	0	0	0	0	0	0	0	0	0	0	0	0	0	0	0	0	0	0	0
SPHK2	0	0	0	0	0	0	0	0	0	0	0	0	0	0	0	0	0	0	0	0	0	0	0	0	0	0	0	0	0	0	0	0	0	0	0	0	0	0	0	0	0	0.00284544	0	0	0	0	0	0	0
RPL18	0	0	0	0	0	0	0	0	0	0	0	0	0	0	0	0	0	0	0	0	0	0	0	0	0	0	0	0	0	0	0	0	0	0	0	0	0	0	0	0	0	0	0	0	0	0	0	0	0
ZNF275	0	0	0	0	0	0	0	0	0	0	0	0	0	0	0	0	0	0	0	0	0	0	0	0	0	0	0	0	-0.00239129	0	0	0	0	0	0	0	0	0	0	0	0	0	0	0	0	0	0	0	0
GPC1	0	0	0	0	0	0.0174242	0	0	0	0	0.129828	0.00372355	0.0151135	0	0	0	0	0	0	0	0	0	-0.00527188	0	0	0	0	0	0	0.00957554	0.00461525	0	0	0	0	0	0	0	0	0	0	0.00278948	0	0	0	0	0	0	0
CASP8	0	0	0	0	0	0	0	0	0	0	0	0	0	0	0	0	0	0	0	0	0	0	0	0	0	0	0	0	0	0	0	0	0	0	0	0	0	0	0	0	0	0	0	0	0	0	0	0	0
LIMCH1	0	0	0	0	0	0	0	0	0	0	0	0	0	0	0	0	0	0	0	0	0	0	0	0	0	0	0	0	0	0	0	0	0	0	0	0	0	0	0	0	0	0	0	0	0	0	0	0	0
ASUN	0	0	0	0	0	0	0	0	0	0	0	0	0	0	0	0	0	0	0	0	0	0	0	0	0	0	0	0	0	0	0	0	0	0	0	0	0	0	0	0	0	0	0	0	0	0	0	0	0
SPA17	0	0	0	0	0	0	0	0	0	0	0	0	0	0	0	0	0	0	0	0	0	0	0	0	0	0	0	0	0	0	0	0	0	0	0	0	0	0	0	0	0	0	0	0	0	0	0	0	0
TSPAN32	0	0	0	0	0	0	0	0	0	0	0	0	0	0	0	0	0	0	0	0	0	0	0	0	0	0	0	0	0	0	0	0	0	0	0	0	0	0	0	0	0	0.00278948	0	0	0	0	0	0	0
ST3GAL6	0	0	0	0	0	0	0	0	0	0	0	0	0	0	0	0	0	0	0	0	0	0	0	0	0	0.0600276	0	0	0	0	0	0	0	0	0	0.0112146	0	0	0	0	0	0	0	0	0	0	0	0	0
ATP2C2	0	0	0	0	0	0	0	0	0	0	0	0	0	0	0	0	0	0	0	0	0	0	0	0	0	0	0	0	0	0	0	0	0	0	0	0	0	0	0	0	0	0	0	0	0	0	0	0	0
CDON	0	0	0	0	0	0	0	0	0	0	0	0	0	0	0	0	0	0	0	0	0	0	0	0	0	0	0	0	0	0	0	0	0	0	0	0	0	0	0	0	0	0	0	0	0	0	0	0	0
CTSA	0.0099634	0	0	0	0	0.0182089	0	0	0	0.0380842	0	0	0.015146	0	0	0	0	0	0	0	0	0	-0.0052628	0	0	0	0	0	0	0	0.00467244	0	0	0	0	0	0	0.0834092	0.00535527	0	0.0101016	0.00278948	0	0	0	0	0.0231609	0	0
SUGP2	0.00995572	0	0	0	0	0.0182089	0	0	0	0	0	0.00372355	0.0151135	0	0	0	0	0	0	0	0	0	-0.00527196	0	0	0	0	0	-0.00222305	0.00957554	0.00461525	0	0	0	0	0	0	0.0834092	0.00535527	0	0	0	0	0	0	0	0.0231632	0	0
SNX24	0	0	0	0	0	0	0	0	0	0	0	0.00372355	0	0	0	0	0	0	0	0	0	0	-0.00527188	0	0	0	0	0	0	0.00957554	0	0	0	0	0	0	0	0	0.00535527	0	0	0.00282294	0	0	0	0.0479802	0.0231737	0.0110859	0
CNN2	0	0	0	0.141296	0.0867234	0	0	0.10897	0	0	0	0	0	0	0.131096	0	0	0	0	0	0	0	0	0	0	0	0	0	0	0	0	0	0	0	0	0	0	0	0	0	0	0	0.0313118	0	0	0	0	0	0
ABCA7	0	0	0	0	0	0	0	0	0	0	0	0	0	0	0	0	0	0	0	0	0	0	0	0	0	0	0	0	0	0	0	0	0	0	0	0	0	0	0	0	0	0	0	0	0.141915	0	0	0	0
DDX20	0	0	0	0	0	0.0182089	0	0	0	0	0	0	0	0	0	0	0	0	0	0	0	0	-0.0050836	0	0	0	0	0	0	0.00404265	0	0	0	0	0	0	0	0	0.00535527	0	0	0	0	0	0	0	0.0231632	0	0
FAR2	0	0	0	0	0	0	0	0	0	0	0	0	0	0	0	0	0	0	0	0	0	0	0	0	0	0	0	0	0	0	0	0	0	0	0	0	0	0	0	0	0	0	0	0	0	0	0	0	0
CHI3L2	0	0	0	0	0	0	0	0	0	0	0	0.00372355	0	0	0	0	0	0	0	0	0	0	0	0	0	0	0	0	0	0	0	0	0	0	0	0	0	0	0	0	0	0	0	0	0	0	0	0	0
PMS1	0	0	0	0	0	0	0	0	0	0	0	0	0	0	0	0	0	0	0	0	0	0	-0.00524485	0	0	0	0	0	0	0	0	0	0	0	0	0	0	0.0849731	0	0	0	0	0	0	0	0	0	0	0
HMG20B	0	0	0	0	0	0	0	0	0	0	0	0	0	0	0	0	0	0	0	0	0	0	0	0	0	0	0	0	0	0	0	0	0	0	0	0	0	0	0	0	0	0	0	0	0	0	0	0	0
TAF11	0	0	0	0	0	0	0	0	0	0	0	0	0	0	0	0	0	0	0	0	0	0	0	0	0	0	0	0	0	0	0	0	0	0	0	0	0	0	0	0	0	0	0	0	0	0	0	0	0
ANKS1A	0	0	0	0	0	0	0	0	0	0	0	0	0	0	0	0	0	0	0	0	0	0	0	0	0	0	0	0	0	0	0	0	0	0	0	0	0	0	0	0	0	0	0	0	0	0	0	0	0
OAT	0	0	0	0	0	0	0	0	0	0	0	0	0	0	0	0	0	0	0	0	0	0	0	0	0	0	0	0	0	0	0	0	0	0	0	0	0	0	0	0	0	0	0	0	0	0	0	0	0
PKN2	0	0	0	0	0	0	0	0	0	0	0	0	0	0	0	0	0	0	0	0	0	0	0	0	0	0	0	0	0	0	0	0	0	0	0	0	0	0	0	0	0	0	0	0	0	0	0	0	0
WDR18	0	0	0	0	0.0868258	0	0	0	0	0	0	0	0	0	0	0	0	0	0	0	0	0	0	0	0	0	0	0	0	0	0	0	0	0	0	0	0	0	0	0	0	0	0	0	0	0	0	0	0
TRAM2	0	0	0	0.136465	0.0881219	0	0	0.112342	0	0	0	0	0	0	0	0	0.0513829	0	0	0	0	0	0	0	0	0	0	0	0	0	0	0	0	0	0	0	0	0	0	0	0	0	0.0313235	0	0	0	0	0	0
MCM10	0	0	0	0	0	0	0	0	0	0	0	0	0.0151135	0	0	0	0	0	0	0	0	0	-0.00527188	0	0	0	0	0	0	0	0	0	0	0	0	0	0	0	0	0	0	0.00278948	0	0	0	0	0.0231632	0	0
DGKA	0	0	0	0	0	0	0	0	0	0	0	0	0	0	0.132465	0	0	0	0	0	0	0	0	0	0	0	0	0	0	0	0	0	0	0	0	0	0	0	0	0	0	0	0	0	0	0	0	0	0
ERBB3	0	0	0	0	0	0	0	0	0	0	0	0	0	0	0	0	0	0	0	0	0	0	0	0	0	0	0	0	0	0	0	0	0	0	0	0	0	0	0	0	0	0	0	0	0	0	0	0	0
ROPN1	0	0	0	0	0	0	0	0	0	0	0	0	0	0	0	0	0	0	0	0	0	0	0	0	0	0.0600276	0	0	0	0	0	0	0	0	0	0.0112162	0	0	0	0	0.0101016	0	0	0	0	0	0	0	0
ANKRD44	0	0	0	0	0	0	0	0	0	0	0	0.00372355	0	0	0	0	0	0	0	0	0	0	0	0	0	0	0	0	0	0	0	0	0	0	0	0	0	0	0	0	0	0	0	0	0	0.0479802	0	0	0
TBC1D22B	0	0	0	0	0	0	0	0	0	0	0	0	0	0	0	0	0	0	0	0	0	0	0	0	0	0	0	0	0	0	0	0	0	0	0	0	0	0	0	0	0	0	0	0	0	0	0	0	0
SPEN	0	0	0	0	0	0	0	0	0	0	0	0	0	0	0	0	0	0	0	0	0	0	0	0	0	0	0	0	0	0	0	0	0	0	0	0	0	0	0	0	0	0	0	0	0	0	0	0	0
MYLK	0	0	0	0	0	0	0	0	0	0	0	0	0	0	0	0	0	0	0	0	0	0	0	0	0	0	0	0	0	0	0	0	0	0	0	0	0	0.0834092	0	0	0	0	0	0	0	0	0	0	0
TMEM206	0.00995572	0	0	0	0	0	0	0	0	0	0	0	0	0	0	0	0	0	0	0	0	0	-0.00527188	0	0	0	0	0	0	0	0	0	0	0	0	0	0	0	0	0	0	0	0	0	0	0	0	0	0
SNAP91	0	0	0	0	0	0	0	0	0	0	0	0	0	0	0	0	0	0	0	0	0	0	0	0	0	0	0	0	0	0	0	0	0	0	0	0	0	0	0	0	0	0	0	0	0	0	0	0	0
SLK	0	0	0	0	0	0	0	0	0	0	0	0	0	0	0	0	0	0	0	0	0	0	0	0	0	0	0	0	0	0	0	0	0	0	0	0	0	0	0	0	0	0	0	0	0	0	0	0	0
CYB5R4	0	0	0	0	0	0	0	0	0	0	0	0	0	0	0	0	0	0	0	0	0	0	0	0	0	0	0	0	0	0	0	0	0	0	0	0	0	0.0834092	0	0	0	0	0	0	0	0	0	0	0
COL17A1	0	0	0	0	0	0	0	0	0	0	0	0	0	0	0	0	0	0	0	0	0	0	0	0	0	0	0	0	0	0	0	0	0	0	0	0	0	0	0	0	0	0	0	0	0	0	0	0	0
SEC61A2	0	0	0	0	0	0	0	0	0	0	0	0	0	0	0	0	0	0	0	0	0	0	0	0	0	0	0	0	0	0	0	0	0	0	0	0	0	0	0	0	0	0	0	0	0	0	0	0	0
PRKCQ	0	0	0	0	0	0	0	0	0	0	0	0.00396052	0.0152453	0	0	0	0	0	0	0	0.0461761	0	-0.00527188	0	0	0	0	0	0	0	0	0	0	0	0	0	0	0	0	0	0	0	0	0	0	0	0	0	0
TLE2	0	0	0	0	0.0867234	0	0	0	0	0	0	0	0	0	0	0	0	0	0	0	0	0	0	0	0	0	0	0	0	0	0	0	0	0	0	0	0	0	0	0	0	0	0	0	0	0	0	0	0
ASB1	0	0	0	0	0	0	0	0	0	0	0	0	0	0	0	0	0	0	0	0	0	0	0	0	0	0	0	0	0	0	0	0	0	0	0	0	0	0	0	0	0	0	0	0	0	0	0	0	0
FAM107B	0	0	0	0	0	0	0	0	0	0	0	0	0	0	0	0	0	0	0	0	0	0	0	0	0	0	0	0	0	0	0	0	0	0	0	0	0	0	0	0	0	0	0	0	0	0	0	0	0
ME1	0	0	0	0	0	0	0	0	0	0	0	0	0	0	0	0	0	0	0	0	0	0	-0.00475057	0	0	0	0	0	0	0.00957554	0.00461525	0	0	0	0	0	0	0	0	0	0	0.00278948	0	0	0	0	0	0	0
TBC1D1	0	0	0	0	0	0	0	0	0	0	0	0	0	0	0	0	0	0.0310446	0	0	0	0	0	0	0	0	0	0	-0.00216911	0	0	0	0	0	0	0	0	0	0	0	0	0	0	0	0	0	0	0	0
CDK13	0	0	0	0	0	0	0	0	0	0	0	0	0	0	0	0	0	0	0	0	0	0	0	0	0	0	0	0	-0.00103481	0	0	0	0	0	0	0	0	0	0	0	0	0	0	0	0	0	0	0	0
MTHFD2	0	0	0	0	0	0	0	0	0	0	0	0	0	0	0	0	0	0	0	0	0	0	0	0	0	0	0	0	0	0	0	0	0	0	0	0	0	0.0840288	0	0	0	0	0	0	0	0	0	0	0
PDE4A	0.0100081	0	0	0	0	0	0	0	0	0	0	0	0	0	0	0	0	0	0	0	0	0	0	0	0	0	0	0	0	0	0	0	0	0	0	0	0	0	0.00535527	0	0	0	0	0	0.142139	0	0	0	0
PPP2R5A	0	0	0	0	0	0	0	0	0	0	0	0	0	0	0	0	0	0	0	0	0	0	0	0	0	0	0	0	0	0	0	0	0	0	0	0	0	0	0	0	0	0	0	0	0	0	0	0	0
CTNNA2	0	0	0	0	0	0	0	0	0	0	0	0	0	0	0	0	0	0	0	0	0	0	0	0	0	0	0	0	0	0	0	0	0	0	0	0	0	0	0	0	0	0	0	0	0	0	0	0	0
ELAVL1	0.00995572	0	0	0	0	0.0183168	0	0	0	0	0	0.00372355	0.0151135	0	0	0	0	0	0	0	0	0	-0.00526982	0	0	0	0	0	0	0	0.00461525	0	0	0	0	0	0	0	0.00555203	0	0.0101016	0	0	0	0	0	0.0231632	0	0
KDM4A	0	0	0	0	0	0	0	0	0	0	0	0	0	0	0	0	0	0	0	0	0	0	0	0	0	0	0	0	0	0	0	0	0	0	0	0	0	0	0	0	0	0	0	0	0	0	0	0	0
CD84	0.00995572	0	0	0	0	0.0181939	0	0	0	0.0380842	0	0.00493379	0	0	0	0	0	0	0	0	0	0	-0.00527188	0	0	0	0.0539008	0	-0.00222305	0.00957554	0	0	0	0	0	0	0	0	0.00535527	0	0	0.00278948	0	0	0	0	0	0	0
ELOVL1	0	0	0	0	0	0	0	0	0	0	0	0	0	0	0	0	0	0	0	0	0	0	-0.00527188	0	0	0	0	0	0	0	0.00461525	0	0	0	0	0	0	0	0	0	0	0	0	0	0	0	0.0231632	0	0
SPI1	0	0	0	0	0	0	0	0	0	0	0	0.00376311	0	0	0	0	0	0	0	0	0	0	0	0	0	0	0	0	0	0	0	0	0	0	0	0	0	0	0	0	0	0	0	0	0	0	0	0	0
ZNRD1	0.0100259	0	0	0	0	0	0	0	0	0	0	0	0	0	0	0	0	0	0	0	0	0.0528075	0	0	0	0	0	0	0	0.00635185	0	0	0	0	0	0	0	0.0834092	0	0	0	0	0	0	0	0.0479802	0	0	0
ZBTB11	0	0	0	0	0	0	0	0	0	0	0	0	0	0	0	0	0	0	0	0	0.0453512	0	0	0	0	0	0	0	0	0	0	0	0	0	0	0	0	0	0	0	0	0	0	0	0	0	0	0	0
GOLGA5	0	0	0	0	0	0	0	0	0	0	0	0	0	0	0	0	0	0	0	0	0	0	0	0	0	0	0	0	0	0	0	0	0	0	0	0	0	0	0	0	0	0.00464887	0	0	0	0	0	0	0
FGFR2	0	0	0	0	0	0	0	0	0	0	0	0	0	0	0	0	0	0	0	0	0	0	0	0	0	0	0	0	0	0	0	0	0	0	0	0	0	0	0	0	0	0	0	0	0	0	0	0	0
LRRC40	0	0	0	0	0	0	0	0	0	0	0	0	0.0151135	0	0	0	0	0	0	0	0	0	-0.00527188	0	0	0	0	0	0	0	0	0	0	0	0	0	0	0	0	0	0.0101016	0	0	0	0	0	0	0	0
STAG3	0	0	0	0	0	0	0	0	0	0	0	0	0	0	0	0	0	0	0	0	0	0	0	0	0	0	0	0	0	0	0	0	0	0	0	0	0	0.0834092	0	0	0	0	0	0	0	0	0	0	0
DDX3Y	0	0	0	0	0	0	0	0	0	0	0	0	0	0	0	0	0	0	0	0	0	0	0	0	0	0	0	0	0	0	0	0	0	0	0	0	0	0	0	0	0	0	0	0	0	0	0	0	0
SP100	0	0	0	0	0.0867234	0	0	0.106471	0	0	0	0	0	0	0	0	0	0	0	0	0	0	0	0	0	0	0	0	0	0	0	0	0	0	0	0	0	0	0	0	0.0101016	0	0	0	0	0	0	0	0
KLF6	0	0	0	0	0	0	0	0	0	0	0.129429	0	0	0	0	0	0	0	0	0	0	0	-0.00527188	0	0	0	0	0	0	0	0	0	0	0	0	0	0	0.0834092	0	0	0	0.00278948	0	0	0	0	0	0	0
PPAP2A	0	0	0	0	0	0	0	0	0	0	0	0	0	0	0	0	0	0	0	0	0	0	0	0	0	0	0	0	0	0	0	0	0	0	0	0	0	0.0834092	0	0	0	0	0	0	0	0	0	0	0
TRAM1	0	0	0	0	0	0	0	0.107769	0	0	0	0	0	0	0	0	0	0	0	0	0	0	0	0	0	0	0	0	0	0	0	0	0	0	0	0	0	0	0	0	0	0	0	0	0	0	0	0	0
TNFRSF1A	0	0	0	0	0	0	0	0	0	0	0	0	0	0	0	0	0	0	0	0	0	0	-0.00527188	0	0	0	0	0	0	0	0.00461765	0	0	0	0	0	0	0	0	0	0.0101016	0	0	0	0	0	0	0	0
EVI5	0	0	0	0	0	0	0	0	0	0	0	0	0	0	0	0	0	0	0	0	0	0	0	0	0	0	0	0	0	0	0	0	0	0	0	0	0	0	0	0	0	0	0	0	0	0	0	0	0
TRO	0	0	0	0	0	0	0	0	0	0	0	0	0	0	0	0	0	0	0	0	0	0	0	0	0	0	0	0	0	0	0	0	0	0	0	0	0	0	0	0	0	0	0	0	0	0	0	0	0
RHOA	0	0	0	0	0	0	0	0	0	0	0	0	0	0	0	0	0	0	0	0	0	0	0	0	0	0	0	0	0	0	0	0	0	0	0	0	0	0	0	0	0	0	0	0	0	0	0	0	0
SYT1	0	0	0	0	0	0	0	0	0	0	0	0	0	0	0	0	0	0	0	0	0	0	0	0	0	0	0	0	0	0	0	0	0	0	0	0	0	0	0	0	0	0	0	0	0.141915	0	0	0	0
ROGDI	0	0	0	0	0	0	0	0	0	0	0	0	0	0	0	0	0	0	0	0	0	0	0	0	0	0	0	0	0	0	0	0	0	0	0	0	0	0	0	0	0	0	0	0	0	0	0	0	0
PDZD4	0	0	0	0	0.0867234	0	0	0	0	0	0	0	0	0	0	0	0	0	0	0	0	0	0	0	0	0	0	0	0	0	0	0	0	0	0	0	0	0	0	0	0	0	0	0	0	0	0	0	0
ATP2B3	0	0	0	0	0.0870337	0	0	0	0	0	0	0	0	0	0	0	0	0	0	0	0	0	0	0	0	0	0	0	0	0	0	0	0	0	0	0	0	0	0	0	0	0	0	0	0	0	0	0	0
ROCK1	0	0	0	0	0	0	0	0	0	0	0	0	0	0	0	0	0	0	0	0	0	0	0	0	0	0	0	0	0	0	0	0	0	0	0	0	0	0	0	0	0	0	0	0	0	0	0	0	0
CBFB	0.00991153	0	0	0	0	0	0	0	0	0	0.130008	0	0.0151135	0	0	0	0	0	0	0	0	0	-0.00527188	0	0	0	0	0	0	0.00934676	0	0	0	0	0	0	0	0.0833221	0.00535527	0	0	0	0	0	0	0.0479802	0	0	0
HYAL2	0.00995572	0	0	0	0	0	0	0	0	0	0.129414	0	0	0	0	0	0	0	0	0	0	0	-0.00527188	0	0	0	0	0	0	0	0	0	0	0	0	0	0	0.0834092	0.00535527	0	0	0	0	0	0	0.0479802	0	0	0
HDAC4	0	0	0	0	0	0	0	0	0	0	0	0	0	0	0	0	0	0	0	0	0	0	0	0	0	0	0.0539452	0	0	0	0	0	0	0	0	0	0	0.0843619	0	0	0	0	0	0	0	0	0	0	0
RASSF1	0	0	0	0	0	0	0	0	0	0	0	0	0	0	0	0	0	0	0	0	0	0	0	0	0	0	0	0	0	0	0	0	0	0	0	0	0	0	0	0	0	0	0	0	0	0	0	0	0
IFI35	0	0	0	0	0.0887153	0	0	0	0	0	0	0	0	0	0	0	0	0	0	0	0	0	0	0	0	0	0	0	0	0	0	0	0	0	0	0	0	0	0	0	0.0101016	0	0	0	0	0	0	0	0
MEF2A	0	0	0	0	0	0	0	0	0	0	0	0	0	0	0	0	0	0	0	0	0	0	0	0	0	0	0	0	0	0	0	0	0	0	0	0	0	0	0	0	0	0	0	0	0	0	0	0	0
ACSL4	0	0	0	0	0	0	0	0	0	0	0	0	0	0	0	0	0	0	0	0	0	0	0	0	0	0	0	0	0	0	0	0	0	0	0	0.01136	0	0	0	0	0	0	0	0	0	0	0	0	0
INPP5A	0	0	0	0	0	0	0	0	0	0	0	0	0	0	0	0	0	0	0	0	0	0	0	0	0	0	0	0	0	0	0.00461525	0	0	0	0	0	0	0	0	0	0	0	0	0	0	0	0	0	0
GRIPAP1	0	0	0	0	0	0	0	0	0	0	0	0	0	0	0	0	0	0	0	0	0	0	0	0	0	0	0	0	0	0	0	0	0	0	0	0	0	0	0	0	0	0	0	0	0	0	0	0	0
REEP1	0	0	0	0	0	0	0	0	0	0	0	0	0	0	0	0	0	0	0	0	0	0	0	0	0	0	0	0	0	0	0	0	0	0	0	0	0	0	0	0	0.0107592	0	0	0	0	0	0	0	0.0480823
LAPTM4A	0.00995572	0	0	0	0	0.0182089	0	0	0	0.0380842	0.129414	0.00372355	0.0151135	0	0	0	0	0	0	0	0	0	-0.00527188	0	0.036402	0	0	0	-0.00222305	0.00957453	0	0	0	0	0	0	0	0.0834092	0.0053571	0	0	0.00278948	0	0	0	0.0479802	0.0231632	0.0110859	0
TTC7A	0	0	0	0	0.0867234	0	0	0.107765	0	0	0	0	0	0	0.132464	0	0	0	0	0	0	0	0	0	0	0	0	0	0	0	0	0	0	0	0	0	0	0	0	0	0	0	0	0	0.141915	0	0	0	0
SRBD1	0	0	0	0	0	0	0	0	0	0	0	0	0	0	0	0	0	0	0	0	0	0	-0.00527188	0	0	0	0	0	0	0	0	0	0	0	0	0	0	0.0834092	0	0	0	0	0	0	0	0	0	0	0
CYFIP1	0	0	0	0	0	0	0	0	0	0	0	0.00372355	0.0151135	0	0	0	0	0	0	0	0	0	-0.00527188	0	0	0	0	0	0	0	0.00461525	0.150265	0	0	0	0	0	0	0.00535527	0	0	0.00278948	0	0	0	0.0479802	0	0	0
KIF2A	0	0	0	0	0	0	0	0	0	0	0	0	0.0153494	0	0	0	0	0	0	0	0	0	-0.00527188	0	0	0	0	0	0	0	0	0	0	0	0	0	0	0	0	0	0	0	0	0	0	0	0	0	0
RASGRP2	0.00995433	0	0	0	0	0.0182089	0	0	0	0.0380842	0	0.00372355	0.0151135	0	0	0	0	0.0300778	0	0	0.0461764	0	-0.00527188	0	0	0	0.0539008	0	-0.00222305	0.00957554	0.00461525	0	0	0	0	0	0	0	0.00535527	0	0	0.00278948	0	0	0	0.0479802	0.0231632	0.011086	0
PSME4	0	0	0	0	0	0	0	0	0	0	0	0	0	0	0	0	0	0	0	0.153146	0	0	0	0	0	0	0	0	0	0	0	0	0	0	0	0	0	0	0	0.16007	0	0	0	0	0	0	0	0	0
PPP2R5B	0	0	0	0	0	0	0	0	0	0	0.129414	0	0	0	0	0	0	0	0	0	0	0	0	0	0	0	0	0	0	0	0	0	0	0	0	0	0	0	0	0.170881	0	0	0	0	0.141915	0	0	0	0
NUP133	0	0	0	0	0	0	0	0	0	0	0	0	0	0	0	0	0	0	0	0	0	0	0	0	0	0	0	0	0	0	0	0	0	0	0	0	0	0	0	0	0	0	0	0	0	0	0.0231632	0	0
NUCKS1	0	0	0	0	0	0	0	0	0	0	0	0	0	0	0	0	0	0	0	0	0	0	0	0	0	0	0	0	0	0	0	0	0	0	0	0	0	0	0	0	0.0101016	0	0	0	0	0	0	0	0
BCL3	0	0	0	0	0	0	0	0	0	0	0	0	0	0	0	0	0	0	0	0	0	0	0	0	0	0	0	0	0	0	0.00710033	0	0	0	0	0	0	0	0	0	0	0	0	0	0	0	0	0	0
KCNAB2	0	0	0	0	0	0	0	0	0	0	0	0.00372355	0	0	0	0	0	0	0	0	0	0	0	0	0.0364192	0	0	0	0	0	0	0	0	0	0.0575873	0	0	0	0	0	0	0.00278948	0	0	0	0.0479802	0	0	0
CLEC2D	0	0	0	0	0	0	0	0	0	0	0	0.00372355	0	0	0	0	0	0	0	0	0	0	0	0	0	0	0	0	-0.00222305	0	0	0	0	0	0	0	0	0	0	0	0	0.00278948	0	0	0	0	0	0.0110924	0
TGFBR3	0	0	0	0	0	0	0	0	0	0	0	0	0	0	0	0	0	0	0	0	0	0	0	0	0	0	0	0	0	0	0	0	0	0	0	0	0	0	0	0	0	0	0	0	0	0	0	0	0
KIAA1107	0	0	0	0	0	0	0	0	0	0	0	0	0	0	0	0	0	0	0	0	0	0	0	0	0	0	0	0	0	0	0	0	0	0	0	0	0	0	0	0	0	0	0	0	0	0	0	0	0
PLA2G10	0	0	0	0	0	0	0	0	0	0	0	0	0	0	0	0	0	0	0	0	0	0	0	0	0	0	0	0	0	0	0	0	0	0	0	0	0	0	0	0	0	0	0	0	0	0	0	0	0
ATP1B3	0	0	0	0	0	0	0	0	0	0	0	0	0	0	0	0	0	0	0	0	0	0	0	0	0	0	0	0	0	0	0	0	0	0	0	0	0	0	0	0	0	0	0	0	0	0	0	0	0
NEDD4	0	0	0	0	0	0	0	0	0	0	0	0	0	0	0	0	0	0	0	0	0	0	-0.00527088	0	0	0	0	0	-0.00192389	0	0.00461525	0	0	0	0	0	0	0	0	0	0.0101016	0	0	0	0	0	0	0	0
PIGB	0	0	0	0	0	0	0	0	0	0	0	0	0	0	0	0	0	0	0	0	0	0	0	0	0	0	0	0	0	0	0	0	0	0	0	0	0	0	0	0	0	0	0	0	0.141915	0	0	0	0
RAB27A	0	0	0	0	0	0	0	0	0	0	0	0	0	0	0	0	0	0	0	0	0	0	0	0	0	0	0	0	0	0	0	0	0	0	0	0.0112162	0	0	0	0	0.0101016	0	0	0	0	0	0	0	0
LRP6	0	0	0	0	0	0	0	0	0	0	0	0	0	0	0	0	0	0	0	0	0	0	0	0	0	0	0	0	0	0	0	0	0	0	0	0	0	0	0	0	0	0	0	0	0	0	0	0	0
GUCY2C	0	0	0	0	0	0	0	0	0	0	0	0	0	0	0	0	0	0	0	0	0	0	0	0	0	0	0	0	0	0	0	0	0	0	0	0	0	0	0	0	0	0	0	0	0	0	0	0	0
SCT	0	0	0	0	0	0	0	0	0	0	0	0	0	0	0	0	0	0	0	0	0.0462086	0	0	0	0	0	0	0	0	0	0	0	0	0	0	0	0	0	0	0	0	0	0	0	0	0	0	0	0
NUCB2	0	0	0	0	0	0	0	0	0	0	0	0	0	0	0	0	0	0	0	0	0	0	0	0	0	0	0	0	0	0	0	0	0	0	0	0	0	0	0	0	0	0	0	0	0	0	0	0	0
PFN2	0	0	0	0	0	0.0182089	0	0	0	0	0	0.00372355	0	0	0	0	0	0	0	0	0	0	-0.00527188	0	0.0365105	0	0	0	-0.00129287	0	0	0	0	0	0	0	0	0	0.00535527	0	0	0	0	0	0	0.0479802	0.0231632	0	0
PTPN3	0	0	0	0	0	0	0	0	0	0	0	0	0	0	0	0	0	0	0	0	0	0	0	0	0	0	0	0	0	0	0	0	0	0	0	0	0	0	0	0	0	0	0	0	0	0	0	0	0
SPTB	0	0	0	0	0	0	0	0	0	0	0	0	0	0	0	0	0	0	0	0	0	0	0	0	0	0	0	0	0	0	0	0	0	0	0	0	0	0	0	0	0	0	0	0	0	0	0	0	0
DAPP1	0	0	0	0	0	0	0	0	0	0	0	0	0	0	0	0	0	0	0	0	0	0	0	0	0	0	0	0	0	0	0	0	0	0	0	0	0	0	0	0	0	0	0	0	0	0	0	0	0
C14orf101	0	0	0	0	0	0	0	0	0	0	0	0	0	0	0	0	0	0	0	0	0	0	0	0	0	0	0	0.143712	0	0	0	0	0	0	0	0	0	0	0	0	0	0	0	0	0	0	0	0	0
FSTL3	0	0	0	0	0	0	0	0	0	0	0	0	0	0	0	0	0	0	0	0	0	0	-0.00527188	0	0	0	0	0	0	0	0	0	0	0	0	0	0	0.0799219	0	0	0	0	0	0	0	0	0	0	0
WIPI1	0	0	0	0	0	0	0	0	0	0	0	0	0	0	0	0	0	0	0	0	0	0	-0.00527188	0	0	0	0	0	0	0	0.00461525	0	0	0	0	0	0	0	0	0	0.0101016	0	0	0	0	0	0.0231632	0	0
GBA2	0	0	0	0	0	0	0	0.10834	0	0	0	0	0	0	0	0	0	0	0	0	0	0	0	0	0	0	0	0	0	0	0	0	0	0	0	0	0	0	0	0	0	0	0	0	0	0	0	0	0
ST6GALNAC2	0	0	0	0	0	0	0	0	0	0	0	0	0	0	0	0	0	0	0	0	0	0	0	0	0	0	0	0	0	0	0	0	0	0	0	0	0	0	0	0	0	0	0	0	0	0	0	0	0
CHAT	0	0	0	0	0	0	0	0	0	0	0	0	0	0	0	0	0	0	0	0	0	0	0	0	0	0	0	0	0	0	0	0	0	0	0	0	0	0	0	0	0	0	0	0	0	0	0	0	0
CSNK2A2	0	0	0	0	0	0	0	0	0	0	0	0	0	0	0	0	0	0	0	0	0	0	0	0	0	0	0	0	0	0	0	0	0	0	0	0	0	0	0	0	0	0	0	0	0	0	0	0	0.0493384
PTPN21	0	0	0	0	0	0	0	0	0	0	0	0.00372356	0	0	0	0	0	0	0	0	0	0	-0.00527188	0	0	0	0	0	0	0	0	0	0	0	0	0	0	0	0.00535527	0	0	0	0	0	0	0	0	0	0
CAMK2A	0	0	0	0	0	0	0	0	0	0	0	0	0	0	0	0	0	0	0	0	0	0	0	0	0	0	0	0	0	0	0	0	0	0	0	0	0	0	0	0	0	0	0	0	0	0	0	0	0
TCOF1	0	0	0	0	0	0	0	0	0	0	0	0	0	0	0	0	0	0	0	0	0	0	0	0	0	0	0	0	0	0	0	0	0	0	0	0	0	0	0	0	0	0	0	0	0	0	0	0	0
CDC42	0	0	0	0	0	0	0	0	0	0	0	0	0.0151135	0	0	0	0	0	0	0	0	0	0	0	0	0	0	0	0	0	0	0	0	0	0	0	0	0	0	0	0	0	0	0	0	0	0	0	0
OSBPL3	0	0	0	0	0	0	0	0	0	0	0	0	0	0	0	0	0	0	0	0	0	0	0	0	0	0	0	0	0	0	0	0	0	0	0	0	0	0	0	0	0.00871577	0	0	0	0	0	0	0	0
MAP4K4	0	0	0	0	0	0	0	0	0	0	0	0	0	0	0	0	0	0	0	0	0	0	0	0	0	0	0	0	0	0	0	0	0	0	0	0	0	0	0	0	0	0	0	0	0	0	0	0	0
WDR1	0	0	0	0	0.0867234	0	0	0.108701	0	0	0	0	0	0	0	0	0	0	0	0	0	0	0	0	0	0	0	0	0	0	0	0	0	0	0	0	0	0	0	0	0	0	0	0	0	0	0	0	0
ING3	0	0	0	0	0	0	0	0	0	0	0	0	0	0	0	0	0	0	0	0	0	0	-0.00527188	0	0	0	0	0	0	0	0	0	0	0	0	0	0	0	0	0	0	0	0	0	0	0	0	0	0
LMCD1	0	0	0	0	0	0	0	0	0	0	0	0	0	0	0	0	0	0	0	0	0	0	0	0	0	0	0	0	0	0	0	0	0	0	0	0	0	0	0	0	0	0	0	0	0	0	0	0	0
ATP6AP1	0	0	0	0	0	0	0	0	0	0	0	0	0	0	0	0	0	0	0	0	0	0	0	0	0	0	0	0	0	0	0	0	0	0	0	0	0	0	0	0	0	0	0	0	0	0	0	0	0.0489998
TCF3	0.00995572	0	0	0	0	0.0182089	0	0	0	0.0380842	0	0.00372355	0.0151135	0	0	0	0	0	0	0	0	0	-0.00527188	0	0	0	0	0	-0.00222305	0	0.00461525	0	0	0	0.0574863	0	0	0	0.00535527	0	0.0101016	0.00278948	0	0	0	0.0479802	0.0231632	0	0
DAZAP1	0.00995572	0	0	0	0	0.0182089	0	0	0	0	0	0	0.0151135	0	0	0	0	0	0	0	0	0	-0.00527188	0	0	0	0	0	-0.00216187	0.00957554	0.00461525	0	0	0	0	0	0	0	0.00535527	0	0	0.00278948	0	0	0	0.0479802	0.0231632	0	0
MBD3	0.0101529	0	0	0	0	0	0	0	0	0	0	0	0	0	0	0	0	0	0	0	0	0	-0.00527188	0	0	0	0	0	0	0	0	0	0	0	0	0	0	0	0	0	0	0	0	0	0	0	0.0231632	0	0
FAM50A	0	0	0	0	0	0	0	0	0	0	0	0	0	0	0	0	0	0	0	0	0	0	0	0	0	0	0	0	0	0	0	0	0	0	0	0	0	0	0	0	0	0	0	0	0.141915	0	0	0	0
FAM3A	0	0	0	0	0	0	0	0	0	0	0	0	0	0	0	0	0	0	0	0	0	0	0	0	0	0	0	0	0	0	0	0	0	0	0	0	0	0	0	0	0	0	0	0	0	0	0	0	0
CYBRD1	0	0	0	0	0	0	0	0	0	0	0	0	0	0	0	0	0	0	0	0	0	0	0	0	0	0	0	0	0	0	0	0	0	0	0	0	0	0	0	0	0	0	0	0	0	0	0	0	0
CDH19	0	0	0	0	0	0	0	0	0	0	0	0	0	0	0	0	0	0	0	0	0	0	0	0	0	0	0	0	0	0	0	0	0	0	0	0	0	0	0	0	0	0	0	0	0	0	0	0	0
PDCD2	0	0	0	0	0	0	0	0	0	0	0	0	0	0	0	0	0	0	0	0	0	0	0	0	0	0	0	0	0	0	0	0	0	0	0	0	0	0	0	0	0	0	0	0	0	0	0	0	0
PRKACA	0	0	0	0	0	0	0	0	0	0	0	0	0	0	0	0	0	0	0	0	0	0	0	0	0	0	0	0	0	0	0	0	0	0	0	0	0	0	0	0	0	0	0	0	0	0	0	0	0
LPHN1	0	0	0	0	0.0866855	0	0	0	0	0	0	0	0	0	0	0	0	0	0	0.156842	0	0	0	0	0	0	0	0	0	0	0	0.150265	0	0	0	0	0	0	0	0	0	0	0	0	0.139115	0	0	0	0
ACTN1	0.00995572	0	0	0	0	0.0182089	0	0	0	0	0	0.00372355	0	0	0	0	0	0	0	0	0	0	-0.00527188	0	0	0	0	0	-0.00222305	0	0.00461525	0	0	0	0	0	0	0.0834092	0.00535527	0	0.0101016	0.00278948	0	0	0.141915	0.0479802	0	0.0110859	0
PTPN18	0	0	0	0	0	0	0	0	0	0	0	0	0	0	0	0	0	0	0	0	0	0	0	0	0	0	0	0	0	0	0	0	0	0	0	0	0	0	0	0	0	0	0	0	0	0	0	0	0
SPEG	0	0	0	0	0	0	0	0	0	0	0.134505	0	0	0	0	0	0	0	0	0	0	0	0	0	0	0	0	0	0	0	0	0	0	0	0	0	0	0	0	0	0	0	0	0	0	0	0	0	0
ALDH3A2	0	0	0	0	0	0.0182089	0	0	0	0	0.129414	0.00372355	0	0	0	0	0	0	0	0	0	0	-0.00527188	0	0	0	0	0	-0.00222305	0	0.00461525	0	-0.0199756	0	0	0	0	0	0.00535527	0	0	0.00278948	0	0	0	0.0479802	0.0231632	0	0
SREBF1	0	0	0	0	0	0	0	0	0	0	0	0	0	0	0	0	0	0	0	0	0	0	0	0	0	0	0	0	0	0	0.00642272	0	0	0	0	0	0	0	0	0	0	0	0	0	0	0	0	0	0
MPP5	0	0	0	0	0	0	0	0	0	0	0	0	0	0	0	0	0	0	0	0	0	0	0	0	0	0	0	0	0	0	0	0	0	0	0	0	0	0	0.00535527	0	0	0.00278948	0	0	0	0	0.0231632	0	0
SMC1A	0	0	0	0	0	0	0	0	0	0	0	0	0	0	0	0	0	0	0	0	0	0	0	0	0	0	0	0	0	0	0	0	0	0	0	0	0	0	0	0	0.00994093	0	0	0	0	0	0	0	0
HSD17B10	0	0	0	0	0.0863823	0	0	0	0	0	0	0	0	0	0	0	0	0	0	0	0	0	0	0	0	0	0	0	0	0	0	0	0	0	0	0	0	0	0	0	0.0107864	0	0	0	0	0	0	0	0
P4HA2	0.00995572	0	0	0	0	0.0182089	0	0	0	0.0380842	0	0.00387552	0	0	0	0	0	0	0	0	0	0.0563525	-0.00527188	0	0.0364011	0.060174	0	0	-0.00222305	0.00957554	0.00461525	0	0	0	0.0574863	0	0	0	0.00535527	0	0	0.00278948	0	0	0	0.0479802	0.0231632	0.0114095	0
FCGR2B	0	0	0	0	0	0	0	0	0	0	0	0.00150793	0	0	0	0	0	0	0	0	0	0	0	0	0	0	0	0	-0.00222305	0	0	0	0	0	0	0	0	0	0	0	0	0	0	0	0	0	0	0	0
NFATC3	0.00995572	0	0	0	0	0.0182089	0	0	0	0.0380842	0.129414	0.00372355	0.0151135	0	0	0	0	0	0	0.154992	0.0461729	0	-0.00527188	0	0	0	0.0539008	0	-0.00222305	0.00957554	0.00497569	0.150283	-0.0202417	0	0.0574863	0	0	0.0834077	0.00535527	0.16781	0	0.00278948	0	0	0.141952	0.0479802	0.0231632	0.0110859	0
ACADVL	0	0	0	0	0	0	0	0	0	0	0	0	0	0	0	0	0	0	0	0	0	0	-0.00527188	0	0	0	0	0	0	0	0	0	0	0	0	0	0	0	0	0	0	0	0	0	0	0	0	0	0
STK10	0	0	0	0	0	0	0	0	0	0	0	0	0	0	0	0	0	0	0	0	0	0	0	0	0.0364011	0	0	0	0	0	0	0	0	0	0	0.0112162	0	0	0	0	0.0101016	0	0	0	0	0	0	0	0
ACAP1	0.00995572	0	0	0	0	0.0182089	0	0	0	0.0380842	0.129414	0.00372355	0.0151135	0	0	0	0	0	0	0	0	0	-0.00527188	0	0	0	0.054097	0	-0.00222305	0.00957554	0	0	-0.0202417	0	0	0	0	0.0834092	0.00535527	0	0	0.00278948	0	0	0	0.0479802	0.0231632	0.0110859	0
CRMP1	0	0	0	0	0	0	0	0	0	0	0	0	0	0	0	0	0	0	0	0	0	0	0	0	0	0	0	0	0	0	0.00461525	0	0	0	0	0	0	0	0	0	0.0101016	0	0	0	0	0	0	0	0
AP1M1	0	0	0	0	0	0	0	0	0	0	0	0	0	0	0	0	0	0	0	0	0	0	0	0	0	0	0	0	0	0	0	0	0	0	0	0	0	0	0	0	0	0	0	0	0	0	0	0	0
PVR	0.00995572	0	0	0	0	0.0182089	0	0	0	0	0	0.00372355	0.0151135	0	0	0	0	0	0	0	0	0	-0.00527188	0	0	0	0	0	-0.00222305	0	0	0	0	0	0	0	0	0	0.00535527	0	0	0.00278948	0	0	0	0.0479802	0.0231632	0	0
IKBKG	0	0	0	0	0	0	0	0	0	0	0	0	0	0	0	0	0	0	0	0	0	0	0	0	0	0	0	0	0	0	0	0	0	0	0	0	0	0	0	0	0	0	0	0	0	0	0	0	0
SCARB1	0	0	0	0	0	0	0	0	0	0	0	0	0	0	0	0	0	0	0	0	0	0	0	0	0	0	0	0	0	0	0	0	0	0	0	0	0	0	0	0	0	0	0	0	0	0	0	0	0
CYP2W1	0	0	0	0	0	0	0	0	0	0	0	0	0	0	0	0	0	0	0	0	0	0	0	0	0	0	0.0544827	0	0	0	0	0	0	0	0	0	0	0	0	0	0	0	0	0	0	0	0	0	0
MCM2	0	0	0	0	0	0	0	0	0	0	0	0	0	0	0	0	0	0	0	0	0	0	-0.00527188	0	0	0	0	0	0	0	0.00461525	0	0	0	0	0	0	0	0	0	0	0.00278948	0	0	0	0	0.0231632	0	0
TP63	0	0	0	0	0	0	0	0	0	0	0	0	0	0	0	0	0	0	0	0	0	0	0	0	0	0	0	0	0	0	0	0	0	0	0	0	0	0	0	0	0	0	0	0	0	0	0	0	0
ALPK1	0	0	0	0	0	0	0	0	0	0	0	0	0	0	0	0	0	0	0	0	0	0	0	0	0	0	0	0	0	0	0	0	0	0	0	0	0	0	0	0	0	0	0	0	0	0	0	0	0
LLGL2	0	0	0	0	0	0	0	0	0	0	0	0	0	0	0	0.0165068	0	0	0	0	0	0	0	0	0	0	0	0	0	0	0	0	0	0	0	0.0112162	0.0446442	0	0	0	0	0	0	0	0	0	0	0	0
PDE8A	0	0	0	0	0	0	0	0	0	0	0	0	0	0	0	0	0	0	0	0	0	0	0	0	0	0	0	0	0	0	0	0	0	0	0	0	0	0	0	0	0	0	0	0	0	0	0	0	0
FNDC8	0	0	0	0	0	0	0	0	0	0	0	0	0	0	0	0	0	0	0	0	0	0	0	0	0	0	0	0	0	0	0	0	0	0	0	0	0	0	0	0	0	0	0	0	0	0	0	0	0
KDM5A	0	0	0	0	0	0	0	0	0	0	0	0	0	0	0	0	0	0	0	0	0	0	0	0	0	0	0	0	0	0	0	0	0	0	0	0	0	0	0	0	0	0	0	0	0	0	0	0	0
PPP2R3A	0	0	0	0	0	0	0	0	0	0	0	0	0.0151135	0	0	0	0	0	0	0	0	0	-0.00527188	0	0	0	0	0	0	0.00957554	0	0	0	0	0	0	0	0	0.00535527	0	0	0	0	0	0	0.0479802	0.0231632	0.0140781	0
FERMT2	0	0	0	0	0	0	0	0	0	0	0	0	0	0	0	0	0	0	0	0	0	0	0	0	0.0364019	0	0	0	0	0	0	0	0	0	0	0	0	0	0	0	0	0	0	0	0.141915	0	0	0	0
ABCB11	0	0	0	0	0	0	0	0	0	0	0	0	0	0	0	0	0	0	0	0	0	0	0	0	0	0	0	0	0	0	0	0	0	0	0	0	0	0	0	0	0	0	0	0	0.148838	0	0	0	0
DHRS9	0	0	0	0	0	0	0	0	0	0	0	0	0	0	0	0	0	0	0	0	0	0	0	0	0	0	0	0	0	0	0	0	0	0	0	0	0	0	0	0	0	0	0	0	0	0	0	0	0
PTGS2	0	0	0	0	0	0	0	0	0	0	0	0	0	0	0	0	0	0	0	0	0	0	0	0	0	0	0	0	0	0	0	0	0	0	0	0	0	0	0	0	0	0	0	0	0	0	0	0	0
IGF2BP2	0	0	0	0	0	0	0	0	0	0	0	0	0	0	0	0	0	0	0	0	0	0	0	0	0	0	0	0	0	0	0	0	0	0	0	0	0	0	0	0	0.0101026	0	0	0	0	0	0	0	0
ST6GAL1	0	0	0	0	0	0	0	0	0	0	0	0.00372355	0	0	0	0	0	0	0	0	0	0	0	0	0	0	0	0	0	0	0	0	0	0	0	0	0	0	0	0	0	0	0	0	0	0	0	0	0
PICALM	0	0	0	0	0	0	0	0.107845	0	0	0	0	0	0	0	0	0	0	0	0	0	0	0	0	0	0	0	0	0	0	0	0	0	0	0	0	0	0	0	0	0	0	0	0	0	0	0	0	0
CLNS1A	0	0	0	0	0	0	0	0	0	0	0	0	0	0	0	0	0	0	0	0	0	0	0	0	0	0	0	0	0	0	0	0	0	0	0	0	0	0	0	0	0	0	0	0	0	0	0	0	0
ATP2A3	0	0	0	0	0	0	0	0	0	0	0	0	0	0	0	0	0	0	0	0	0	0	-0.00527188	0	0	0	0.0539547	0	-0.0021977	0	0	0	0	0	0	0	0	0	0.00535527	0	0	0	0	0	0	0	0	0	0
CA12	0	0	0	0	0	0	0	0.107765	0	0	0	0	0	0	0	0	0	0	0	0	0	0	0	0	0	0	0	0	0	0	0	0	0	0	0	0	0	0	0	0	0	0	0	0	0	0	0	0	0
NTN4	0	0	0	0	0.08534	0.0182089	0	0.107765	0	0	0	0	0.0151135	0	0	0	0	0	0	0	0	0	-0.00527188	0	0	0	0	0	-0.00222305	0	0.00321975	0	0	0	0	0	0	0	0.00535527	0	0	0.00278978	0	0	0	0	0.0231782	0	0
NUAK1	0	0	0	0	0	0	0	0	0	0	0	0	0	0	0	0	0	0	0	0	0	0	0	0	0	0	0	0	0	0	0	0	0	0	0	0	0	0	0	0	0	0	0	0	0	0.0479802	0	0	0
DPP8	0	0	0	0	0	0	0	0	0	0	0	0	0	0	0	0	0	0	0	0	0	0	0	0	0	0	0	0	0	0	0	0	0	0	0	0	0	0	0	0	0	0	0	0	0	0	0	0	0
SCARF1	0	0	0	0	0	0	0	0	0	0	0	0	0	0	0	0	0	0	0	0	0.0462134	0	0	0	0	0	0	0	0	0	0	0	0	0	0	0	0	0	0	0	0	0	0	0	0	0	0	0	0
PTPLAD1	0	0	0	0	0	0	0	0	0	0	0	0	0	0	0	0	0	0	0	0	0	0	0	0	0	0	0	0	0	0	0	0	0	0	0	0	0	0	0	0	0	0	0	0	0	0	0	0	0
IPCEF1	0	0	0	0	0	0.0182089	0	0	0	0	0	0	0	0	0	0	0	0	0	0	0	0	0	0	0	0	0	0	-0.00222305	0	0	0	0	0	0	0	0	0	0	0	0	0	0	0	0	0	0	0	0
TUBE1	0.0100151	0	0	0	0	0	0	0	0	0	0	0	0	0	0	0	0	0	0	0	0	0	0	0	0	0	0	0	0	0	0	0	0	0	0	0	0	0	0	0	0	0	0	0	0	0	0	0	0
ARHGEF10L	0	0	0	0	0	0	0	0	0	0	0	0	0	0	0	0	0	0	0	0	0	0	0	0	0	0	0	0	0	0	0	0	0	0	0	0	0	0	0	0	0	0	0	0	0	0	0	0	0
KCNQ2	0	0	0	0	0	0	0	0	0	0	0	0	0	0	0	0	0	0	0	0	0	0	0	0	0	0	0	0	0	0	0	0	0	0	0	0	0	0	0	0	0	0	0	0	0	0	0	0	0
ACTR6	0	0	0	0	0	0	0	0	0	0	0	0	0	0	0	0	0	0	0	0	0	0	0	0	0	0	0	0	0	0	0	0	0	0	0	0	0	0	0	0	0	0	0	0	0	0	0	0	0
TIPIN	0	0	0	0	0	0	0	0	0	0	0	0	0	0	0	0	0	0	0	0	0	0	0	0	0	0	0	0	0	0	0	0	0	0	0	0	0	0	0	0	0	0	0	0	0	0	0	0	0
NUP37	0	0	0	0	0	0	0	0	0	0	0	0	0	0	0	0	0	0	0	0	0	0	0	0	0	0	0	0	0	0	0	0	0	0	0	0	0	0	0	0	0	0	0	0	0	0	0	0	0
SEMA3C	0	0	0	0	0	0	0	0	0	0	0	0	0	0	0	0	0	0	0	0	0	0	-0.00527188	0	0	0	0	0	0	0	0	0	0	0	0	0	0	0	0	0	0	0	0	0	0	0	0	0	0
CELSR1	0	0	0	0	0	0	0	0	0	0	0	0	0.0151135	0	0	0	0	0	0	0	0	0	-0.00526937	0	0	0	0	0	0	0	0	0	0	0	0	0	0	0	0	0	0	0	0	0	0	0	0	0	0
ZNF638	0	0	0	0	0	0	0	0	0	0	0	0	0	0	0	0	0	0	0	0	0	0	0	0	0	0	0	0	0	0	0	0	0	0	0	0	0	0	0	0	0	0	0	0	0	0	0	0	0
ADD2	0	0	0	0	0	0	0	0	0	0	0	0	0	0	0	0	0	0	0	0	0	0	0	0	0	0	0	0	0	0	0	0	0	0	0	0	0	0	0	0	0	0	0	0	0	0	0	0	0
RASAL2	0.00995572	0	0	0	0	0	0	0	0	0	0	0.00372355	0.0151135	0	0	0	0	0	0.0608707	0	0	0	-0.00527188	0	0	0	0	0	0	0.00957554	0	0	0	-0.00164273	0.0574863	0	0	0.0834092	0.00535527	0	0	0.00299533	0	0	0	0.0479802	0	0	0
VPS9D1	0	0	0	0	0	0	0	0	0	0	0	0	0	0	0	0	0	0	0	0	0	0	-0.00529996	0	0	0	0	0	0	0	0	0	0	0	0	0	0	0	0	0	0	0	0	0	0	0	0	0	0
ZNF37A	0	0	0	0	0	0	0	0	0	0	0	0	0	0	0	0	0	0	0	0	0	0	-0.00527188	0	0	0	0	0	0	0	0	0	0	0	0	0	0	0	0	0	0	0	0	0	0	0	0.0231835	0	0
FNDC3B	0.00995572	0	0	0	0	0.0182089	0	0	0	0	0	0	0	0	0	0	0	0	0	0	0	0	-0.00527188	0	0	0	0	0	-0.00395084	0	0.00461525	0	0	0	0	0	0	0	0.00535527	0	0.0102632	0.00278948	0	0	0	0	0.0231632	0	0
FOSL2	0.00995572	0	0	0	0	0.0182089	0	0	0	0	0	0.00372355	0	0	0	0	0	0	0	0	0	0	-0.00527188	0	0	0	0	0	-0.00222305	0.00957554	0.00461525	0	0	0	0	0	0	0.0834092	0.00535527	0	0.0101016	0.00278948	0	0	0	0	0	0	0
CACNG4	0	0	0	0	0	0	0	0	0	0	0	0	0	0	0	0	0	0	0	0	0	0	0	0	0	0	0	0	0	0	0	0	0	0	0	0	0	0	0	0	0	0	0	0	0	0	0	0	0
MOCOS	0	0	0	0	0	0	0	0	0	0	0	0	0	0	0	0	0	0	0	0	0	0	0	0	0	0	0	0	0	0	0.00529224	0	0	0	0	0	0	0	0	0	0.0101367	0	0	0	0	0	0	0	0
PLD1	0	0	0	0	0	0	0	0	0	0	0	0	0	0	0	0	0	0	0	0	0	0	0	0	0	0	0	0	0	0	0.00461525	0	0	0	0	0	0	0	0	0	0.00667159	0	0	0	0	0	0	0	0
WDR62	0	0	0	0	0	0	0	0	0	0	0	0	0	0	0	0	0	0	0	0	0	0	0	0	0	0	0	0	0	0	0	0	0	0	0	0	0	0	0	0	0.0101022	0.00278948	0	0	0	0	0	0	0
RAB7A	0	0	0	0	0	0	0	0	0	0	0	0	0	0	0	0	0	0	0	0	0	0	0	0	0	0	0	0	0	0	0	0	0	0	0	0	0	0	0	0	0.0101016	0	0	0	0	0	0	0	0
BCAP29	0	0	0	0	0	0	0	0	0	0	0	0	0	0	0	0	0	0	0	0	0	0	0	0	0	0	0	0	0	0	0.00461525	0	0	0	0	0.0113706	0	0	0	0	0.0101016	0	0	0	0	0	0	0	0
SEC31B	0.00995572	0	0	0	0	0.0182089	0	0	0	0	0	0.00372355	0.0153752	0	0	0	0	0	0	0	0	0	-0.00527188	0	0	0	0.0548194	0	-0.00172967	0	0	0	-0.019603	0	0	0	0	0	0.00535527	0	0	0.00278948	0	0	0	0.0479802	0.0231632	0.0110859	0
SART3	0	0	0	0	0	0	0	0	0	0	0	0	0	0	0	0	0	0	0	0	0	0	-0.00527188	0	0	0	0	0	0	0	0	0	0	0	0	0	0	0	0	0	0	0	0	0	0	0	0	0	0
ARHGAP15	0.00995572	0	0	0	0	0.0182089	0	0	0	0.0380842	0.129413	0.00373078	0.0151129	0	0	0	0	0	0	0	0.0461764	0	-0.00527212	0	0.0364011	0	0	0	-0.00221764	0.00957554	0	0	-0.0202417	-0.00164273	0.0574863	0	0	0	0.00535781	0	0	0.00278948	0	0	0	0.0479802	0.0231632	0.0110833	0
MKRN2	0	0	0	0	0	0	0	0	0	0	0	0	0	0	0	0	0	0	0	0	0	0	0	0	0	0	0	0	0	0	0	0	0	0	0	0	0	0.0833894	0	0	0	0	0	0	0	0	0	0	0
MCM6	0	0	0	0	0	0	0	0	0	0	0	0.00372355	0.0151135	0	0	0	0	0	0	0	0	0	-0.00527188	0	0	0	0	0	0	0	0.00461525	0	0	0	0	0	0	0	0	0	0	0.00278948	0	0	0	0	0.0231632	0	0
RBMS2	0.010251	0	0	0	0	0	0	0	0	0	0	0.00372355	0.0151135	0	0	0	0	0	0	0	0	0	-0.0051331	0	0	0	0	0	0	0.00957554	0	0	0	0	0	0	0	0.0834092	0.0043564	0	0	0.00319844	0	0	0	0	0.0231632	0	0
BAZ2A	0	0	0	0	0	0	0	0	0	0	0	0	0	0	0	0	0	0	0	0	0	0	0	0	0	0	0	0	0	0	0	0	0	0	0	0	0	0	0	0	0	0.00278948	0	0	0	0.0479802	0	0	0
MLH1	0	0	0	0	0	0	0	0	0	0	0	0	0	0	0	0	0	0	0	0	0	0	0	0	0	0	0	0	0	0	0	0	0	0	0	0	0	0	0	0	0	0	0	0	0	0	0	0	0
UNG	0	0	0	0	0	0	0	0	0	0	0	0	0	0	0	0	0	0	0	0	0	0	0	0	0	0	0	0	0	0	0	0.153964	0	0	0	0	0	0	0	0	0	0	0	0	0	0	0	0	0
SLC46A1	0	0	0	0	0	0	0	0	0	0	0	0	0	0	0	0	0	0	0	0	0	0	0	0	0	0	0	0	0	0	0	0	0	0	0	0	0	0	0	0	0	0	0	0	0	0	0	0	0
PLXNA2	0	0	0	0	0	0	0	0	0	0	0	0	0	0	0	0	0	0	0	0	0	0	0	0	0	0	0	0	0	0	0	0	0	0	0	0	0	0	0	0	0	0	0	0	0	0	0	0	0
ANKRD13A	0	0	0	0	0	0	0	0	0	0	0	0	0	0	0	0	0	0	0	0	0	0	0	0	0	0	0	0	0	0	0	0	0	0	0	0	0	0	0	0	0	0	0	0	0	0	0	0	0
TPD52	0	0	0	0	0	0	0	0	0	0	0	0	0	0	0	0	0	0	0	0	0	0	0	0	0	0	0	0	0	0	0	0	0	0	0	0.0112162	0	0	0	0	0	0	0	0	0	0	0	0	0
PAG1	0	0	0	0	0	0	0	0	0	0	0	0.00372355	0	0	0	0	0	0	0	0	0	0	0	0	0.0364011	0	0	0	0	0	0	0	0	0	0	0	0	0	0	0	0	0	0	0	0	0	0	0	0
ICAM3	0	0	0	0	0	0	0	0	0	0	0	0	0	0	0	0	0	0	0	0	0	0	0	0	0	0	0	0	0	0	0	0	0	0	0	0	0	0	0	0	0	0	0	0	0	0	0	0	0
NT5C2	0	0	0	0	0	0	0	0	0	0	0	0	0	0	0	0	0	0	0	0	0	0	0	0	0	0	0	0	0	0	0	0	0	0	0	0	0	0	0	0	0	0	0	0	0	0	0	0	0
MCAM	0	0	0	0	0	0	0	0	0	0	0	0	0	0	0	0	0	0	0	0	0	0	0	0	0	0	0	0	0	0	0	0	0	0	0	0	0	0	0	0	0	0	0	0	0	0	0	0	0
CAMSAP3	0	0	0	0.141151	0	0	0	0	0	0	0	0	0	0	0	0.0165068	0.0513829	0.0302857	0	0	0	0	0	0	0	0	0	0	0	0	0	0	0	0	0	0.0112162	0	0	0	0	0	0	0	0	0	0	0	0	0
XAB2	0	0	0	0	0	0	0	0	0	0	0	0	0	0	0	0	0	0	0	0	0	0	0	0	0	0	0	0	0	0	0	0	0	0	0	0	0	0	0	0	0	0	0	0	0	0	0	0	0
ARHGEF1	0	0	0	0	0	0	0	0	0	0	0	0.00372355	0	0	0	0	0	0	0	0	0	0	0	0	0	0	0	0	0	0	0	0	0	0	0	0	0	0	0	0	0	0	0	0	0	0.0479802	0	0	0
STXBP2	0	0	0	0	0	0	0	0	0	0	0	0	0	0	0	0	0	0	0	0	0	0	0	0	0	0	0	0	0	0	0	0	0	0	0	0	0	0	0	0	0	0	0	0	0	0	0	0	0
MAP2K7	0	0	0	0	0	0	0	0	0	0	0	0	0	0	0	0	0	0	0	0	0	0	0	0	0	0	0	0	0	0	0	0	0	0	0	0	0	0	0	0	0	0	0	0	0	0	0	0	0
ACTL6B	0	0	0	0	0.0867887	0	0	0.104881	0	0	0	0	0	0	0	0	0	0	0	0	0	0	0	0	0	0	0	0	0	0	0	0	0	0	0	0	0	0	0	0	0	0	0.0309417	0	0	0	0	0	0
TOP2B	0.00995572	0	0	0	0	0.0182089	0	0	0	0.0381148	0	0.00372355	0.0151135	0	0	0	0	0.0297916	0	0	0	0.0562625	-0.00527188	0	0	0	0	0	-0.00155373	0.00957554	0.00461525	0	0	0	0	0	0	0	0.00535527	0	0	0.00278948	0	0	0.141915	0	0.0231632	0	0
UBE2T	0	0	0	0	0	0	0	0	0	0	0	0	0	0	0	0	0	0	0	0	0	0	0	0	0	0	0	0	0	0	0	0	0	0	0	0	0	0	0	0	0.0101016	0	0	0	0	0	0	0	0
IL4R	0	0	0	0	0.0848035	0	0	0.107768	0	0	0	0	0	0	0	0	0	0	0	0.14936	0	0	0	0	0	0	0	0	0	0	0	0.150265	0	0	0	0	0	0	0	0	0	0	0	0	0.143073	0	0	0	0
PAK3	0	0	0	0	0	0	0	0	0	0	0	0	0	0	0	0	0	0	0	0	0	0	0	0	0	0	0	0	0	0	0.00138321	0	0	0	0	0	0	0	0	0	0	0	0	0	0	0	0	0	0
DCX	0	0	0	0	0.0867234	0	0	0.10799	0	0	0	0	0	0	0	0	0	0	0	0	0	0	0	0	0	0	0	0	0	0	0.00461525	0	0	0	0	0	0	0	0	0	0	0	0	0	0	0	0	0	0
SNRPA	0	0	0	0	0	0	0	0	0	0	0	0	0	0	0	0	0	0	0	0	0	0	-0.00527188	0	0	0	0	0	0	0	0	0	0	0	0	0	0	0	0	0	0	0.00278948	0	0	0	0	0.0231632	0	0
APBB1IP	0	0	0	0	0	0	0	0	0	0.0383851	0	0.00372355	0	0	0	0	0	0	0	0	0	0	0	0	0	0	0	0	0	0	0	0	0	0	0	0	0	0	0	0	0	0.00278948	0	0	0.141915	0	0	0	0
FAM76B	0.00995572	0	0	0	0	0.0182089	0	0	0	0	0	0.00372355	0.0151135	0	0	0	0	0	0	0	0	0	-0.00527903	0	0	0	0	0	-0.00185086	0	0.00461525	0	-0.0202417	0	0	0	0	0	0.00535527	0	0	0.00278948	0	0	0	0	0.0231632	0	0
TYR	0	0	0	0	0	0	0	0	0	0	0	0	0	0	0	0	0	0	0	0	0	0	0	0	0	0.0600276	0	0	0	0	0	0	0	0	0	0.0112162	0	0	0	0	0.0101027	0	0	0	0	0	0	0	0
ACTN2	0	0	0	0	0	0	0	0	0	0	0	0	0	0	0	0	0	0	0	0	0	0	0	0	0	0	0	0	0	0	0	0	0	0	0	0	0	0	0	0	0	0	0	0	0	0	0	0	0
GPR137B	0	0	0	0	0	0	0	0	0	0	0	0	0	0	0	0	0	0	0	0	0	0	0	0	0	0	0	0	0	0	0	0	0	0	0	0	0	0	0	0	0	0	0	0	0	0	0	0	0
PHF17	0	0	0	0	0	0	0	0	0	0	0	0	0	0	0	0	0	0	0	0	0	0	0	0	0	0	0	0	0	0	0	0	0	0	0	0	0	0	0	0	0	0	0	0	0.140192	0	0	0	0
SLC25A43	0	0	0	0	0	0	0	0	0	0	0	0	0	0	0	0	0	0	0	0	0	0	-0.00525734	0	0	0	0	0	0	0	0.0039336	0	0	0	0	0	0	0	0	0	0	0.00278948	0	0	0	0	0.0228827	0	0
UBE2A	0	0	0	0	0	0	0	0	0	0	0	0	0	0	0	0	0	0	0	0	0	0	0	0	0	0	0	0	0	0	0	0	0	0	0	0	0	0	0	0	0	0	0	0	0	0	0	0	0
FGFR1	0	0	0	0	0	0	0	0	0	0	0	0	0	0	0	0	0	0	0	0	0	0	0	0	0	0	0	0	0	0	0	0	0	0	0	0	0	0	0	0	0	0	0	0	0	0	0	0	0
FKBP6	0	0	0	0	0	0	0	0	0	0	0	0	0	0	0	0	0	0	0	0	0	0	0	0	0	0	0	0	0	0	0	0	0	0	0	0	0	0	0	0	0	0	0	0	0	0	0	0	0
CST7	0	0	0	0	0	0	0	0	0	0	0	0.00103506	0.0159813	0	0	0	0	0	0	0	0.0459331	0	0	0	0.0364011	0	0	0	0	0	0	0	0	0	0	0	0	0	0	0	0	0	0	0	0	0.0483616	0	0	0
MAP2	0	0	0	0	0	0	0	0	0	0	0	0	0	0	0	0	0	0	0	0	0	0	0	0	0	0	0	0	0	0	0	0	0	0	0	0	0	0	0	0	0	0	0	0	0	0	0	0	0
PIAS2	0	0	0	0	0	0	0	0	0	0	0	0	0	0	0	0	0	0	0	0	0	0	0	0	0	0	0	0	0	0	0	0	0	0	0	0	0	0	0	0	0.0101317	0	0	0	0	0	0	0	0
N4BP2	0.00995572	0	0	0	0	0.0182089	0	0	0	0	0	0	0.0151135	0	0	0	0	0	0.0608639	0	0	0	-0.00527188	0	0	0	0	0	-0.00222305	0.00957554	0.00461525	0	0	0	0	0	0	0	0.00535527	0	0	0.00278948	0	0	0	0.0479802	0.0231632	0	0
TULP3	0	0	0	0	0	0	0	0	0	0	0	0	0	0	0	0	0	0	0	0.154975	0	0	0	0	0.0364011	0	0	0	0	0	0	0	0	0	0	0	0	0.0834092	0	0	0	0	0	0	0	0	0	0	0
SYNJ2	0	0	0	0	0	0	0	0	0	0	0	0	0	0	0	0	0	0	0	0	0	0	0	0	0	0	0	0	0	0	0.00526026	0	0	0	0	0	0	0	0	0	0	0	0	0	0	0	0	0	0
EDN1	0	0	0	0	0	0	0	0	0	0	0.129414	0	0	0	0	0	0	0	0	0	0	0	-0.00527188	0	0	0	0	0	0	0	0	0	0	0	0	0	0	0	0	0	0	0.00278948	0	0	0	0.0479802	0	0	0
MLLT10	0	0	0	0	0	0	0	0	0	0	0	0	0	0	0	0	0	0	0	0	0	0	0	0	0	0	0	0	0	0	0	0	0	0	0	0	0	0	0	0	0	0.00278948	0	0	0	0	0	0	0
P2RY10	0	0	0	0	0	0	0	0	0	0	0	0.00372355	0	0	0	0	0	0	0	0	0	0	0	0	0	0	0	0	-0.00222305	0	0	0	0	0	0	0	0	0	0	0	0	0	0	0	0	0	0	0	0
ITM2A	0.00995572	0	0	0	0	0.0185653	0	0	0	0	0	0	0	0	0	0	0	0	0	0	0	0	-0.00527188	0	0	0	0	0	-0.00222305	0	0	0	0	0	0	0	0	0	0.00535527	0	0	0.00279763	0	0	0	0.0479802	0.0231941	0	0
NRD1	0	0	0	0	0	0	0	0	0	0	0	0	0	0	0	0	0	0	0	0	0	0	0	0	0	0	0	0	0	0	0	0	0	0	0	0	0	0	0	0	0	0	0	0	0	0	0	0	0
VDAC3	0	0	0	0	0	0	0	0	0	0	0	0	0	0	0	0	0	0	0	0	0	0	0	0	0	0	0	0	0	0	0	0	0	0	0	0	0	0	0	0	0	0	0	0	0	0	0	0	0
PCM1	0.00995572	0	0	0	0	0.0182089	0	0	0	0	0	0	0	0	0	0	0	0	0	0	0	0	-0.00527188	0	0	0	0	0	0	0	0	0	0	0	0	0	0	0	0	0	0	0	0	0	0	0.0479802	0.0231632	0	0
TNRC6C	0	0	0	0	0	0	0	0	0	0	0	0	0	0	0	0	0	0	0	0	0	0	-0.00527188	0	0	0	0	0	0	0	0	0	0	0	0	0	0	0	0	0	0	0	0	0	0	0	0.0231632	0	0
CBFA2T2	0	0	0	0	0.0867234	0	0	0.107765	0	0	0	0	0	0	0	0	0	0	0	0	0	0	0	0	0	0	0	0	0	0	0	0	0	0	0	0	0	0	0	0	0	0	0	0	0.141915	0	0	0	0
ITCH	0	0	0	0	0	0	0	0	0	0	0	0	0	0	0.132464	0	0	0	0	0	0	0	0	0	0	0	0	0	0	0	0	0	0	0	0	0	0	0	0	0	0	0	0	0	0	0	0	0	0
SDF4	0	0	0	0	0	0	0	0	0	0	0	0	0	0	0	0	0	0	0	0	0	0	0	0	0	0	0	0	0	0	0.00461525	0	0	0	0	0	0	0	0	0	0	0	0	0	0	0	0	0	0
TOLLIP	0	0	0	0	0	0	0	0	0	0	0	0	0	0	0	0	0	0	0	0	0	0	0	0	0	0	0	0	0	0	0	0	0	0	0	0	0	0	0	0	0.00939576	0	0	0	0	0	0	0	0
UBE2D4	0	0	0	0	0	0	0	0	0	0	0	0	0	0	0	0	0	0	0	0	0	0	0	0	0	0	0	0	0	0	0	0	0	0	0	0	0	0	0	0	0	0	0	0	0	0	0	0	0
RUNX1T1	0	0	0	0	0	0	0	0	0	0	0	0	0	0	0	0	0	0	0	0	0	0	0	0	0	0	0	0	0	0	0	0	0	0	0	0	0	0	0	0	0	0	0	0	0	0	0	0	0
THOC1	0	0	0	0	0	0	0	0	0	0	0	0	0	0	0	0	0	0	0	0	0	0	0	0	0	0	0	0	0	0	0	0	0	0	0	0	0	0	0	0	0	0	0	0	0	0	0	0	0
FKBP7	0	0	0	0	0	0	0	0	0	0	0	0	0	0	0	0	0	0	0	0	0	0	0	0	0	0	0	0	0	0	0	0	0	0	0	0	0	0	0	0	0	0	0	0	0	0	0	0	0
OSBPL6	0	0	0	0	0	0	0	0	0	0	0	0	0	0	0	0	0	0	0	0	0	0	0	0	0	0	0	0	0	0	0	0	0	0	0	0	0	0	0	0	0	0	0	0	0	0	0	0	0
XRCC5	0	0	0	0	0	0	0	0	0	0	0	0	0	0	0	0	0	0	0	0	0	0	0	0	0	0	0	0	0	0	0	0	0	0	0	0	0	0	0	0	0	0	0	0	0	0	0	0	0
SP140	0	0	0	0	0	0	0	0	0	0.0380842	0	0.00372355	0.0151135	0	0	0	0	0	0	0	0	0	0	0	0	0	0	0	0	0	0	0	0	0	0	0	0	0	0	0	0	0	0	0	0	0	0	0	0
MKNK1	0	0	0	0	0	0	0	0	0	0	0	0	0	0	0	0	0	0	0	0	0	0	0	0	0	0	0	0	0	0	0	0	0	0	0	0	0	0	0	0	0	0	0	0	0	0	0	0	0
REXO1	0	0	0	0	0	0	0	0	0	0.0381725	0	0	0	0	0	0	0	0	0	0	0	0	0	0	0	0	0	0	0	0	0	0	0	0	0	0	0	0	0	0	0	0	0	0	0.141587	0	0	0	0
CEACAM1	0	0	0	0	0	0	0	0	0	0	0	0	0	0	0	0	0	0	0	0	0	0	0	0	0	0	0	0	0	0	0	0	0	0	0	0	0	0	0	0	0.0101016	0	0	0	0	0	0	0	0
SENP1	0	0	0	0	0	0	0	0	0	0	0	0	0	0	0	0	0	0	0	0	0	0	-0.00527188	0	0	0	0	0	0	0	0	0	0	0	0	0	0	0	0	0	0	0	0	0	0	0	0	0	0
PAFAH1B3	0	0	0	0	0.0867485	0	0	0	0	0	0	0	0	0	0	0	0	0	0	0	0	0	0	0	0	0	0	0	0	0	0	0	0	0	0	0	0	0	0	0	0	0	0	0	0	0	0	0	0
OPHN1	0	0	0	0	0	0	0	0	0	0	0	0	0	0	0	0	0	0	0	0	0	0	0	0	0	0	0	0	0	0	0	0	0	0	0	0	0	0	0	0	0	0	0	0	0	0	0	0	0
KIF22	0	0	0	0	0	0	0	0	0	0	0	0	0	0	0	0	0	0	0	0	0	0	0	0	0	0	0	0	0	0	0	0	0	0	0	0	0	0	0	0	0.0101016	0.00278948	0	0	0	0	0	0	0
LRRC16A	0	0	0	0	0	0	0	0	0	0	0	0.00372355	0	0	0	0	0	0.0297916	0	0	0	0	-0.00527188	0.0461447	0	0	0	0	0	0.00957554	0	0	0	0	0	0	0	0	0	0	0	0	0	0	0	0	0	0	0.045223
PGM1	0	0	0	0	0	0	0	0	0	0	0	0	0	0	0	0	0	0	0	0	0	0	0	0	0	0	0	0	0	0	0	0	0	0	0	0	0	0	0	0	0	0	0	0	0	0	0	0	0
MOXD1	0	0	0	0	0	0	0	0	0	0	0	0	0	0	0	0	0	0	0	0	0	0	0	0	0	0	0	0	0	0	0	0	0	0	0	0	0	0	0	0	0	0	0	0	0	0	0	0	0
PTPRH	0	0	0	0	0	0	0	0	0	0	0	0	0	0	0	0	0	0	0	0	0	0	0	0	0	0	0	0	0	0	0	0	0	0	0	0	0	0	0	0	0	0	0	0	0	0	0	0	0
DCT	0	0	0	0	0	0	0	0	0	0	0	0	0	0	0	0	0	0	0	0	0	0	0	0	0	0.0605247	0	0	0	0	0	0	0	0	0	0.0112162	0	0	0	0	0.0101016	0	0	0	0	0	0	0	0
RFX3	0	0	0	0	0	0	0	0	0	0	0	0	0	0	0	0	0	0	0.060405	0	0	0	0	0	0	0	0	0	0	0	0.00461525	0	0	0	0	0	0	0	0	0	0	0	0	0	0	0.0479802	0	0	0
RIF1	0	0	0	0	0	0	0	0	0	0	0	0	0	0	0	0	0	0	0	0	0	0	-0.00527188	0	0	0	0	0	0	0	0	0	0	0	0	0	0	0	0	0	0	0	0	0	0	0	0.0231632	0	0
SMARCA2	0	0	0	0	0	0	0	0	0	0	0	0	0	0	0	0	0	0	0	0	0	0	0	0	0	0	0	0	0	0	0	0	0	0	0	0	0	0	0	0	0	0	0	0	0	0	0	0	0
SESN1	0	0	0	0	0	0	0	0	0	0	0	0	0	0	0	0	0	0	0	0	0	0	0	0	0	0	0	0	0	0	0	0	0	0	0	0	0	0	0	0	0	0	0	0	0	0	0	0	0
MID2	0	0	0	0	0	0	0	0	0	0	0	0	0	0	0	0	0	0	0	0	0	0	-0.00527188	0.0478888	0	0	0	0	0	0	0	0	0	0	0	0	0	0	0	0	0	0	0	0	0	0	0	0	0
CHRNA3	0	0	0	0	0	0	0	0	0	0	0	0	0	0	0.132464	0	0	0	0	0	0	0	0	0	0	0	0	0	0	0	0	0	0	0	0	0	0	0	0	0	0	0	0	0	0	0	0	0	0
CNOT4	0	0	0	0	0	0	0	0	0	0	0	0	0	0	0	0	0	0	0	0	0	0	0	0	0	0	0	0	0	0	0	0	0	0	0	0	0	0	0	0	0	0	0	0	0	0	0	0	0
CPOX	0	0	0	0	0	0	0	0	0	0	0	0	0	0	0	0	0	0	0	0	0	0	0	0	0	0	0	0	0	0	0	0	0	0	0	0	0	0	0	0	0	0	0	0	0	0	0	0	0
MOK	0	0	0	0	0	0	0	0	0	0	0	0	0	0	0	0	0	0	0	0	0	0	0	0	0	0	0	0	0	0	0.00583585	0	0	0	0	0	0	0	0	0	0	0	0	0	0	0	0	0	0
RBL1	0	0	0	0	0	0	0	0	0	0	0	0	0	0	0	0	0	0	0	0	0	0	0	0	0	0	0	0	0	0	0	0	0	0	0	0	0	0	0	0	0	0.00278948	0	0	0	0	0	0	0
DLGAP4	0.00995572	0	0	0	0	0.0182952	0	0	0	0	0	0	0	0	0	0	0	0	0	0	0	0	-0.00527188	0	0	0	0	0	-0.0021238	0	0.00461525	0	0	0	0	0	0	0	0.00535527	0	0	0.00278948	0	0	0	0.0479802	0.0231632	0	0
AP4E1	0	0	0	0	0	0	0	0	0	0	0	0	0	0	0	0	0	0	0	0	0	0	0	0	0	0	0	0	0	0	0	0	0	0	0	0	0	0	0	0	0	0	0	0	0	0	0	0	0
RSBN1	0	0	0	0	0	0	0	0	0	0	0	0	0	0	0	0	0	0	0	0	0	0	-0.00527188	0	0	0	0	0	0	0	0	0	0	0	0	0	0	0	0	0	0	0	0	0	0	0	0.0231866	0	0
MAGI3	0	0	0	0	0	0	0	0	0	0	0.130694	0.00372355	0	0	0	0	0	0.0310536	0	0	0	0	0	0	0	0	0	0	0	0	0	0	0	0	0	0	0	0	0	0	0	0	0	0	0.140065	0	0	0	0
CXCL2	0	0	0	0	0	0	0	0	0	0	0	0	0	0	0	0	0	0	0	0	0	0	0	0	0	0	0	0	-0.00222305	0	0.00461525	0	0	0	0	0	0	0	0.00535527	0	0	0	0	0	0	0	0	0	0
COL4A4	0	0	0	0	0	0	0	0	0	0	0	0	0	0	0	0	0	0	0	0	0	0	0	0	0	0	0	0	0	0	0	0	0	0	0	0	0	0	0	0	0	0	0	0	0	0	0	0	0
TCF7	0	0	0	0	0	0	0	0	0	0	0	0	0	0	0	0	0	0	0	0	0	0	0	0	0	0	0.0539008	0	0	0	0	0	0	0	0	0	0	0	0	0	0	0	0	0	0	0	0	0	0
OSTM1	0	0	0	0	0	0	0	0	0	0	0	0	0	0	0	0	0	0	0	0	0	0	0	0	0	0	0	0	0	0	0	0	0	0	0	0.0112162	0	0	0	0	0	0	0	0	0	0	0	0	0
EXD2	0	0	0	0	0	0	0	0	0	0	0	0.00370607	0	0	0	0	0	0	0	0	0	0	0	0	0	0	0	0	0	0	0	0	0	0	0	0	0	0	0	0	0	0	0	0	0.142186	0	0	0	0
MEF2C	0	0	0	0	0	0	0	0	0	0	0	0.00372355	0.0151135	0	0	0	0	0	0	0	0	0	0	0	0	0	0	0	-0.00224176	0	0	0	0	0	0	0	0	0	0	0	0	0	0	0	0	0	0	0	0
PTPRC	0.00995572	0	0	0	0	0.0182089	0	0	0	0.0380842	0	0.00372355	0.0151135	0	0	0	0	0.0297916	0	0	0	0	-0.00527188	0	0	0	0	0	-0.00222305	0.00957554	0	0	-0.0202417	0	0	0	0	0.0834092	0.00535527	0	0	0.00278948	0	0	0	0.0479802	0	0.0114551	0
PKP1	0	0	0	0	0	0	0	0	0	0	0	0	0	0	0	0	0	0	0	0	0	0	0	0	0	0	0	0	0	0	0	0	0	0	0	0	0	0	0	0	0	0	0	0	0	0	0	0	0
UBA5	0	0	0	0	0	0	0	0	0	0	0	0	0	0	0	0	0	0	0	0	0	0	0	0	0	0	0	0	0	0	0	0	0	0	0	0	0	0	0	0	0	0	0	0	0	0	0	0	0
STK17B	0	0	0	0	0	0	0	0	0	0	0	0	0	0	0	0	0	0	0	0	0	0	0	0	0	0	0	0	0	0	0	0	0	0	0	0	0	0	0	0	0	0	0	0	0	0	0	0	0
CDC14B	0.00995572	0	0	0	0	0.0182089	0	0	0	0.0380842	0	0.00372355	0	0	0	0	0	0	0	0	0	0.0548406	-0.00526477	0	0	0	0	0	-0.00222302	0.00957554	0.00461525	0	0	0	0	0	0	0	0.00535527	0	0	0.00284063	0	0	0	0.0479802	0.0231632	0	0
KIAA0141	0	0	0	0	0	0	0	0	0	0	0	0	0	0	0	0	0	0	0	0	0	0	0	0	0	0	0	0	0	0	0	0	0	0	0	0.0105005	0	0	0	0	0	0	0	0	0	0	0	0	0
ATP8B1	0	0	0	0	0	0	0	0	0	0	0	0	0.0151135	0	0	0	0	0	0	0	0	0	0	0	0	0	0	0	0	0	0	0	0	0	0	0	0	0	0	0	0	0.00299403	0	0	0	0	0	0	0
FYB	0	0	0	0	0	0	0	0	0	0	0	0	0	0	0	0	0	0	0	0	0	0	0	0	0	0	0.0539008	0	0	0	0	0	0	0	0	0	0	0	0	0	0	0	0	0	0	0	0	0	0
STRADB	0	0	0	0	0	0	0	0	0	0	0	0	0	0	0	0	0	0	0	0	0	0	0	0	0	0	0	0	0	0	0	0	0	0	0	0	0	0	0	0	0	0	0	0	0	0	0	0	0
ME2	0	0	0	0	0	0	0	0	0	0	0	0.00372355	0	0	0	0	0	0	0	0	0	0	-0.00527188	0	0	0	0	0	0	0.00957554	0	0	0	0	0	0	0	0	0.00570354	0	0	0.00278948	0	0	0	0.0479802	0	0	0
COL19A1	0	0	0	0.147645	0	0	0	0	0	0	0	0	0	0	0	0	0	0	0	0	0	0	0	0	0	0	0	0	0	0	0	0	0	0	0	0	0	0	0	0	0	0	0	0	0	0	0	0	0
DLG3	0	0	0	0	0	0	0	0	0	0	0	0	0	0	0	0	0	0.0299396	0	0	0	0	0	0	0	0	0	0	0	0	0	0	0	0	0	0.0112162	0	0	0	0	0	0	0.0309417	0	0	0	0	0	0.0488766
SERTAD4	0	0	0	0	0	0	0	0	0	0	0	0	0	0	0	0	0	0	0	0	0	0	0	0	0.0375547	0	0	0	0	0	0	0	0	0	0	0	0	0	0	0	0	0	0	0	0	0	0	0	0
ITGB5	0.00995754	0	0	0.142442	0	0.0182089	0	0	0	0	0	0.00372355	0.0151135	0	0	0	0	0	0	0	0	0	-0.00526121	0	0	0	0	0	-0.00222305	0.00957532	0.00528586	0	0	0	0	0	0	0.0834092	0.00535014	0	0	0.00278945	0	0	0	0.0479802	0.0231632	0	0
DOPEY1	0	0	0	0	0	0	0	0	0	0	0	0	0	0	0	0	0	0	0	0	0	0	-0.00527188	0	0	0	0	0	0	0	0	0	0	0	0	0	0	0	0	0	0	0.00278948	0	0	0	0	0	0	0
KAT6A	0	0	0	0	0	0	0	0	0	0	0	0	0	0	0	0	0	0	0	0	0	0	0	0	0	0	0	0	0	0	0	0	0	0	0	0	0	0	0	0	0	0	0	0	0	0	0.0231632	0	0
ZCCHC6	0	0	0	0	0	0	0	0	0	0	0	0	0	0	0	0	0	0	0	0	0	0	0	0	0	0	0	0	0	0	0	0	0	0	0	0	0	0	0	0	0	0	0	0	0	0	0	0	0
GRHL2	0	0	0	0	0	0	0	0	0	0	0	0	0	0	0	0	0	0	0	0	0	0	0	0	0	0	0	0	0	0	0	0	0	0	0	0	0	0	0	0	0	0	0	0	0	0	0	0	0
PLOD1	0	0	0	0	0	0.0182089	0	0.107765	0	0	0	0	0	0	0	0	0	0	0	0	0	0	-0.00527188	0	0	0	0	0	0	0	0.0046679	0	0	0	0	0	0	0	0	0	0	0.00278948	0	0	0	0	0.0231632	0	0
DIS3	0	0	0	0	0	0	0	0	0	0	0	0	0	0	0	0	0	0	0	0	0	0	0	0	0	0	0	0	0	0	0	0	0	0	0	0	0	0	0.0052462	0	0	0	0	0	0	0	0	0	0
TDRD3	0	0	0	0	0	0	0	0	0	0	0	0	0	0	0	0	0	0	0	0	0	0	0	0	0	0.0607746	0	0	0	0	0	0	0	0	0	0	0	0	0	0	0	0	0	0	0	0	0	0	0
PDS5B	0.00995572	0	0	0	0	0.0182089	0	0	0	0	0	0	0	0	0	0	0	0	0	0	0	0	-0.00525757	0	0	0	0	0	-0.00222305	0	0	0	0	0	0	0	0	0	0	0	0	0.00278948	0	0	0	0	0.0231609	0	0
CYLD	0	0	0	0.141151	0	0	0	0	0	0	0	0	0	0	0	0	0	0	0	0	0	0	0	0	0	0	0	0	0	0	0	0	0	0	0	0	0	0	0	0	0	0	0	0	0	0	0	0	0
ZNF671	0.0102542	0	0	0	0	0.0182089	0	0	0	0.0380842	0	0.00372355	0.0151135	0	0	0	0	0	0	0	0	0	-0.00527188	0	0	0	0	0	-0.00222305	0.00957554	0	0	0	0	0.0574863	0	0	0.0834092	0.00535527	0	0	0.00278948	0	0	0	0.0479802	0.0238325	0.0110859	0
ZNF586	0	0	0	0	0	0	0	0	0	0	0	0	0	0	0	0	0	0	0	0	0	0	-0.00527188	0	0	0	0	0	0	0	0	0	0	0	0	0	0	0	0	0	0	0	0	0	0	0	0	0	0
FAT1	0	0	0	0	0	0.0182089	0	0	0	0	0	0.00373793	0	0	0	0	0	0	0	0	0	0	-0.00527188	0	0	0	0	0	-0.00222305	0	0.00461525	0	0	0	0	0	0	0	0.00535527	0	0.0101016	0.00278948	0	0	0	0.0479802	0	0	0
YTHDC1	0	0	0	0	0	0.01857	0	0	0	0	0	0	0	0	0	0	0	0	0	0	0	0	0	0	0	0	0	0	0	0	0	0	0	0	0	0	0	0	0	0	0	0.00340839	0	0	0	0	0.0231632	0	0
CHMP2B	0	0	0	0	0	0	0	0	0	0	0	0	0	0	0	0	0	0	0	0	0	0	0	0	0	0	0	0	0	0	0	0	0	0	0	0	0	0	0	0	0	0	0	0	0	0	0	0	0
SMAP2	0.00995572	0	0	0	0	0	0	0	0	0	0.129414	0.00372355	0.0151135	0	0	0	0	0	0	0	0	0	-0.00527188	0	0	0	0	0	-0.00190684	0.00957554	0	0	0	0	0	0	0	0.0834092	0.00535527	0	0	0.00278948	0	0	0	0.0479802	0	0.0110859	0
REST	0	0	0	0	0.0867234	0	0	0.107765	0	0	0	0	0	0	0	0	0	0	0	0	0	0	0	0	0	0	0	0.143414	0	0	0	0.150265	0	0	0	0	0	0	0	0	0	0	0	0	0	0	0	0	0
SSH1	0	0	0	0	0	0	0	0	0	0	0	0	0	0	0	0	0	0	0	0	0	0	0	0	0	0	0	0	0	0	0.00519969	0	0	0	0	0.0112162	0	0	0	0	0.0101016	0	0	0	0	0	0	0	0
GSTP1	0	0	0	0	0	0	0	0	0	0	0	0	0	0	0	0	0	0	0	0	0	0	0	0	0	0	0	0	0	0	0	0	0	0	0	0	0	0	0	0	0	0	0	0	0	0	0	0	0
APLP2	0	0	0	0	0	0	0	0	0	0	0.106482	0	0	0	0	0	0	0	0	0	0	0	-0.00527188	0	0	0	0	0	-0.00222305	0.00957554	0.00461525	0	0	0	0	0	0	0	0.00535527	0	0	0.00282257	0	0	0	0.0485984	0.0231632	0	0
NCOA1	0	0	0	0	0	0	0	0	0	0	0	0	0	0	0	0	0	0	0	0	0	0	0	0	0	0	0	0	0	0	0	0	0	0	0	0	0	0	0	0	0	0	0	0	0	0	0	0	0
KIF3C	0	0	0	0	0	0	0	0	0	0	0	0	0	0	0	0	0	0	0	0	0	0	0	0	0	0	0	0	0	0	0	0	0	0	0	0	0	0	0	0	0	0	0	0	0	0	0	0	0
GCKR	0	0	0	0	0	0	0	0	0	0	0	0	0	0	0	0	0	0	0	0	0	0	0	0	0	0	0	0	0	0	0	0	0	0	0	0	0	0	0	0	0	0	0	0	0	0	0	0	0
CD59	0.00995572	0	0	0	0	0.0182089	0	0	0	0	0	0.00372355	0.0151135	0	0	0	0	0	0	0	0	0	-0.00527188	0	0	0	0	0	-0.00213717	0	0.00285594	0	0	0	0	0	0	0.0834092	0.00535544	0	0	0.00278948	0	0	0	0	0.0231632	0	0
MECOM	0	0	0	0	0	0	0	0	0	0	0	0	0	0	0	0	0	0	0	0	0	0	0	0	0	0	0	0	0	0	0	0	0	0	0	0	0	0	0	0	0	0	0	0	0	0	0	0	0
WDFY1	0	0	0	0	0	0	0	0	0	0	0	0	0	0	0	0	0	0	0	0	0	0	0	0	0	0	0	0	0	0	0	0	0	0	0	0	0	0	0	0	0.0101016	0	0	0	0	0	0	0	0
SLC25A24	0	0	0	0	0	0	0	0	0	0	0	0.00372355	0	0	0	0	0	0	0	0	0	0	-0.00515517	0	0	0	0	0	0	0	0.00461525	0	0	0	0	0	0	0.0834092	0.00535527	0	0	0.00278948	0	0	0	0.0479802	0	0	0
PILRA	0	0	0	0	0	0	0	0	0	0	0	0	0	0	0	0	0	0	0	0	0	0	0	0	0	0	0	0	0	0	0	0	0	0	0	0	0	0	0	0	0	0	0	0	0	0	0	0	0
IGSF9	0	0	0	0	0	0	0	0	0	0	0	0	0	0	0	0	0	0	0	0	0	0	0	0	0	0	0	0	0	0	0	0	0	0	0	0.0112162	0	0	0	0	0	0	0	0	0	0	0	0	0.0488766
ABCB1	0	0	0	0	0	0	0.184534	0	0	0	0	0	0	0	0.130862	0	0	0	0	0	0	0	0	0	0	0	0	0	0	0	0	0	0	0	0	0	0	0	0	0	0	0	0	0	0	0	0	0	0
CPNE3	0	0	0	0	0	0	0	0	0	0	0	0	0	0	0	0	0	0	0	0	0	0	0	0	0	0	0	0	0	0	0	0	0	0	0	0	0	0	0	0	0	0	0	0	0	0	0.0231632	0	0
RRN3	0	0	0	0	0	0	0	0	0	0	0	0	0	0	0	0	0	0	0	0	0	0	0	0	0	0	0	0	0	0	0	0	0	0	0	0	0	0.0834092	0	0	0	0	0	0	0	0	0	0	0
CTTN	0.00995572	0	0	0	0	0.0182089	0	0	0	0.0390701	0	0.00372355	0.0151138	0	0	0	0	0.0297916	0	0	0	0	-0.00527188	0	0	0	0	0	-0.00222305	0.00957554	0.00461525	0	-0.0202417	0	0.0574863	0	0	0.0834019	0.00535527	0	0	0.00278948	0	0	0.141915	0.0479802	0.0231473	0.0121158	0
TTC39A	0	0	0	0	0	0	0	0	0	0	0	0	0	0	0	0	0.0516271	0	0	0	0	0	0	0	0	0	0	0	0	0	0	0	0	0	0	0	0.0455803	0	0	0	0	0	0.0298058	0	0	0	0	0	0
EPS15	0	0	0	0	0	0	0	0	0	0	0	0.00370366	0	0	0	0	0	0	0	0	0	0	0	0	0	0	0	0	0	0	0	0	0	0	0	0	0	0	0	0	0	0	0	0	0	0	0	0	0
ORC1	0.00995572	0	0	0	0	0.0182089	0	0	0	0	0	0.00372355	0.0151135	0	0	0	0	0	0	0	0	0	-0.00527188	0	0	0	0	0	-0.00222305	0	0	0	0	0	0	0	0	0	0.00535527	0	0	0.00278948	0	0	0	0.0479802	0.0231632	0	0
USP40	0.00995572	0	0	0	0	0	0	0	0	0	0	0	0	0	0	0	0	0	0	0	0	0	-0.00514533	0	0	0	0	0	0	0.00957554	0.00461525	0	0	0	0	0	0	0	0.00535527	0	0	0.00278948	0	0	0	0	0	0.00879434	0
POMGNT1	0	0	0	0	0	0	0	0	0	0	0	0	0	0	0	0	0	0	0	0	0	0	0	0	0	0	0	0	0	0	0	0	0	0	0	0	0	0	0	0	0	0	0	0	0	0	0	0	0
RAD54L	0	0	0	0	0	0	0	0	0	0	0	0	0	0	0	0	0	0	0	0	0	0	0	0	0	0	0	0	0	0	0.00461525	0	0	0	0	0	0	0	0	0	0	0	0	0	0	0	0.0231632	0	0
NFX1	0.00923778	0	0	0	0	0.0182089	0	0	0	0	0	0	0.0151135	0	0	0	0	0	0	0	0	0	-0.00552371	0	0	0	0	0	-0.00189851	0	0	0	-0.0202417	0	0	0	0	0.0834092	0.00535527	0	0	0.00278948	0	0	0	0	0.0234	0.0110859	0
DIMT1	0	0	0	0	0	0	0	0	0	0	0	0	0	0	0	0	0	0	0	0	0	0	0	0	0	0	0	0	0	0	0	0	0	0	0	0	0	0	0	0	0	0	0	0	0	0	0	0	0
SNX10	0	0	0	0	0	0	0	0	0	0	0	0	0	0	0	0	0	0	0	0	0	0	0	0	0	0	0	0	0	0	0	0	0	0	0	0	0	0	0	0	0	0	0	0	0	0	0	0	0
SEPHS1	0	0	0	0	0	0	0	0	0	0	0	0	0	0	0	0	0	0	0	0	0	0	0	0	0	0	0	0	0	0	0	0	0	0	0	0	0	0	0	0	0.0101016	0.00278948	0	0	0	0	0	0	0
ITPKC	0	0	0	0	0	0	0	0	0	0	0	0	0.0151135	0	0	0	0	0	0	0	0	0	-0.00527188	0	0	0	0	0	0	0	0	0	0	0	0	0	0	0.0834092	0	0	0	0	0	0	0	0	0.0231632	0	0
CEACAM6	0	0	0	0	0	0	0	0	0	0	0	0	0	0	0	0	0	0	0	0	0	0	0	0	0	0	0	0	0	0	0	0	0	0	0	0	0	0	0	0	0	0	0	0	0	0	0	0	0
FAT2	0	0	0	0	0	0	0	0	0	0	0	0	0	0	0	0	0	0	0	0	0	0	0	0	0	0	0	0	0	0	0	0	0	0	0	0	0	0	0	0	0	0	0	0	0	0	0	0	0
RBM22	0	0	0	0	0	0	0	0	0	0	0	0	0	0	0	0	0	0	0	0	0	0	0	0	0	0	0	0	0	0	0	0	0	0	0	0	0	0	0	0	0	0	0	0	0	0	0	0	0
TXLNG	0	0	0	0	0	0	0	0	0	0	0	0	0	0	0	0	0	0	0	0	0	0	-0.00519784	0	0	0	0	0	0	0	0	0	0	0	0	0	0	0.0834092	0	0	0	0	0	0	0	0	0.0233642	0	0
LAT2	0.00995572	0	0	0	0	0.0182089	0	0	0	0	0	0.00372355	0.0151135	0	0	0	0	0	0	0	0.0461764	0	-0.00527188	0	0.0364011	0	0	0	-0.00222305	0	0	0	-0.0202417	-0.00164273	0	0	0	0	0.00535527	0	0	0.00278948	0	0	0	0.0479802	0.0231632	0.0110859	0
HUWE1	0	0	0	0	0	0	0	0	0	0	0	0	0	0	0	0	0	0	0	0	0	0	0	0	0	0	0	0	0	0	0	0	0	0	0	0	0	0	0	0	0	0	0	0	0	0	0	0	0
ALG9	0	0	0	0	0	0	0	0	0	0	0	0	0	0	0	0	0	0	0	0	0	0	0	0	0	0	0	0	0	0	0	0	0	0	0	0	0	0	0	0	0	0	0	0	0	0	0	0	0
MYBPC2	0	0	0	0	0	0	0	0	0	0	0	0	0	0	0	0	0	0	0	0	0	0	0	0	0	0	0	0.144717	0	0	0	0	0	0	0	0	0	0	0	0	0	0	0	0	0	0	0	0	0
TRIP6	0	0	0	0	0	0	0	0	0	0	0	0	0	0	0	0	0	0	0	0	0	0	-0.00506884	0	0	0	0	0	0	0	0.00461525	0	0	0	0	0	0	0	0	0	0	0.00278948	0	0	0	0	0	0	0
FTL	0	0	0	0	0	0	0	0	0	0	0	0	0	0	0	0	0	0	0	0	0	0	0	0	0	0	0	0	0	0	0	0	0	0	0	0	0	0	0	0	0	0	0	0	0	0	0	0	0
SRRT	0	0	0	0	0	0	0	0	0	0	0	0	0	0	0	0	0	0	0	0	0	0	-0.00527188	0	0	0	0	0	0	0	0	0	0	0	0	0	0	0	0	0	0	0	0	0	0	0	0.0231632	0	0
BAX	0	0	0	0	0	0	0	0	0	0	0	0	0	0	0	0	0	0	0	0	0	0	0	0	0	0	0	0	0	0	0	0	0	0	0	0	0	0	0	0	0	0	0	0	0	0	0	0	0
PGS1	0	0	0	0	0	0	0	0	0	0	0	0	0	0	0	0	0	0	0	0	0	0	0	0	0	0	0	0	0	0	0	0	0	0	0	0	0	0.0834138	0	0	0	0	0	0	0	0	0	0	0
UIMC1	0	0	0	0	0	0	0	0	0	0	0	0	0	0	0	0	0	0	0	0	0	0	0	0	0	0	0	0	0	0	0	0	0	0	0	0	0	0	0	0	0	0	0	0	0	0	0	0	0
MMP2	0	0	0	0	0	0	0	0	0	0	0	0	0	0	0	0	0	0	0	0	0	0	0	0	0	0	0	0	0	0	0	0	0	0	0	0	0	0	0	0	0	0	0	0	0	0	0	0	0
LPCAT2	0	0	0	0	0	0	0	0	0	0	0	0	0	0	0	0	0	0	0	0	0	0	0	0	0	0	0	0	0	0	0	0	0	0	0	0	0	0	0	0	0.0104011	0	0	0	0	0	0	0	0
GNAO1	0	0	0	0	0	0	0	0	0	0	0	0	0	0	0	0	0	0	0	0	0	0	0	0	0	0	0	0	0	0	0	0	0	0	0	0	0	0	0	0	0	0	0	0	0	0	0	0	0
OGFOD1	0	0	0	0	0	0	0	0	0	0	0	0	0	0	0	0	0	0	0	0	0	0	0	0	0	0	0	0	0	0	0	0	0	0	0	0	0	0	0	0	0	0	0	0	0	0	0	0	0
NOP14	0	0	0	0	0	0	0	0	0	0	0	0.00372355	0	0	0	0	0	0	0	0	0	0	-0.00527188	0	0	0	0	0	0	0	0	0	0	0	0	0	0	0	0	0	0	0	0	0	0	0	0	0	0
TXNDC16	0	0	0	0	0	0	0	0	0	0	0	0	0	0	0	0	0	0	0	0	0	0	0	0	0	0	0	0	0	0	0.00461525	0	0	0	0	0	0	0	0	0	0.0101016	0	0	0	0	0	0	0	0.048982
PTHLH	0	0	0	0	0	0	0	0.107765	0	0	0	0	0	0	0	0	0	0	0	0	0	0	0	0	0	0	0	0	0	0	0	0	0	0	0	0	0	0	0	0	0	0	0	0	0	0	0	0	0
TFAP2C	0	0	0	0	0	0	0	0	0	0	0	0	0	0	0	0	0	0	0	0	0	0	0	0	0	0	0	0	0	0	0	0	0	0	0	0	0	0	0	0	0	0	0	0	0	0	0	0	0
CASS4	0	0	0	0	0	0	0	0	0	0	0	0	0	0	0	0	0	0	0	0	0.0461764	0	0	0	0	0	0	0	0	0	0	0	0	0	0	0	0	0	0	0	0	0	0	0	0	0	0	0	0
PIR	0.00995572	0	0	0	0	0.0182089	0	0	0	0.0380842	0	0.00372355	0.0151135	0	0	0	0	0	0	0	0	0	-0.00527188	0	0	0	0	0	-0.00217674	0.00957554	0.00461525	0	-0.0186589	0	0	0	0	0	0.00535527	0	0.0101016	0.00278948	0	0	0	0.0479802	0.0231632	0	0
AAMDC	0	0	0	0	0	0	0	0	0	0	0	0	0	0	0	0	0	0	0	0	0	0	0	0	0	0	0	0	0	0	0	0	0	0	0	0	0	0	0	0	0	0	0	0	0	0	0	0	0
METTL2A	0	0	0	0	0	0	0	0	0	0	0	0	0	0	0	0	0	0	0	0	0	0	0	0	0	0	0	0	0	0	0	0	0	0	0	0	0	0	0	0	0	0	0	0	0	0	0	0	0
SULT2B1	0	0	0	0	0	0	0	0	0	0	0	0	0	0	0	0	0	0	0	0	0	0	0	0	0	0	0	0	0	0	0	0	0	0	0	0	0	0	0	0	0	0	0	0	0	0	0	0	0
ALG6	0	0	0	0	0	0	0	0	0	0	0	0.00372355	0	0	0	0	0	0	0	0	0	0	-0.00527188	0	0	0	0	0	-0.00274367	0	0	0	0	0	0	0	0	0	0	0	0	0	0	0	0	0	0	0.00961901	0
GP6	0	0	0	0	0	0	0	0	0	0	0	0	0	0	0	0	0	0	0	0	0.0516504	0	0	0	0	0	0	0	0	0	0	0	0	0	0	0	0	0	0	0	0	0	0	0	0	0	0	0	0
KHSRP	0	0	0	0	0	0	0	0	0	0	0.12943	0	0	0	0	0	0	0	0	0	0	0	-0.00527188	0	0	0	0	0	0	0	0	0	0	0	0	0	0	0	0	0	0	0	0	0	0	0	0	0	0
GNA11	0.00995572	0	0	0	0	0.0182089	0	0	0	0.0382971	0	0.00372355	0.0151135	0	0	0	0	0.0297916	0	0	0	0	-0.00527188	0	0.0364011	0.0600276	0	0	-0.00222305	0.00956621	0	0	-0.0202417	0	0.0574863	0	0	0.0834092	0.00535564	0	0	0.00278965	0	0	0	0.0479802	0.0231632	0.0110859	0
PDRG1	0	0	0	0	0	0	0	0	0	0	0	0	0	0	0	0	0	0	0	0	0	0	0	0	0	0	0	0	0	0	0	0	0	0	0	0	0	0	0	0	0	0	0	0	0	0	0	0	0
EPB41L1	0.00995572	0	0	0	0	0	0	0	0	0	0	0.00372355	0.0151135	0	0	0	0	0	0	0	0	0	-0.00527188	0	0	0	0	0	0	0.00961775	0.00461525	0	0	0	0	0	0	0	0	0	0	0	0	0	0	0	0.0232099	0.0113571	0
DOCK9	0	0	0	0	0	0	0	0	0	0	0	0.00389871	0.0151967	0	0	0	0	0	0	0	0	0	-0.0049843	0	0	0	0	0	-0.002216	0	0	0	0	0	0.0574863	0	0	0	0	0	0	0.00278948	0	0.0390399	0	0.0479802	0.0230711	0	0
TMEM40	0	0	0	0	0	0	0	0	0	0	0	0	0	0	0	0	0	0	0	0	0	0	0	0	0	0	0	0	0	0	0	0	0	0	0	0	0	0	0	0	0	0	0	0	0	0	0	0	0
SMOX	0	0	0	0	0	0	0	0	0	0	0	0	0	0	0	0	0	0	0	0	0	0	0	0	0	0	0	0	0	0	0	0	0	0	0	0	0	0	0	0	0	0	0	0	0	0	0	0	0
CPXM1	0	0	0	0	0	0	0	0	0	0	0	0	0	0	0	0	0	0	0	0	0	0	0	0	0	0	0	0	0	0	0	0	0	0	0	0	0	0	0	0	0	0	0	0	0	0	0.023427	0	0
TESC	0	0	0	0	0	0	0	0	0	0	0	0	0	0	0	0	0	0	0	0	0	0	0	0	0	0	0	0	0	0	0	0	0	0	0	0	0	0	0	0	0	0	0	0	0	0	0	0	0
SNX5	0	0	0	0	0	0	0	0	0	0	0.12955	0	0	0	0	0	0	0	0	0	0	0	0	0	0	0	0	0	0	0	0	0	0	0	0	0	0	0	0	0	0	0	0	0	0	0	0	0	0
P2RX7	0	0	0	0	0	0	0	0	0	0	0	0	0	0	0	0	0	0	0	0	0	0	0	0	0	0	0	0	0	0	0	0	0	0	0	0	0	0	0	0	0	0	0	0	0	0	0	0	0
RBBP9	0	0	0	0	0	0	0	0	0	0	0	0	0	0	0	0	0	0	0	0	0	0	0	0	0	0	0	0	0	0	0	0	0	0	0	0	0	0	0	0	0	0	0	0	0	0	0	0	0
ANAPC5	0	0	0	0	0	0	0	0	0	0	0	0	0	0	0	0	0	0	0	0	0	0	0	0	0	0	0	0	0	0	0	0	0	0	0	0	0	0	0	0	0	0	0	0	0	0	0	0	0
SLC23A2	0	0	0	0	0	0	0	0	0	0	0	0	0	0	0	0	0	0	0	0	0	0	0	0	0	0.0600276	0	0	0	0	0	0	0	0	0	0	0	0	0	0	0	0	0	0	0	0	0	0	0
KDM2B	0.00995572	0	0	0	0	0.0182089	0	0	0	0.0380842	0	0.00372355	0.0151135	0	0	0	0	0	0	0	0	0	-0.00527188	0	0	0	0	0	-0.00222305	0.0103559	0.00461525	0	-0.0190346	0	0.0574863	0	0	0	0.00535527	0	0	0.00278948	0	0	0	0.0479802	0.0231632	0	0
OAS1	0	0	0	0	0	0	0	0	0	0	0	0	0	0	0	0	0	0	0	0	0	0	0	0	0	0	0	0	0	0	0	0	0	0	0	0	0	0	0	0	0	0	0	0	0	0	0	0	0
PXN	0.00995572	0	0	0	0	0.0182089	0	0	0	0	0	0.00372355	0.0151135	0	0	0	0	0	0	0	0	0	-0.00527188	0	0	0	0	0	-0.00222305	0	0.00461525	0	0	0	0	0	0	0	0.00552597	0	0	0.00278948	0	0	0	0	0.0233503	0	0
SIRT4	0	0	0	0	0	0	0	0	0	0	0	0	0	0	0	0	0	0	0	0	0	0	0	0	0	0	0	0	0	0	0	0	0	0	0	0	0	0	0	0	0	0	0	0	0	0	0	0	0
RPH3A	0	0	0	0	0	0	0	0	0	0	0	0	0	0	0	0	0	0	0	0	0	0	0	0	0	0	0	0	0	0	0	0	0	0	0	0	0	0	0	0	0	0	0	0	0	0	0	0	0
KIF16B	0	0	0	0	0	0	0	0	0	0	0	0	0	0	0	0	0	0	0	0	0	0	0	0	0	0	0	0	0	0	0	0	0	0	0	0	0	0	0	0	0	0	0	0	0	0	0	0	0
CHGB	0	0	0	0	0	0	0	0	0	0	0	0	0	0	0.132464	0	0	0	0	0	0	0	0	0	0	0	0	0	0	0	0.00466797	0	0	0	0	0	0	0	0	0	0	0	0	0	0	0	0	0	0
FUS	0	0	0	0	0	0	0	0	0	0	0	0	0	0	0	0	0	0	0	0	0	0	-0.00527188	0	0	0	0	0	0	0	0.00472259	0	0	0	0	0	0	0	0	0	0	0.00278948	0	0	0	0	0.0231632	0	0
IGBP1	0	0	0	0	0	0	0	0	0	0	0	0	0	0	0	0	0	0	0	0	0	0	0	0	0	0	0	0	0	0	0	0	0	0	0	0	0	0	0	0	0	0	0	0	0	0	0	0	0
FXYD5	0	0	0	0	0	0	0	0	0	0	0	0	0	0	0	0	0	0	0	0	0	0	0	0	0	0	0	0	0	0	0	0	0	0	0	0	0	0	0	0	0.0101016	0	0	0	0	0	0	0	0
GRAMD1A	0	0	0	0	0	0	0	0	0	0	0	0	0	0	0	0	0	0	0	0	0	0	0	0	0	0	0	0	0	0	0	0	0	0	0	0	0	0	0	0	0	0	0	0	0	0	0	0	0
FXYD3	0	0	0	0	0	0	0	0	0	0	0	0	0	0	0	0	0	0	0	0	0	0	0	0	0	0	0	0	0	0	0	0	0	0	0	0	0	0	0	0	0.010241	0	0	0	0	0	0	0	0
GMIP	0.00995572	0	0	0	0	0.0182089	0	0	0	0	0	0.00372355	0	0	0	0	0	0	0	0	0	0	-0.00527188	0	0.0364011	0	0.0539519	0	-0.00222305	0.00957554	0	0	0	0	0	0	0	0.0834086	0.00535527	0	0	0.00278948	0	0	0	0.0479802	0	0.0110859	0
DHX32	0.00995572	0	0	0	0	0.0182089	0	0	0	0.0380842	0.130393	0.00372355	0.0151135	0	0	0	0	0	0	0	0	0	-0.00527188	0	0	0	0	0	-0.00222305	0.00957554	0.00461525	0	-0.0196864	-0.00164273	0.0574863	0	0	0.0834092	0.00535527	0	0	0.00278948	0	0	0.141915	0.0479802	0.0231632	0.0110859	0
BLVRB	0	0	0	0	0	0	0	0	0	0	0	0	0	0	0	0	0	0	0	0	0	0	-0.00527188	0	0	0	0	0	0	0	0.00461525	0	0	0	0	0	0	0	0	0	0	0	0	0	0	0	0.0231632	0	0
SPTLC1	0	0	0	0	0	0	0	0	0	0	0	0	0	0	0	0	0	0	0	0	0	0	0	0	0	0	0	0	0	0	0	0	0	0	0	0	0	0	0	0	0	0	0	0	0	0	0	0	0
PCBP4	0	0	0	0	0	0	0	0	0	0	0	0	0	0	0	0	0	0	0	0	0	0	0	0	0	0	0	0	0	0	0	0	0	0	0	0	0	0	0	0	0	0	0	0	0	0	0	0	0
RGS1	0	0	0	0	0	0	0	0	0	0	0	0	0	0	0	0	0	0	0	0	0	0	0	0	0	0	0	0	0	0	0	0	0	0	0	0	0	0	0	0	0	0	0	0	0	0.0479802	0	0	0
YPEL3	0	0	0	0	0	0	0	0	0	0	0	0	0	0	0	0	0	0	0	0	0	0	0	0	0	0	0	0	0	0	0	0	0	0	0	0	0	0	0	0	0	0	0	0	0	0	0	0	0
IRAK3	0	0	0	0	0	0	0	0	0	0	0	0	0	0	0	0	0	0	0	0	0	0	-0.00519091	0	0	0	0	0	0	0	0	0	0	-0.00143643	0	0	0	0	0	0	0	0	0	0	0	0	0	0	0
LYZ	0	0	0	0	0	0	0	0	0	0	0	0	0	0	0	0	0	0	0	0	0	0	0	0	0.0367957	0	0	0	0	0	0	0	0	0	0	0	0	0	0	0	0	0	0	0	0	0	0	0	0
TFAP4	0	0	0	0	0	0	0	0	0	0	0	0	0	0	0	0	0	0	0	0	0	0	-0.00527188	0	0	0	0	0	0	0	0	0	0	0	0	0	0	0	0	0	0	0	0	0	0	0	0	0	0
PDCD7	0	0	0	0	0	0	0	0	0	0	0	0	0	0	0	0	0	0	0	0	0	0	0	0	0	0	0	0	0	0	0	0	0	0	0	0	0	0	0	0	0	0	0	0	0	0	0	0	0
SPG21	0	0	0	0	0	0	0	0	0	0	0	0	0	0	0	0	0	0	0	0	0	0	0	0	0	0	0	0	0	0	0	0	0	0	0	0	0	0	0	0	0	0	0	0	0	0	0	0	0
LEPREL1	0	0	0	0.141151	0.0861176	0	0	0.105079	0	0	0	0	0	0	0	0	0	0	0	0	0	0	0	0	0	0	0	0	0	0	0	0	0	0	0	0	0	0	0	0	0	0	0	0	0	0	0	0	0
THPO	0	0	0	0	0	0	0	0	0	0	0	0	0	0	0	0	0	0	0	0	0	0	0	0	0	0	0	0	0	0	0	0	0	0	0	0	0	0	0	0	0	0	0	0	0	0	0	0	0
FLT3LG	0	0	0	0	0	0	0	0	0	0	0	0	0	0	0	0	0	0	0	0	0	0	0	0	0	0	0	0	0	0	0	0	0	0	0	0	0	0	0	0	0	0	0	0	0	0	0	0	0
GNPTG	0	0	0	0	0	0	0	0	0	0	0	0	0	0	0	0	0	0	0	0	0	0	0	0	0	0	0	0	0	0	0	0	0	0	0	0	0	0.0838741	0	0	0	0	0	0	0	0	0	0	0
CD209	0	0	0	0	0	0	0	0	0	0	0	0	0	0	0	0	0	0	0	0	0	0	0	0	0	0	0	0	0	0	0	0	0	0	0	0	0	0	0	0	0	0	0	0	0.141915	0	0	0	0
MCOLN1	0	0	0	0	0	0	0	0	0	0	0	0	0	0	0	0	0	0	0	0	0	0	0	0	0	0	0	0	0	0	0	0	0	0	0	0	0	0	0	0	0	0	0	0	0	0	0	0	0
USP48	0	0	0	0	0	0	0	0	0	0	0	0	0	0	0	0	0	0	0	0	0	0	0	0	0	0	0	0	0	0	0	0	0	0	0	0	0	0	0	0	0	0	0	0	0	0	0	0	0
PDPR	0	0	0	0	0	0	0	0	0	0	0	0	0	0	0	0	0	0	0	0	0	0	0	0	0	0	0	0	0	0	0	0	0	0	0	0	0	0	0	0	0	0	0	0	0	0	0	0	0
GLG1	0	0	0	0	0	0	0	0	0	0	0	0	0	0	0	0	0	0	0	0	0	0	0	0	0	0	0	0	0	0	0	0	0	0	0	0	0	0	0	0	0	0	0	0	0	0	0	0	0
KIF4A	0	0	0	0	0	0	0	0	0	0	0	0	0	0	0	0	0	0	0	0	0	0	0	0	0	0	0	0	0	0	0	0	0	0	0	0	0	0	0	0	0	0	0	0	0	0	0	0	0
PLEKHG2	0	0	0	0	0	0	0	0	0	0	0	0	0	0	0	0	0	0	0	0	0	0	0	0	0	0	0	0	0	0	0	0	0	0	0	0	0	0	0	0	0	0	0	0	0	0	0	0	0
DLL3	0	0	0	0	0	0	0	0	0	0	0	0	0	0	0	0	0	0	0	0	0	0	0	0	0	0	0	0	0	0	0	0	0	0	0	0	0	0	0	0	0	0	0	0	0	0	0	0	0
RBM27	0	0	0	0	0	0	0	0	0	0	0	0	0	0	0	0	0	0	0	0	0	0	-0.00527188	0	0	0	0	0	0	0	0	0	0	0	0	0	0	0	0	0	0	0	0	0	0	0	0	0	0
NRCAM	0	0	0	0	0	0	0	0	0	0	0	0	0	0	0.132464	0	0	0	0	0	0	0	0	0	0	0	0	0	0	0	0	0	0	0	0	0	0	0	0	0	0	0	0	0	0	0	0	0	0
LAMB1	0.00995572	0	0	0	0	0	0	0	0	0	0	0	0	0	0	0	0	0	0	0	0	0	-0.00527188	0	0	0	0	0	-0.00222305	0	0	0	0	0	0	0	0	0	0.00535527	0	0	0	0	0	0	0	0.0231632	0.00844589	0
SLC26A4	0	0	0	0	0	0	0	0	0	0	0	0	0	0	0	0	0	0	0	0	0	0	0	0	0	0	0	0	0	0	0	0	0	0	0	0	0	0	0	0	0	0	0	0	0	0	0	0	0
DLD	0	0	0	0	0	0	0	0	0	0	0	0	0	0	0	0	0	0	0	0	0	0	0	0	0	0	0	0	0	0	0	0	0	0	0	0	0	0	0	0	0	0	0	0	0	0	0	0	0
WDR7	0	0	0	0	0	0	0	0	0	0	0	0	0.0151135	0	0	0	0	0	0	0	0	0	0	0	0	0	0	0	0	0	0.00461525	0	0	0	0	0	0	0	0	0	0.0104355	0	0	0	0	0	0	0	0
TXNL1	0	0	0	0	0	0	0	0	0	0	0	0.00372355	0	0	0	0	0	0	0	0	0	0	0	0	0	0	0	0	0	0	0.00461525	0	0	0	0	0	0	0	0	0	0.0101016	0	0	0	0	0	0	0	0
CMTM6	0	0	0	0	0	0	0	0	0	0	0	0	0	0	0	0	0	0	0	0	0	0	0	0	0	0	0	0	0	0	0	0	0	0	0	0	0	0	0	0	0.0102918	0	0	0	0	0	0	0	0
ITGA6	0	0	0	0	0	0.0182089	0	0	0	0	0	0.00372355	0.0151135	0	0	0	0	0	0	0	0	0	-0.00527188	0	0	0	0	0	0	0	0.00461525	0	0	0	0	0	0	0.0834092	0	0	0.0101016	0	0	0	0	0	0	0	0
APOH	0	0	0	0	0	0	0	0	0	0	0	0	0	0	0	0	0	0	0	0.136643	0	0	0	0	0	0	0	0	0	0	0	0	0	0	0	0	0	0	0	0.162287	0	0	0	0	0	0	0	0	0
NLRP1	0	0	0	0	0	0	0	0	0	0	0	0	0	0	0	0	0	0	0	0	0	0	0	0	0	0	0	0	0	0	0	0	0	0	0	0	0	0	0	0	0	0	0	0	0	0	0	0	0
ORC6	0	0	0	0	0	0	0	0	0	0	0	0	0	0	0	0	0	0	0	0	0	0	0	0	0	0	0	0	0	0	0	0	0	0	0	0	0	0	0	0	0.010156	0	0	0	0	0	0	0	0
TMEM101	0	0	0	0	0	0	0.199788	0	0	0	0	0	0	0	0	0	0	0	0	0	0	0	0	0	0	0	0	0	0	0	0	0	0	0	0	0	0	0	0	0	0	0	0	0	0	0	0	0	0
CCDC80	0	0	0	0.141151	0	0	0	0.0997277	0	0	0	0	0	0	0	0	0	0	0	0	0	0	0	0	0	0	0	0	0	0	0	0	0	0	0	0	0	0	0	0	0	0	0	0	0	0	0	0	0
PPP2R3C	0	0	0	0	0	0	0	0	0	0	0	0	0	0	0	0	0	0	0	0	0	0	0	0	0	0	0	0	0	0	0	0	0	0	0	0	0	0	0	0	0	0	0	0	0	0	0	0	0
JPH4	0	0	0	0	0	0	0	0	0	0	0	0	0	0	0	0	0	0	0	0	0	0	0	0	0	0	0	0	0	0	0.00461525	0	0	0	0	0	0	0	0	0	0	0	0	0	0	0	0	0	0
HNRNPC	0	0	0	0	0	0.0182089	0	0	0	0	0	0	0	0	0	0	0	0	0	0	0	0	-0.00527188	0	0	0	0	0	0	0	0.00461525	0	0	0	0	0	0	0	0.00535527	0	0	0.00278948	0	0	0	0	0.0231632	0	0
SUPT16H	0	0	0	0	0	0	0	0	0	0	0	0	0	0	0	0	0	0	0	0	0	0	0	0	0	0	0	0	0	0	0	0	0	0	0	0	0	0	0	0	0.0101016	0	0	0	0	0	0	0	0
GEMIN2	0	0	0	0	0	0	0	0	0	0	0	0	0	0	0	0	0	0	0	0	0	0	0	0	0	0	0	0	0	0	0	0	0	0	0	0	0	0.0848293	0	0	0.0101016	0	0	0	0	0	0	0	0
TGM1	0	0	0	0	0	0	0	0	0	0	0	0	0	0	0	0	0	0	0	0	0	0	0	0	0	0	0	0	0	0	0	0	0	0	0	0	0	0	0	0	0	0	0	0	0	0	0	0	0
TRPM7	0	0	0	0	0	0	0	0	0	0	0	0	0	0	0	0	0	0	0	0	0	0	0	0	0	0	0	0	0	0	0	0	0	0	0	0	0	0	0	0	0	0	0	0	0	0	0	0	0
TYRO3	0	0	0	0	0	0	0	0	0	0	0	0	0	0	0	0	0	0	0	0	0	0	0	0	0	0	0	0	0	0	0	0	0	0	0	0	0	0	0	0	0	0	0	0	0	0	0	0	0
WDR76	0	0	0	0	0	0	0	0	0	0	0	0	0.0151135	0	0	0	0	0	0	0	0	0	-0.00527188	0	0	0	0	0	0	0.00957554	0	0	0	0	0.0574863	0	0	0	0.00535527	0	0	0	0	0	0	0.0479802	0	0	0
SNAP23	0	0	0	0	0	0	0	0	0	0	0	0	0	0	0.132464	0	0	0	0	0	0	0	0	0	0	0	0	0	0	0	0	0	0	0	0	0	0	0	0	0	0	0	0.0318393	0	0	0	0	0	0
EZR	0	0	0	0	0	0	0	0	0	0	0	0	0	0	0	0	0	0	0	0	0	0	0	0	0	0	0	0	0	0	0	0	0	0	0	0	0	0	0	0	0	0	0	0	0	0	0	0	0
MYL6	0	0	0	0	0	0	0	0	0	0	0.129414	0	0	0	0	0	0	0	0	0	0	0	0	0	0	0	0	0	0	0	0	0	0	0	0	0	0	0	0	0	0	0	0	0	0	0	0	0	0
TEKT2	0	0	0	0	0	0	0	0.107765	0	0	0	0	0	0	0	0	0	0	0	0	0	0	0	0	0	0	0	0	0	0	0	0	0	0	0	0	0	0	0	0	0	0	0	0	0	0	0	0	0
CLSPN	0	0	0	0	0	0	0	0	0	0	0	0	0	0	0	0	0	0	0	0	0	0	0	0	0	0	0	0	0	0	0	0	0	0	0	0	0	0	0	0	0	0	0	0	0	0	0	0	0
UNC13D	0	0	0	0	0	0	0	0	0	0	0	0	0	0	0	0	0	0	0	0	0	0	0	0	0	0	0	0	0	0	0	0	0	0	0	0	0	0	0	0	0	0	0	0	0	0	0	0	0
DPYSL2	0	0	0	0	0	0	0	0	0	0	0	0	0	0	0	0	0	0	0	0	0	0	0	0	0	0	0	0	0	0	0	0	0	0	0	0	0	0	0	0	0	0	0	0	0	0	0	0	0
TGFB2	0	0	0	0.141968	0	0	0	0	0	0	0	0	0	0	0	0	0	0	0	0	0	0	0	0	0	0	0	0	0	0	0	0	0	0	0	0	0	0	0	0	0	0	0	0	0	0	0	0	0
NUP50	0	0	0	0	0	0	0	0	0	0	0	0	0	0	0	0	0	0	0	0	0	0	0	0	0	0.0608636	0	0	0	0	0	0	0	0	0	0	0	0	0	0	0	0	0	0	0	0	0	0	0
CDC45	0	0	0	0	0	0	0	0	0	0	0	0	0	0	0	0	0	0	0	0	0	0	0	0	0	0	0	0	0	0	0	0	0	0	0	0	0	0	0	0	0	0	0	0	0	0	0	0	0
CECR1	0.00995572	0	0	0	0	0.0182089	0	0	0	0.0380842	0	0.00251944	0	0	0	0	0	0	0	0	0	0	-0.00527188	0	0	0	0	0	-0.00222305	0	0	0	0	0	0.0574863	0	0	0	0.00535527	0	0	0.00278948	0	0	0	0.0479802	0.0231632	0	0
LRRFIP2	0	0	0	0.141151	0	0	0	0	0	0	0	0	0	0	0	0	0	0	0	0	0	0	0	0	0	0	0	0	0	0	0.00493425	0	0	0	0	0	0	0	0	0	0	0	0	0	0	0	0	0	0
XYLB	0	0	0	0	0	0	0	0	0	0	0	0	0	0	0	0	0	0	0	0	0	0	0	0	0	0	0	0	0	0	0	0	0	0	0	0	0	0	0	0	0	0	0	0	0	0	0	0	0
HDAC6	0	0	0	0	0	0	0	0	0	0	0	0	0	0	0	0	0	0	0	0	0	0	0	0	0	0	0	0	0	0	0	0	0	0	0	0	0	0	0	0	0	0	0	0	0	0	0	0	0
CDC23	0	0	0	0	0	0	0	0	0	0	0	0	0	0	0	0	0	0	0	0	0	0	0	0	0	0	0	0	0	0	0	0	0	0	0	0	0	0	0	0	0	0	0	0	0	0	0	0	0
CBX5	0	0	0	0	0	0	0	0	0	0	0	0	0	0	0	0	0	0	0	0	0	0	0	0	0	0	0	0	0	0	0.00475226	0	0	0	0	0	0	0	0	0	0.0101016	0	0	0	0	0	0	0	0
DHPS	0	0	0	0	0	0	0	0	0	0	0	0	0	0	0	0	0	0	0	0	0	0	0	0	0	0	0	0	0	0	0.00461626	0	0	0	0	0	0	0	0	0	0	0	0	0	0	0	0	0	0
EPB41L4B	0	0	0	0.142231	0	0	0	0	0	0	0	0.00329626	0	0	0	0	0	0	0	0	0	0	0	0	0	0	0	0	-0.00222305	0	0	0	0	0	0	0	0	0	0	0	0	0	0	0	0	0	0	0	0
PSMD5	0	0	0	0	0	0	0	0	0	0	0	0	0	0	0	0	0	0	0	0	0	0	0	0	0	0	0	0	0	0	0	0	0	0	0	0	0	0	0	0	0	0	0	0	0	0	0	0	0
CRAT	0	0	0	0	0	0	0	0	0	0	0.129805	0	0	0	0	0	0	0	0	0	0	0	0	0	0	0	0	0	0	0	0	0	0	0	0	0	0	0	0	0	0	0	0	0	0	0	0	0	0
SH2D3C	0.00995572	0	0	0	0	0.0182089	0	0	0	0.0380842	0	0.00372355	0.0151135	0	0	0	0	0	0.0608639	0	0.0461764	0	-0.00527188	0	0	0	0	0	-0.00222305	0	0.00461525	0	-0.0202417	0	0.0574812	0	0	0.0834092	0.00535527	0	0	0.00278948	0	0	0	0.0479802	0.0231632	0	0
NANS	0	0	0	0	0	0	0	0	0	0	0	0	0	0	0	0	0	0	0	0	0	0	0	0	0	0	0	0	0	0	0	0	0	0	0	0	0	0	0	0	0	0	0	0	0	0	0	0	0
TBC1D2	0.00995572	0	0	0	0	0.0182089	0	0	0	0	0	0.00372355	0.0151135	0	0	0	0	0	0	0	0	0	-0.00527188	0	0	0	0	0	-0.00222305	0	0.00461525	0	0	0	0	0	0	0	0.00535527	0	0	0	0	0	0	0	0.0231632	0	0
CWF19L1	0	0	0	0	0	0	0	0	0	0	0	0	0	0	0	0	0	0	0	0	0	0	0	0	0	0	0	0	0	0	0	0	0	0	0	0	0	0	0	0	0	0	0	0	0	0	0	0	0
BTAF1	0.0100311	0	0	0	0	0	0	0	0	0.0371988	0	0	0	0	0	0	0	0	0	0	0	0.0560297	-0.00527188	0	0	0	0	0	0	0.00926448	0	0	0	0	0	0	0	0.082672	0	0	0	0	0	0	0	0.0484149	0.0234128	0	0
IKZF5	0.00954676	0	0	0	0	0	0	0	0	0	0	0.00372355	0	0	0	0	0	0	0	0	0	0	-0.00527188	0	0	0	0	0	-0.00222305	0.00957554	0	0	0	0	0	0	0	0	0.00535527	0	0	0.00278948	0	0	0	0.0479802	0	0.011314	0
BLNK	0	0	0	0	0	0	0	0	0	0	0	0.00372355	0	0	0	0	0	0	0	0	0	0	0	0	0	0	0	0	0	0	0.00461525	0	0	0	0	0	0	0	0	0	0	0	0	0	0	0	0	0	0
BAMBI	0	0	0	0	0	0	0	0	0	0	0	0	0	0	0	0	0	0	0	0	0	0	0	0	0	0	0	0	0	0	0	0	0	0	0	0	0	0.0834092	0	0	0	0	0	0	0	0	0	0	0
C19orf77	0	0	0	0	0	0	0	0	0	0	0	0	0	0	0	0	0	0	0	0	0	0	0	0	0	0	0.0539008	0	0	0	0	0	0	0	0	0	0	0	0	0	0	0	0	0	0	0	0.0231632	0	0
FKBP5	0	0	0	0	0	0.0182089	0	0	0	0	0	0.00372355	0.0151135	0	0	0	0	0	0	0	0	0	-0.00527188	0	0	0	0	0	-0.00222305	0.00957554	0	0	0	0	0	0	0	0	0.00535527	0	0	0.00278948	0	0	0	0.0479802	0.0231632	0	0
SRPK1	0	0	0	0	0	0	0	0	0	0	0	0	0	0	0	0	0	0	0	0	0	0	0	0	0	0	0	0	0	0	0	0	0	0	0	0	0	0.083542	0	0	0	0	0	0	0	0	0	0	0
BRPF3	0	0	0	0	0	0	0	0	0	0	0	0	0	0	0	0	0	0	0	0	0	0	0	0	0	0	0	0	0	0	0	0	0	0	0	0	0	0	0	0	0	0	0	0	0	0	0	0	0
TMEM14A	0	0	0	0	0	0	0	0	0	0	0	0	0	0	0	0	0	0	0	0	0	0	0	0	0	0	0.0522532	0	0	0	0	0	0	0	0	0	0	0	0	0	0	0	0	0	0	0	0	0	0
CDC5L	0	0	0	0	0	0	0	0	0	0	0	0	0	0	0	0	0	0	0	0	0	0	0	0	0	0	0	0	0	0	0	0	0	0	0	0	0	0.0834092	0	0	0	0	0	0	0	0	0	0	0
ITPR3	0	0	0	0	0	0	0	0	0	0	0	0	0	0	0	0	0	0	0	0	0	0	-0.00527188	0	0	0	0	0	0	0	0	0	0	0	0	0	0	0	0	0	0	0	0	0	0	0	0	0	0
ZNF184	0.00995572	0	0	0	0	0.0182089	0	0	0	0	0	0	0.0151135	0	0	0	0	0	0	0	0	0	-0.00527188	0	0	0	0	0	-0.00222305	0	0.00461525	0	0	0	0	0	0	0	0	0	0	0	0	0	0	0	0.0231558	0.0110859	0
DSP	0	0	0	0	0	0	0	0	0	0	0	0	0	0	0	0	0	0	0	0	0	0	0	0	0	0	0	0	0	0	0	0	0	0	0	0	0	0	0	0	0	0	0	0	0	0	0	0	0
SIRT1	0	0	0	0	0	0	0	0	0	0	0	0	0	0	0	0	0	0	0	0	0	0	0	0	0	0	0	0	0	0	0	0	0	0	0	0	0	0	0	0	0	0	0	0	0	0	0	0	0
HNRNPH3	0.00995572	0	0	0	0	0	0	0	0	0	0	0	0.0151135	0	0	0	0	0	0	0	0	0	-0.00527188	0	0	0	0	0	0	0	0	0	0	0	0	0	0	0	0	0	0	0.00278948	0	0	0	0	0.0231632	0	0
JAK2	0	0	0	0	0	0	0	0	0	0	0	0	0	0	0	0	0	0	0	0	0	0	0	0	0	0	0	0	0	0	0	0	0	0	0	0	0	0	0	0	0	0	0	0	0	0	0	0	0
IL12RB1	0.00995572	0	0	0	0	0.0182089	0	0	0	0	0	0.00372355	0.0151135	0	0	0	0	0	0	0.154992	0	0	-0.00527188	0	0	0	0	0	0	0.00957554	0	0.150265	-0.0202417	0	0	0	0	0.0834092	0.00535527	0	0	0.00278948	0	0	0.141915	0.0479802	0	0	0
SH3GLB1	0	0	0	0	0	0	0	0	0	0	0	0	0	0	0	0	0	0	0	0	0	0	0	0	0	0	0	0	0	0	0	0	0	0	0	0	0	0	0	0	0	0	0	0	0	0	0	0	0
CDC7	0	0	0	0	0	0	0	0	0	0	0	0	0.0151135	0	0	0	0	0	0	0	0	0	-0.00527188	0	0	0	0	0	0	0	0	0	0	0	0	0	0	0	0	0	0.0101016	0	0	0	0	0	0.0231632	0	0
ABLIM1	0	0	0	0	0	0	0	0	0	0	0	0	0	0	0	0	0	0	0	0	0	0	0	0	0	0	0	0	0	0	0	0	0	0	0	0	0	0	0	0	0	0	0	0	0	0	0	0	0
RAB18	0	0	0	0	0	0	0	0	0	0	0	0	0	0	0	0	0	0	0	0	0	0	0	0	0	0	0	0	0	0	0	0	0	0	0	0	0	0	0	0	0	0	0	0	0	0	0	0	0
PRTFDC1	0	0	0	0	0	0	0	0	0	0	0	0	0	0	0	0	0	0	0	0	0	0	0	0	0	0	0	0	0	0	0	0	0	0	0	0	0	0	0	0	0	0	0	0	0	0	0	0	0
TSPAN15	0	0	0	0	0	0	0	0	0	0	0	0.00372355	0.0152636	0	0	0	0	0	0	0	0	0	-0.00527188	0	0	0	0	0	0	0	0	0	0	0	0	0	0	0	0	0	0	0	0	0.0386365	0	0	0	0	0
H2AFY2	0	0	0	0	0	0	0	0	0	0	0	0	0	0	0	0	0	0	0	0	0	0	0	0	0	0	0	0	0	0	0	0	0	0	0	0	0	0	0	0	0	0	0	0	0	0	0	0	0
MAST3	0.00995572	0	0	0	0	0	0	0	0	0	0	0.00372355	0.0151135	0	0	0	0	0	0	0	0.0463397	0	0	0	0	0	0	0	0	0	0	0	0	0	0	0	0	0.0834092	0	0	0	0	0	0	0	0.0479802	0	0	0
PSMD8	0	0	0	0	0	0	0	0	0	0	0	0	0	0	0	0	0	0	0	0	0	0	0	0	0	0	0	0	0	0	0	0	0	0	0	0	0	0	0	0	0	0	0	0	0	0	0	0	0
STX1B	0	0	0	0	0	0	0	0	0	0	0	0	0	0	0	0	0	0	0	0	0	0	0	0	0	0	0	0	0	0	0	0	0	0	0	0	0	0	0	0	0	0	0	0	0	0	0	0	0
SETD1A	0	0	0	0	0	0	0	0	0	0	0	0	0	0	0	0	0	0	0	0	0	0	0	0	0	0	0	0	0	0	0	0	0	0	0	0	0	0	0	0	0	0.00278948	0	0	0	0	0	0	0
CIRBP	0	0	0	0	0	0	0	0.111378	0	0	0	0	0	0	0	0	0	0	0	0	0	0	0	0	0	0	0	0	0	0	0.00461525	0	0	0	0	0	0	0	0	0	0	0	0	0	0	0	0	0	0
AMELY	0	0	0	0	0	0	0	0	0	0	0	0	0	0	0	0	0	0	0	0	0	0	0	0	0	0	0	0	0	0	0.00461525	0	0	0	0	0	0	0.0834092	0	0	0	0	0	0	0	0.0479802	0	0	0
HNRNPM	0	0	0	0	0	0	0	0	0	0	0	0	0	0	0	0	0	0	0	0	0	0	-0.00527188	0	0	0	0	0	0	0	0.00461525	0	0	0	0	0	0	0	0	0	0	0.00278948	0	0	0	0	0.0231632	0	0
TIMM13	0	0	0	0	0	0	0	0	0	0	0	0	0	0	0	0	0	0	0	0	0	0	0	0	0	0	0	0	0	0	0	0	0	0	0	0	0	0	0	0	0	0.00278948	0	0	0	0	0.0231632	0	0
CDC34	0	0	0	0	0.0867234	0	0	0	0	0	0	0	0	0	0	0	0	0	0	0	0	0	0	0	0	0	0	0	0	0	0	0	0	0	0	0	0	0	0	0	0	0	0	0	0	0	0	0	0
C19orf21	0	0	0	0	0	0	0	0	0	0	0	0	0	0	0	0	0	0	0	0	0	0	0	0	0	0	0	0	0	0	0	0	0	0	0	0	0	0	0	0	0	0	0	0	0	0	0	0	0
CEP170B	0	0	0	0	0	0	0	0	0	0	0	0.00372355	0	0	0	0	0	0	0	0	0	0	-0.00527188	0	0	0	0	0	0	0	0	0	0	0	0	0	0	0	0	0	0	0	0	0	0	0	0	0	0
IZUMO4	0	0	0	0	0	0	0	0	0	0	0	0	0	0	0	0	0	0	0	0	0	0	0	0	0	0	0	0	0	0	0	0	0	0	0	0	0	0	0	0	0	0	0	0	0	0	0	0	0
RASSF7	0	0	0	0	0	0	0	0	0	0	0	0	0.0151135	0	0	0	0	0	0	0	0	0	0	0	0	0	0	0	0	0	0	0	0	0	0	0	0	0	0	0	0	0	0	0	0	0	0	0	0
GADD45B	0	0	0	0	0	0	0	0	0	0	0	0	0	0	0.132464	0	0	0	0	0	0	0	0	0	0	0	0	0	0	0	0	0	0	0	0	0	0	0	0	0	0	0	0	0	0	0	0	0	0
KLHL22	0	0	0	0	0	0	0	0	0	0	0	0	0	0	0	0	0	0	0	0	0	0	0	0	0	0	0	0	0	0	0	0.137292	0	0	0	0	0	0	0	0	0	0	0	0	0	0	0	0	0
SMARCB1	0.00995572	0	0	0	0	0	0	0	0	0	0	0.00372355	0	0	0	0	0	0	0	0	0	0	-0.00517727	0	0	0	0	0	-0.00215321	0	0.00373181	0	0	0	0	0	0	0	0.00535527	0	0	0.00278948	0	0	0	0	0	0	0
P2RX6	0	0	0	0.140247	0	0	0	0	0	0	0	0	0	0	0	0	0	0	0	0	0	0	0	0	0	0	0	0	0	0	0	0	0	0	0	0	0	0	0	0	0	0	0	0	0	0	0	0	0
DERL3	0	0	0	0	0	0	0	0	0	0	0	0	0	0	0	0	0	0	0	0	0	0	0	0	0	0	0	0	0	0	0	0	0	0	0	0	0	0	0	0	0	0	0	0	0	0	0	0	0
OSM	0	0	0	0	0	0.0182089	0	0	0	0	0	0.00883469	0.017108	0	0	0	0	0	0	0	0.0461787	0	-0.00527188	0	0	0	0	0	0	0.00957554	0	0	0	0	0	0	0	0	0	0	0	0	0	0	0	0	0	0	0
CABIN1	0	0	0	0	0	0	0	0	0	0	0	0	0	0	0	0	0	0	0	0	0	0	0	0	0	0	0	0	0	0	0	0	0	0	0	0	0	0	0	0	0	0	0	0	0	0	0	0	0
SF3A1	0	0	0	0	0	0	0	0	0	0	0	0	0.015206	0	0	0	0	0	0	0	0	0	-0.00527188	0	0	0	0	0	-0.00222305	0	0	0	0	0	0	0	0	0	0	0	0	0	0	0	0	0	0	0	0
RNF215	0	0	0	0	0	0	0	0	0	0	0	0	0	0	0	0	0	0	0	0	0	0	0	0	0	0	0	0	0	0	0.0046737	0	0	0	0	0	0	0.0831575	0	0	0	0	0	0	0	0	0	0	0
YPEL1	0	0	0	0	0	0	0	0	0	0	0	0	0	0	0	0	0	0	0	0	0	0	-0.00527188	0	0	0	0	0	0	0	0.00461525	0	0	0	0	0	0	0	0	0	0.0101016	0	0	0	0	0	0.0231632	0	0
PPM1F	0	0	0	0.141151	0	0	0	0	0	0	0	0	0	0	0	0	0	0	0	0	0.0472124	0	0	0	0	0	0.0560281	0	0	0	0	0	0	0	0	0.0112162	0	0	0	0	0	0	0	0	0	0	0	0	0
CYTH4	0	0	0	0	0	0.0182089	0	0	0	0	0	0.00372355	0.015121	0	0	0	0	0	0	0	0.0461764	0	0	0	0	0	0.0546597	0	0	0.00968846	0	0	0	-0.00253436	0	0	0	0.0835692	0	0	0	0.00278948	0	0	0	0.0479802	0	0	0
MFNG	0.00995572	0	0	0	0	0.0182089	0	0	0	0	0	0.00372355	0	0	0	0	0	0	0	0	0	0	-0.00527188	0	0	0	0	0	-0.00222305	0.00957554	0	0	0	0	0.0574863	0	0	0	0.00535527	0	0	0.00278948	0	0	0	0.0480472	0	0	0
CARD10	0	0	0	0	0	0	0	0	0	0	0	0	0	0	0	0	0	0	0	0	0	0	-0.00527188	0	0	0	0	0	0	0	0	0	0	0	0	0	0	0	0	0	0	0	0	0	0	0	0	0	0
LRP5L	0.00995572	0	0	0	0	0	0	0	0	0	0	0	0	0	0	0	0	0	0	0	0	0	-0.00527188	0	0	0	0	0	0	0	0	0	0	0	0	0	0	0	0	0	0	0	0	0	0	0	0.0231632	0	0
SLC25A1	0	0	0	0	0	0	0	0	0	0	0	0	0	0	0	0	0	0	0	0	0	0	-0.00526933	0	0	0	0	0	0	0	0	0	0	0	0	0	0	0	0	0	0	0	0	0	0	0	0	0	0
ADRBK2	0	0	0	0	0	0	0	0	0	0	0	0.00372355	0.0151135	0	0	0	0	0	0	0	0	0	-0.00527188	0	0	0	0	0	0	0	0	0	0	0	0	0	0	0.0834092	0	0	0	0	0	0	0	0	0.0231632	0	0
GGA1	0	0	0	0	0	0	0	0	0	0	0	0.00398888	0.0151135	0	0	0	0	0	0.0632482	0	0	0	0	0	0.0364132	0	0	0	0	0.00957554	0	0	0	0	0	0	0	0	0	0	0	0.00278948	0	0	0	0	0	0.0118069	0
HIRA	0	0	0	0	0	0	0	0	0	0	0	0	0	0	0	0	0	0	0	0	0	0	0	0	0	0	0	0	0	0	0	0	0	0	0	0	0	0	0	0	0	0	0	0	0	0	0.0231632	0	0
SH3BP1	0.00912839	0.0724503	0	0	0	0	0	0	0	0	0	0	0	0	0	0	0	0	0	0	0	0	0	0	0.0371111	0.059666	0	0	0	0.00804436	0	0	0	0	0	0	0	0	0.00540452	0	0	-0.00183713	0	0	0	0.0486343	0	0	0
LGALS1	0	0	0	0	0	0	0	0.108577	0	0	0	0	0	0	0	0	0	0	0	0	0	0	-0.00527188	0	0	0	0	0	0	0	0.0053226	0	0	0	0	0	0	0	0.00535527	0	0	0	0	0	0	0	0.0233426	0	0
HPS4	0	0	0	0	0	0	0	0	0	0	0	0	0	0	0	0	0	0	0	0	0	0	0	0	0	0.0604908	0	0	0	0	0	0	0	0	0	0	0	0	0	0	0	0.00280372	0	0	0	0	0	0.0110859	0
PIK3IP1	0	0	0	0	0	0	0	0	0	0	0	0	0	0	0	0	0	0	0	0	0	0	0	0	0	0	0	0	0	0	0	0	0	0	0	0	0	0	0	0	0	0	0	0	0	0	0	0	0
SRRD	0	0	0	0	0	0	0	0	0	0	0	0.00323723	0	0	0	0	0	0	0	0	0	0	0	0	0	0	0	0	-0.00218383	0	0	0	0	0	0	0	0	0	0	0	0	0	0	0	0.141915	0	0	0	0
PATZ1	0	0	0	0	0	0	0	0	0	0	0	0	0	0	0	0	0	0	0	0	0	0	0	0	0	0	0	0	0	0	0	0	0	0	0	0	0	0	0	0	0	0	0	0	0	0	0	0	0
TRIOBP	0	0	0	0.141521	0	0	0	0	0	0	0	0	0	0	0	0	0	0	0	0	0	0	-0.00527188	0	0	0	0	0	0	0	0.00461525	0	0	0	0	0	0	0	0	0	0.0105322	0.00278948	0	0	0	0	0	0	0
TFIP11	0	0	0	0	0	0	0	0	0	0	0	0	0	0	0	0	0	0	0	0	0	0	0	0	0	0	0	0	0	0	0	0	0	0	0	0	0	0	0	0	0	0	0	0	0	0	0	0	0
EIF3L	0	0	0	0	0	0	0	0	0	0	0	0	0	0	0	0	0	0	0	0	0	0	0	0	0	0	0	0	0	0	0	0	0	0	0	0	0	0	0	0	0	0	0	0	0	0	0	0	0
MICALL1	0	0	0	0	0	0	0	0	0	0	0	0	0	0	0	0	0	0	0	0	0	0	0	0	0	0	0	0	0	0	0.00461525	0	0	0	0	0	0	0	0	0	0	0	0	0	0	0	0	0	0
SOX10	0	0	0	0	0	0	0	0	0	0	0	0	0	0	0	0	0	0	0	0	0	0	0	0	0	0.0600276	0	0	0	0	0	0	0	0	0	0.0112162	0	0	0	0	0.0101016	0	0	0	0	0	0	0	0
DEPDC5	0.00995572	0	0	0	0	0.0182089	0	0	0	0	0	0.00372355	0	0	0	0	0	0	0	0	0	0	-0.00503126	0	0	0	0	0	-0.00222305	0.00957554	0	0	0	0	0.0574864	0	0	0	0.00535527	0	0	0.00278948	0	0	0	0	0.0231632	0.0110859	0
PICK1	0	0	0	0	0	0	0	0	0	0	0	0	0	0	0	0	0	0	0	0	0	0	0	0	0	0	0	0	0	0	0	0.149494	0	0	0	0	0	0	0	0	0	0	0	0	0	0	0	0	0
CENPM	0	0	0	0	0	0	0	0	0	0	0	0.00372355	0.0151135	0	0	0	0	0	0	0	0	0	-0.00527188	0	0	0	0	0	0	0	0	0	0	0	0	0	0	0	0	0	0	0.00278948	0	0	0	0	0	0	0
2003-09-01	0	0	0	0	0	0	0	0	0	0	0	0	0	0	0	0	0	0	0	0	0	0	0	0	0	0	0	0	0	0	0	0	0	0	0	0	0	0	0	0	0	0	0	0	0	0	0	0	0
SLC5A4	0	0	0	0	0	0	0	0	0	0	0	0	0	0	0	0	0	0	0	0	0	0	0	0	0	0.0600276	0	0	0	0	0	0	0	0	0	0	0	0	0	0	0.0101016	0	0	0	0	0	0	0	0
KDELR3	0.00995572	0	0	0	0	0.0182089	0	0	0	0	0	0.00372355	0	0	0	0	0	0	0	0	0	0	-0.00527188	0	0	0	0	0	-0.00222305	0.00957554	0.00461525	0	0	0	0.0574863	0	0	0.0834073	0.00535527	0	0	0.00278948	0	0	0	0.0479802	0.023175	0	0
DDX17	0	0	0	0	0	0	0	0	0	0	0	0	0	0	0	0	0	0	0	0.156307	0	0	0	0	0	0	0	0	0	0	0	0	0	0	0	0	0	0	0	0	0	0	0	0	0.141915	0	0	0	0
CBY1	0	0	0	0	0	0.0182089	0	0	0	0.0387943	0	0.00372355	0	0	0	0	0	0.029819	0	0	0	0	-0.00527188	0	0	0	0	0	-0.00196192	0.00957554	0.00461525	0	0	0	0.0574863	0	0	0	0.00535527	0	0	0.00278867	0	0	0	0.0479802	0.0231632	0	0
FBXO7	0	0	0	0	0	0	0	0	0	0	0	0	0	0	0	0	0	0	0	0	0	0	0	0	0	0.0600276	0	0	0	0	0	0	0	0	0	0.0112162	0	0	0	0	0.0101532	0	0	0	0	0	0	0	0
GTPBP1	0	0	0	0	0	0	0	0	0	0	0	0	0	0	0	0	0	0	0	0	0	0	0	0	0	0	0	0	0	0	0	0	0	0	0	0	0	0.0834092	0	0	0	0	0	0	0	0	0	0	0
POLDIP3	0	0	0	0	0	0	0	0	0	0	0	0	0	0	0	0	0	0	0	0	0	0	0	0	0	0	0	0	0	0	0	0	0	0	0	0	0	0.0834092	0	0	0	0	0	0	0	0	0	0	0
TIMP3	0	0	0	0	0	0	0	0	0	0	0	0	0	0	0	0	0	0	0	0	0	0	0	0	0	0	0	0	0	0	0	0	0	0	0	0	0	0	0	0	0	0	0	0	0	0	0	0	0
SUN2	0	0	0	0	0	0	0	0	0	0	0	0	0	0	0	0	0	0	0	0	0	0	0	0	0	0	0.0552324	0	0	0	0	0	0	0	0	0	0	0	0	0	0	0	0	0	0	0	0	0	0
CYB5R3	0	0	0	0	0	0	0	0.108268	0	0	0	0	0	0	0	0	0	0	0	0	0	0	-0.00527188	0	0	0	0	0	0	0	0	0	0	0	0	0	0	0	0.00535527	0	0	0	0	0	0	0	0	0	0
HMGXB4	0	0	0	0	0	0	0	0	0	0	0	0	0	0	0	0	0	0	0	0	0	0	0	0	0	0	0	0	0	0	0	0	0	0	0	0	0	0	0	0	0	0	0	0	0	0	0	0	0
NEFH	0	0	0	0	0	0	0	0	0	0	0	0	0	0	0	0	0	0	0	0	0	0	0	0	0	0	0	0	0	0	0	0	0	0	0	0	0	0	0	0	0	0	0	0	0	0	0	0	0
HMOX1	0	0	0	0	0	0	0	0	0	0	0	0	0	0	0	0	0	0	0	0	0	0	-0.00527188	0	0	0	0	0	0	0	0	0	0	0	0	0	0	0	0.0059635	0	0	0.00289126	0	0	0	0	0.0231632	0	0
MCM5	0	0	0	0	0	0.0182089	0	0	0	0	0	0.00372355	0.0151135	0	0	0	0	0	0	0	0	0	-0.00527188	0	0	0	0	0	-0.00204798	0	0	0	0	0	0	0	0	0	0.00535527	0	0	0.00278948	0	0	0	0	0.0231632	0.0110859	0
APOBEC3H	0	0	0	0	0	0	0	0	0	0	0	0	0	0	0	0	0	0	0	0	0	0	0	0	0	0	0	0	0	0	0	0	0	0	0	0	0	0	0	0	0	0	0	0	0	0	0	0	0
TSPO	0	0	0	0	0	0	0	0	0	0	0	0	0	0	0	0	0	0	0	0	0	0	-0.00527188	0	0	0	0	0	0	0	0.00461525	0	0	0	0	0	0	0	0	0	0.0101016	0	0	0	0	0	0	0	0
PDGFB	0	0	0	0	0.0881771	0	0	0.107765	0	0	0	0	0	0	0	0	0	0	0	0	0	0	0	0	0	0	0	0	0	0	0	0	0	0	0	0	0	0	0	0	0	0	0	0	0	0	0	0	0
CABP7	0	0	0	0	0	0	0	0	0	0	0	0	0	0	0	0	0	0	0	0	0	0	0	0	0	0	0	0	0	0	0	0	0	0	0	0	0	0	0	0	0	0	0	0	0	0	0	0	0
RPL3	0	0	0	0	0	0	0	0	0	0	0	0	0	0	0	0	0	0	0	0	0	0	0	0	0	0	0	0	0	0	0	0	0	0	0	0	0	0	0	0	0	0	0	0	0	0	0	0	0
ZMAT5	0	0	0	0	0	0	0	0	0	0	0	0	0	0	0	0	0	0	0	0	0	0	0	0	0	0	0	0	0	0	0	0	0	0	0	0	0	0.0828863	0	0	0	0	0	0	0	0	0	0	0
RBFOX2	0.00995572	0	0	0	0	0.0182089	0	0	0	0.0380842	0.129414	0.00372355	0	0	0	0	0	0	0	0	0	0	-0.00526638	0	0.0364011	0	0	0	-0.00106386	0.00957554	0	0	-0.0202354	0	0	0	0	0	0.00535527	0	0	0.00278948	0	0	0.141915	0.0479802	0	0.0110751	0
TAB1	0	0	0	0	0	0	0	0	0	0	0	0.00372355	0	0	0	0	0	0	0	0	0	0	0	0	0	0	0	0	-0.00222305	0	0	0	0	0	0	0	0	0	0	0	0	0	0	0	0	0	0	0	0
SMCR7L	0	0	0	0	0	0	0	0	0	0	0	0	0	0	0	0	0	0	0	0	0	0	0	0	0	0.0600276	0	0	0	0	0	0	0	0	0	0	0	0	0	0	0	0	0	0	0	0	0	0	0
APOL4	0	0	0	0	0	0	0	0	0	0	0	0	0	0	0	0	0	0	0	0	0	0	0	0	0	0	0	0	0	0	0	0	0	0	0	0	0	0	0	0	0	0	0	0	0.141905	0	0	0	0
APOL1	0	0	0	0.141473	0	0	0	0.10645	0	0	0	0	0	0	0	0	0	0	0	0	0	0	0	0	0	0	0	0	0	0	0	0	0	0	0	0	0	0	0	0	0	0	0	0	0	0	0	0	0
MYH9	0	0	0	0.141139	0.0870886	0	0	0.10779	0	0	0	0	0	0	0.134903	0	0	0	0	0	0	0	-0.00527188	0	0	0	0	0	0	0	0	0	0	0	0	0	0	0	0	0	0	0.00278948	0	0	0	0	0	0	0
CACNA1I	0	0	0	0	0	0	0	0	0	0	0	0	0	0	0	0	0	0	0	0	0	0	0	0	0	0	0	0	0	0	0.00485486	0	0	0	0	0	0	0	0	0	0	0	0	0	0	0	0	0	0
GRAP2	0	0	0	0	0	0	0	0	0	0	0	0	0.0151135	0	0	0	0	0	0	0	0	0	-0.00527188	0	0	0	0	0	0	0	0	0	0	0	0	0	0	0	0.00535527	0	0	0	0	0	0	0	0	0	0
EIF3D	0	0	0	0	0	0	0	0	0	0	0	0	0	0	0	0	0	0	0	0	0	0.0587336	0	0.045058	0.0364011	0	0	0	0	0	0	0	0	0	0	0	0	0	0	0	0	0	0	0	0	0	0	0	0
TNRC6B	0	0	0	0	0	0	0	0	0	0	0	0.00372355	0	0	0	0	0	0	0	0	0	0	0	0	0	0	0	0	0	0	0	0	0	0	0	0	0	0	0	0	0	0	0	0	0	0	0.0231632	0	0
KIAA0930	0	0	0	0	0	0	0	0	0	0	0	0	0	0	0	0	0	0	0	0	0	0	0	0	0	0	0	0	0	0	0	0	0	0	0	0	0	0	0	0	0	0	0	0	0	0	0	0	0
NCF4	0.00995572	0	0	0	0	0.0182089	0	0	0	0.0380842	0	0.00372355	0.0151135	0	0	0	0	0	0	0	0	0	-0.00527188	0	0	0	0	0	-0.00222305	0	0	0	-0.0199421	0	0.0574863	0	0	0.0834092	0.00535527	0	0	0.00278948	0	0	0	0.0479802	0.0231632	0.0110859	0
CSF2RB	0	0	0	0	0	0.0182089	0	0	0	0	0	0.00372355	0	0	0	0	0	0	0	0	0	0	-0.00527188	0	0	0	0	0	-0.00222211	0	0	0	0	0	0	0	0	0.0834092	0	0	0	0.00278948	0	0	0	0.048241	0	0	0
FAM118A	0	0	0	0	0	0	0	0	0	0	0	0	0	0	0	0	0	0	0	0	0	0	0	0	0	0	0	0	0	0	0	0	0	0	0	0	0	0	0	0	0	0	0	0	0	0	0	0	0
IL2RB	0	0	0	0	0	0.0187875	0	0	0	0	0	0	0	0	0	0	0	0	0	0	0	0	0	0	0	0	0	0	0	0	0	0	0	0	0	0	0	0	0	0	0	0	0	0	0	0	0	0	0
L3MBTL2	0	0	0	0	0	0	0	0	0	0	0	0	0	0	0	0	0	0	0	0	0	0	0	0	0	0	0	0	0	0	0	0	0	0	0	0	0	0	0	0	0	0	0	0	0	0	0	0	0
BRD1	0.00995572	0	0	0	0	0	0	0	0	0	0	0	0	0	0	0	0	0	0	0	0	0	-0.00527188	0	0	0	0	0	0	0	0	0	0	0	0	0	0	0.0834092	0	0	0	0	0	0	0	0	0.0231632	0	0
ZBED4	0.00995572	0	0	0	0	0.0182089	0	0	0	0	0	0.00372355	0	0	0	0	0	0	0	0	0	0	-0.00527188	0	0	0	0	0	-0.00222305	0	0.00466228	0	0	0	0	0	0	0	0.00535527	0	0	0.00278948	0	0	0	0	0.0231632	0	0
MLC1	0	0	0	0	0	0.0182089	0	0	0	0	0	0.00372355	0.0152966	0	0	0	0	0	0	0	0	0	-0.00527188	0	0.0366352	0	0	0	-0.00205045	0	0	0	0	-0.00164273	0.0574863	0	0	0	0	0	0	0.00278948	0	0	0	0	0	0.0114283	0
FKBP3	0	0	0	0	0	0	0	0	0	0	0	0	0	0	0	0	0	0	0	0	0	0	0	0	0	0	0	0	0	0	0	0	0	0	0	0	0	0	0	0	0	0	0	0	0	0	0	0	0
SDR39U1	0	0	0	0.141458	0	0	0	0.10814	0	0	0	0	0	0	0	0	0	0	0	0	0	0	0	0	0	0	0	0	0	0	0	0	0	0	0	0	0	0	0	0	0	0	0	0	0	0	0	0	0
CTSG	0	0	0	0	0	0.0182089	0	0	0	0	0	0	0	0	0	0	0	0	0	0	0	0	-0.00527188	0	0	0	0	0	0	0	0	0	0	-0.000930462	0.0574863	0	0	0	0	0	0	0.00278948	0	0	0	0.0479802	0.0231632	0	0
GZMB	0	0	0	0	0	0	0	0	0	0	0	0	0	0	0	0	0	0	0	0	0	0	0	0	0	0	0	0.142955	0	0	0	0	0	0	0	0	0	0	0	0	0	0	0	0	0	0	0	0	0
PRMT5	0	0	0	0.139982	0	0	0	0	0	0	0	0	0	0	0	0	0	0	0	0	0	0	0	0	0	0	0	0	0	0	0	0	0	0	0	0	0	0	0	0	0	0	0	0	0	0	0	0	0
NIN	0	0	0	0	0	0.0182089	0	0	0	0	0	0	0	0	0	0	0	0	0	0	0	0	0	0	0	0	0	0	-0.00144936	0	0	0	0	0	0	0	0	0	0.00535527	0	0	0	0	0	0	0	0	0	0
PYGL	0	0	0	0	0	0	0	0	0	0	0	0	0	0	0	0	0	0	0	0	0	0	0	0	0	0	0	0	0	0	0	0	0	0	0	0	0	0	0	0	0	0	0	0	0	0	0	0	0
TRIM9	0	0	0	0	0	0	0	0	0	0	0	0	0	0	0	0	0	0	0	0	0	0	0	0	0	0	0	0	0	0	0	0	0	0	0	0	0	0	0	0	0	0	0	0	0	0	0	0	0
DDHD1	0	0	0	0	0	0	0	0	0	0	0	0.00372355	0	0	0	0	0	0	0	0	0	0	-0.00527188	0	0	0	0	0	-0.00222305	0	0	0	0	0	0	0	0	0	0.00523857	0	0	0.00278948	0	0	0	0.0484034	0	0	0
ATP6V1D	0.00995572	0	0	0	0	0.0182089	0	0	0	0	0	0.00372355	0.0151135	0	0	0	0	0	0	0	0	0	-0.00517052	0	0	0	0	0	-0.0016533	0	0	0	0	0	0	0	0	0	0.00535527	0	0	0.00278948	0	0	0	0	0.0231632	0	0
TIMM9	0	0	0	0.144647	0	0	0	0	0	0	0	0	0	0	0	0	0	0	0	0	0	0	0	0	0	0	0	0	0	0	0	0	0	0	0	0	0	0	0	0	0	0	0	0	0	0	0	0	0
TMED8	0	0	0	0	0	0	0	0	0	0	0	0	0	0	0	0	0	0	0	0	0	0	0	0	0	0	0	0	0	0	0	0	0	0	0	0	0	0	0	0	0	0	0	0	0	0	0	0	0
RIN3	0	0	0	0	0	0	0	0	0	0	0	0	0	0	0	0	0	0	0	0	0	0	0	0	0	0	0	0	0	0	0	0	0	0	0	0	0	0	0	0	0	0	0	0	0	0	0	0	0
LGMN	0	0	0	0	0	0.0182089	0	0	0	0	0	0.00372355	0.0151135	0	0	0	0	0	0	0	0	0	-0.00527188	0	0	0	0	0	-0.00222305	0.00957554	0	0	0	0	0	0	0	0	0.00535527	0	0	0.00278948	0	0	0	0	0.0231632	0	0
ALKBH1	0	0	0	0	0	0	0	0	0	0	0	0	0	0	0	0	0	0	0	0	0	0	0	0	0	0	0	0	0	0	0	0	0	0	0	0	0	0	0	0	0	0	0	0	0	0	0	0	0
SNW1	0	0.0535106	0	0	0	0	0	0	0	0	0	0	0	0	0	0	0	0	0	0	0	0	0	0	0	0	0	0	0	0	0	0	0	0	0	0	0	0	0	0	0	0	0	0	0	0	0	0	0
CHGA	0	0	0	0	0	0	0	0	0	0	0	0	0	0	0.132464	0	0	0	0	0	0	0	0	0	0	0	0	0	0	0	0.00461525	0	0	0	0	0	0	0	0	0	0	0	0.0315983	0	0	0	0	0	0
SIX4	0	0	0	0	0	0	0	0	0	0	0	0.00372355	0	0	0	0	0	0	0	0	0	0	0	0	0	0	0	0	0	0	0	0	0	0	0	0	0	0	0	0	0	0	0	0	0	0	0	0	0
CEP128	0	0	0	0	0	0.0182089	0	0	0	0	0	0	0	0	0	0	0	0	0	0	0	0	-0.00527188	0	0	0	0	0	0	0	0	0	0	0	0	0	0	0	0.00535527	0	0	0.00279111	0	0	0	0.047976	0.0231632	0	0
ERH	0	0	0	0.142003	0	0	0	0	0	0	0	0	0	0	0	0	0	0	0	0	0	0	0	0	0	0	0	0	0	0	0	0	0	0	0	0	0	0	0	0	0.0101016	0	0	0	0	0	0	0	0
ZFYVE21	0	0	0	0	0	0	0	0	0	0	0	0	0	0	0	0	0	0	0	0	0	0	-0.00527188	0	0	0	0	0	0	0	0	0	0	0	0	0	0	0	0	0	0	0	0	0	0	0	0	0	0
TCL1A	0.00995572	0	0	0	0	0.0182089	0	0	0	0	0	0.00371751	0.0151135	0	0	0	0	0	0	0	0	0	-0.00527188	0	0	0	0	0	-0.00222305	0.00957554	0.00461525	0	0	0	0	0	0	0.0834092	0.00535318	0	0	0	0	0	0.141915	0.0479802	0.0231632	0.0110859	0
BDKRB1	0	0	0	0	0	0	0	0	0	0	0.130513	0	0	0	0	0	0	0	0	0	0	0	0	0	0	0	0	0	0	0	0	0	0	0	0	0	0	0	0	0	0	0	0	0	0	0	0	0	0
VRK1	0.00995572	0	0	0	0	0.0182089	0	0	0	0	0	0.00372355	0.0151135	0	0	0	0	0	0	0.156568	0	0	-0.00527188	0	0	0	0	0	-0.00222305	0.00957554	0	0	0	0	0.0574863	0	0	0	0.00535527	0.170896	0	0.00278948	0	0	0	0.0479802	0.0231632	0	0
SMEK1	0	0	0	0	0	0	0	0	0	0	0.129414	0	0	0	0	0	0	0	0	0	0	0	0	0	0	0	0	0	0	0	0	0	0	0	0	0	0	0.0834092	0.00650012	0	0	0	0	0	0	0	0	0	0
C14orf93	0	0	0	0.141151	0	0	0	0	0	0	0	0	0	0	0	0	0	0	0	0	0	0	0	0	0	0	0	0	0	0	0	0	0	0	0	0	0	0	0	0	0	0	0	0	0	0	0	0	0
PSMB5	0	0	0	0	0	0	0	0	0	0	0	0.00392575	0	0	0	0	0	0	0	0	0	0	0	0	0	0	0	0	0	0	0	0	0	0	0	0	0	0	0	0	0	0	0	0	0	0	0	0	0
CCNB1IP1	0	0	0	0	0	0	0	0	0	0	0	0	0	0	0	0	0	0	0	0	0	0	0	0	0	0	0	0	0	0	0	0	0	0	0	0	0	0	0	0	0	0	0	0	0	0	0	0	0
ARHGAP5	0.00995572	0	0	0	0	0.0182089	0	0	0	0	0	0.00372355	0	0	0	0	0	0	0	0	0	0	-0.00527188	0	0	0	0	0	-0.00207448	0.00957554	0	0	0	0	0.0574863	0	0	0.0851674	0.00535527	0	0	0.00278948	0	0	0	0	0	0.0110859	0
CINP	0	0	0	0	0	0	0	0	0	0	0	0	0	0	0	0	0	0	0	0	0	0	0	0	0	0	0	0	0	0	0	0	0	0	0	0	0	0	0	0	0	0	0	0	0	0	0	0	0
EMC9	0	0	0	0	0	0	0	0	0	0	0	0	0	0	0	0	0	0	0	0	0	0	0	0	0	0	0	0	0	0	0	0	0	0	0	0.00930902	0	0	0	0	0.0101033	0	0	0	0	0	0	0	0.0485293
SEC23A	0	0	0	0	0	0	0	0	0	0	0	0	0	0	0	0	0	0	0	0	0	0	-0.00527188	0	0	0	0	0	0	0	0	0	0	0	0	0	0	0	0	0	0	0	0	0	0	0	0	0	0
PNN	0.0100604	0	0	0	0	0	0	0	0	0	0	0	0	0	0	0	0	0	0	0	0	0	-0.00527188	0	0	0	0	0	0	0	0	0	0	0	0	0	0	0.0834092	0.00535527	0	0	0	0	0	0	0	0.0231632	0	0
PYGB	0	0	0	0	0	0	0	0	0	0	0	0	0	0	0	0	0	0	0	0	0	0	0	0	0	0	0	0	0	0	0.00461525	0	0	0	0	0	0	0.0834092	0	0	0.0101016	0	0	0	0	0	0	0	0
ABHD12	0.00984956	0	0	0	0	0.018892	0	0	0	0	0	0.00372355	0.0152292	0	0	0	0	0	0	0	0.0462757	0	-0.00501477	0	0	0	0	0	0	0.00957554	0	0	0	0	0	0	0	0	0.00535527	0	0	0	0	0	0	0	0.0231632	0	0
PROCR	0	0	0	0	0	0	0	0	0	0	0	0	0	0	0	0	0	0	0	0	0	0	0	0	0	0	0	0	0	0	0	0	0	0	0	0	0	0	0	0	0	0	0	0	0	0	0	0	0
NINL	0	0	0	0	0	0	0	0	0	0	0	0	0	0	0	0	0	0	0	0	0	0	0	0	0	0	0	0	0	0	0	0	0	0	0	0	0	0	0	0	0	0	0	0	0	0	0	0	0
CD40	0	0	0	0	0	0	0	0	0	0	0	0	0	0	0	0	0	0	0	0	0	0	0	0	0	0	0	0	0	0	0	0	0	0	0	0	0	0	0	0	0	0	0	0	0	0	0	0	0
ZMYND8	0	0	0	0	0	0	0	0	0	0	0	0	0	0	0	0	0	0	0	0	0	0	0	0	0	0	0	0	0	0	0	0	0	0	0	0	0	0	0	0	0	0	0	0	0	0	0	0	0
MYBL2	0	0	0	0	0	0	0	0	0	0	0	0	0	0	0	0	0	0	0	0	0	0	0	0	0	0	0	0	0	0	0	0	0	0	0	0	0	0	0	0	0.0101016	0.00278948	0	0	0	0	0	0	0
R3HDML	0	0	0	0	0	0	0	0	0	0	0	0	0	0	0	0	0	0	0	0	0	0	0	0	0	0	0	0	0	0	0	0	0	0	0	0	0	0	0	0	0	0	0	0	0	0	0	0	0
HNF4A	0	0	0	0	0	0	0	0	0	0	0	0	0	0	0	0	0	0	0	0	0	0	0	0	0	0	0	0	0	0	0	0	0	0	0	0	0	0	0	0	0	0	0	0	0	0	0	0	0
SLA2	0	0	0	0	0	0	0	0	0	0	0	0	0	0	0	0	0	0	0	0	0	0	0	0	0	0	0	0	0	0	0	0	0	0	0	0	0	0	0	0	0	0.00278948	0	0	0	0	0	0	0
C20orf24	0	0	0	0	0	0	0	0	0	0	0	0	0	0	0	0	0	0	0	0	0	0	0	0	0	0	0	0	0	0	0	0	0	0	0	0	0	0	0	0	0	0	0	0	0	0	0	0	0
NFATC2	0	0	0	0	0	0	0	0	0	0	0	0	0	0	0	0	0	0	0	0	0	0	0	0	0	0	0	0	0	0	0	0	0	0	0	0	0	0	0	0	0	0	0	0	0	0	0	0	0
RIMS4	0	0	0	0	0	0	0	0	0	0	0	0	0	0	0	0	0	0	0	0	0	0	0	0	0	0	0	0	0	0	0	0	0	0	0	0	0	0	0	0	0	0	0	0	0	0	0	0	0
STK4	0	0	0	0	0	0	0	0	0	0	0	0.00372355	0	0	0	0	0	0	0	0	0	0	0	0	0	0	0	0	0	0	0	0	0	0	0	0	0	0	0.00535527	0	0	0.00278948	0	0	0	0.0479802	0	0	0
TPD52L2	0.00995572	0	0	0	0	0.0182089	0	0	0	0	0	0	0.0151135	0	0	0	0	0	0	0	0	0	-0.00527188	0	0	0	0	0	0	0	0	0	0	0	0	0	0	0	0.00535527	0	0	0.00278948	0	0	0	0.0479802	0.0231632	0	0
CTSZ	0	0	0	0	0	0	0	0	0	0	0	0	0	0	0	0	0	0	0	0	0	0	0	0	0	0	0	0	0	0	0	0	0	0	0	0	0	0	0	0	0.0101016	0	0	0	0	0	0	0	0
HRH3	0	0	0	0	0	0	0	0.107765	0	0	0	0	0	0	0	0	0	0	0	0	0	0	0	0	0	0	0	0	0	0	0	0	0	0	0	0	0	0	0	0	0	0	0	0	0	0	0	0	0
PSMA7	0	0	0	0	0	0	0	0	0	0	0	0	0	0	0	0	0	0	0	0	0	0	0	0	0	0	0	0	0	0	0	0	0	0	0	0	0	0	0	0	0	0	0	0	0	0	0	0	0
SLC17A9	0	0	0	0	0	0	0	0	0	0	0	0	0	0	0	0	0	0	0	0	0	0	0	0	0	0	0	0	0	0	0	0	0	0	0	0	0	0	0	0	0	0	0	0	0	0	0	0	0
BIRC7	0	0	0	0	0	0	0	0	0	0	0	0	0	0	0	0	0	0	0	0	0	0	0	0	0	0.0581619	0	0	0	0	0	0	0	0	0	0.0116762	0	0	0	0	0.0101016	0	0	0	0	0	0	0	0
RASSF2	0	0	0	0	0	0.0182089	0	0	0	0	0	0.00372355	0.0151135	0	0	0	0	0	0	0	0	0	-0.00527188	0	0	0	0	0	-0.00201472	0	0	0	0	0	0.0574863	0	0	0	0.00535527	0	0	0.00278948	0	0	0	0	0.0231632	0	0
HM13	0	0	0	0	0	0	0	0	0	0	0	0	0.0138622	0	0	0	0	0	0	0	0	0	0	0	0	0	0	0	0	0	0	0	0	0	0	0	0	0	0	0	0	0.00278948	0	0	0	0	0	0	0
SNPH	0	0	0	0	0	0	0	0	0	0	0	0	0	0	0	0	0	0	0	0	0	0	0	0	0	0	0	0	0	0	0	0	0	0	0	0	0	0	0	0	0	0	0	0	0	0	0	0	0
MYL9	0.0114042	0	0	0.141151	0.0866997	0	0	0.107765	0	0	0	0	0	0	0	0	0	0	0	0	0	0	0	0	0	0	0	0	0	0	0	0	0	0	0	0	0	0	0	0	0	0	0	0	0	0	0	0	0
HCK	0	0	0	0	0	0	0	0	0	0	0	0	0	0	0	0	0	0	0	0	0	0	0	0	0	0	0	0	0	0	0	0	0	0	0	0	0	0	0	0	0	0	0	0	0	0	0	0	0
TM9SF4	0	0	0	0	0	0	0	0	0	0	0	0	0	0	0	0	0	0	0	0	0	0	0	0	0	0	0	0	0	0	0	0	0	0	0	0	0	0	0	0	0	0.00118993	0	0	0	0	0	0	0
KIF3B	0.0109123	0	0	0	0	0.0187035	0	0	0	0.0380842	0	0.00372355	0.0154626	0	0	0	0	0	0.0608639	0	0.0462951	0.0562625	-0.00527188	0.0471157	0	0	0	0	-0.00222305	0.0045942	0	0	0	-0.00353216	0.0574863	0	0	0.0834092	0.00535527	0	0	0.00278948	0	0	0	0.048026	0.0229294	0	0
MROH8	0	0	0	0	0	0	0	0	0	0	0	0	0	0	0	0	0	0	0	0	0	0	0	0	0	0	0	0	0	0	0	0	0	0	0	0	0	0	0	0	0	0.00278948	0	0	0	0	0.0231632	0	0
NOP56	0	0	0	0	0	0	0	0	0	0	0	0	0	0	0	0	0	0	0	0	0	0	-0.00527188	0	0	0	0	0	0	0	0	0	0	0	0	0	0	0	0	0	0	0.00278948	0	0	0	0	0	0	0
MANBAL	0.00967013	0	0	0	0	0.0179856	0	0	0	0.0380842	0.129478	0.00372355	0.0157091	0	0	0	0	0	0	0.154994	0.0461764	0.0562625	-0.00556341	0	0.0364011	0	0	0	-0.00343536	0.00958018	0	0	-0.0198988	-0.00134666	0.0574863	0	0	0.083406	0.00539248	0	0	0.00278948	0	0	0.141887	0.0479802	0.0231746	0.0110859	0
E2F1	0	0	0	0	0	0	0	0	0	0	0	0	0	0	0	0	0	0	0	0	0	0	0	0	0	0	0	0	0	0	0.00461525	0	0	0	0	0	0	0	0	0	0.0101016	0	0	0	0	0	0	0	0
PXMP4	0	0	0	0	0	0	0	0	0	0	0	0	0	0	0	0	0	0	0	0	0	0	0	0	0	0	0	0	0	0	0	0	0	0	0	0	0	0	0	0	0	0	0	0	0	0	0	0	0
CHMP4B	0	0	0	0	0	0	0	0	0	0	0	0	0	0	0	0	0	0	0	0	0	0	0	0	0	0	0	0	0	0.00962291	0	0	0	0	0	0	0	0	0	0	0	0	0	0	0	0	0	0	0
CST3	0.00997948	0	0	0	0	0.0182089	0	0	0	0	0	0.00372355	0.0151135	0	0	0	0	0.0298554	0	0	0	0	-0.00527188	0	0	0	0	0	-0.00320418	0	0.00461525	0	0	0	0	0	0	0	0.00535527	0	0.0101016	0	0	0	0.141915	0	0.0231632	0.0114731	0
ACTR5	0	0	0	0	0	0	0	0	0	0	0	0	0	0	0	0	0	0	0	0	0	0	0	0	0	0	0	0	0	0	0	0	0	0	0	0	0	0.0834092	0	0	0	0	0	0	0	0	0	0	0
PPP1R16B	0	0	0	0	0	0.0182089	0	0	0	0.0380842	0	0.00373605	0.0151135	0	0	0	0	0	0	0	0	0	-0.00527188	0	0	0	0	0	-0.00222305	0.00957554	0.00461525	0	0	0	0	0	0	0	0.00535527	0	0	0.00278948	0	0	0	0.0479802	0	0	0
FAM83D	0	0	0	0	0	0	0	0	0	0	0	0	0	0	0	0	0	0	0	0	0	0	0	0	0	0	0	0	0	0	0	0	0	0	0	0	0	0	0	0	0	0	0	0	0	0	0	0	0
APMAP	0	0	0	0	0	0	0	0	0	0	0	0	0	0	0	0	0	0	0	0	0	0	0	0	0	0	0	0	0	0	0	0	0	0	0	0	0	0.0834092	0	0	0	0	0	0	0.141915	0	0	0	0
CELF4	0	0	0	0	0	0	0	0.107765	0	0	0	0	0	0	0	0	0	0	0	0	0	0	0	0	0	0	0	0	0	0	0.00461525	0	0	0	0	0.0113341	0.0455355	0	0	0	0.0101016	0	0.0309417	0	0	0	0	0	0
ADNP2	0	0	0	0	0	0	0	0	0	0	0	0	0	0	0	0	0	0	0	0	0	0	0	0	0	0	0	0	0	0	0	0	0	0	0	0	0	0	0	0	0	0	0	0	0	0	0	0	0
SMCHD1	0.00995572	0	0	0	0	0	0	0	0	0	0	0	0	0	0	0	0	0	0	0	0	0	-0.00527188	0	0	0	0	0	0	0	0	0	0	0	0	0	0	0	0.00535527	0	0	0	0	0	0	0	0.0231835	0	0
MYL12A	0	0	0	0	0.0867234	0	0	0.108	0	0	0	0	0	0	0	0	0	0	0	0	0	0	0	0	0	0	0	0	0	0	0	0	0	0	0	0	0	0	0	0	0.0101016	0	0	0	0	0	0	0	0
CEP192	0	0	0	0	0	0	0	0	0	0	0	0	0	0	0	0	0	0	0	0.158384	0	0	0	0	0	0	0	0	0	0	0	0	0	0	0	0	0	0	0	0	0	0	0	0	0	0	0	0	0
ANKRD12	0	0	0	0	0	0	0	0	0	0	0	0	0	0	0	0	0	0	0	0.148188	0	0	0	0	0	0	0	0	0	0	0	0	0	0	0	0	0	0	0	0	0	0	0	0	0	0	0	0	0
NOL4	0	0	0	0	0	0	0	0	0	0	0	0	0	0	0	0	0	0	0	0	0	0	0	0	0	0	0	0	0	0	0.00461525	0	0	0	0	0	0	0	0	0	0.0101016	0	0	0	0	0	0	0	0
MIB1	0	0	0	0	0	0	0	0	0	0	0	0	0	0	0	0	0	0	0	0	0	0	-0.00527188	0	0	0	0	0	0	0	0	0	0	0	0	0	0	0	0	0	0	0	0	0	0	0	0	0	0
RIOK3	0	0	0	0	0	0	0	0	0	0	0	0	0	0	0	0	0	0	0	0	0	0	0	0	0	0	0	0	0	0	0	0	0	0	0	0	0	0	0	0	0	0	0	0	0	0	0	0	0
MXRA5	0	0	0	0	0	0	0	0	0	0	0	0	0	0	0	0	0	0	0	0	0	0	0	0	0	0	0	0	0	0	0	0	0	0	0	0	0	0	0	0	0	0	0	0	0	0	0	0	0
ATG4A	0	0	0	0	0	0	0	0	0	0	0	0	0	0	0	0	0	0	0	0	0	0	0	0	0	0	0	0	0	0	0	0	0	0	0	0	0	0	0	0	0	0	0	0	0	0	0	0	0
GPR143	0	0	0	0	0	0	0	0	0	0	0	0	0	0	0	0	0	0	0	0	0	0	0	0	0	0	0	0	0	0	0	0	0	0	0	0	0	0	0	0	0.0101016	0	0	0	0	0	0	0	0
PGRMC1	0	0	0	0	0	0	0	0	0	0.0368302	0	0.00372374	0	0	0	0	0	0	0	0.154992	0	0	-0.00527188	0	0.0373343	0	0	0	-0.00168415	0	0	0	0	0	0.0576576	0	0	0	0	0	0	0.00278948	0	0	0	0.0479802	0	0.0114886	0
POLA1	0	0	0	0	0	0	0	0	0	0	0	0	0	0	0	0	0	0	0	0	0	0	-0.00527188	0	0	0	0	0	0	0	0	0	0	0	0	0	0	0	0	0	0.0101016	0	0	0	0	0	0.0231632	0	0
MID1	0	0	0	0	0	0.0182089	0	0	0	0	0	0.00372355	0.0151135	0	0	0	0	0	0	0	0	0	-0.00527188	0	0	0	0	0	0	0	0	0.150265	0	0	0	0	0	0.0834091	0	0	0	0.00278948	0	0	0	0	0	0	0
PRPS2	0	0	0	0	0	0	0	0	0	0	0	0	0	0	0	0	0	0	0	0	0	0	0	0	0	0	0	0	0	0	0	0	0	0	0	0	0	0	0	0	0	0	0	0	0	0	0	0	0
TLR8	0	0	0	0	0	0	0	0	0	0	0	0	0	0	0	0	0	0	0	0	0	0	0	0	0	0	0	0	0	0	0	0	0	0	0	0	0	0	0	0	0	0	0	0	0	0	0	0	0
SUV39H1	0	0	0	0	0	0	0	0	0	0	0	0	0	0	0	0	0	0	0	0	0	0	0	0	0	0	0	0	0	0	0	0	0	0	0	0	0	0	0	0	0	0	0	0	0	0	0	0	0
SRPX	0	0	0	0	0	0	0	0	0	0	0	0	0	0	0	0	0	0	0	0	0	0	0	0	0	0	0	0	0	0	0	0	0	0	0	0.0112609	0	0	0	0	0.0101016	0	0	0	0	0	0	0	0
SYP	0	0	0	0	0.0867234	0	0	0.107765	0	0	0	0	0	0	0	0	0	0	0	0	0	0	0	0	0	0	0	0	0	0	0	0	0	0	0	0	0	0	0	0	0	0	0	0	0	0	0	0	0
PLS3	0	0	0	0	0	0.0182089	0	0	0	0	0	0.00372355	0.0151135	0	0	0	0	0	0	0	0	0	-0.00527188	0	0.0364011	0	0	0	-0.00222305	0.00957554	0	0	0	0	0	0	0	0	0.00535527	0	0	0.00278948	0	0	0	0	0	0.0110859	0
RENBP	0	0	0	0	0	0	0	0	0	0	0	0	0	0	0	0	0	0	0	0	0	0	0	0	0	0.0600276	0	0	0	0	0	0	0	0	0	0	0	0	0	0	0	0	0	0	0	0	0	0	0
ELF4	0	0	0	0	0	0	0	0	0	0	0	0	0	0	0	0	0	0	0	0	0	0	0	0	0	0	0	0	0	0	0	0	0	0	0	0	0	0	0	0	0	0	0	0	0	0	0	0	0
SMARCA1	0	0	0	0	0	0	0	0	0	0	0	0	0	0	0	0	0	0	0	0	0	0	0	0	0	0	0	0	0	0	0	0	0	0	0	0	0	0	0	0	0	0	0	0	0	0	0	0	0
MTMR8	0	0	0	0	0	0	0	0	0	0	0	0.00420193	0	0	0	0	0	0	0	0	0	0	-0.00518061	0	0	0	0	0	0	0	0	0	0	0	0	0	0	0.0834092	0.00590508	0	0	0	0	0	0	0	0	0	0
ZC3H12B	0	0	0	0	0	0	0	0	0	0	0	0	0	0	0	0	0	0	0	0	0	0	0	0	0	0	0	0	0	0	0	0	0	0	0	0	0	0	0	0	0	0.00278948	0	0	0	0	0	0	0
KCND1	0	0	0	0	0	0	0	0	0	0	0	0	0	0	0	0	0	0	0	0	0	0	0	0	0	0	0	0	0	0	0	0	0	0	0	0	0	0	0	0	0	0	0	0.0395626	0	0	0	0	0
PIM2	0	0	0	0	0	0.0182089	0	0	0	0.0380842	0	0.00372355	0	0	0	0	0	0	0	0	0	0	-0.00527188	0	0	0	0	0	-0.00222305	0	0.00461525	0	0	0	0	0	0	0	0.00535527	0	0	0.00278948	0	0	0	0.0479802	0	0	0
SCML2	0	0	0	0	0	0	0	0	0	0	0	0	0	0	0	0	0	0	0	0	0	0	-0.00521398	0	0	0	0	0	0	0	0	0	0	0	0	0	0	0	0	0	0.0101016	0	0	0	0	0	0.0218789	0	0
SLC35A2	0	0	0	0	0	0	0	0	0	0	0	0	0	0	0	0	0	0	0	0	0	0	0	0	0	0	0	0	0	0	0	0	0	0	0	0	0	0	0	0	0	0	0	0	0	0	0	0	0
PQBP1	0	0	0	0	0	0	0	0	0	0	0	0	0	0	0	0	0	0	0	0	0	0	0	0	0	0	0	0	0	0	0	0	0	0	0	0	0	0	0	0	0	0	0	0	0	0	0	0	0
PCSK1N	0	0	0	0	0	0	0	0	0	0	0	0	0	0	0	0	0	0	0	0	0	0	0	0	0	0	0	0	0	0	0	0	0	0	0	0	0.0449128	0	0	0	0	0	0	0	0	0	0	0	0
PGK1	0	0	0	0	0	0	0	0	0	0	0	0	0	0	0	0	0	0	0	0	0	0	0	0	0	0	0	0	0	0	0	0	0	0	0	0	0	0	0	0	0	0	0	0	0	0	0	0	0
GATA1	0	0	0	0	0	0	0	0	0	0	0	0	0	0	0	0	0	0	0	0	0.0461764	0	0	0	0	0	0	0	0	0	0	0	0	0	0	0	0	0	0	0	0	0	0	0	0	0	0	0	0
MAGT1	0	0	0	0.141151	0	0	0	0	0	0	0	0	0	0	0	0	0	0	0	0	0	0	0	0	0	0	0	0	0	0	0	0	0	0	0	0	0	0	0	0	0	0	0	0	0	0	0	0	0
GPR50	0	0	0	0	0	0	0	0	0	0	0	0	0	0	0	0	0	0	0	0	0	0	0	0	0	0	0	0	0	0	0	0	0	0	0	0	0	0.0856627	0	0	0	0	0	0	0	0	0	0	0
PHF16	0	0	0	0	0	0	0	0	0	0	0	0	0	0	0	0	0	0	0	0	0	0	0	0	0	0	0	0	0	0	0.00477216	0	0	0	0	0	0	0	0	0	0.0101098	0	0	0	0	0	0	0	0
CDK16	0	0	0	0	0	0	0	0	0	0	0	0	0	0	0	0	0	0	0	0	0	0	0	0	0	0	0	0	0	0	0	0	0	0	0	0	0	0	0	0	0	0	0	0	0	0	0	0	0
USP11	0	0	0	0	0	0	0	0	0	0	0	0	0	0	0	0	0	0	0	0	0	0	0	0	0	0	0	0	0	0	0	0	0	0	0	0	0	0	0	0	0	0	0	0	0	0	0	0	0
PCYT1B	0	0	0	0	0	0	0	0	0	0	0	0	0.0155835	0	0	0	0	0	0	0	0	0	0	0	0	0	0	0	0	0	0	0	0	0	0	0	0	0	0	0	0	0	0	0	0	0	0	0	0
HTATSF1	0	0	0	0	0	0	0	0	0	0	0	0	0	0	0	0	0	0	0	0	0	0	0	0	0	0	0	0	0	0	0	0	0	0	0	0	0	0	0	0	0	0	0	0	0	0	0	0	0
VGLL1	0	0	0	0	0	0	0	0	0	0	0	0	0	0	0	0	0	0	0	0	0	0	0	0	0	0	0	0	0	0	0	0	0	0	0	0	0	0	0	0	0	0	0	0	0	0	0	0	0
CD40LG	0	0	0	0	0	0	0	0	0	0	0	0	0	0	0	0	0	0	0	0	0	0	0	0	0	0	0	0	0	0	0	0	0	0	0	0	0	0	0	0	0	0	0	0	0	0	0	0	0
TIMP1	0	0	0	0	0	0	0	0	0	0	0	0	0	0	0	0	0	0	0	0	0	0	0	0	0	0	0	0	0	0	0.00461527	0	0	0	0	0	0	0	0	0	0.010103	0	0	0	0	0	0	0	0
FGD1	0	0	0	0	0	0	0	0	0	0	0	0	0	0	0	0	0	0	0	0	0	0	0	0	0	0	0	0	0	0	0	0	0	0	0	0	0	0	0	0	0	0	0	0	0	0	0	0	0
PIN4	0	0	0	0	0	0	0	0	0	0	0	0	0	0	0	0	0	0	0	0	0	0	0	0	0	0	0	0	0	0	0	0	0	0	0	0	0	0	0	0	0	0	0	0	0	0	0	0	0
ITIH6	0	0	0	0	0	0	0	0	0	0	0	0	0	0	0	0	0	0	0	0	0	0	0	0	0	0	0	0	0	0	0	0	0	0	0	0	0	0	0	0	0	0	0	0	0	0	0	0	0
SRPX2	0	0	0	0	0	0	0	0	0	0	0	0	0	0	0	0	0	0	0	0	0	0	0	0	0	0	0	0	0	0	0	0	0	0	0	0	0	0	0	0	0	0	0	0	0	0	0	0	0
PBDC1	0	0	0	0	0	0	0	0	0	0	0	0	0	0	0	0	0	0	0	0	0	0	0	0	0	0	0	0	0	0	0	0	0	0	0	0	0	0	0	0	0	0	0	0	0	0	0	0	0
BEX4	0	0	0	0	0	0	0	0	0	0	0	0	0	0	0	0	0	0	0	0	0	0	0	0	0	0	0	0	0	0	0	0	0	0	0	0	0	0	0	0	0	0	0	0	0.142585	0	0	0	0
KIAA0226L	0	0	0	0	0	0	0	0	0	0	0	0	0	0	0	0	0	0	0	0	0	0	0	0	0	0	0	0	0	0	0.00307257	0	0	0	0	0	0	0	0	0	0	0	0	0	0	0	0	0	0
FGF14	0	0	0	0	0	0	0	0	0	0	0	0	0	0	0	0	0	0	0	0	0	0	0	0	0	0	0	0	0	0	0	0	0	0	0	0	0	0	0	0	0	0	0	0	0	0	0	0	0
NDFIP2	0	0	0	0	0	0.0182089	0	0	0	0	0	0.00372355	0.0151135	0	0	0	0	0	0	0	0	0	-0.00527188	0	0	0	0	0	-0.00123204	0	0	0	0	0	0	0	0	0	0	0	0	0	0	0	0	0	0.0231632	0	0
TNFSF13B	0	0	0	0	0	0	0	0	0	0	0	0.00372355	0	0	0	0	0	0	0	0	0	0	0	0	0	0	0	0	0	0	0	0	0	-0.00164273	0	0	0	0	0	0	0	0	0	0	0	0	0	0	0
CAB39L	0	0	0	0	0	0	0	0	0	0	0	0	0	0	0	0	0	0	0	0	0	0	0	0	0	0	0	0	0	0	0	0	0	0	0	0	0	0	0	0.161675	0	0	0	0	0	0	0	0	0
KLF5	0	0	0	0	0	0	0	0	0	0	0	0.00372355	0.0151135	0	0	0	0	0	0	0	0	0	0	0	0	0	0	0	-0.00222305	0	0.00461525	0	0	0	0	0	0	0	0	0	0	0	0	0	0	0	0	0	0
ACP5	0	0	0	0	0	0	0	0	0	0	0	0	0	0	0	0	0	0	0	0	0	0	0	0	0	0.0600276	0	0	0	0	0	0	0	0	0	0.0112162	0	0	0	0	0.0101016	0	0	0	0	0	0	0	0
UGGT2	0.00995572	0	0	0	0	0.0188109	0	0	0	0	0	0	0	0	0	0	0	0	0	0	0	0	-0.00527188	0	0	0	0	0	0	0	0.00461525	0	0	0	0	0	0	0	0.00535527	0	0	0.00278948	0	0	0	0.0479802	0.023592	0	0
ARHGEF7	0	0	0	0	0	0	0	0	0	0	0	0	0	0	0	0	0	0	0	0	0	0	0	0	0	0	0	0	0	0	0	0	0	0	0	0	0	0	0	0	0	0	0	0	0	0	0	0	0
PARP4	0	0	0	0	0	0	0	0	0	0	0	0	0	0	0	0	0	0	0	0	0	0	0	0	0	0	0	0.144443	0	0	0	0	0	0	0	0	0	0	0	0	0	0	0	0	0	0	0	0	0
MRPS31	0.00995572	0	0	0	0	0	0	0	0	0	0.129414	0	0	0	0	0	0	0	0	0	0	0	-0.00527188	0	0	0	0	0	0	0	0	0	0	0	0	0	0	0.0837993	0.00535527	0	0	0	0	0	0	0	0	0	0
INTS6	0.0104408	0	0	0	0	0	0	0	0	0	0	0	0	0	0	0	0	0	0	0	0	0	0	0	0	0	0	0	0	0.00962777	0	0	0	0	0	0	0	0	0	0	0	0	0	0	0	0	0	0	0
TSC22D1	0	0	0	0	0	0.0182885	0	0	0	0	0	0.00372355	0.0151135	0	0	0	0	0	0	0	0	0	-0.00527188	0	0	0	0	0	-0.00221617	0	0	0	0	0	0.0574863	0	0	0	0.00535527	0	0	0.00278948	0	0	0	0.0479802	0	0	0
CLN5	0	0	0	0	0	0	0	0	0	0	0	0	0	0	0	0	0	0	0	0	0	0	0	0	0	0	0	0	0	0	0	0	0	0	0	0	0	0	0	0	0	0	0	0	0	0	0	0	0
ZNF629	0	0	0	0	0	0	0	0	0	0	0	0	0	0	0	0	0	0	0	0	0	0	0	0	0	0	0	0	0	0	0	0	0	0	0	0	0	0	0	0	0	0	0	0	0	0	0	0	0
TRADD	0	0	0	0	0	0	0	0	0	0	0	0	0	0	0	0	0	0	0	0	0	0	0	0	0	0	0	0	0	0	0	0	0	0	0	0	0	0	0	0	0.00993594	0	0	0	0	0	0	0	0
CORO1A	0.00856811	0	0	0	0	0.0182089	0	0	0	0	0	0.00372355	0.0151135	0	0	0	0	0	0	0	0	0	-0.00527188	0	0	0	0	0	-0.00223035	0.00957554	0.00461525	0	-0.0209489	0	0.0574863	0	0	0.0834092	0.00535527	0	0	0.00278948	0	0	0	0.0479802	0.0231706	0.0110859	0
MAPK3	0	0	0	0	0	0	0	0	0	0	0	0	0	0	0	0	0	0	0	0	0	0	0	0	0	0	0	0	0	0	0	0	0	0	0	0	0	0	0	0	0	0	0	0	0	0	0	0	0
PHKB	0	0	0	0	0	0	0	0	0	0	0	0	0	0	0	0	0	0	0	0	0	0	0	0	0	0	0	0	0	0	0	0	0	0	0	0	0	0	0	0	0	0	0	0	0	0	0	0	0
CENPT	0.00995572	0	0	0	0	0	0	0	0	0	0	0	0	0	0	0	0	0	0	0	0	0	0	0	0	0	0	0	0	0	0	0	0	0	0	0	0	0.0834092	0.00535527	0	0	0	0	0	0.141915	0	0	0	0
NFAT5	0	0	0	0	0	0	0	0	0	0	0	0	0	0	0	0	0	0	0	0	0	0	0	0	0	0	0	0	0	0	0	0	0	0	0	0	0	0	0	0	0	0	0	0	0	0	0	0	0
LONP2	0	0	0	0	0	0	0	0	0	0	0	0	0	0	0	0	0	0	0	0	0	0	0	0	0	0	0	0	0	0	0	0	0	0	0	0	0	0	0	0	0	0	0	0	0	0	0	0	0
CBLN1	0	0	0	0	0	0	0	0	0	0	0	0	0	0	0	0	0	0	0	0	0	0	0	0	0	0	0	0	0	0	0	0	0	0	0	0	0	0	0	0	0	0	0	0	0	0	0	0	0
PLLP	0	0	0	0	0	0	0	0	0	0	0	0	0	0	0	0	0	0	0	0	0	0	0	0	0	0	0	0	0	0	0	0	0	0	0	0	0	0	0	0	0	0	0	0	0	0	0	0	0
ZNF423	0	0	0	0	0	0	0	0	0	0	0	0	0	0	0	0	0	0	0	0	0	0	0	0	0	0	0	0	0	0	0	0	0	0	0	0	0	0	0	0	0	0.00278948	0	0	0	0	0	0	0
CTCF	0.00995572	0	0	0	0	0.0182089	0	0	0	0	0.129414	0.00379402	0.0151135	0	0	0	0	0	0	0	0	0	-0.00527188	0	0	0	0	0	-0.00217698	0	0.00472372	0	0	0	0	0	0	0	0.00535527	0	0	0.00278948	0	0	0	0	0.0231632	0	0
PARD6A	0	0	0	0	0	0	0	0.107765	0	0	0	0	0	0	0	0	0	0	0	0	0	0	0	0	0	0	0	0	0	0	0	0	0	0	0	0	0	0	0	0	0	0	0	0	0	0	0	0	0
ZNF821	0	0	0	0	0	0	0	0	0	0	0	0	0	0	0	0	0	0	0	0	0	0	0	0	0	0	0	0	0	0	0	0	0	0	0	0	0	0	0	0	0.0101016	0	0	0	0	0	0	0	0
NDRG4	0	0	0	0	0	0	0	0	0	0	0	0	0	0	0	0	0	0	0	0	0	0	0	0	0	0	0	0	0	0	0	0	0	0	0	0	0	0	0	0	0	0	0	0	0	0	0	0	0
TANGO6	0	0	0	0	0	0	0	0	0	0	0	0	0	0	0	0	0	0	0	0	0	0	0	0	0	0	0	0	0	0	0	0	0	0	0	0	0	0	0	0	0	0	0	0	0	0	0	0	0
SMPD3	0	0	0	0	0	0	0	0	0	0	0	0	0	0	0	0	0	0	0	0	0.044472	0	0	0	0	0	0	0	0	0	0	0	0	0	0	0	0	0	0	0	0	0	0	0	0	0	0	0	0
SLC7A6OS	0	0	0	0	0	0	0	0	0	0	0	0	0	0	0	0	0	0	0	0	0	0	0	0	0	0	0	0	0	0	0	0	0	0	0	0	0	0	0	0	0	0	0	0	0	0	0	0	0
MON1B	0	0	0	0	0	0	0	0	0	0	0	0	0	0	0	0	0	0	0	0	0	0	0	0	0	0	0	0	0	0	0	0	0	0	0	0	0	0	0	0	0	0	0	0	0	0	0	0	0
HCFC1R1	0.0093136	0	0	0	0	0	0	0	0	0	0	0	0	0	0	0	0	0	0	0	0	0	-0.00521456	0	0	0	0	0	0	0	0	0	0	0	0	0	0	0	0.00535527	0	0	0	0	0	0	0	0.0186183	0	0
MPG	0	0	0	0	0	0	0	0	0	0	0	0	0	0	0	0	0	0	0	0	0	0	0	0	0	0	0	0	0	0	0.00369769	0	0	0	0	0.0114141	0	0	0	0	0.0101016	0	0	0	0	0	0	0	0
NAGPA	0	0	0	0	0	0	0	0	0	0	0	0	0	0	0	0	0	0	0	0	0	0	0	0	0	0	0	0	0	0	0	0	0	0	0	0	0	0	0	0	0.0101016	0	0	0	0	0	0	0	0
ABCC1	0	0	0	0	0	0	0	0.110276	0	0	0	0	0	0	0	0	0	0	0	0	0	0	0	0	0	0	0	0	0	0	0	0	0	0	0	0	0	0	0	0	0	0	0	0	0	0	0	0	0
NARFL	0	0	0	0	0	0	0	0	0	0	0	0	0	0	0	0	0	0	0	0	0	0	0	0	0	0	0	0	0	0	0	0	0	0	0	0	0	0	0	0	0	0	0	0	0	0	0	0	0
CLCN7	0	0	0	0	0	0	0	0	0	0	0	0	0	0	0	0	0	0	0	0	0	0	0	0	0	0	0	0	0	0	0	0	0	0	0	0	0	0	0	0	0.0101016	0	0	0	0	0	0	0	0
SLC7A5	0	0	0	0	0	0	0	0	0	0	0	0	0	0	0	0	0	0	0	0	0	0	0	0	0	0	0	0	0	0	0	0	0	0	0	0	0	0	0	0	0	0	0	0	0	0	0	0	0
UBE2I	0	0	0	0	0	0	0	0	0	0	0	0	0	0	0	0	0	0	0	0	0	0	0	0	0	0	0	0	0	0	0	0	0	0	0	0	0	0	0	0	0	0	0	0	0	0	0	0	0
PIEZO1	0	0	0	0	0	0	0	0	0	0	0	0	0	0	0	0	0	0	0	0	0	0	0	0	0	0	0	0	0	0	0.00461525	0	0	0	0	0	0	0	0	0	0	0	0	0	0	0	0	0	0
BFAR	0	0	0	0	0	0	0	0	0	0	0	0	0	0	0	0	0	0	0	0	0	0	0	0	0	0	0	0	0	0	0	0	0	0	0	0	0	0	0	0	0	0	0	0	0	0	0	0	0
TOX3	0	0	0	0	0	0	0	0	0	0	0	0	0	0	0	0	0	0	0	0	0	0	0	0	0	0	0	0	0	0	0	0	0	0	0	0.0112162	0	0	0	0	0	0	0	0	0	0	0	0	0
XYLT1	0	0	0	0	0	0	0	0	0	0	0	0	0	0	0	0	0	0	0	0	0	0	0	0	0	0	0	0	0	0	0	0	0	0	0	0	0	0	0	0	0	0	0	0	0	0	0	0	0
PYCARD	0	0	0	0	0	0	0	0	0	0	0	0	0	0	0.13374	0	0	0	0	0	0	0	0	0	0	0	0	0	0	0	0	0	0	0	0	0	0	0	0	0	0.0106213	0	0	0	0	0	0	0	0
MAZ	0	0	0	0	0	0	0	0	0	0	0	0	0	0	0	0	0	0	0	0	0	0	-0.00527188	0	0	0	0	0	0	0	0	0	0	0	0.0574863	0	0	0	0	0	0	0.00278948	0	0	0	0	0.0231632	0	0
STX4	0	0	0	0	0	0	0	0	0	0	0	0	0	0	0	0	0	0	0	0	0	0	0	0	0	0	0	0	0	0	0.00461525	0	0	0	0	0	0	0	0	0	0	0	0	0	0	0	0	0	0
KAT8	0	0	0	0	0	0	0	0	0	0	0	0	0	0	0	0	0	0	0	0	0	0	0	0	0	0	0	0	0	0	0	0	0	0	0	0	0	0	0	0	0.0101016	0	0	0	0	0	0	0	0
IL21R	0.00995572	0	0	0	0	0	0	0	0	0	0	0.00372355	0	0	0	0	0	0	0.0608639	0	0	0	0	0	0	0	0	0	0	0	0	0	0	0	0	0	0	0.0834209	0	0	0	0.00278948	0	0	0	0.0479802	0	0	0
CCP110	0	0	0	0	0	0	0	0	0	0	0	0	0	0	0	0	0	0	0	0	0	0	-0.00527188	0	0	0	0	0	0	0	0.00461525	0	0	0	0	0	0	0	0	0	0.0101016	0	0	0	0	0	0.0231632	0	0
SLC6A2	0	0	0	0	0	0	0	0	0	0	0	0	0	0	0	0	0	0	0	0	0	0	0	0	0	0	0	0	0	0	0	0	0	0	0	0	0	0	0	0	0	0	0	0	0	0	0	0	0
AQP9	0	0	0	0	0	0	0	0	0	0	0	0	0	0	0	0	0	0	0	0	0	0	0	0	0	0	0	0	0	0	0	0	0	0	0	0	0	0	0	0	0	0	0	0	0	0	0	0	0
LACTB	0	0	0	0	0	0	0	0	0	0	0	0	0	0	0	0	0	0	0	0	0	0	0	0	0	0	0	0	0	0	0	0	0	0	0	0	0	0	0	0	0	0	0	0	0	0	0	0	0
CSK	0.00995572	0	0	0	0	0.0182089	0	0	0	0.038085	0	0.00372355	0.0151135	0	0	0	0	0	0	0	0	0	-0.00527188	0	0.0364011	0	0	0	-0.00222305	0.00957554	0	0	0	0	0.0576212	0	0	0.0834092	0.00535527	0	0	0.00278948	0	0	0	0.0479802	0.0231632	0.0110859	0
HERC1	0	0	0	0	0	0	0	0	0	0	0	0.00379753	0.0151135	0	0	0	0	0	0	0	0	0	-0.00527188	0	0	0	0	0	0	0	0	0	0	0	0	0	0	0	0	0	0	0	0	0	0	0	0.0231632	0	0
MTFMT	0	0	0	0	0	0	0	0	0	0	0	0	0	0	0	0	0	0	0	0	0	0	0	0	0	0	0	0	0	0	0	0	0	0	0	0	0	0	0	0	0	0	0	0	0	0	0	0	0
TTC23	0	0	0	0	0	0	0	0	0	0	0	0	0	0	0	0	0	0	0	0	0	0	0	0	0	0	0	0	0	0	0	0	0	0	0	0	0	0	0	0	0	0	0	0	0	0	0	0	0
CD276	0.00995572	0	0	0	0	0.0182105	0	0	0	0	0	0.00372355	0	0	0	0	0	0.0297916	0	0	0	0	-0.00527188	0	0	0	0	0	-0.00323005	0.00957554	0.00461525	0	0	0	0	0	0	0.0834092	0.00535527	0	0	0.00278948	0	0	0	0.0479802	0.0231632	0.0110859	0
FAH	0	0	0	0	0	0	0	0	0	0	0	0	0	0	0	0	0	0	0	0	0	0	0	0	0	0	0	0	0	0	0	0	0	0	0	0	0	0	0	0	0.0101016	0	0	0	0	0	0	0	0
RPAP1	0	0	0	0	0	0	0	0	0	0	0	0	0	0	0	0	0	0	0	0	0	0	0	0	0	0	0	0	0	0	0	0	0	0	0	0	0	0	0	0	0	0	0	0	0	0	0	0	0
EHD4	0	0	0	0	0	0	0	0	0	0	0	0	0	0	0	0	0	0	0	0	0	0	0	0	0	0	0	0	0	0	0.00461525	0	0	0	0	0	0	0.0834092	0	0	0	0	0	0	0	0	0.0231632	0	0
ZNF106	0	0	0	0	0	0	0	0	0	0	0	0	0	0	0	0	0	0	0	0	0	0	0	0	0	0.0600276	0	0	0	0	0	0	0	0	0	0	0	0	0	0	0	0	0	0	0	0	0	0	0
CEP152	0.00995572	0	0	0	0	0.0182089	0	0	0	0	0	0	0.0151135	0	0	0	0	0	0	0	0	0	-0.00527188	0	0	0	0	0	0	0	0	0	0	0	0	0	0	0	0.00535527	0	0	0	0	0	0	0.0479802	0.0231632	0	0
ATP8B4	0	0	0	0	0	0	0	0	0	0	0	0	0	0	0	0	0	0	0	0	0	0	0	0	0	0	0	0	0	0	0	0	0	-0.00164273	0.0574863	0	0	0	0	0	0	0	0	0	0	0	0	0	0
OCA2	0	0	0	0	0	0	0	0	0	0	0	0	0	0	0	0	0	0	0	0	0	0	0	0	0	0.0600276	0	0	0	0	0	0	0	0	0	0	0	0	0	0	0	0	0	0	0	0	0	0	0
TGM5	0	0	0	0	0	0	0	0	0	0	0	0	0	0	0	0	0	0	0	0	0	0	0	0	0	0	0	0	0	0	0	0	0	-0.00164273	0.0584381	0	0	0	0	0	0	0	0	0	0	0	0	0	0
GABPB1	0.00995572	0	0	0	0	0.0182089	0	0	0	0	0.129414	0.00372355	0.0151135	0	0	0	0	0	0	0	0	0	-0.00471645	0	0	0	0	0	-0.00208853	0.00957554	0	0	0	0	0	0	0	0	0.00535527	0	0	0	0	0	0	0	0.0231632	0	0
TJP1	0.00995572	0	0	0	0	0.0182089	0	0	0	0.0380842	0	0.00371745	0.0151169	0	0	0	0	0	0	0	0	0	-0.0052684	0	0	0.0600276	0	0	-0.00234425	0.00959257	0.00461525	0	-0.0201143	0	0.0574863	0	0	0.0834092	0.00535527	0	0	0.00279013	0	0	0	0.0479771	0.0231632	0.011091	0
SCG3	0	0	0	0	0	0	0	0	0	0	0	0	0	0	0	0	0	0	0	0	0	0	0	0	0	0	0	0	0	0	0.00461469	0	0	0	0	0	0	0	0	0	0	0	0	0	0	0	0	0	0
RHOV	0	0	0	0	0	0	0	0	0	0	0	0	0	0	0	0	0	0	0	0	0	0	0	0	0	0	0	0	0	0	0	0	0	0	0	0	0	0	0	0	0	0	0	0	0	0	0	0	0
MYEF2	0	0	0	0.141721	0	0	0	0	0	0	0	0	0	0	0	0	0	0	0	0	0	0	0	0	0	0	0	0	0	0	0.00498489	0	0	0	0	0	0	0	0	0	0.010653	0	0	0	0	0	0	0	0
CSPP1	0	0	0	0	0	0.0187981	0	0	0	0	0	0	0	0	0	0	0	0	0	0	0	0	0	0	0	0	0	0	0	0	0	0	0	0	0	0	0	0	0	0	0	0	0	0	0.141915	0	0	0	0
BRF2	0	0	0	0	0	0	0	0	0	0	0	0	0	0	0	0	0	0	0	0	0	0	0	0	0	0	0	0	0	0	0	0	0	0	0	0	0	0	0	0	0	0	0	0	0	0	0	0	0
TRIM35	0	0	0	0	0.0816967	0	0	0	0	0	0	0	0	0	0	0	0	0	0	0	0	0	0	0	0	0	0	0	0	0	0	0	0	0	0	0	0	0	0	0	0	0	0	0	0	0	0.0231632	0	0
FZD3	0	0	0	0	0	0	0	0	0	0	0	0	0	0	0	0	0	0	0	0	0	0	0	0	0	0	0	0	0	0	0.00461525	0	0	0	0	0	0	0	0	0	0	0	0	0	0	0	0	0	0
INTS9	0	0	0	0	0	0	0	0	0	0	0	0.00372355	0	0	0	0	0	0	0	0	0	0	-0.00527188	0	0	0	0	0	0	0	0	0	0	0	0	0	0	0	0	0	0	0	0	0	0	0.0479802	0.0231632	0	0
RIPK2	0	0	0	0	0	0	0	0	0	0	0	0	0	0	0	0	0	0	0	0	0	0	0	0	0	0	0	0	0	0	0.00461525	0	0	0	0	0	0	0	0	0	0	0	0	0	0	0	0.0231632	0	0
NBN	0	0	0	0	0	0	0	0	0	0	0	0	0	0	0	0	0	0	0	0	0	0	0	0	0	0	0	0	0	0	0	0	0	0	0	0	0	0	0	0	0	0	0	0	0	0	0	0	0
CPQ	0	0	0	0	0	0	0	0	0	0	0	0	0	0	0	0	0	0	0	0	0	0	0	0	0	0	0	0	0	0	0	0	0	0	0	0	0	0	0	0	0	0	0	0	0	0	0	0	0
DECR1	0	0	0	0	0	0	0	0	0	0	0	0	0	0	0	0	0	0	0	0	0	0	0	0	0	0	0	0	0	0	0	0	0	0	0	0	0	0	0	0	0	0	0	0	0	0	0	0	0
LAPTM4B	0.00995572	0	0	0	0	0	0	0	0	0.0381623	0	0	0	0	0	0	0	0	0	0	0	0	-0.00527188	0	0	0	0	0	-0.00222305	0.00957554	0	0	0	0	0	0	0	0	0.00535527	0	0	0	0	0	0	0.0479802	0	0.0110969	0
IKBKB	0	0	0	0	0	0	0	0	0	0	0	0	0	0	0	0	0	0	0	0	0	0	0	0	0	0	0	0	0	0	0	0	0	0	0	0	0	0	0	0	0	0	0	0	0	0	0	0	0
PLAT	0	0	0	0	0	0	0	0	0	0	0	0	0	0	0	0	0	0	0	0	0	0	0	0	0	0	0	0	0	0	0	0	0	0	0	0	0	0.0834092	0	0	0	0	0	0	0	0	0	0	0
JPH1	0	0	0	0	0	0	0	0	0	0	0	0	0	0	0	0	0	0	0	0	0	0	0	0	0	0	0	0	0	0	0	0	0	0	0	0	0	0	0	0	0	0	0	0	0	0	0	0	0
STK3	0	0	0	0	0	0	0	0	0	0	0	0	0	0	0	0	0	0	0	0	0	0	-0.00527188	0	0	0	0	0	0	0	0	0	0	0	0	0	0	0	0	0	0	0	0	0	0	0	0	0	0
GDAP1	0	0	0	0	0.0874257	0	0	0.107765	0	0	0	0	0	0	0	0	0	0	0	0	0	0	0	0	0	0	0	0	0	0	0.00461525	0	0	0	0	0	0	0	0	0	0.0101016	0	0.0310103	0	0	0	0	0	0
RAB2A	0	0	0	0	0	0	0	0	0	0	0	0	0	0	0	0	0	0	0	0	0	0	0	0	0	0	0	0	0	0	0	0	0	0	0	0	0	0	0	0	0	0	0	0	0	0	0	0	0
EIF3E	0	0	0	0	0	0	0	0	0	0	0	0	0	0	0	0	0	0	0	0	0	0	0	0	0	0	0	0	0	0	0	0	0	0	0	0	0	0	0	0	0	0	0	0	0	0	0	0	0
EMC2	0	0	0	0	0	0	0	0	0	0	0	0	0	0	0	0	0	0	0	0	0	0	0	0	0	0	0	0	0	0	0	0	0	0	0	0	0	0	0	0	0	0	0	0	0	0	0	0	0
ESRP1	0	0	0	0	0	0	0	0	0	0	0	0	0	0	0	0	0	0	0	0	0	0	0	0	0	0	0	0	0	0	0	0	0	0	0	0	0	0	0	0	0	0	0	0.0390376	0	0	0	0	0
ZC2HC1A	0	0	0	0	0	0	0	0	0	0	0	0	0	0	0	0	0	0	0	0	0	0	0	0	0	0	0	0	0	0	0	0	0	0	0	0	0	0	0	0	0	0	0	0	0.141915	0	0	0.0114206	0
IL7	0	0	0	0	0	0	0	0	0	0	0	0	0	0	0	0	0	0	0	0	0	0	0	0	0	0	0	0	0	0	0	0	0	0	0	0	0	0	0	0	0	0	0	0	0	0	0	0	0
STMN2	0	0	0	0	0.0867234	0	0	0	0	0	0	0	0	0	0	0	0	0	0	0	0	0	0	0	0	0	0	0	0	0	0.00500364	0	0	0	0	0	0	0	0	0	0	0	0	0	0	0	0	0	0
ARMC1	0	0	0	0	0	0	0	0	0	0	0	0	0	0	0	0	0	0	0	0	0	0	0	0	0	0	0	0	0	0	0	0	0	0	0	0	0	0	0	0	0	0	0	0	0	0	0	0	0
SPAG1	0	0	0	0	0	0	0	0	0	0	0	0	0	0	0	0	0	0	0	0	0	0	0	0	0	0	0	0	0	0	0	0	0	0	0	0	0	0	0	0	0	0	0	0	0	0	0	0	0
UBR5	0	0	0	0	0	0.0180651	0	0	0	0	0	0	0	0	0	0	0	0	0	0	0	0	-0.00527188	0	0	0	0	0	0	0	0	0	0	0	0.0543699	0	0	0.0834092	0	0	0	0	0	0	0.141915	0	0	0	0
EEF1D	0	0	0	0	0	0	0	0	0	0	0	0	0	0	0.132464	0	0	0	0	0	0	0	0	0	0	0	0	0	0	0	0	0	0	0	0	0	0	0	0	0	0	0	0	0	0	0	0	0	0
ANXA13	0	0	0	0	0	0	0.21221	0	0	0	0	0	0	0	0	0	0	0	0	0	0	0	0	0	0	0	0	0	0	0	0	0	0	0	0	0	0	0	0	0	0	0	0	0	0	0	0	0	0
SH2D4A	0.00995572	0	0	0	0	0	0	0	0	0	0	0	0	0	0	0	0	0	0	0	0	0	-0.00527188	0	0	0	0	0	0	0	0	0	0	0	0	0	0	0	0	0	0	0	0	0	0	0	0	0	0
INTS10	0.0102746	0	0	0	0	0	0	0	0	0	0	0	0.0151135	0	0	0	0	0	0	0	0	0	0	0	0	0	0	0	0	0.00867763	0	0	0	0	0	0	0	0.0834092	0	0	0	0	0	0	0	0.0483113	0	0	0
ERI1	0	0	0	0	0	0	0	0	0	0	0	0	0	0	0	0	0	0	0	0	0	0	0	0	0	0	0	0	0	0	0	0	0	0	0	0	0	0	0	0	0	0	0	0	0	0	0	0	0
LEPROTL1	0	0	0	0	0	0	0	0	0	0	0	0	0	0	0	0	0	0	0	0	0	0	0	0	0	0	0	0	0	0	0	0	0	0	0	0	0	0	0	0	0	0	0	0	0	0	0	0	0
R3HCC1	0	0	0	0	0	0	0	0	0	0	0	0	0	0	0	0	0	0	0	0	0	0	0	0	0	0	0	0	0	0	0	0	0	0	0	0	0	0	0	0	0	0	0	0	0	0	0	0	0
UBXN8	0	0	0	0	0	0	0	0	0	0	0	0	0	0	0	0	0	0	0	0	0	0	0	0	0	0	0	0	0	0	0	0	0	0	0	0	0	0	0	0	0	0	0	0	0	0	0	0	0
ERICH1	0	0	0	0	0	0	0	0	0	0	0	0.00377434	0	0	0	0	0	0	0	0	0	0	0	0	0	0	0	0	0	0	0	0	0	0	0	0	0	0	0.00535527	0	0	0.00278948	0	0	0	0	0	0	0
TUSC3	0	0	0	0	0	0	0	0	0	0	0	0	0	0	0	0	0	0	0	0	0	0	0	0	0	0	0	0	0	0	0	0	0	0	0	0	0	0	0	0	0	0	0	0	0	0	0	0	0
ARHGEF10	0	0	0	0	0	0	0	0	0	0	0	0	0	0	0	0	0	0	0	0	0	0	0	0	0	0	0	0	0	0	0	0	0	0	0	0	0	0	0	0	0	0.00278948	0	0	0	0	0	0	0
FGL1	0	0	0	0	0	0	0	0	0	0	0	0	0	0	0	0	0	0	0	0	0	0	0	0	0	0	0	0	0	0	0	0	0	0	0	0	0	0	0	0	0	0	0	0	0	0	0	0	0
ASAH1	0	0	0	0	0	0	0	0	0	0	0	0	0	0	0	0	0	0	0	0	0	0	0	0	0	0	0	0	0	0	0	0	0	0	0	0	0	0	0	0	0.0101016	0	0	0	0	0	0	0	0
MAN2B1	0	0	0	0	0	0	0	0	0	0	0	0	0	0	0	0	0	0	0	0	0	0	0	0	0	0	0	0	0	0	0	0	0	0	0	0	0	0	0	0	0	0	0	0	0	0	0	0	0
KCNN4	0	0	0	0	0	0	0	0	0	0	0	0	0	0	0	0	0	0	0	0	0	0	0	0	0	0	0	0	0	0	0	0	0	0	0	0	0	0	0	0	0	0	0	0	0	0	0	0	0
TULP2	0	0	0	0	0	0	0	0	0	0	0	0	0	0	0	0	0	0	0	0	0	0	0	0	0	0	0	0	0	0	0	0	0	0	0	0	0	0	0	0	0	0	0	0	0.141915	0	0	0	0
NUCB1	0	0	0	0	0	0	0	0	0	0	0	0	0	0	0	0	0	0	0	0	0	0	0	0	0	0	0	0	0	0	0	0	0	0	0	0	0	0	0	0	0	0	0	0	0	0	0	0	0
GYS1	0	0	0	0	0	0	0	0	0	0	0	0	0	0	0	0	0	0	0	0	0	0	0	0	0	0	0	0	0	0	0	0	0	0	0	0	0	0	0	0	0	0	0	0	0	0	0	0	0
MAP4K1	0	0	0	0	0	0	0	0	0	0	0	0.00372355	0	0	0	0	0	0	0	0	0	0	0	0	0	0	0	0	0	0	0.00461525	0	0	0	0	0	0	0	0.00535527	0	0	0	0	0	0	0.0479802	0	0	0
SNRNP70	0	0	0	0	0	0	0	0	0	0	0	0	0	0	0	0	0	0	0	0	0	0	-0.00527188	0	0	0	0	0	0	0	0	0	0	0	0	0	0	0	0	0	0	0	0	0	0	0	0	0	0
CLASRP	0.00995572	0	0	0	0	0	0	0	0	0	0	0.00372355	0	0	0	0	0	0	0	0	0	0	-0.00527188	0	0	0	0	0	0	0	0	0	0	0	0	0	0	0.084605	0.00535527	0	0	0	0	0	0.141915	0	0	0.0110969	0
ARHGEF18	0	0	0	0	0	0	0	0	0	0	0	0	0	0	0.12409	0	0	0	0	0	0	0	0	0	0	0	0	0	0	0	0	0	0	0	0	0	0	0	0	0	0	0	0	0	0	0	0	0	0
PPP1R13L	0	0	0	0	0	0	0	0	0	0	0	0	0	0	0	0	0	0	0	0	0	0	-0.00527188	0	0	0	0	0	0	0	0	0	0	0	0	0	0	0	0	0	0	0	0	0	0	0	0	0	0
DOT1L	0.00995572	0	0	0	0	0	0	0	0	0	0	0.00372355	0.0151135	0	0	0	0	0	0	0	0	0	-0.00527188	0	0	0	0	0	-0.00195057	0.00957554	0	0	0	0	0	0	0	0	0.00535527	0	0	0	0	0	0	0	0.0231711	0	0
PLEKHJ1	0	0	0	0	0	0	0	0.106462	0	0	0	0	0	0	0	0	0	0	0	0	0	0	0	0	0	0	0	0	0	0	0.00482012	0	0	0	0	0	0	0	0	0	0	0	0	0	0	0	0	0	0
RNASEH2A	0	0	0	0	0	0	0	0	0	0	0	0	0	0	0	0	0	0	0	0	0	0	0	0	0	0	0	0	0	0	0	0	0	0	0	0	0	0	0	0	0.0101016	0	0	0	0	0	0	0	0
KLC3	0	0	0	0	0	0	0	0	0	0	0	0	0	0	0	0	0	0	0	0	0	0	0	0	0	0	0	0	0	0	0	0	0	0	0	0	0	0	0	0	0	0	0	0	0	0	0	0	0
CD37	0.00995572	0	0	0	0	0	0	0	0	0	0	0.00372355	0.0151135	0	0	0	0	0	0	0	0	0	0	0	0	0	0	0	-0.00222305	0	0	0	0	0	0	0	0	0.0834092	0.00535527	0	0	0.00278948	0	0	0	0.0479802	0	0	0
SF3A2	0	0	0	0	0	0	0	0	0	0.0380842	0	0.00372355	0.0128776	0	0	0	0	0	0	0	0	0	-0.00520144	0	0	0	0	0	0	0	0	0	0	0	0	0	0	0.080428	0	0	0	0.00278948	0	0	0	0	0	0	0
LYL1	0	0	0	0	0	0.0182089	0	0	0	0	0	0.00376063	0.0151135	0	0	0	0	0	0	0	0.0461822	0	-0.00527188	0	0.0364011	0	0	0	-0.00222305	0	0	0	0	0	0.0574863	0	0	0	0.00535527	0	0	0.00278948	0	0	0	0.0479802	0.0231632	0.0110859	0
OAZ1	0	0	0	0	0	0	0	0	0	0	0	0	0	0	0	0	0	0	0	0	0	0	0	0	0	0	0	0	0	0	0	0	0	0	0	0	0	0	0	0	0	0	0	0	0	0	0	0	0
RETN	0	0	0	0	0	0	0	0	0	0	0	0	0	0	0	0	0	0	0	0	0	0	0	0	0	0	0	0	0	0	0	0	0	0	0	0	0	0	0	0	0	0	0	0	0	0	0	0	0
CLEC4M	0	0	0	0	0	0	0	0	0	0	0	0	0	0	0	0	0	0	0	0	0	0	0	0	0	0	0	0	0	0	0	0	0	0	0	0	0	0	0	0	0	0	0	0	0	0	0	0	0
IL4I1	0	0	0	0	0	0	0	0	0	0	0	0	0	0	0	0	0	0	0	0	0	0	0	0	0	0	0	0	0	0	0	0	0	0	0	0	0	0	0	0	0	0	0	0	0	0	0	0	0
TLE6	0	0	0	0	0	0	0	0	0	0	0	0	0	0	0	0	0	0	0	0	0	0	0	0	0	0	0	0	0	0	0	0	0	0	0	0	0	0	0	0	0	0	0	0	0	0	0	0	0
CCDC130	0	0	0	0	0	0	0	0	0	0	0	0.00372355	0.0151135	0	0	0	0	0	0	0	0	0	0	0	0	0	0	0	0	0	0	0	0	0	0	0	0	0	0	0	0	0	0	0	0	0	0	0	0
SGTA	0	0	0	0	0	0	0	0	0	0	0	0	0	0	0	0	0	0	0	0	0	0	0	0	0	0	0	0	0	0	0	0	0	0	0	0	0	0	0	0	0	0	0	0	0	0	0	0	0
LILRB1	0	0	0	0	0	0	0	0	0	0	0	0	0	0	0	0	0	0	0	0	0	0	0	0	0	0	0	0	0	0	0	0	0	0	0	0	0	0	0	0	0	0	0	0	0	0	0	0	0
MED25	0	0	0	0	0	0	0	0	0	0	0	0	0	0	0	0	0	0	0	0	0	0	0	0	0	0	0	0	0	0	0.00509238	0	0	0	0	0	0	0	0	0	0	0	0	0	0	0	0	0	0
TIMM44	0.00995572	0	0	0	0	0	0	0	0	0	0	0	0	0	0	0	0	0	0	0	0	0	-0.00527188	0	0	0	0	0	0	0	0	0	0	0	0	0	0	0	0	0	0	0	0	0	0	0	0	0	0
IL27RA	0	0	0	0	0	0	0	0	0	0	0	0	0	0	0	0	0	0	0	0	0	0	0	0	0	0	0	0	0	0	0	0	0	0	0	0	0	0	0	0	0	0	0	0	0	0	0	0	0
VRK3	0	0	0	0	0	0	0	0	0	0	0	0	0	0	0	0	0	0	0	0	0	0	0	0	0	0	0	0	0	0	0	0	0	0	0	0	0	0	0	0	0	0	0	0	0	0	0	0	0
PPP6R1	0	0	0	0	0	0	0	0	0	0	0	0.00372544	0.0151135	0	0	0	0	0	0	0	0	0	0	0	0	0	0	0	-0.00222305	0	0	0	0	0	0.0574863	0	0	0	0.00535527	0	0	0	0	0	0	0.0479802	0	0	0
RASAL3	0.00995572	0	0	0	0	0.0182085	0	0	0	0.0380842	0	0.00372355	0.0151135	0	0	0	0	0	0	0	0	0	-0.00527188	0	0	0	0	0	-0.00221214	0.00957554	0	0	-0.0202417	0	0.0574822	0	0	0.0834092	0.00535527	0	0	0.00278948	0	0	0	0.0479754	0.0231834	0.0110859	0
AKAP8	0	0	0	0	0	0.0182089	0	0	0	0	0	0.00372355	0	0	0	0	0	0	0	0	0	0	-0.00527188	0	0	0	0	0	0	0	0	0	0	0	0	0	0	0	0	0	0	0	0	0	0	0	0.0231632	0	0
SYDE1	0	0	0	0	0	0	0	0	0	0	0	0	0	0	0	0	0	0	0	0	0	0	0	0	0	0	0	0	0	0	0	0	0	0	0	0	0	0	0	0	0	0	0	0	0	0	0	0	0
CCNE1	0	0	0	0	0	0	0	0	0	0	0	0	0	0	0	0	0	0	0	0	0	0	0	0	0	0	0	0	0	0	0	0	0	0	0	0	0	0	0	0	0	0	0	0	0	0	0	0	0.0276575
ANKRD27	0	0	0	0	0	0	0	0	0	0	0	0	0	0	0	0	0	0	0	0	0	0	0	0	0	0	0	0	0	0	0	0	0	0	0	0	0	0	0	0	0	0	0	0	0	0	0	0	0
FBL	0	0	0	0	0	0	0	0	0	0	0	0	0	0	0	0	0	0	0	0	0	0	0	0	0	0	0	0	0	0	0.00461525	0	0	0	0	0	0	0	0	0	0	0	0	0	0	0	0	0	0
DYRK1B	0	0	0	0	0	0	0	0	0	0	0	0	0	0	0	0	0	0	0	0	0	0	0	0	0	0	0	0	0	0	0	0	0	0	0	0	0	0	0	0	0	0	0	0	0	0	0	0	0
PIAS4	0	0	0	0	0	0	0	0	0	0	0	0	0	0	0	0	0	0	0	0	0	0	-0.00532038	0	0	0	0	0	0	0	0.00461525	0	0	0	0	0	0	0	0	0	0	0	0	0	0	0	0.0233557	0	0
NUMBL	0	0	0	0	0	0	0	0.11078	0	0	0	0	0	0	0	0	0	0	0	0	0	0	0	0	0	0	0	0	0	0	0	0	0	0	0	0	0	0	0	0	0	0	0	0	0	0	0	0	0
CCDC94	0	0	0	0	0	0	0	0	0	0	0	0	0.0151135	0	0	0	0	0	0	0	0	0	0	0	0	0	0	0	0	0.00957554	0	0	0	0	0	0	0	0	0	0	0	0	0	0	0	0	0	0	0
SHD	0	0	0	0	0	0	0	0	0	0	0	0	0	0	0	0	0	0	0	0	0	0	0	0	0	0	0	0	0	0	0	0	0	0	0	0	0	0	0	0	0	0	0	0	0	0	0	0	0
CLIP3	0	0	0	0	0	0	0	0	0	0	0	0	0	0	0	0	0	0	0	0	0	0	0	0	0	0	0	0	0	0	0	0	0	0	0	0	0	0	0	0	0	0	0	0	0	0	0	0	0
PRKD2	0	0	0	0	0	0	0	0	0	0	0	0	0	0	0	0	0	0	0	0	0	0	0	0	0	0	0	0	0	0	0	0	0	0	0	0	0	0	0	0	0	0	0	0	0	0	0	0	0
TJP3	0	0	0	0	0	0	0	0	0	0	0	0	0	0	0	0	0	0	0	0	0	0	0	0	0	0	0	0	0	0	0	0	0	0	0	0	0	0	0	0	0	0	0	0	0	0	0	0	0
APLP1	0	0	0	0	0	0	0	0	0	0	0	0	0	0	0	0	0	0	0	0	0	0	0	0	0	0	0	0	0	0	0	0	0	0	0	0	0	0	0	0	0	0	0	0	0	0	0	0	0
CACTIN	0	0	0	0	0	0	0	0	0	0	0	0	0	0	0	0	0	0	0	0	0	0	0	0	0	0	0	0	0	0	0	0	0	0	0	0	0	0	0	0	0	0	0	0	0	0	0	0	0
CCDC9	0	0	0	0	0	0	0	0	0	0	0	0	0	0	0	0	0	0	0	0	0.0461764	0	0	0	0	0	0	0	0	0	0	0	0	0	0	0	0	0	0	0	0	-0.00158607	0	0	0.142419	0	0	0	0
BBC3	0	0	0	0	0	0	0	0	0	0	0	0	0	0	0	0	0	0	0	0	0	0	0	0	0	0	0	0	0	0	0	0	0	0	0	0	0	0	0	0	0	0	0	0	0	0	0	0	0
TGFB1	0	0	0	0	0	0	0	0.108958	0	0	0	0	0	0	0	0	0	0	0	0	0	0	0	0	0	0	0	0	0	0	0	0	0	0	0	0	0	0	0	0	0	0	0.0309417	0	0	0	0	0	0
DENND3	0	0	0	0	0	0.0163866	0	0	0	0	0	0	0	0	0	0	0	0	0	0	0.0464423	0	0	0	0	0	0	0	0	0	0	0	0	0	0	0	0	0	0	0	0	0	0	0	0	0	0	0	0
PLIN3	0	0	0	0.145547	0.0867234	0	0	0.107767	0	0	0	0	0	0	0	0	0.0513829	0	0	0	0	0	0	0	0	0	0	0	0	0	0.00461525	0	0	0	0	0	0	0	0	0	0	0	0.0309417	0	0	0	0	0	0
MYH14	0	0	0	0	0	0	0	0	0	0	0	0	0	0	0	0	0	0	0	0	0	0	0	0	0	0	0	0	0	0	0	0	0	0	0	0	0	0	0	0	0	0	0	0	0	0	0	0	0
CD79A	0	0	0	0	0	0	0	0	0	0	0	0.00372355	0	0	0	0	0	0	0	0	0	0	-0.00527188	0	0	0	0	0	-0.00222305	0	0.00461525	0	0	0	0	0	0	0	0	0	0	0	0	0	0	0	0	0.0110859	0
GLTSCR2	0	0	0	0	0	0	0	0	0	0	0	0	0	0	0	0	0	0	0	0.156047	0	0	0	0	0	0	0	0	0	0	0	0	0	0	0	0	0	0	0	0	0	0.00278948	0	0	0.141915	0	0.0231632	0	0
NKG7	0	0	0	0	0	0.0182089	0	0	0	0	0	0.00372355	0.0151135	0	0	0	0	0	0	0	0	0	0	0	0	0	0	0	0	0.00957554	0	0	0	-0.000919434	0	0	0	0	0.00535527	0	0	0.00278948	0	0	0	0.0479802	0	0	0
CD33	0	0	0	0	0	0.0182277	0	0	0	0	0	0.00390928	0	0	0	0	0	0	0	0	0	0	0	0	0	0	0	0	0	0	0	0	0	0	0.0574863	0	0	0	0	0	0	0	0	0	0	0	0	0	0
CEACAM5	0	0	0	0	0	0	0	0	0	0	0	0	0	0	0	0.0142341	0	0	0	0	0	0	0	0	0	0	0	0	0	0	0	0	0	0	0	0	0	0	0	0	0	0	0	0	0	0	0	0	0
TYK2	0.0107815	0	0	0	0	0.0182089	0	0	0	0.0380842	0	0.00372355	0	0	0	0	0	0	0	0	0	0	0	0	0	0	0	0	-0.00222305	0.00957554	0	0	0	0	0	0	0	0	0.00535527	0	0	0	0	0	0	0.0479802	0	0	0
SYNGR4	0	0	0	0	0	0	0	0	0	0	0	0	0	0	0	0	0	0	0	0	0	0	0	0	0	0	0	0	0	0	0	0	0	0	0	0	0	0	0	0	0	0	0	0	0	0	0	0	0
CLEC11A	0	0	0	0	0	0.0182434	0	0	0	0	0	0.00372355	0	0	0	0	0	0	0	0	0	0	-0.00527189	0	0	0	0.0568778	0	0	0	0	0	0	-0.00127621	0.0574863	0.00990829	0	0	0	0	0	0.00311191	0	0	0	0	0.0231848	0	0.0494757
CARD8	0.00995572	0	0	0	0	0.0182089	0	0	0	0.0380842	0	0.0037238	0.0152737	0	0	0	0	0	0	0.15617	0	0	-0.00527188	0	0	0	0	0	-0.00222305	0	0	0	-0.0202417	0	0.0575436	0	0	0	0.00535527	0	0	0.00278948	0	0	0	0.0479802	0.0231632	0	0
LIG1	0	0	0	0	0	0	0	0	0	0	0	0	0	0	0	0	0	0	0	0	0	0	-0.00527188	0	0	0	0	0	0	0	0.00461525	0	0	0	0	0	0	0	0	0	0	0.00278948	0	0	0	0	0.0231632	0	0
SIGLEC6	0	0	0	0	0	0	0	0	0	0	0	0	0	0	0	0	0	0	0	0	0.0461741	0	0	0	0	0	0	0	0	0	0	0	0	0	0	0	0	0	0	0	0	0	0	0	0	0	0	0	0
ZNF175	0	0	0	0	0	0	0	0	0	0	0	0	0	0	0	0	0	0	0	0	0.0461764	0	0	0	0	0	0	0	0	0	0	0	0	0	0	0	0	0	0	0	0	0	0	0	0	0	0	0	0
PLEKHA4	0	0	0	0	0	0	0	0	0	0	0	0	0	0	0	0	0	0	0	0	0	0	0	0	0	0	0	0	0	0	0	0	0	0	0	0	0	0	0	0	0	0	0	0	0	0	0	0	0
GCDH	0	0	0	0	0	0	0	0	0	0	0	0	0	0	0	0	0	0	0	0	0	0	0	0	0	0	0	0	0	0	0	0	0	0	0	0	0	0	0	0	0	0.00278948	0	0	0	0	0	0	0
KLF1	0	0	0	0	0	0	0	0	0	0	0	0.00378844	0	0	0	0	0	0	0	0	0.0461764	0	0	0	0	0	0	0	0	0	0	0	0	0	0	0	0	0	0	0	0	0	0	0	0	0	0	0	0
MAST1	0	0	0	0	0.0867234	0	0	0	0	0	0	0	0	0	0	0	0	0	0	0	0	0	0	0	0	0	0	0	0	0	0	0	0	0	0	0	0	0	0	0	0	0	0	0	0	0	0	0	0
JAK3	0	0	0	0	0	0	0	0	0	0	0	0	0	0	0	0	0	0	0	0	0	0	0	0	0	0	0	0	0	0	0	0	0	0	0	0	0	0	0	0	0	0	0	0	0	0.0479802	0	0	0
PIK3R2	0	0	0	0	0	0	0	0	0	0	0	0	0	0	0	0	0	0	0	0	0	0	0	0	0	0	0	0	0	0	0	0	0	0	0	0	0	0	0	0	0	0	0	0	0	0	0	0	0
RAB3A	0	0	0	0	0.0867228	0	0	0.107765	0	0	0	0	0	0	0	0	0	0	0	0	0	0	0	0	0	0	0	0	0	0	0	0	0	0	0	0	0	0	0	0	0	0	0	0	0	0	0	0	0
ELL	0	0	0	0	0	0	0	0	0	0	0	0	0	0	0	0	0	0	0	0	0	0	0	0	0	0	0	0	0	0	0	0	0	0	0	0	0	0	0	0	0	0	0	0	0	0	0	0	0
UPK1A	0	0	0	0	0	0	0	0	0	0	0	0	0	0	0	0	0	0	0	0	0	0	0	0	0	0	0	0	0	0	0	0	0	0	0	0	0	0	0	0	0	0	0	0	0	0	0	0	0
ARMC6	0	0	0	0	0	0	0	0	0	0	0	0	0.0151135	0	0	0	0	0	0	0	0	0	-0.00527188	0	0	0	0	0	0	0	0	0	0	0	0	0	0	0	0	0	0	0	0	0	0	0	0.0231632	0	0
TMEM147	0	0	0	0	0	0	0	0	0	0	0	0	0	0	0	0	0	0	0	0	0	0	0	0	0	0	0	0	0	0	0	0	0	0	0	0	0	0	0	0	0	0	0	0	0	0	0	0	0
GAPDHS	0	0	0	0	0	0	0	0	0	0	0	0	0	0	0	0	0	0	0	0	0	0	0	0	0	0.0640869	0	0	0	0	0	0	0	0	0	0.0140996	0	0	0	0	0.0107782	0	0	0	0	0	0	0	0
LSR	0	0	0	0	0	0	0	0	0	0	0	0.00372355	0.0151135	0	0	0	0	0	0.0608639	0	0.0461764	0	0	0	0	0	0.0533831	0	0	0	0	0	0	0	0	0	0	0.0834092	0	0	0	0	0	0.0386365	0	0	0	0	0
SUGP1	0	0	0	0	0	0	0	0	0	0	0	0	0	0	0	0	0	0	0	0	0	0	-0.00527188	0	0	0	0	0	0	0	0.00461525	0	0	0	0	0	0	0	0	0	0	0.00278948	0	0	0	0	0.0231163	0	0
ZNF14	0	0	0	0	0	0	0	0	0	0	0	0	0	0	0	0	0	0	0	0	0	0	0	0	0	0	0	0	0	0	0	0	0	0	0	0	0	0	0	0	0	0	0	0	0	0	0	0	0
SCN1B	0	0	0	0	0	0	0	0	0	0	0	0	0	0	0	0	0	0	0	0	0	0	0	0	0	0	0	0	0	0	0	0	0	0	0	0	0	0	0	0	0	0	0	0	0	0	0	0	0
ERF	0	0	0	0	0	0	0	0	0	0	0	0	0	0	0	0	0	0	0	0	0	0	0	0	0	0	0	0	0	0	0	0	0	0	0	0	0	0	0	0	0	0	0	0	0	0	0	0	0
ATP13A1	0	0	0	0	0	0	0	0	0	0	0	0	0	0	0	0	0	0	0	0	0	0	0	0	0	0	0	0	0	0	0	0	0	0	0	0	0	0	0	0	0	0	0	0	0	0	0	0	0
GRIK5	0	0	0	0	0	0	0	0	0	0	0	0	0	0	0	0	0	0	0	0	0	0	0	0	0	0	0	0	0	0	0	0	0	0	0	0	0	0	0	0	0	0	0	0	0	0	0	0	0
ZNF85	0	0	0	0	0	0	0	0	0	0	0	0.00372355	0	0	0	0	0	0	0	0	0	0	-0.00527188	0	0	0	0	0	0	0	0	0	0	0	0	0	0	0	0	0	0	0	0	0	0	0	0.0232758	0	0
ETHE1	0	0	0	0	0	0	0	0	0	0	0	0	0	0	0	0	0	0	0	0	0	0	0	0	0	0	0	0	0	0	0.00465587	0	0	0	0	0	0	0	0	0	0.0103527	0	0	0	0	0	0	0	0
CADM4	0	0	0	0	0	0	0	0	0	0	0	0	0	0	0	0	0	0	0	0	0	0	0	0	0	0	0	0	0	0	0	0.150265	0	0	0	0	0	0	0	0	0	0	0	0	0	0	0	0	0
RUNDC3B	0	0	0	0	0	0	0	0.107765	0	0	0	0	0	0	0	0	0	0	0	0	0	0	0	0	0	0	0	0	0	0	0	0	0	0	0	0	0	0	0	0	0	0	0	0	0	0	0	0	0
CDK6	0	0	0	0	0	0	0	0	0	0	0	0	0	0	0	0	0	0	0	0	0	0	0	0	0	0	0	0	0	0	0	0	0	0	0	0	0	0	0	0	0	0	0	0	0	0	0	0	0
PMPCB	0	0	0	0	0	0	0	0	0	0	0	0	0	0	0	0	0	0	0	0	0	0	0	0	0	0	0	0	0	0	0	0	0	0	0	0	0	0	0	0	0	0	0	0	0	0	0	0	0
BET1	0	0	0	0	0	0	0	0	0	0	0	0	0	0	0	0	0	0	0	0	0	0	0	0	0	0	0	0	0	0	0	0	0	0	0	0	0	0	0	0	0	0	0	0	0	0	0	0	0
NAMPT	0	0	0	0	0	0	0	0	0	0	0	0	0	0	0	0	0	0	0	0	0	0	0	0	0	0	0	0	0	0	0	0	0	0	0	0	0	0	0	0	0	0	0	0	0	0	0	0	0
TWISTNB	0	0	0	0	0	0	0	0	0	0	0	0	0	0	0	0	0	0	0	0	0	0	0	0	0	0	0	0	0	0	0	0	0	0	0	0	0	0	0	0	0	0	0	0	0	0	0	0	0
PIK3CG	0.00995572	0	0	0	0	0.0182089	0	0	0	0.0380842	0	0.00372355	0.0151135	0	0	0	0	0.0297913	0	0	0	0	-0.00527188	0	0.0364011	0	0	0	-0.00222305	0.00957554	0	0.15026	-0.0202417	0	0	0	0	0.0834092	0.00535527	0	0	0.00278948	0	0	0	0.0478157	0.0231632	0.0110859	0
PON2	0.00995649	0	0	0	0	0.0182089	0	0	0	0	0	0.00372355	0.0151135	0	0	0	0	0	0	0	0.0461764	0	-0.00527188	0	0	0	0	0	-0.00220896	0.00957554	0.00461525	0	0	0	0	0	0	0.0834089	0.00535527	0	0.0101016	0.00278948	0	0	0	0.0479802	0.0231632	0.0111358	0
ITGB8	0	0	0	0.141276	0.0870086	0	0	0.111359	0	0	0	0	0	0	0	0	0	0	0	0	0	0	0	0	0	0	0	0	0	0	0	0	0	0	0	0	0	0	0	0	0	0	0	0	0	0	0	0	0
SP4	0	0	0	0	0	0	0	0	0	0	0	0	0	0	0	0	0	0	0	0	0	0	-0.00517892	0	0	0	0	0	0	0	0	0	0	0	0	0	0	0	0	0	0	0.00278948	0	0	0	0	0	0	0
WDR91	0	0	0	0	0	0	0	0	0	0	0	0	0	0	0	0	0	0	0	0	0	0	0	0	0	0	0	0	0	0	0	0	0	0	0	0	0	0	0	0	0	0	0	0	0	0	0	0	0
CBLL1	0	0	0	0	0	0	0	0	0	0	0	0	0	0	0	0	0	0	0	0	0	0	0	0	0	0	0	0	0	0	0	0	0	0	0	0	0	0	0	0	0	0	0	0	0	0	0	0	0
DFNA5	0	0	0	0	0	0	0	0	0	0	0	0	0	0	0	0	0	0	0	0	0	0	0	0	0	0	0	0	0	0	0	0	0	0	0	0	0	0	0	0	0	0	0	0	0	0	0	0	0
ZC3HAV1	0	0	0	0	0.0867234	0	0	0	0	0	0	0	0	0	0	0	0	0	0	0	0	0	0	0	0	0	0	0	0	0	0	0	0	0	0	0	0	0	0	0	0	0	0	0	0	0	0	0	0
TFEC	0	0	0	0	0	0	0	0	0	0	0	0.00372355	0	0	0	0	0	0	0	0	0	0	0	0	0	0	0	0	0	0	0	0	0	0	0	0	0	0	0	0	0	0	0	0	0	0	0	0	0
CAV2	0	0	0	0	0	0	0	0	0	0	0	0	0	0	0	0	0	0	0	0	0	0	-0.00527188	0	0	0	0	0	0	0	0.00461525	0	0	0	0	0	0	0	0	0	0	0	0	0	0	0	0	0	0
CAV1	0	0	0	0	0	0	0	0	0	0	0	0	0	0	0	0	0	0	0	0	0	0	0	0	0	0	0	0	0	0	0	0	0	0	0	0	0	0	0	0	0	0	0	0	0	0	0	0	0
MET	0	0	0	0	0	0	0	0	0	0	0	0.00372355	0.0151135	0	0	0	0	0	0	0	0	0	-0.00527188	0	0	0	0	0	-0.00222305	0	0	0	0	0	0	0	0	0	0.00535527	0	0	0.00278948	0	0	0	0	0.0231632	0	0
HOXA1	0	0	0	0	0	0	0	0	0	0	0	0	0	0	0	0	0	0	0	0	0	0	0	0	0	0	0	0	0	0	0	0	0	0	0	0	0	0	0	0	0	0	0	0	0	0	0	0	0
HOXA3	0	0	0	0	0	0	0	0	0	0	0	0	0	0	0	0	0	0	0	0	0	0	0	0	0	0	0	0	0	0	0	0	0	0	0	0	0	0	0	0	0	0	0	0	0	0	0	0	0
HIBADH	0	0	0	0	0	0	0	0	0	0	0	0	0.0151135	0	0	0	0	0	0	0	0	0	-0.00527188	0	0	0	0	0	0	0	0.00461525	0	0	0	0	0	0	0.0834092	0.00535527	0	0	0	0	0	0	0	0.0231632	0	0
TAX1BP1	0	0	0	0	0	0	0	0	0	0	0	0	0	0	0	0	0	0	0	0	0	0	0	0	0	0	0	0	0	0	0	0	0	0	0	0	0	0	0	0	0	0	0	0	0	0	0	0	0
CHN2	0	0	0	0	0	0	0	0	0	0	0	0	0	0	0	0	0	0	0	0	0	0	0	0	0	0	0	0	0	0	0.0053882	0	0	0	0	0	0	0	0	0	0	0	0	0	0	0	0	0	0
ABHD11	0	0	0	0	0	0	0	0	0	0.0390488	0	0.00329546	0.0151135	0	0	0	0	0	0	0	0	0	0	0	0	0	0	0	0	0	0	0	0	0	0	0	0	0	0	0	0	0	0	0.0408055	0	0.0474997	0	0	0
COBL	0	0	0	0	0	0	0	0	0	0	0	0	0	0	0	0	0	0	0	0	0	0	0	0	0	0	0	0	0	0	0	0	0	0	0	0	0	0	0	0	0	0	0	0	0	0	0	0	0
FKBP14	0	0	0	0	0	0	0	0	0	0	0	0	0	0	0	0	0	0	0	0	0	0	0	0	0	0	0	0	0	0	0	0	0	0	0	0	0	0	0	0	0	0	0	0	0	0	0	0	0
STX1A	0	0	0	0	0	0	0	0.107983	0	0	0	0	0	0	0	0	0	0	0	0	0	0	0	0	0	0	0	0	0	0	0	0	0	0	0	0	0	0	0	0	0	0	0	0	0	0	0	0	0
CASP2	0	0	0	0	0	0	0	0	0	0	0	0	0	0	0	0	0	0	0	0	0	0	-0.00527188	0	0	0	0	0	0	0	0.00461525	0	0	0	0	0	0	0	0.00535527	0	0	0.00278948	0	0	0	0	0.0231005	0	0
PDAP1	0	0	0	0	0	0	0	0	0	0	0	0	0	0	0	0	0	0	0	0	0	0	0	0	0	0	0	0	0	0	0	0	0	0	0	0	0	0	0	0	0	0	0	0	0	0	0	0	0
WASL	0.00995572	0	0	0	0	0.0190546	0	0	0	0.0380842	0	0.00372355	0.015114	0	0	0	0	0	0	0	0	0	-0.00515011	0	0	0	0	0	-0.00222305	0.00827138	0	0	-0.0201688	0	0.05748	0	0	0	0.00535527	0	0	0.00278948	0	0	0	0.0479802	0.0231632	0.0118802	0
TFR2	0	0	0	0	0	0	0	0	0	0	0	0	0	0	0	0	0	0	0	0	0.0461764	0	0	0	0	0	0	0	0	0	0	0	0	0	0	0	0	0	0	0	0	0	0	0	0	0	0	0	0
SERPINE1	0	0	0	0	0	0	0	0	0	0	0	0	0	0	0	0	0	0	0	0	0	0	0	0	0	0	0	0	0	0	0	0	0	0	0	0	0	0	0	0	0	0	0	0	0	0	0	0	0
AP1S1	0	0	0	0	0	0	0	0	0	0	0	0	0	0	0	0	0	0	0	0	0	0	0	0	0	0	0	0	0	0	0	0	0	0	0	0	0	0	0	0	0	0	0	0	0	0	0	0	0
PLOD3	0	0	0	0	0	0.0160423	0	0	0	0	0	0	0	0	0	0	0	0	0	0	0	0	-0.00527188	0	0	0	0	0	0	0	0.00461525	0	0	0	0	0.0112162	0	0	0	0	0.0101016	0.00278948	0	0	0	0	0.0231632	0	0
GLCCI1	0	0	0	0	0	0	0	0	0	0	0	0	0	0	0	0	0	0	0	0	0	0	-0.00527188	0	0	0	0	0	0	0	0.00462278	0	0	0	0	0	0	0	0	0	0	0.00278948	0	0	0	0	0	0	0
PHF14	0	0	0	0	0	0	0	0	0	0	0	0	0	0	0	0	0	0	0	0	0	0	-0.00522542	0	0	0	0	0	0	0	0	0	0	0	0	0	0	0	0	0	0	0.0028306	0	0	0	0	0	0	0
NRF1	0.00995572	0	0	0	0	0.0182089	0	0	0	0	0	0	0	0	0	0	0	0.0299043	0	0	0	0	-0.00527188	0	0	0	0	0	-0.00222305	0	0	0	0	0	0	0	0	0	0.00535527	0	0.0101016	0.00278948	0	0	0	0	0.0231632	0.0110859	0
TMEM106B	0	0	0	0	0	0	0	0	0	0	0	0.00372355	0	0	0	0	0	0	0	0	0	0	-0.00527188	0	0	0	0	0	-0.00222305	0.00957554	0	0	0	0	0	0	0	0	0.00544966	0	0	0.00278948	0	0	0	0	0	0	0
EZH2	0.00995572	0	0	0	0	0.0182089	0	0	0	0	0	0	0.0151135	0	0	0	0	0	0	0	0	0	-0.00527188	0	0	0	0	0	-0.00222305	0	0.00464433	0	0	0	0	0	0	0	0.00535527	0	0.0101016	0.00278948	0	0	0	0	0.0236789	0	0
MEST	0	0	0	0	0	0	0	0	0	0	0	0	0	0	0	0	0	0	0	0	0	0	0	0	0	0	0	0	0	0	0	0	0	0	0	0	0	0	0	0	0	0	0	0	0	0	0	0	0
TSPAN13	0	0	0	0	0	0	0	0	0	0	0	0	0	0	0	0	0	0	0	0	0	0	0	0	0	0	0	0	0	0	0	0	0	0	0	0	0	0	0	0	0	0	0	0	0	0	0	0	0
AGR2	0	0	0	0	0	0	0	0	0	0	0	0	0	0	0	0	0	0	0	0	0	0	0	0	0	0	0	0	0	0	0	0	0	0	0	0.0114046	0	0	0	0	0	0	0	0	0	0	0	0	0
AHR	0	0	0	0	0	0	0	0	0	0	0	0	0	0	0	0	0	0	0	0	0	0	0	0	0	0	0	0	0	0	0.00461525	0	0	0	0	0	0	0	0	0	0	0	0	0	0	0	0	0	0
GIMAP2	0	0	0	0	0	0.0173438	0	0	0	0	0	0.000861194	0.0147944	0	0	0	0	0	0	0	0	0	-0.00831466	0	0	0	0	0	-0.00567583	0.00970335	0	0	0	0	0	0	0	0	0.0059295	0	0	0	0	0	0	0.048172	0.0155909	0	0
TMEM176B	0	0	0	0	0	0	0	0	0	0	0	0	0	0	0	0	0	0	0	0	0	0	0	0	0	0	0	0	0	0	0	0	0	0	0	0	0	0	0	0	0	0	0	0	0	0	0	0	0
GLI3	0	0	0	0.13713	0	0	0	0	0	0	0	0	0	0	0	0	0	0	0	0	0	0	0	0	0	0	0	0	0	0	0	0	0	0	0	0	0	0	0	0	0	0	0	0	0	0	0	0	0
BLVRA	0	0	0	0	0	0	0	0	0	0	0	0	0	0	0	0	0	0	0	0	0	0	-0.00527188	0	0	0	0	0	0	0	0	0	0	0	0	0	0	0	0.00535527	0	0	0	0	0	0	0	0.0234301	0	0
URGCP	0	0	0	0	0	0	0	0	0	0	0	0	0	0	0	0	0	0	0	0	0	0	0	0	0	0	0	0	0	0	0	0	0	0	0	0	0	0	0	0	0	0	0	0	0	0	0	0	0
RHEB	0	0	0	0	0	0	0	0	0	0	0	0	0	0	0	0	0	0	0	0	0	0	0	0	0	0	0	0	0	0	0	0	0	0	0	0	0	0	0	0	0	0	0	0	0	0	0	0	0
PRKAG2	0.0102596	0	0	0	0	0	0	0	0	0	0.129414	0	0	0	0	0	0	0	0	0	0	0	-0.00527188	0	0	0	0	0	-0.00222305	0.00957554	0	0	0	0	0.0574863	0	0	0.0834092	0.00535527	0	0	0.00278948	0	0	0	0	0	0.0110859	0
AEBP1	0	0	0	0	0	0	0	0	0	0	0	0	0	0	0	0	0	0	0	0	0.0397873	0	0	0	0	0	0.0542792	0	0	0	0	0	0	0	0	0	0	0	0	0	0	0	0	0	0	0	0	0	0
YKT6	0	0	0	0	0	0	0	0	0	0	0	0	0	0	0	0	0	0	0	0	0	0	0	0	0	0	0	0	0	0	0	0	0	0	0	0	0	0	0	0	0	0	0	0	0	0	0.0231632	0	0
CLIP2	0	0	0	0	0	0	0	0	0	0	0	0	0	0	0	0	0	0	0	0	0	0	0	0	0	0	0	0	0	0	0	0	0	0	0	0	0	0	0	0	0.0105182	0	0	0	0	0	0	0	0
LHX2	0	0	0	0	0	0	0	0	0	0	0	0	0	0	0	0	0	0	0	0	0	0	0	0	0	0	0	0	0	0	0	0	0	0	0	0	0	0	0	0	0	0	0	0	0	0	0	0	0
FSD1L	0	0	0	0	0	0	0	0	0	0	0	0	0	0	0.133908	0	0	0	0	0	0	0	0	0	0	0	0	0	0	0	0	0	0	0	0	0	0	0	0	0	0	0	0	0	0	0	0	0	0
PRUNE2	0	0	0	0	0	0	0	0	0	0	0	0	0	0	0.132648	0	0	0	0	0	0	0	0	0	0	0	0	0	0	0	0	0	0	0	0	0	0	0	0	0	0	0	0	0	0	0	0	0	0
TRIM14	0	0	0	0	0	0	0	0	0	0	0	0	0	0	0	0	0	0	0	0	0	0	0	0	0	0	0	0	0	0	0	0	0	0	0	0	0	0	0	0	0	0	0	0	0	0	0	0	0
CORO2A	0	0	0	0	0	0	0	0	0	0	0	0	0	0	0	0	0	0	0	0	0	0	0	0	0	0	0	0	0	0	0	0	0	0	0	0	0	0	0	0	0	0	0	0	0	0	0	0	0
OGN	0	0	0	0	0	0	0	0	0	0	0	0	0	0	0	0	0	0	0	0	0	0	0	0	0	0	0.0564565	0	0	0	0	0	0	0	0	0	0	0	0	0	0	0	0	0	0	0	0	0	0
PTGR1	0.00995572	0	0	0	0	0.0182089	0	0	0	0	0.129414	0.00372355	0.0151135	0	0	0	0	0	0	0	0	0	-0.00524208	0	0	0	0	0	-0.00222305	0	0.00461525	0	-0.0202417	0	0.0574863	0	0	0	0.00535527	0	0	0.00278948	0	0	0	0.0479802	0.0231632	0	0
SUSD1	0	0	0	0	0	0	0	0	0	0	0	0	0	0	0	0	0	0	0	0	0	0	0	0	0	0	0	0	0	0	0	0	0	0	0	0	0	0	0	0	0	0	0	0	0	0	0	0	0
AKNA	0.0102258	0	0	0	0	0.0182089	0	0	0	0.0365977	0	0.00486041	0	0	0	0	0	0	0.061773	0	0	0	-0.00517596	0	0	0	0	0	-0.00222712	0	0	0	-0.0201667	0	0	0	0	0	0.00535633	0	0	0.00278948	0	0	0	0.0479822	0.0231569	0	0
ENG	0	0	0	0	0	0	0	0	0	0	0	0	0	0	0	0	0	0	0	0	0	0	0	0	0	0	0	0	0	0	0	0	0	0	0	0	0	0	0	0	0	0	0	0	0	0	0	0	0
CDC37L1	0	0	0	0	0	0	0	0	0	0	0	0	0	0	0	0	0	0	0	0	0	0	0	0	0	0	0	0	0	0	0	0	0	0	0	0	0	0	0	0	0	0	0	0	0	0	0	0	0
KIAA1432	0.00903714	0	0	0	0	0.0182095	0	0	0	0.0380842	0	0.00372355	0	0	0	0	0	0	0	0	0	0	0	0	0	0	0	0	0	0.00957554	0	0	0	0	0	0	0	0	0.00535527	0	0	0	0	0	0	0	0	0	0
KDM4C	0	0	0	0	0	0	0	0	0	0	0	0	0	0	0	0	0	0	0	0	0	0	0	0	0	0	0	0	0	0	0	0	0	0	0	0	0	0	0.00535527	0	0	0	0	0	0	0.0479802	0	0	0
DOCK8	0.00995572	0	0	0	0	0.0182089	0	0	0	0.0388144	0	0.00372355	0.0151135	0	0	0	0	0	0	0	0	0	-0.00527188	0	0.0364011	0	0.0539008	0	-0.00222305	0	0	0	0	-0.00164273	0.0574863	0	0	0	0.00535501	0	0	0.00278948	0	0	0	0	0.0231632	0	0
ELAVL2	0	0	0	0	0	0	0	0	0	0	0	0	0	0	0.131443	0	0	0	0	0	0	0	0	0	0	0	0	0	0	0	0	0	0	0	0	0	0	0	0	0	0.0101105	0	0	0	0	0	0	0	0
NCS1	0	0	0	0	0	0.0182646	0	0	0	0	0	0	0	0	0	0	0	0.0265536	0	0	0	0	0	0	0	0	0	0	0	0	0	0	0	0	0	0	0	0	0.00535527	0	0	0	0	0	0	0	0	0.0110859	0
TYRP1	0	0	0	0	0	0	0	0	0	0	0	0	0	0	0	0	0	0	0	0	0	0	0	0	0	0.0600276	0	0	0	0	0	0	0	0	0	0.0112162	0	0	0	0	0.0102536	0	0	0	0	0	0	0	0
CREB3	0	0	0	0	0	0	0	0	0	0	0	0	0	0	0	0	0	0	0	0	0	0	-0.00527188	0	0	0	0	0	0	0	0	0	0	0	0	0	0	0	0	0	0	0.00278948	0	0	0	0	0	0	0
DDX58	0	0	0	0	0	0	0	0	0	0	0	0	0	0	0	0	0	0	0	0	0	0	0	0	0	0	0	0	0	0	0	0	0	0	0	0	0	0	0	0	0	0	0	0	0	0	0	0	0
GLIS3	0	0	0	0	0	0	0	0	0	0	0	0	0	0	0	0	0	0	0	0	0	0	0	0	0	0	0	0	0	0	0	0	0	0	0	0	0	0	0	0	0	0	0	0	0	0	0	0	0
BAG1	0	0	0	0.141151	0	0	0	0	0	0	0	0	0	0	0	0	0	0	0	0	0	0	0	0	0	0	0	0	0	0	0	0	0	0	0	0	0	0	0	0	0	0	0	0	0	0	0	0	0
RAPGEF1	0	0	0	0	0	0	0	0	0	0	0	0	0	0	0	0	0	0	0.0608639	0	0	0	0	0	0	0	0	0	0	0	0	0	0	0	0	0	0	0	0	0	0	0.00278948	0	0	0	0	0	0	0
NPDC1	0	0	0	0	0	0	0	0	0	0	0	0	0	0	0	0	0	0.0297916	0	0	0	0	0	0	0	0	0	0	0	0	0	0	0	0	0	0	0	0	0	0	0	0	0	0	0	0.0479802	0	0	0
FAM108B1	0.00995572	0	0	0	0	0.0182089	0	0	0	0	0	0.0037858	0.0151135	0	0	0	0	0	0	0	0	0	-0.00527188	0	0	0	0.0498245	0	-0.00222305	0	0	0	0	0	0	0	0	0	0.00535527	0	0	0.00374347	0	0	0	0.0480899	0.0231632	0	0
DVL1	0	0	0	0	0	0	0	0	0	0	0	0.00372355	0	0	0	0	0	0	0	0	0	0	0	0	0	0	0	0	0	0	0	0	0	0	0	0	0	0	0	0	0	0	0	0	0	0	0	0	0
PDLIM1	0	0	0	0	0	0	0	0.108784	0	0	0	0	0	0	0	0	0	0	0	0	0	0	0	0	0	0	0	0	0	0	0	0	0	0	0	0	0	0	0	0	0	0	0	0	0	0	0	0	0
CCNJ	0	0	0	0	0	0	0	0	0	0	0	0	0	0	0	0	0	0	0	0	0	0	-0.00527188	0	0	0	0	0	0	0	0	0	0	0	0	0	0	0	0	0	0	0	0	0	0	0	0.0231632	0	0
DNTT	0	0	0	0	0	0.0184876	0	0	0	0	0	0	0	0	0	0	0	0	0	0	0	0	-0.00527188	0	0	0	0.0539008	0	0	0	0	0	0	0	0	0	0	0	0	0	0	0	0	0	0.14183	0	0.0240198	0	0
PHYH	0	0	0	0	0	0	0	0	0	0	0	0	0	0	0	0	0	0	0	0	0	0	0	0	0	0	0	0	0	0	0	0	0	0	0	0	0	0	0	0	0	0	0	0	0	0	0	0	0
ERLIN1	0	0	0	0	0	0	0	0	0	0	0	0	0	0	0	0	0	0	0	0	0	0	0	0	0	0	0	0	0	0	0.00461525	0	0	0	0	0	0	0	0	0	0	0	0	0	0	0	0	0	0
EIF3A	0	0	0	0	0	0	0	0	0	0	0	0	0	0	0	0	0	0	0	0	0	0	0	0	0	0	0	0.138821	0	0	0	0	0	0	0	0	0	0	0	0	0	0	0	0	0	0	0	0	0
CUBN	0	0	0	0	0	0	0	0	0	0	0	0	0	0	0	0	0	0	0	0	0	0	0	0	0	0	0	0	0	0	0	0	0	0	0	0.0112162	0	0	0	0	0	0	0	0	0	0	0	0	0
TRDMT1	0	0	0	0	0	0	0	0	0	0	0.130007	0	0	0	0	0	0	0	0	0	0	0	0	0	0	0	0	0	0	0	0	0.153366	0	0	0	0	0	0	0	0	0	0	0.0311683	0	0.142049	0	0	0	0.0456349
NSMCE4A	0	0	0	0	0	0	0	0	0	0	0	0	0	0	0	0	0	0	0	0.153461	0	0	0	0	0	0	0	0	0	0.00957554	0	0	0	0	0	0	0	0.0834092	0	0.16522	0	0.0023442	0	0	0	0	0	0	0
PLEKHA1	0.00995572	0	0	0	0	0.0182089	0	0	0	0	0	0.00372355	0.0151135	0	0	0	0	0	0	0	0	0	-0.00527188	0	0	0	0	0	-0.00222305	0.00957554	0	0	-0.0202411	0	0.0574863	0	0	0.0834092	0.00535527	0	0	0.00278948	0	0	0	0.0479802	0.0231632	0.0110859	0
PALD1	0	0	0	0	0	0	0	0	0	0	0	0	0	0	0	0	0	0	0	0	0	0	0	0	0	0	0	0	0	0	0	0	0	0	0	0	0	0	0	0	0	0	0	0	0	0	0	0.0110859	0
C10orf54	0	0	0	0	0	0	0	0	0	0	0	0	0	0	0.133727	0	0	0	0	0	0	0	0	0	0	0	0	0	0	0	0	0	0	0	0	0	0	0	0	0	0	0	0	0	0	0	0	0	0
MICU1	0	0	0	0	0	0	0	0	0	0	0	0	0	0	0	0	0	0	0	0	0	0	0	0	0	0	0	0	0	0	0	0	0	0	0	0	0	0	0	0	0	0	0	0	0	0	0	0	0
ACTA2	0	0	0	0	0	0	0	0.1092	0	0	0	0	0	0	0	0	0	0	0	0	0	0	0	0	0	0	0	0	0	0	0	0	0	0	0	0	0	0	0	0	0	0	0	0	0	0	0	0	0
LIPA	0	0	0	0.141151	0	0	0	0	0	0	0	0	0	0	0	0	0	0	0	0	0	0	0	0	0	0	0	0	0	0	0	0	0	0	0	0	0	0	0	0	0	0	0	0	0	0	0	0	0
C10orf2	0	0	0	0	0	0	0	0	0	0.0404377	0	0	0	0	0	0	0	0	0	0	0	0	0	0	0.0370749	0	0	0	0	0	0	0	0	0	0	0	0	0	0	0	0	0.00278948	0	0	0	0	0	0	0
LZTS2	0	0	0	0	0	0	0	0	0	0	0.129416	0	0.0151135	0	0	0	0	0	0	0	0	0	-0.00527188	0	0	0	0	0	0	0	0.00464129	0	0	0	0	0	0	0	0.00535527	0	0	0	0	0	0	0	0	0	0
SFXN3	0	0	0	0	0	0	0	0	0	0	0	0	0	0	0	0	0	0	0	0	0	0	0	0	0	0	0	0	0	0	0	0	0	0	0	0	0	0	0	0	0.0105761	0	0	0	0	0	0	0	0
NPM3	0	0	0	0	0	0	0	0	0	0	0	0	0	0	0	0	0	0	0	0	0	0	0	0	0	0	0	0	0	0	0	0	0	0	0	0	0	0	0	0	0	0	0	0	0	0	0	0	0
GBF1	0	0	0	0	0	0	0	0.107765	0	0	0	0	0	0	0	0	0	0	0	0	0	0	0	0	0	0	0	0	0	0	0	0	0	0	0	0	0	0	0	0	0	0	0	0	0	0	0	0	0
CPEB3	0	0	0	0	0	0	0	0	0	0	0	0	0	0	0	0	0	0	0	0	0	0	0	0	0	0	0	0	0	0	0	0	0	0	0	0	0	0	0	0	0	0	0	0	0	0	0	0	0
ANKRD26	0	0	0	0	0	0	0	0	0	0	0	0	0	0	0	0	0	0	0	0	0	0	0	0	0	0	0	0	0	0	0	0	0	0	0	0	0	0	0	0	0	0	0	0	0	0	0	0	0
C10orf137	0	0	0	0	0	0	0	0	0	0	0	0.00372355	0	0	0	0	0	0	0	0	0	0	-0.00527188	0	0	0	0	0	0	0	0.00461525	0	0	0	0	0	0	0	0	0	0	0	0	0	0	0	0	0	0
MTPAP	0	0	0	0	0	0	0	0	0	0	0	0	0	0	0	0	0	0	0	0	0	0	0	0	0	0	0	0	0	0	0	0	0	0	0	0	0	0	0	0	0	0.003664	0	0	0	0	0	0	0
OBFC1	0	0	0	0	0	0	0	0	0	0	0	0	0	0	0	0	0	0	0	0	0	0	0	0	0	0	0	0	0	0	0	0	0	0	0	0	0	0	0	0	0	0	0	0	0	0	0	0	0.0479586
DKK1	0	0	0	0	0	0	0	0	0	0	0	0	0	0	0	0	0	0	0	0	0	0	0	0	0	0	0	0	0	0	0	0	0	0	0	0	0	0	0	0	0	0.00278948	0	0	0	0	0	0	0
EBF3	0	0	0	0	0	0	0	0	0	0	0	0	0	0	0	0	0	0	0	0	0	0	0	0	0	0	0	0	0	0	0	0	0	0	0	0	0	0	0	0	0	0.00354076	0	0	0	0	0	0	0
SMC3	0	0	0	0	0	0	0	0	0	0	0	0	0	0	0	0	0	0	0	0	0	0	0	0	0	0	0	0	0	0	0	0	0	0	0	0	0	0	0	0	0	0	0	0	0	0	0	0	0
SHOC2	0	0	0	0	0	0	0	0	0	0	0	0.00372355	0	0	0	0	0	0	0	0	0	0	0	0	0	0	0	0	0	0	0	0.150265	0	0	0	0	0	0	0	0	0	0	0	0	0	0	0	0	0
TFAM	0	0	0	0	0	0	0	0	0	0	0	0	0	0	0	0	0	0	0	0	0	0	-0.00526648	0	0	0	0	0	0	0	0	0	0	0	0	0	0	0.0834092	0	0	0	0.00278948	0	0	0	0	0	0	0
RPL28	0	0	0	0	0	0	0	0	0	0	0	0	0	0	0	0	0	0	0	0	0	0	0	0	0	0	0	0	0	0	0	0	0	0	0	0	0	0	0	0	0	0	0	0	0.141915	0	0	0	0
DNAJC12	0	0	0	0	0	0	0	0	0	0	0	0	0	0	0	0	0	0	0	0	0	0	0	0	0	0	0	0	0	0	0	0	0	0	0	0	0	0	0	0	0	0	0	0	0	0	0	0	0
TSPAN14	0	0	0	0	0	0	0	0	0	0	0	0	0	0	0	0	0	0	0	0	0	0	0	0	0	0	0	0	0	0	0	0	0	0	0	0	0	0	0	0	0.0103451	0	0	0	0	0	0	0	0
TBC1D12	0	0	0	0	0	0	0	0	0	0	0	0	0	0	0	0	0	0.030292	0	0	0	0	-0.00527361	0	0	0	0	0	-0.00207603	0	0	0	0	0	0	0	0	0	0.00535527	0	0	0.00278948	0	0	0	0	0.0233796	0	0
KRT23	0	0	0	0	0	0	0	0	0	0	0	0	0	0	0	0	0	0	0	0	0	0	0	0	0	0	0	0	0	0	0	0	0	0	0	0	0	0	0	0	0	0	0	0	0	0	0	0	0
RUNDC3A	0	0	0	0	0.0867234	0	0	0.107765	0	0	0	0	0	0	0	0	0	0	0	0	0	0	0	0	0	0	0	0	0	0	0.00461525	0	0	0	0	0	0	0	0	0	0	0	0	0	0	0	0	0	0
UBTF	0	0	0	0	0	0.0182089	0	0	0	0	0	0	0	0	0	0	0	0	0	0	0	0	-0.00527188	0	0	0	0	0	0	0	0.00461525	0	0	0	0	0	0	0	0	0	0	0.00278948	0	0	0	0	0	0	0
RNF43	0	0	0	0	0	0	0	0	0	0	0	0	0	0	0	0	0	0	0	0	0	0	0	0	0	0	0	0	0	0	0	0	0	0	0	0	0	0	0	0	0	0	0	0	0	0	0	0	0
RAD51C	0	0	0	0	0	0	0	0	0	0	0	0	0	0	0	0	0	0	0	0	0	0	0	0	0	0	0	0	0	0	0	0	0	0	0	0	0	0	0	0	0.0101016	0	0	0	0	0	0	0	0
TRIM37	0	0	0	0	0	0	0	0	0	0	0	0	0	0	0	0	0	0	0	0	0	0	0	0	0	0	0	0	0	0	0	0	0	0	0	0	0	0	0	0	0	0	0	0	0	0	0	0	0
P2RX1	0.00995572	0	0	0	0	0.0182089	0	0	0	0	0	0.00372355	0	0	0	0	0	0	0	0	0	0	-0.00466037	0	0	0	0.0539453	0	-0.00222305	0.00957554	0	0.150265	0	-0.00164273	0.0576645	0	0	0	0.00535527	0	0	0.00278948	0	0	0	0.0490799	0.0232164	0.0114487	0
TUBD1	0	0	0	0	0	0	0	0	0	0	0	0	0	0	0.123708	0	0	0	0	0	0	0	0	0	0	0	0	0	0	0	0	0	0	0	0	0	0	0	0	0	0	0	0	0	0	0	0	0	0
CDK5RAP3	0	0	0	0	0	0	0	0	0	0	0	0	0	0	0	0	0	0	0	0	0	0	0	0	0	0	0	0	0	0	0	0	0	0	0	0	0	0	0	0	0	0	0	0	0	0	0	0	0
CBX1	0	0	0	0	0	0	0	0	0	0	0	0	0	0	0	0	0	0	0	0	0	0	0	0	0	0	0	0	0	0	0	0	0	0	0	0	0	0	0	0	0	0	0	0	0	0	0	0	0
INTS2	0	0	0	0	0	0	0	0	0	0	0	0	0	0	0	0	0	0	0	0	0	0	-0.00527188	0	0	0	0	0	0	0	0	0	0	0	0	0	0	0	0	0	0	0.00278948	0	0	0	0.0482768	0	0	0
PFN1	0	0	0	0	0.0867234	0	0	0	0	0	0	0	0	0	0	0	0	0	0	0	0	0	0	0	0	0	0	0	0	0	0	0	0	0	0	0	0	0	0	0	0	0	0	0	0.142393	0	0	0	0
NUP88	0	0	0	0	0	0	0	0	0	0	0	0	0	0	0	0	0	0	0	0	0	0	-0.00527188	0	0	0	0	0	0	0	0	0	0	0	0	0	0	0	0	0	0	0	0	0	0	0	0	0	0
C1QBP	0	0	0	0	0	0	0	0	0	0	0	0	0	0	0	0	0	0	0	0	0	0	0	0	0	0	0	0	0	0	0	0	0	0	0	0	0	0	0	0	0	0	0	0	0	0	0	0	0
BLMH	0	0	0	0	0	0	0	0	0	0	0	0	0.0132488	0	0	0	0	0	0	0	0	0	-0.00527188	0	0	0	0	0	0	0	0.00461525	0	0	0	0	0	0	0	0	0	0	0	0	0	0	0	0.0231632	0	0
DRG2	0	0	0	0	0	0	0	0	0	0	0	0	0	0	0	0	0	0	0	0	0	0	0	0	0	0	0	0	0	0	0	0	0	0	0	0	0	0	0	0	0	0	0	0	0.141915	0	0	0	0
ALDH3A1	0	0	0	0	0	0	0	0	0	0	0	0	0	0	0	0	0	0	0	0	0	0	0	0	0	0	0	0	0	0	0.000300586	0	0	0	0	0	0	0	0	0	0	0	0	0	0	0	0	0	0
ICAM2	0	0	0	0	0	0.0182089	0	0	0	0	0	0.00372355	0.0151135	0	0	0	0	0	0	0	0	0	-0.00527188	0	0.0364011	0	0	0	0	0.00957554	0	0	-0.0201254	0	0	0	0	0	0.00535527	0	0	0.00278948	0	0	0	0	0	0.0110859	0
B9D1	0.00996124	0	0	0	0	0.0182089	0	0	0	0	0	0.00372355	0.0151135	0	0	0	0	0	0	0	0.0461764	0	-0.00527188	0	0	0	0	0	-0.00222305	0	0	0	0	0	0	0	0	0.0834092	0.00535527	0	0	0	0	0	0	0	0.0231632	0	0
CYTH1	0.0103693	0	0	0	0	0.0188421	0	0	0	0	0	0	0	0	0	0	0	0	0	0	0	0	-0.00527188	0	0	0	0	0	0	0	0	0	-0.020234	0	0	0	0	0	0.00535527	0	0	0.00278948	0	0	0	0.0479802	0	0	0
LGALS3BP	0	0	0	0	0	0	0	0	0	0	0	0.00372355	0.0151135	0	0	0	0	0	0	0	0	0	-0.00527188	0	0	0	0	0	0	0.00957554	0	0	0	0	0	0	0	0.0834092	0.00535527	0	0.0101016	0.00278948	0	0	0	0.0479802	0	0	0
HNF1B	0	0	0	0	0	0	0	0	0	0	0	0	0	0	0	0	0	0	0	0	0	0	0	0	0	0	0	0	0	0	0	0	0	0	0	0	0	0	0	0	0	0	0	0	0	0	0	0	0
DHX58	0	0	0	0	0	0	0	0	0	0	0	0	0	0	0	0	0	0	0	0	0	0	0	0	0	0	0	0	0	0	0	0	0	0	0	0	0	0	0	0	0	0	0	0	0	0	0	0	0
KAT2A	0	0	0	0	0	0	0	0	0	0	0	0	0	0	0	0	0	0	0	0	0	0	0	0	0	0	0	0	0	0	0	0	0	0	0	0	0	0	0	0	0	0	0	0	0	0	0	0	0
RAB5C	0	0	0	0	0	0	0	0	0	0	0	0	0	0	0	0	0	0	0	0	0	0	0	0	0	0	0	0	0	0	0	0	0	0	0	0	0	0	0	0	0	0	0	0	0	0	0	0	0
NAGLU	0	0	0	0	0	0	0	0	0	0	0	0	0	0	0	0	0	0	0	0	0	0	0	0	0	0	0	0	0	0	0.00461525	0	0	0	0	0	0	0	0	0	0	0	0	0	0	0	0	0	0
ABI3	0	0	0	0	0	0	0	0	0	0	0	0.00372355	0	0	0	0	0	0	0	0	0	0	-0.00527188	0	0	0	0	0	0	0	0.00461525	0	0	0	0	0	0	0	0	0	0	0.00278948	0	0	0	0.0479802	0	0	0
EZH1	0	0	0	0	0	0	0	0	0	0	0	0	0	0	0	0	0	0	0	0	0	0	-0.00480281	0	0	0	0	0	0	0	0	0	0	0	0	0	0	0.0834092	0	0	0	0.00278948	0	0	0	0	0	0	0
COL1A1	0	0	0	0	0	0	0	0.10844	0	0	0	0	0	0	0	0	0	0	0	0	0	0	0	0	0	0	0	0	0	0	0	0	0	0	0	0	0	0	0	0	0	0	0	0	0	0	0	0	0
PTGES3L-AARSD1	0	0	0	0	0	0	0	0	0	0	0	0	0	0	0	0	0	0	0	0	0	0	-0.00527188	0	0	0	0	0	0	0	0	0	0	0	0	0	0	0	0	0	0	0	0	0	0	0	0	0	0
VAT1	0	0	0	0	0	0	0.202353	0	0	0	0	0	0	0	0	0	0	0	0	0	0	0	0	0	0	0	0	0	0	0	0	0	0	0	0	0.0112406	0	0	0	0	0.0101016	0	0	0	0	0	0	0	0
ABCC3	0.00995572	0	0	0	0	0	0	0	0	0	0	0	0.0152153	0	0	0	0	0	0	0	0	0	-0.00527188	0	0	0	0	0	-0.00315662	0	0.00461525	0	0	0	0	0	0	0.0834105	0.00569983	0	0	0	0	0	0	0	0.0231632	0	0
LUC7L3	0	0	0	0	0	0.018222	0	0	0	0	0	0	0	0	0	0	0	0	0	0	0	0	-0.00527188	0	0	0	0	0	0	0	-0.000305596	0	0	0	0	0	0	0	0	0	0	0	0	0	0	0	0.0231632	0	0
DUSP3	0.00995572	0	0	0	0	0.0182089	0	0	0	0	0	0	0.0151135	0	0	0	0	0	0	0	0	0	-0.00527188	0	0	0	0	0	-0.00209029	0.00957554	0.00461525	0.150251	-0.0202417	0	0	0	0	0	0.00535527	0	0.0101016	0.00278948	0	0	0	0	0.0231911	0	0
SLC16A6	0	0	0	0	0	0	0	0	0	0	0	0	0	0	0	0	0	0	0	0	0	0	0	0	0	0.0600276	0	0	0	0	0	0	0	0	0	0.0112032	0	0	0	0	0	0	0	0	0	0	0	0	0
RANGRF	0	0	0	0	0	0	0	0	0	0	0	0	0	0	0	0	0	0	0	0	0	0	0	0	0	0	0	0	0	0.011515	0	0	0	0	0	0	0	0	0	0	0	0	0	0	0	0.048298	0	0	0
SLC9A3R1	0	0	0	0	0	0	0	0	0	0	0	0	0	0	0	0	0	0	0	0	0	0	0	0	0	0	0	0	0	0	0	0	0	0	0	0	0	0	0	0	0	0	0	0	0	0	0	0	0
MYH3	0	0	0	0	0	0	0	0	0	0	0	0	0	0	0	0	0	0	0	0.156946	0	0	0	0	0	0	0	0	0	0	0	0	0	0	0	0	0	0	0	0.172314	0	0	0	0	0	0	0	0	0
TNFAIP1	0.00995572	0	0	0	0	0.0182089	0	0	0	0	0.132792	0.00372355	0.0151135	0	0	0	0	0	0	0	0	0	-0.00527188	0	0.0364214	0	0	0	-0.00222305	0.00957554	0.00461525	0	-0.0202417	0	0	0	0	0.0834153	0.00535527	0	0	0.00278948	0	0	0	0.0479802	0.0231632	0.0110859	0
TMEM97	0	0	0	0	0	0	0	0	0	0	0	0	0	0	0	0	0	0	0	0	0	0	0	0	0	0	0	0	0	0	0.00461525	0	0	0	0	0	0	0	0	0	0.0101016	0	0	0	0	0	0	0	0
CDR2L	0	0	0	0	0	0	0	0	0	0	0	0	0	0	0	0	0	0	0	0	0	0	0	0	0	0	0	0	0	0	0	0	0	0	0	0	0	0	0	0	0	0	0	0	0	0	0	0	0
PMP22	0	0	0	0	0	0	0	0	0	0	0	0	0	0	0	0	0	0	0	0	0	0	0	0	0	0	0	0	0	0	0	0	0	0	0	0	0	0	0	0	0	0.00278948	0	0	0	0	0	0	0
RAB34	0	0	0	0	0	0	0	0	0	0	0	0	0	0	0	0	0	0	0	0	0	0	0	0	0	0	0	0	0	0	0	0	0	0	0	0	0	0	0	0	0	0	0	0	0	0	0	0	0
PHOX2B	0	0	0	0	0	0	0	0	0	0	0	0	0	0	0	0	0	0	0	0	0	0	0	0	0	0	0	0	0	0	0	0	0	0	0	0	0	0	0	0	0	0	0	0	0	0	0	0	0
TMEM33	0	0	0	0	0	0	0	0	0	0	0	0	0	0	0	0	0	0	0	0	0	0	0	0	0	0	0	0	0	0	0	0	0	0	0	0	0	0	0	0	0	0	0	0	0	0	0	0	0
CHIC2	0	0	0	0	0	0	0	0	0	0	0	0	0	0	0	0	0	0	0	0	0	0	0	0	0	0	0	0	0	0	0	0	0	0	0	0	0	0	0	0	0	0	0	0	0	0	0	0	0
UBE2D3	0	0	0	0	0	0	0	0	0	0	0	0	0	0	0	0	0	0	0	0	0	0	0	0	0	0	0	0	0	0	0	0	0	0	0	0	0	0	0.00371275	0	0	0	0	0	0	0	0	0	0
ELF2	0.00995572	0	0	0	0	0.0182089	0	0	0	0	0	0	0	0	0	0	0	0	0	0	0	0	-0.00518079	0	0	0	0	0	0	0	0.00522266	0	0	0	0	0	0	0	0	0	0	0	0	0	0	0	0.0231632	0	0
TBC1D9	0	0	0	0	0	0	0	0	0	0	0	0	0	0	0	0	0	0	0	0	0	0	0	0	0.0362764	0	0	0	0	0	0	0	0	0	0	0	0	0	0.00535527	0	0	0	0	0	0	0	0	0	0
ZNF330	0	0	0	0	0	0	0	0	0	0	0	0	0.0151135	0	0	0	0	0	0	0	0	0	0	0	0	0	0	0	0	0.00957554	0	0	0	0	0	0	0	0.0834092	0	0	0	0	0	0	0	0	0	0	0
INPP4B	0	0	0	0	0	0	0	0	0	0	0	0	0	0	0	0	0	0	0	0	0	0	0	0	0	0	0	0	0	0	0	0	0	0	0	0	0	0	0	0	0	0	0	0	0	0	0	0	0
CPE	0	0	0	0	0	0	0	0	0	0	0	0	0	0	0	0	0	0	0	0	0	0	0	0	0	0	0	0	0	0	0	0	0	0	0	0	0	0	0	0	0	0	0	0	0	0	0	0	0.0488766
WFS1	0.00995572	0	0	0	0	0	0	0	0	0	0	0.00372355	0.0151135	0	0	0	0	0	0	0	0	0	-0.00515558	0	0	0	0	0	-0.00177365	0	0	0	0	0	0	0	0	0	0.00573928	0	0	0.00299377	0	0	0	0.0479802	0.0231632	0	0
ANXA10	0	0	0	0	0	0	0	0	0	0	0	0	0	0	0	0	0	0	0	0	0	0	0	0	0	0	0	0	0	0	0.00478854	0	0	0	0	0	0	0	0	0	0	0	0	0	0	0	0	0	0
GAR1	0	0	0	0	0	0	0	0	0	0	0	0	0	0	0	0	0	0	0	0	0	0	0	0	0	0	0	0	0	0	0	0	0	0	0	0	0	0	0	0	0	0	0	0	0	0	0	0	0
FRG1	0	0	0	0	0	0	0	0	0	0	0	0.00372355	0	0	0	0	0	0	0	0	0	0	-0.00497127	0	0	0	0	0	0	0	0	0	0	0	0	0	0	0	0	0	0	0	0	0	0	0	0	0	0
CLCN3	0	0	0	0	0.0879198	0	0	0	0	0	0	0	0	0	0	0	0	0	0	0	0	0	0	0	0	0	0	0	0	0	0	0	0	0	0	0	0	0	0	0	0	0	0	0	0	0	0	0	0
AADAT	0	0	0	0	0	0	0	0	0	0	0	0	0	0	0	0	0	0	0	0	0	0	0	0	0	0	0	0	0	0	0	0	0	0	0	0	0	0	0	0	0	0	0	0	0	0	0	0	0
DHX15	0	0	0	0	0	0	0	0	0	0	0	0	0	0	0	0	0	0	0	0	0	0	-0.00527188	0	0	0	0	0	0	0	0.00461525	0	0	0	0	0	0	0	0	0	0	0	0	0	0	0	0.0235086	0	0
SEPSECS	0	0	0	0	0	0	0	0	0	0	0.129414	0	0	0	0	0	0	0	0	0	0	0	-0.00527188	0	0	0	0	0	0	0	0	0	0	0	0	0	0	0.0834092	0	0	0	0	0	0	0	0.0479802	0	0	0
TRIM2	0	0	0	0	0	0	0	0	0	0	0	0	0	0	0	0	0	0	0	0	0	0	0	0	0	0	0	0	0	0	0	0	0	0	0.0574863	0	0	0	0	0	0	0.00278948	0	0	0	0	0	0	0
SLC2A9	0	0	0	0	0	0	0	0	0	0	0	0	0	0	0	0	0	0	0	0	0	0	0	0	0	0	0	0	0	0	0	0	0	0	0	0	0	0	0	0	0	0	0	0	0	0	0	0	0
FBXW7	0	0	0	0	0	0	0	0	0	0	0	0	0	0	0	0	0	0	0	0	0	0	-0.00527188	0	0	0	0	0	0	0	0	0	0	0	0	0	0	0	0	0	0.0101016	0	0	0	0	0	0	0	0
WHSC1	0	0	0	0	0	0	0	0	0	0	0	0	0	0	0	0	0	0	0	0	0	0	-0.00527188	0	0	0	0	0	0	0	0.00461525	0	0	0	0	0	0	0	0	0	0	0	0	0	0	0	0.0231632	0	0
SH3D19	0.00995572	0	0	0	0	0.0194884	0	0	0	0	0	0.00392145	0.0151135	0	0	0	0	0	0.0608639	0	0	0	-0.00514834	0	0	0	0	0	-0.00307526	0.00992336	0	0	-0.019163	0	0	0	0	0	0.00520233	0	0	0.00342905	0	0	0	0.0465092	0.023163	0	0
STIM2	0	0	0	0	0	0	0	0	0	0	0	0	0	0	0	0	0	0	0	0	0	0	0	0	0	0	0	0	0	0	0	0	0	0	0	0	0	0	0	0	0	0	0	0	0.142875	0	0	0	0
KLF3	0.00995572	0	0	0	0	0.018217	0	0	0	0	0	0.00372355	0.0151135	0	0	0	0	0	0	0	0	0	-0.00527188	0	0	0	0	0	-0.00222305	0	0.00461525	0	-0.0202417	0	0	0	0	0	0.00535527	0	0.0103764	0.00278948	0	0	0	0.0479802	0.0231632	0	0
KLHL5	0	0	0	0	0	0	0	0	0	0	0	0	0	0	0	0	0	0	0	0	0	0	0	0	0	0	0	0	0	0	0	0	0	0	0	0	0	0	0	0	0	0	0	0	0	0	0	0	0
NCAPG	0	0	0	0	0	0	0	0	0	0	0	0	0	0	0	0	0	0	0	0	0	0	0	0	0	0	0	0	0	0	0.00461525	0	0	0	0	0	0	0	0	0	0.0101016	0	0	0	0	0	0	0	0
UGDH	0.0105034	0	0	0	0	0	0	0	0	0	0	0	0.0151613	0	0	0	0	0	0	0	0	0	-0.00486451	0	0	0	0	0	-0.00300668	0	0.00461525	0	-0.0227399	0	0	0	0	0.083409	0.00568056	0	0	0.00278948	0	0	0	0	0.0240503	0	0
PPARGC1A	0	0	0	0	0	0	0	0	0	0	0	0	0	0	0	0	0	0	0	0	0	0	0	0	0	0	0	0	0	0	0	0	0	0	0	0	0	0	0	0	0	0	0	0	0	0	0	0	0
CRYAB	0	0	0	0	0	0	0	0	0	0	0	0	0	0	0	0	0	0	0	0	0	0	0	0	0	0	0	0	0	0	0	0	0	0	0	0	0	0	0	0	0	0	0	0	0	0	0	0	0
HTATIP2	0	0	0	0	0	0	0	0	0	0	0	0	0	0	0	0	0	0	0	0	0	0	0	0	0	0	0	0	0	0	0	0	0	0	0	0	0	0	0	0	0	0	0	0	0	0	0	0	0
CTSC	0	0	0	0	0	0	0	0	0	0	0	0	0	0	0	0	0	0	0	0	0	0	0	0	0	0	0	0	0	0	0	0	0	0	0	0	0	0	0	0	0.0101016	0	0	0	0	0	0	0	0
ZBTB16	0	0	0	0	0	0	0	0	0	0	0	0	0	0	0	0	0	0	0	0	0	0	-0.00527188	0	0	0	0	0	0	0	0	0	0	0	0	0	0	0	0	0	0	0	0	0	0	0	0.0231632	0	0
MTCH2	0	0	0	0	0	0	0	0	0	0	0	0	0	0	0	0	0	0	0	0	0	0	0	0	0	0	0	0	0	0	0	0	0	0	0	0	0	0	0	0	0	0	0	0	0	0	0	0	0
FNBP4	0	0	0	0	0	0	0	0	0	0.0382653	0	0	0	0	0	0	0	0	0	0	0	0	0	0	0	0	0	0	0	0	0	0	0	0	0	0	0	0	0	0	0	0	0	0	0	0	0	0	0
SC5DL	0	0	0	0	0	0	0	0	0	0	0	0	0	0	0	0	0	0	0	0	0	0	0	0	0	0	0	0	0	0	0	0	0	0	0	0	0	0	0	0	0	0	0	0	0	0	0	0	0
B3GAT1	0	0	0	0	0.0876137	0	0	0	0	0	0	0	0	0	0	0	0	0	0	0	0	0	0	0	0	0	0	0	0	0	0	0	0	0	0	0	0	0	0	0	0	0	0	0	0	0	0	0	0
SIAE	0	0	0	0	0	0	0	0	0	0	0	0	0	0	0	0	0	0	0	0	0	0	0	0	0	0	0	0	0	0	0	0	0	0	0	0	0	0	0	0	0	0	0	0	0	0	0	0	0
LPXN	0	0	0	0	0	0	0	0	0	0	0	0.00372355	0	0	0	0	0	0	0	0	0	0	0	0	0	0	0	0	0	0	0	0	0	0	0	0	0	0	0	0	0	0	0	0	0	0	0	0	0
DTX4	0	0	0	0	0	0	0	0	0	0	0	0	0	0	0	0	0	0	0	0	0	0	0	0	0	0	0	0	0	0	0	0	0	0	0	0	0	0	0	0	0	0	0	0	0	0	0	0	0
EHD1	0	0	0	0	0.0870746	0	0	0	0	0	0	0	0	0	0	0	0	0	0	0	0	0	0	0	0	0	0	0	0	0	0	0	0	0	0	0	0	0	0	0	0	0	0	0	0	0	0	0	0
PUS3	0	0	0	0	0	0	0	0	0	0	0	0	0	0	0	0	0	0	0	0	0	0	0	0	0	0	0	0	0	0	0	0	0	0	0	0	0	0	0	0	0	0	0	0	0	0	0	0	0
FOXRED1	0	0	0	0	0	0	0	0	0	0	0	0	0	0	0	0	0	0	0	0	0	0	0	0	0	0	0	0	0	0	0	0	0	0	0	0	0	0	0	0	0	0	0	0	0	0	0	0	0
NRXN2	0	0	0	0	0	0	0	0	0	0	0	0	0	0	0	0	0	0	0	0	0.0461764	0	0	0	0	0	0	0	0	0	0	0	0	0	0	0	0	0	0	0	0	0	0	0	0	0	0	0	0
MS4A6A	0	0	0	0	0	0	0	0	0	0	0	0.00372355	0	0	0	0	0	0	0	0	0	0	0	0	0	0	0	0	0	0	0	0	0	-0.00164273	0.0579176	0	0	0	0	0	0	0	0	0	0	0	0	0	0
ST3GAL4	0	0	0	0	0	0	0	0	0	0	0	0	0	0	0	0	0	0	0	0	0	0	0	0	0	0	0	0	0	0	0.00502238	0	0	0	0	0	0	0	0	0	0.0103921	0	0	0	0	0	0	0	0
CCND1	0	0	0	0	0	0	0	0	0	0	0	0	0	0	0	0	0	0	0	0	0	0	0	0	0	0	0	0	0	0	0	0	0	0	0	0	0	0	0	0	0	0	0	0	0	0	0	0	0
PRPF19	0	0	0	0	0	0	0	0	0	0	0	0	0	0	0	0	0	0	0	0	0	0	-0.00527188	0	0	0	0	0	0	0	0	0	0	0	0	0	0	0	0	0	0	0	0	0	0	0	0.0231632	0	0
PANX1	0	0	0	0	0	0	0	0	0	0	0	0	0	0	0	0	0	0	0	0	0	0	0	0	0	0	0	0	0	0	0	0	0	0	0	0	0	0	0	0	0	0.00278948	0	0	0	0	0	0	0
ARHGEF17	0	0	0	0	0	0	0	0	0	0	0	0	0	0	0	0	0	0	0	0	0	0	0	0	0	0	0	0	0	0	0	0	0	0	0	0	0	0	0	0	0	0	0	0	0	0	0	0	0
IL10RA	0	0	0	0	0	0	0	0	0	0	0	0	0	0	0	0	0	0	0	0	0	0	0	0	0	0	0	0	0	0	0	0	0	0	0	0	0	0	0	0	0	0	0	0	0	0	0	0	0
CBL	0	0	0	0	0	0	0	0	0	0	0	0	0	0	0	0	0	0	0	0	0	0	0	0	0	0	0	0	0	0	0	0	0	0	0	0	0	0	0	0	0	0	0	0	0	0	0	0	0
KIAA1549L	0	0	0	0	0	0	0	0	0	0	0	0	0	0	0	0	0	0	0	0	0	0	0	0	0	0	0	0	0	0	0	0	0	0	0	0	0	0	0	0	0	0	0	0	0	0	0	0	0
CD5	0	0	0	0	0	0	0	0	0	0	0	0	0	0	0	0	0	0	0	0	0	0	0	0	0	0	0	0	0	0	0	0	0	0	0	0	0	0	0	0	0	0	0	0	0	0	0	0	0
MADD	0	0	0	0	0	0	0	0.107765	0	0	0	0	0	0	0	0	0	0	0	0	0	0	0	0	0	0	0	0	0	0	0	0	0	0	0	0	0	0	0	0	0	0	0	0	0	0	0	0	0
SLC22A18	0	0	0	0	0	0	0	0	0	0	0	0	0.0151135	0	0	0	0	0	0	0	0	0	-0.00527188	0	0	0	0	0	0	0	0	0	0	0	0	0	0	0	0	0	0.0101016	0.00278948	0	0	0	0	0.0231632	0	0
SLC35F2	0	0	0	0	0	0	0	0	0	0	0	0	0	0	0	0	0	0	0	0	0	0	0	0	0	0	0	0	0	0	0	0	0	0	0	0	0	0	0	0	0	0	0	0	0	0	0	0	0
C11orf21	0	0	0	0	0	0	0	0	0	0	0	0	0	0	0	0	0	0	0	0	0	0	0	0	0	0	0	0	0	0	0	0	0	0	0.0574863	0	0	0	0	0	0	0.00278948	0	0	0	0	0	0	0
C11orf58	0	0	0	0	0	0	0	0	0	0	0.129414	0.00372355	0	0	0	0	0	0	0	0	0	0	-0.00527186	0	0	0	0	0	0	0	0	0	0	0	0	0	0	0	0	0	0	0	0	0	0	0	0	0	0
TCIRG1	0	0	0	0	0	0	0	0	0	0	0	0	0	0	0	0	0	0	0	0	0	0	0	0	0	0	0	0	0	0	0	0	0	0	0	0	0	0	0	0	0	0	0	0	0	0	0	0	0
EXPH5	0	0	0	0	0	0	0	0	0	0	0	0	0	0	0	0	0	0	0	0	0	0	0	0	0	0	0	0	0	0	0	0	0	0	0	0	0	0	0	0	0	0	0	0	0	0	0	0	0
HPS5	0	0	0	0	0	0	0	0	0	0	0	0	0	0	0	0	0	0	0	0	0	0	0	0	0	0	0	0	0	0	0	0	0	0	0	0	0	0	0	0	0	0	0	0	0	0	0	0	0
POU2AF1	0.00995572	0	0	0	0	0.0182089	0	0	0	0	0	0.00372355	0.0151135	0	0	0	0	0	0	0	0	0	-0.00527188	0	0	0	0	0	-0.00222305	0	0	0	-0.0202417	0	0	0	0	0	0.00535527	0	0	0.00278948	0	0	0	0.0479802	0	0.0110859	0
PPFIBP1	0	0	0	0.141151	0	0	0	0	0	0	0	0	0	0	0	0	0	0	0	0	0	0	-0.00527188	0	0	0	0	0	0	0	0	0	0	0	0	0	0	0	0	0	0	0	0	0	0	0	0	0	0
PRPF40B	0	0	0	0.141162	0	0	0	0	0	0	0	0	0	0	0	0	0	0	0	0	0	0	0	0	0	0	0	0	0	0	0	0.155155	0	0	0	0	0	0	0	0	0	0	0	0	0.143722	0	0	0	0
CD69	0	0	0	0	0	0	0	0	0	0	0	0.00377594	0.0153041	0	0	0	0	0	0	0	0	0	0	0	0	0	0	0	0	0	0	0	0	0	0	0	0	0	0.00535527	0	0	0	0	0	0	0	0	0	0
CLEC2B	0	0	0	0	0	0	0	0	0	0	0	0	0	0	0	0	0	0	0	0	0	0	0	0	0	0	0	0	0	0	0	0	0	0	0	0	0	0	0	0	0	0	0	0	0	0	0	0	0
SELPLG	0	0	0	0	0	0.0182089	0	0	0	0	0	0	0.0151135	0	0	0	0	0	0	0	0	0	-0.00527188	0	0	0	0	0	-0.00222305	0.00957554	0	0	0	0	0	0	0	0.0834092	0.00535527	0	0	0.00324042	0	0	0	0.0481127	0	0	0
CORO1C	0	0	0	0	0	0	0	0	0	0	0	0	0	0	0	0	0	0	0	0	0	0	0	0	0	0	0	0	0	0	0	0	0	0	0	0	0	0	0	0	0	0	0	0	0	0	0	0	0
ASIC1	0	0	0	0	0	0	0	0	0	0	0	0	0	0	0	0	0	0	0	0	0	0	0	0	0	0	0	0	0	0	0	0	0	0	0	0	0	0	0	0	0	0	0	0	0	0	0	0	0
BIN2	0	0	0	0	0	0.0182089	0	0	0	0	0	0.00372355	0.0151135	0	0	0	0	0	0	0	0	0	-0.00527188	0	0.0364011	0	0	0	-0.00204131	0	0	0	0	0	0.0574853	0	0	0	0.00535527	0	0	0.00278948	0	0	0	0.0481371	0	0.0110859	0
PTGES3	0	0	0	0	0	0	0	0	0	0	0	0	0	0	0	0	0	0	0	0	0	0	0	0	0	0	0	0	0	0	0	0	0	0	0	0	0	0	0	0	0	0	0	0	0	0	0	0	0
BCL7A	0	0	0	0	0	0	0	0	0	0	0	0	0	0	0	0	0	0	0	0	0	0	0	0	0	0	0	0	0	0	0.00461525	0	0	0	0	0	0	0	0	0	0	0	0	0	0	0	0	0	0
TENC1	0	0	0	0	0	0	0	0	0	0	0	0	0	0	0	0	0	0	0	0	0	0	0	0	0	0	0	0	0	0	0	0	0	0	0	0	0	0	0	0	0	0.00278948	0	0	0	0	0	0	0
METAP2	0	0	0	0	0	0	0	0	0	0	0	0	0	0	0	0	0	0	0	0	0	0	-0.00527188	0	0	0	0	0	0	0.00957554	0	0	0	0	0	0	0	0	0	0	0	0	0	0	0	0	0	0	0
ELK3	0	0	0	0	0	0	0	0	0	0	0	0	0	0	0	0	0	0	0	0	0	0	0	0	0	0	0	0	0	0	0	0	0	0	0	0.00892707	0	0	0	0	0.0101016	0	0	0	0	0	0	0	0
WNT5B	0	0	0	0	0	0	0	0	0	0	0	0	0	0	0	0	0	0	0	0	0	0	0	0	0	0	0	0	0	0	0	0	0	0	0	0	0	0	0	0	0	0	0	0	0	0	0	0	0
TRPV4	0	0	0	0	0	0	0	0	0	0	0	0	0	0	0	0	0	0	0	0	0	0	0	0	0	0	0	0	0	0	0	0	0	0	0	0	0	0	0	0	0	0	0	0	0	0	0	0	0
ITFG2	0	0	0	0	0	0	0	0	0	0	0	0	0	0	0	0	0	0	0	0	0	0	-0.00499403	0	0	0	0	0	0	0	0	0	0	0	0	0	0	0	0	0	0	0.00278948	0	0	0	0	0.0241284	0	0
CUX2	0	0	0	0	0	0	0	0	0	0	0	0	0	0	0	0	0	0	0	0	0	0	0	0	0	0	0	0	0	0	0	0	0	0	0	0	0	0	0	0	0	0	0	0	0	0	0	0	0
SH2B3	0	0	0	0	0	0	0	0	0	0	0	0	0	0	0	0	0	0	0	0	0	0	0	0	0	0.0598189	0	0	0	0	0	0	0	0	0	0.0112027	0	0	0	0	0	0	0	0	0	0	0	0	0
MANSC1	0	0	0	0	0	0	0	0	0	0	0	0	0	0	0	0	0	0	0	0	0	0	0	0	0	0	0	0	0	0	0	0	0	0	0	0	0	0	0	0	0	0	0	0	0	0	0	0	0
KCNA1	0	0	0	0	0	0	0	0	0	0	0	0	0	0	0	0	0	0	0	0	0	0	0	0	0	0	0	0	0	0	0	0	0	0	0	0	0	0	0	0	0	0	0	0	0	0	0	0	0
CREBL2	0	0	0	0	0	0	0	0	0	0	0	0	0	0	0	0	0	0	0	0	0.0473698	0	0	0	0	0	0	0	0	0	0	0	0	0	0	0	0	0.0834092	0	0	0	0	0	0	0	0	0	0	0
ACAD10	0	0	0	0	0	0	0	0	0	0	0	0	0	0	0	0	0	0	0	0	0	0	0	0	0	0	0	0	0	0	0	0	0	0	0	0	0	0	0	0	0	0	0	0	0	0	0	0	0
NAA25	0	0	0	0	0	0	0	0	0	0	0	0	0	0	0	0	0	0	0	0	0	0	-0.0044236	0	0	0	0	0	0	0	0	0	0	0	0	0	0	0	0	0	0	0	0	0	0	0	0	0	0
SCNN1A	0	0	0	0	0	0	0	0	0	0	0	0	0	0	0	0	0	0	0	0	0	0	0	0	0	0	0	0	0	0	0	0	0	0	0	0	0	0	0	0	0	0	0	0	0	0	0	0	0
LTBR	0.00995572	0	0	0	0	0	0	0	0	0	0	0.00372355	0.0151135	0	0	0	0	0	0	0	0	0	-0.00527304	0	0	0	0	0	-0.00222305	0	0.00461525	0	0	0	0	0	0	0	0	0	0	0	0	0	0	0	0.0232617	0	0
OAS3	0	0	0	0	0	0	0	0	0	0	0	0	0	0	0	0	0	0	0	0	0	0	0	0	0	0	0	0	0	0	0	0	0	0	0	0	0	0	0	0	0.0101016	0	0	0	0	0	0	0	0
OAS2	0	0	0	0	0	0	0	0	0	0	0	0	0	0	0	0	0	0	0	0	0	0	0	0	0	0	0	0	0	0	0	0	0	0	0	0	0	0	0	0	0	0	0	0	0	0	0	0	0
RASAL1	0	0	0	0	0	0	0	0	0	0	0	0	0	0	0	0	0	0	0	0	0	0	0	0	0	0	0	0	0	0	0	0	0	0	0	0	0	0	0	0	0	0	0	0	0	0	0	0	0
ARHGDIB	0	0	0	0	0	0.0184063	0	0	0	0.0380842	0	0.00372355	0	0	0.132464	0	0	0	0	0	0.0461764	0	-0.00527188	0	0	0	0	0	-0.00222305	0	0	0	0	0	0	0	0	0	0.00535527	0	0	0	0	0	0	0	0.0231632	0.0110859	0
DDX55	0	0	0	0	0	0	0	0	0	0	0	0	0	0	0	0	0	0	0	0	0	0	-0.00527188	0	0	0	0	0	0	0	0	0	0	0	0	0	0	0.0834092	0	0	0	0	0	0	0	0	0	0	0
RFC5	0	0	0	0	0	0	0	0	0	0	0	0	0	0	0	0	0	0	0	0	0	0	0	0	0	0	0	0	0	0	0	0	0	0	0	0	0	0	0	0	0	0	0	0	0	0	0	0	0
STX2	0	0	0	0	0	0	0	0	0	0	0	0	0	0	0.132464	0	0	0	0	0	0	0	0	0	0	0	0	0	0	0	0	0	0	0	0	0	0	0	0	0	0	0	0	0	0	0	0	0	0
TBC1D30	0	0	0	0	0	0	0	0	0	0	0	0	0	0	0	0	0	0	0	0	0	0	0	0	0	0	0	0	0	0	0	0	0	0	0	0	0	0	0	0	0	0	0.0312988	0	0	0	0	0	0
CAND1	0	0	0	0	0	0	0	0	0	0	0	0	0	0	0	0	0	0	0	0	0	0	0	0	0	0	0	0	0	0	0	0	0	0	0	0	0	0	0	0	0	0	0	0	0	0	0	0	0
IL26	0	0	0	0	0	0	0	0	0	0	0	0	0	0	0	0	0	0	0	0	0	0	0	0	0	0	0	0.142955	0	0	0	0.151202	0	0	0	0	0	0	0	0	0	0	0	0	0	0	0	0	0
MDM1	0	0	0	0	0	0	0	0	0	0	0	0	0	0	0	0	0	0	0	0	0	0	0	0	0	0	0	0	0	0	0	0	0	0	0	0	0	0	0	0	0	0	0	0	0	0	0	0	0
TIMELESS	0	0	0	0	0	0	0	0	0	0	0	0	0	0	0	0	0	0	0	0	0	0	0	0	0	0	0	0	0	0	0.00461525	0	0	0	0	0	0	0	0	0	0.0101016	0	0	0	0	0	0	0	0
CPSF6	0.0100627	0	0	0	0	0.0182089	0	0	0	0	0.130458	0.00372355	0.0151135	0	0	0	0	0	0	0	0	0	-0.00527188	0	0	0	0	0	0	0	0	0	0	0	0	0	0	0	0.00535527	0	0	0.00278948	0	0	0	0.0479802	0.0231632	0	0
CHD4	0	0	0	0	0	0	0	0	0	0	0	0	0	0	0	0	0	0	0	0	0	0	0	0	0	0	0	0	0	0.00995682	0	0	0	0	0	0	0	0	0	0	0	0.00148859	0	0	0	0	0.0231632	0	0
ACRBP	0	0	0	0	0	0	0	0	0	0	0	0.00431797	0	0	0	0	0	0	0	0	0.0461764	0	0	0	0	0	0	0	0	0	0	0	0	0	0	0	0	0.0834092	0	0	0	0	0	0	0	0	0	0	0
COPS7A	0	0	0	0	0	0.0182089	0	0	0	0	0	0	0	0	0	0	0	0	0	0	0	0	-0.00519301	0	0	0	0.0539008	0	0	0	0	0	0	0	0	0	0	0.0834092	0	0	0	0	0	0	0	0	0.0231632	0	0
GNPTAB	0	0	0	0	0	0	0	0	0	0	0	0	0	0	0	0	0	0	0	0	0	0	0	0	0	0	0	0	0	0	0	0	0	0	0	0	0	0	0	0	0	0	0	0	0	0	0	0	0
ENO2	0	0	0	0	0	0	0	0	0	0	0	0	0	0	0.132464	0	0	0	0	0	0	0	0	0	0	0	0	0	0	0	0	0	0	0	0	0	0	0	0	0	0	0	0	0	0	0	0	0	0
PTPN6	0.00995572	0	0	0	0	0.0182089	0	0	0	0	0	0.00372355	0	0	0	0	0	0	0	0	0	0	-0.00499079	0	0.0364011	0	0	0	-0.00222305	0.00957554	0	0	-0.0202417	0	0.0573519	0	0	0	0.00535527	0	0	0.00278948	0	0	0	0.0479802	0.0231632	0.0110859	0
HCFC2	0	0	0	0	0	0	0	0	0	0	0	0	0	0	0	0	0	0	0	0	0	0	0	0	0	0	0	0	0	0	0	0	0	0	0	0	0	0	0	0	0	0	0	0	0	0	0	0	0
RIC8B	0	0	0	0	0	0	0	0	0	0	0	0	0	0	0.132464	0	0	0	0	0	0	0	0	0	0	0	0	0	0	0	0	0	0	0	0	0	0	0	0	0	0	0	0	0	0	0	0	0	0
FGFR1OP2	0	0	0	0	0	0	0	0	0	0	0	0	0	0	0	0	0	0	0	0	0	0	0	0	0	0	0	0	0	0	0	0	0	0	0	0	0	0	0	0	0	0	0	0	0	0	0	0	0
BTN3A3	0	0	0	0	0	0	0	0	0	0	0	0	0	0	0	0	0	0	0	0	0	0	0	0	0	0	0	0	0	0	0	0	0	0	0	0	0	0	0	0	0	0	0	0	0	0	0	0	0
DSE	0	0	0	0	0	0	0	0	0	0	0	0	0	0	0	0	0	0	0	0	0	0	0	0	0	0	0	0	0	0	0	0	0	0	0	0	0	0	0	0	0	0	0	0	0	0	0	0	0
TMEM14C	0	0	0	0	0	0	0	0	0	0	0	0	0	0	0	0	0	0	0	0	0	0	0	0	0	0	0	0	0	0	0	0	0	0	0	0	0	0	0	0	0	0.0028394	0	0	0	0	0	0	0
SMIM8	0.00995572	0	0	0	0	0	0	0	0	0	0	0	0	0	0	0	0	0	0.0608639	0	0	0	-0.00527188	0	0	0	0	0	0	0	0.00479368	0	0	0	0	0	0	0	0.00535527	0	0	0.00278948	0	0	0	0	0.0231632	0	0
NEDD9	0	0	0	0	0	0	0	0	0	0	0	0	0	0	0	0	0	0	0	0	0	0	0	0	0	0	0	0	0	0	0	0	0	0	0	0	0	0	0	0	0	0	0	0	0	0	0	0	0
CEP85L	0	0	0	0	0	0	0	0	0	0	0	0	0	0	0	0	0	0	0	0	0	0	0	0	0	0	0	0	0	0	0	0	0	0	0	0	0	0	0	0	0	0	0	0	0	0	0	0	0
ASF1A	0.00999878	0	0	0	0	0	0	0	0	0	0	0	0	0	0	0	0	0	0	0	0	0	-0.00527188	0	0	0	0	0	0	0	0	0	0	0	0	0	0	0	0.00535527	0	0.0112056	0.00278948	0	0	0	0	0.0231632	0	0
MCM9	0	0	0	0	0	0	0	0	0	0	0	0	0	0	0	0	0	0	0	0.154992	0	0	-0.00527188	0	0	0	0	0	0	0	0	0	0	0	0	0	0	0	0	0	0	0	0	0	0	0	0	0	0
FAM184A	0	0	0	0	0	0	0	0	0	0	0	0	0	0	0	0	0	0	0	0	0	0	0	0	0	0	0	0	0	0	0.00461525	0	0	0	0	0	0	0	0	0	0.0101016	0	0	0	0	0	0	0	0
RNGTT	0.00995572	0	0	0	0	0.0182089	0	0	0	0.0380842	0.129414	0.00372355	0.0151135	0	0	0	0	0	0	0	0	0	-0.00527188	0	0	0	0	0	-0.00222305	0	0	0	0	0	0	0	0	0.0834092	0.00535527	0	0	0.00278948	0	0	0.142033	0.0479802	0	0	0
SERINC1	0	0	0	0	0	0	0	0	0	0	0	0	0	0	0	0	0	0	0	0	0	0	0	0	0	0	0	0	0	0	0	0	0	0	0	0	0	0	0	0	0	0	0	0	0	0	0	0	0
TPD52L1	0	0	0	0	0	0	0	0	0	0	0	0.00372355	0.0152363	0	0	0	0	0	0	0	0	0	-0.00527188	0	0	0	0	0	-0.0018418	0.00957554	0	0	0	0	0	0	0	0	0.00535527	0	0	0.00278948	0	0	0	0.0479802	0.0209355	0	0
FAM65B	0	0	0	0	0	0	0	0	0	0	0	0.00372355	0	0	0	0	0	0	0	0	0	0	-0.00527188	0	0	0	0	0	-0.00162683	0	0.00470823	0	0	0	0	0	0	0	0	0	0	0	0	0	0	0	0	0	0
SASH1	0	0	0	0	0	0.0182089	0	0	0	0	0	0	0	0	0	0	0	0	0	0	0	0	-0.00527188	0	0	0	0	0	0	0	0.00461525	0	0	0	0	0	0	0	0	0	0.0101453	0.00278948	0	0	0	0	0.023258	0	0
FBXO5	0	0	0	0	0	0	0	0	0	0	0	0	0.0151135	0	0	0	0	0	0	0	0	0	-0.00527188	0	0	0	0	0	0	0	0	0	0	0	0	0	0	0	0	0	0.0101016	0.00278948	0	0	0	0	0.0231632	0	0
FANCE	0	0	0	0	0	0	0	0	0	0	0	0	0	0	0	0	0	0	0	0	0	0	0	0	0	0	0	0	0	0	0	0	0	0	0	0	0	0	0	0	0	0	0	0	0	0	0	0	0
MAPK14	0	0	0	0	0	0	0	0	0	0	0	0	0	0	0	0	0	0	0	0	0	0	0	0	0	0	0	0	0	0	0	0	0	0	0	0	0	0.0874883	0	0	0	0	0	0	0	0	0	0	0
RHAG	0	0	0	0	0	0	0	0	0	0	0	0	0	0	0	0	0	0	0	0	0.0461764	0	0	0	0	0	0	0	0	0	0	0	0	0	0	0	0	0	0	0	0	0	0	0	0	0	0	0	0
STK38	0	0	0	0	0	0	0	0	0	0	0	0	0	0	0.132747	0	0	0	0	0	0	0	0	0	0	0	0	0	0	0	0	0	0	0	0	0	0	0	0	0	0	0	0	0	0	0	0	0	0
IL17F	0	0	0	0	0	0	0	0	0	0	0	0	0	0	0	0	0	0	0	0	0	0	0	0	0	0	0	0	0	0	0	0	0	0	0	0	0	0	0	0	0	0	0	0	0	0	0	0	0
MCM3	0	0	0	0	0	0	0	0	0	0	0	0	0.0151135	0	0	0	0	0	0	0	0	0	-0.00527188	0	0	0	0	0	0	0	0.00461525	0	0	0	0	0	0	0	0	0	0	0.00280824	0	0	0	0	0.0224354	0	0
PHACTR1	0	0	0	0	0	0	0	0	0	0	0	0	0	0	0	0	0	0	0	0	0	0	0	0	0	0	0	0	0	0	0	0	0	0	0	0	0	0	0	0	0	0	0	0	0	0	0	0	0
CD83	0	0	0	0	0	0	0	0	0	0	0	0.00372355	0	0	0	0	0	0	0	0	0	0	0	0	0	0	0	0	0	0	0	0	0	0	0	0	0	0	0	0	0	0	0	0	0	0	0	0	0
MDN1	0.00995572	0	0	0	0	0.0182089	0	0	0	0	0	0.00372355	0	0	0	0	0	0	0	0	0	0	-0.00519804	0	0	0	0	0	-0.00222244	0.00957554	0	0	0	0	0	0	0	0.0834092	0.00535527	0	0	0.00278896	0	0	0	0	0.0231632	0	0
BACH2	0	0	0	0	0	0	0	0	0	0	0	0.00372355	0	0	0	0	0	0	0	0	0	0	0	0	0	0	0	0	-0.00222305	0	0.00461525	0	0	0	0	0	0	0	0	0	0	0.00278948	0	0	0	0	0	0.0110859	0
CAP2	0.00995572	0	0	0	0	0	0	0	0	0	0	0	0	0	0	0	0	0	0	0	0	0	-0.00459485	0	0	0	0	0	0	0	0	0	0	0	0	0	0	0	0.00535528	0	0	0.00278948	0	0	0	0	0	0	0
TREML2	0	0	0	0	0	0	0	0	0	0	0	0	0	0	0	0	0	0	0	0	0	0	0	0	0	0	0	0	0	0	0	0	0	0	0	0	0	0	0	0	0	0	0	0	0	0	0	0	0
ZNF451	0	0	0	0	0	0	0	0	0	0	0	0	0	0	0	0	0	0	0	0	0	0	-0.00527188	0	0	0	0	0	0	0.00957554	0	0	0	0	0	0	0	0.0834092	0	0	0	0	0	0	0	0	0	0	0
BAG2	0	0	0	0	0	0	0	0	0	0	0	0	0	0	0	0	0	0	0	0	0	0	0	0	0	0	0	0	0	0	0	0	0	0	0	0	0	0	0	0	0	0	0	0	0	0	0	0	0
RAB23	0	0	0	0	0	0	0	0	0	0	0	0	0	0	0	0	0	0	0	0	0	0	0	0	0	0	0	0	0	0	0	0	0	0	0	0	0	0	0	0	0	0.00278948	0	0	0	0	0	0	0
FHL5	0	0	0	0	0	0	0	0	0	0	0	0	0	0	0	0	0	0	0	0	0.0461764	0	0	0	0	0	0	0	0	0	0	0	0	0	0	0	0	0.0834092	0	0	0	0	0	0	0	0.0479802	0	0	0
GPR63	0	0	0	0	0	0.0187196	0	0	0	0	0	0	0	0	0	0	0	0	0	0	0	0	-0.00527188	0	0	0	0	0	0	0	0.00463172	0	0	0	0	0	0	0	0	0	0	0.00278948	0	0	0	0	0	0	0
E2F3	0	0	0	0	0	0	0	0	0	0	0	0	0	0	0	0	0	0	0	0	0	0	-0.00527188	0	0	0	0	0	0	0	0	0	0	0	0	0	0	0	0	0	0	0	0	0	0	0	0.0238386	0	0
MED23	0.0100694	0	0	0	0	0	0	0	0	0	0	0	0	0	0	0	0	0	0	0	0	0	-0.00527188	0	0	0	0	0	0	0	0	0	0	0	0	0	0	0	0	0	0	0	0	0	0	0	0	0	0
WASF1	0	0	0	0	0	0	0	0	0	0	0	0	0	0	0	0	0	0	0	0	0	0	-0.00527188	0	0	0	0	0	0	0	0.00461525	0	0	0	0	0	0	0	0	0	0	0	0	0	0	0	0.0231632	0	0
ALDH5A1	0	0	0	0	0	0	0	0	0	0	0	0.00372355	0	0	0	0	0	0	0	0	0	0	-0.00527188	0	0	0	0	0	0	0	0.00461525	0	0	0	0	0	0	0	0	0	0	0.00281557	0	0	0	0	0	0	0
VNN2	0	0	0	0	0	0	0	0	0	0	0	0.00372355	0	0	0	0	0	0	0	0	0	0	0	0	0	0	0	0	0	0	0	0	0	0	0	0	0	0.0834092	0	0	0	0	0	0	0	0	0	0	0
SMAP1	0	0	0	0	0	0	0	0	0	0	0	0	0	0	0	0	0	0	0	0	0	0	0	0	0	0	0	0	0	0	0	0	0	0	0	0	0	0	0	0	0	0	0	0	0	0	0	0	0
RPS12	0.00995265	0	0	0	0	0	0	0	0	0	0	0	0	0	0	0	0	0	0.058895	0	0	0	0	0.0442279	0	0	0	0	0	0	0	0	0	0	0	0	0	0	0	0	0	0.00297493	0	0	0	0	0	0	0
C6orf62	0	0	0	0	0.0870273	0	0.203648	0	0	0	0	0	0	0	0	0	0	0	0	0.154992	0	0	0	0	0	0	0	0	0	0	0	0	0	0	0	0	0	0	0	0	0	0	0	0	0.141915	0	0	0	0
GMNN	0	0	0	0	0	0	0	0	0	0	0	0	0	0	0	0	0	0	0	0	0	0	0	0	0	0	0	0	0	0	0.00467932	0	0	0	0	0	0	0	0	0	0	0	0	0	0	0	0	0	0
HBS1L	0.0102717	0	0	0	0	0	0	0	0	0	0	0	0	0	0	0	0	0	0	0	0	0	-0.00506539	0	0	0	0	0	0	0	0	0	0	0	0	0	0	0	0	0	0	0	0	0	0	0	0	0	0
TRIM38	0	0	0	0.141936	0.0868052	0	0	0	0	0	0.129414	0	0	0	0.132464	0	0	0	0	0	0	0	0	0	0	0	0	0	0	0	0	0.150265	0	0	0	0	0	0	0	0	0	0	0	0	0	0	0	0	0
PEX7	0	0	0	0	0	0	0	0	0	0	0	0	0	0	0	0	0	0.0294461	0	0	0	0	0	0	0	0	0	0	0	0	0	0	0	0	0	0	0	0	0	0	0	0	0	0	0	0	0	0	0
ZBTB24	0.00995572	0	0	0	0	0	0	0	0	0	0	0.00372355	0	0	0	0	0	0	0	0	0	0	-0.00527188	0	0	0	0	0	0	0	0	0	0	0	0	0	0	0	0.00549674	0	0	0.00278948	0	0	0	0.0479802	0.0231843	0	0
PERP	0	0	0	0	0	0.0182089	0	0	0	0	0	0.00371366	0.0151135	0	0	0	0	0	0.0608639	0	0	0	-0.00527188	0	0	0	0	0	-0.00122741	0	0.00461525	0	0	0	0	0	0	0.083594	0	0	0	0.00278948	0	0	0	0	0.0231632	0	0
SLC16A10	0	0	0	0	0	0	0	0	0	0	0	0	0	0	0	0	0	0	0	0	0	0	0	0	0	0	0	0	0	0	0	0	0	0	0	0	0	0	0	0	0	0.00289156	0	0	0	0	0	0	0
HECA	0	0	0	0	0	0	0	0	0	0	0	0	0	0	0	0	0	0	0	0	0	0	0	0	0	0	0	0	0	0	0	0	0	0	0	0	0	0	0	0	0	0	0	0	0.137139	0	0	0	0
PHACTR2	0	0	0	0	0	0	0	0	0	0	0	0	0	0	0	0	0	0	0	0	0	0	0	0	0	0	0	0	0	0	0	0	0	0	0	0	0	0	0	0	0	0	0	0	0	0	0	0	0
EPM2A	0.00995572	0	0	0	0	0	0	0	0	0	0	0.00372355	0.0151135	0	0	0	0	0	0	0	0	0	-0.00531954	0	0	0	0	0	-0.00222305	0	0	0	0	0	0	0	0	0.0834092	0.00535527	0	0	0	0	0	0	0	0	0	0
SLC39A7	0	0	0	0	0	0	0	0	0	0	0	0	0	0	0	0	0	0	0	0	0	0	-0.00510427	0	0	0	0	0	0	0	0	0	0	0	0	0	0	0	0	0	0	0.00278948	0	0	0	0	0	0	0
CCR6	0	0	0	0	0	0	0	0	0	0	0	0	0	0	0	0	0	0	0	0	0	0	0	0	0	0	0	0	0	0	0	0	0	0	0	0	0	0	0	0	0	0	0	0	0	0	0	0	0
CUTA	0	0	0	0	0	0	0	0	0	0	0	0	0	0	0	0	0	0	0	0	0	0	0	0	0	0	0	0	0	0	0	0	0	0	0	0	0	0	0	0	0	0	0	0	0	0	0	0	0
QKI	0	0	0	0	0	0	0	0.0950996	0	0	0	0	0	0	0	0.00951552	0	0	0	0	0	0	0	0	0	0	0	0	0	0	0	0	0	0	0	0	0	0	0	0	0	0	0.0260994	0	0	0	0	0	0
MDFI	0	0	0	0	0	0	0	0	0	0	0	0	0	0	0	0	0	0	0	0	0	0	0	0	0	0	0	0	0	0	0	0	0	0	0	0	0	0	0	0	0	0	0	0	0	0	0	0	0
TFEB	0	0	0	0	0	0	0	0	0	0	0	0	0	0	0	0	0	0	0	0	0	0	0	0	0	0	0	0	0	0	0	0	0	0	0	0	0	0	0	0	0	0	0	0	0	0	0	0	0
SMOC2	0	0	0	0	0	0	0	0	0	0	0	0	0	0	0	0	0	0	0	0	0	0	0	0	0	0	0	0	0	0	0	0	0	0	0	0	0	0	0	0	0	0	0	0	0	0	0	0	0
CCND3	0	0	0	0	0.0759636	0.0182089	0	0	0	0	0.129414	0.00372355	0	0	0	0	0	0	0	0	0.0462778	0	0	0	0	0	0	0	0	0	0	0.152001	0	0	0	0	0	0.0834092	0	0.167831	0	0	0	0	0.142933	0	0.0231578	0	0
TBP	0.00995572	0	0	0	0	0	0	0	0	0	0	0	0.0151135	0	0	0	0	0	0	0	0	0	-0.00527188	0	0	0	0	0	0	0	0	0	0	0	0	0	0	0	0	0	0	0	0	0	0	0	0.0231659	0	0
GLTSCR1L	0	0	0	0	0	0	0	0	0	0	0	0	0	0	0	0	0	0	0	0	0	0	0	0	0	0	0	0	0	0	0	0	0	0	0	0	0	0	0	0	0	0	0	0	0	0	0	0	0
MRPL2	0	0	0	0	0	0	0	0	0	0	0.129417	0	0	0	0	0	0	0	0	0	0	0	0	0	0	0	0	0	0	0	0	0	0	0	0	0	0	0	0	0	0	0	0	0	0	0	0	0	0
SRF	0	0	0	0	0	0	0	0	0	0	0	0	0	0	0	0	0	0	0	0	0	0	0	0	0	0	0	0	0	0	0	0	0	0	0	0	0	0	0	0	0	0	0	0	0	0	0	0	0
SENP6	0.00995572	0	0	0	0	0	0	0	0	0	0	0.00372355	0	0	0	0	0	0	0	0	0	0	-0.00527188	0	0	0	0	0	0	0	0	0	0	0	0	0	0	0	0	0	0	0	0	0	0	0	0.0231632	0	0
PRPF4B	0.00891077	0	0	0	0	0.0164279	0	0	0	0.0363746	0	0.00251187	0.0151135	0	0	0	0	0	0	0	0	0.0572265	-0.00513764	0	0	0	0	0	-0.00305838	0.00957554	0	0	-0.019304	0	0	0	0	0	0.00181269	0	0	0.00278948	0	0	0	0.0479802	0.0224112	0.0110859	0
SLC29A1	0	0	0	0	0	0	0	0	0	0	0	0	0	0	0	0	0	0	0	0	0	0	0	0	0	0	0	0	0	0	0	0	0	0	0	0	0	0	0	0	0	0	0	0	0	0	0	0	0
BTN2A1	0	0	0	0	0	0	0	0	0	0	0	0	0	0	0	0	0	0	0	0	0	0	0	0	0	0	0	0.143683	0	0	0	0	0	0	0	0	0	0	0	0	0	0	0	0	0	0	0	0	0
LAMA4	0	0	0	0	0	0	0	0	0	0	0	0	0	0	0	0	0	0	0	0	0	0	0	0	0	0	0	0	0	0	0	0	0	0	0	0	0	0	0	0	0	0	0	0	0	0	0	0	0
FBRSL1	0	0	0	0	0	0	0	0	0	0	0	0	0	0	0	0	0	0	0	0	0	0	0	0	0	0	0	0	0	0	0	0	0	0	0	0	0	0	0	0	0	0	0	0	0	0	0	0	0
ENPP5	0	0	0	0	0	0	0	0	0	0	0	0	0	0	0	0	0	0	0	0	0	0	0	0	0	0	0	0	0	0	0	0	0	0	0	0	0	0	0	0	0	0	0	0	0	0	0	0	0
LY86	0.00995572	0	0	0	0	0.0182089	0	0	0	0.0380842	0	0.00372355	0	0	0	0	0	0	0	0	0	0	-0.00527188	0	0	0	0	0	-0.00222305	0	0	0	0	0	0.0574863	0	0	0	0.00535527	0	0	0.00278948	0	0	0	0.0479802	0	0	0
ERBB2IP	0	0	0	0	0.0866665	0	0	0.107792	0	0	0	0	0	0	0	0	0	0	0	0	0	0	0	0	0	0	0	0	0	0	0	0	0	0	0	0	0	0	0	0	0	0	0	0	0	0	0	0	0
NUDT12	0	0	0	0	0	0	0	0	0	0	0	0	0	0	0	0	0	0	0	0	0	0	0	0	0	0	0	0	0	0	0	0	0	0	0	0	0	0	0	0	0	0	0	0	0	0	0	0	0
PAPD7	0	0	0	0	0	0	0	0	0	0	0	0	0	0	0	0	0	0	0	0	0	0	0	0	0	0	0	0	0	0	0	0	0	0	0	0	0	0	0	0	0.0106415	0	0	0	0	0	0	0	0
DAP	0	0	0	0	0	0	0	0	0	0	0	0	0	0	0	0	0	0	0	0	0	0	0	0	0	0	0	0	0	0	0	0	0	0	0	0	0	0	0	0	0	0	0	0	0	0	0	0	0
NNT	0	0	0	0	0	0	0	0	0	0	0	0	0	0	0	0	0	0	0	0	0	0	0	0	0	0	0	0	0	0	0	0	0	0	0	0	0	0	0	0	0	0	0	0	0	0	0	0	0
MRPS27	0	0	0	0	0	0	0	0	0	0	0	0	0	0	0	0	0	0	0	0	0	0	0	0	0	0	0	0	0	0	0	0	0	0	0	0	0	0	0	0	0	0	0	0	0	0	0	0	0
HBEGF	0	0	0	0	0	0	0	0	0	0	0	0	0	0	0	0	0	0	0	0	0	0	0	0	0	0	0	0	0	0	0	0	0	0	0	0	0	0	0	0	0.0101016	0	0	0	0	0	0	0	0
LOX	0	0	0	0	0	0	0	0	0	0	0	0	0	0	0	0	0	0	0	0	0	0	0	0	0	0	0	0	0	0	0	0	0	0	0	0	0	0	0	0	0	0	0	0	0	0	0	0	0
SPARC	0	0	0	0	0.0867234	0	0	0.107788	0	0	0	0	0	0	0	0	0	0	0	0	0	0	0	0	0	0	0	0	0	0	0	0	0	0	0	0	0	0	0	0	0	0	0	0	0	0	0	0	0
IK	0	0	0	0	0	0	0	0	0	0	0	0	0	0	0	0	0	0	0	0	0	0	0	0	0	0	0	0	0	0	0	0	0	0	0	0	0	0	0	0	0	0	0	0	0	0	0	0	0
COL4A3BP	0	0	0	0.143939	0.0869178	0	0	0.108096	0	0	0	0	0	0	0	0	0	0	0	0	0	0	0	0	0	0	0	0	0	0	0	0	0	0	0	0	0	0	0	0	0	0	0	0	0	0	0	0	0
HAND1	0	0	0	0	0	0	0	0	0	0	0	0	0	0	0	0	0	0	0	0	0	0	0	0	0	0	0	0	0	0	0	0	0	0	0	0	0	0	0	0	0	0	0	0	0	0	0	0	0
CLK4	0	0	0	0	0	0	0	0	0	0	0	0	0	0	0	0	0	0	0	0	0	0	0	0	0	0	0.054775	0	0	0	0	0	0	0	0	0	0	0	0	0	0	0	0	0	0	0	0	0	0
HAVCR1	0	0	0	0	0	0	0	0	0	0	0	0	0	0	0	0	0	0	0	0	0	0	0	0	0	0	0	0	0	0	0	0	0	0	0	0	0	0	0	0	0	0	0	0	0	0	0	0	0
ITK	0	0	0	0	0	0	0	0	0	0	0	0	0.0151135	0	0	0	0	0	0	0	0.0461764	0	-0.00527188	0	0	0	0.0549926	0	0	0	0	0	0	0	0	0	0	0	0.00535527	0	0	0.00298378	0	0	0	0	0	0	0
THG1L	0	0	0	0	0	0	0	0	0	0	0	0	0	0	0	0	0	0	0	0	0	0	0	0	0	0	0	0	0	0	0	0	0	0	0	0	0	0	0	0	0	0	0	0	0	0	0	0	0
ARSB	0	0	0	0	0	0	0	0	0	0	0	0	0	0	0	0	0	0	0	0	0	0	0	0	0	0	0	0	0	0	0	0	0	0	0	0	0	0	0	0	0	0	0	0	0	0	0	0	0
CNOT6	0	0	0	0	0	0	0	0	0	0	0	0	0	0	0	0	0	0	0	0	0	0	0	0	0	0	0	0	0	0	0	0	0	0	0	0	0	0	0	0	0	0	0	0	0	0	0	0	0
TTC1	0	0	0	0	0	0	0	0	0	0	0	0	0	0	0	0	0	0	0	0	0	0	0	0	0	0	0	0	0	0	0	0	0	0	0	0	0	0	0	0	0	0	0	0	0	0	0	0	0
CCNG1	0	0	0	0	0	0	0	0	0	0	0	0	0	0	0	0	0	0	0	0	0.0461764	0	0	0	0	0	0	0	0	0	0	0	0	0	0	0	0	0	0	0	0	0	0	0	0	0	0	0	0
LMNB1	0	0	0	0	0	0.0182089	0	0	0	0	0	0	0.0151135	0	0	0	0	0	0	0.156201	0	0	-0.00527188	0	0	0	0	0	0	0	0.00466739	0	0	0	0.0574863	0	0	0	0.00535527	0.167831	0	0.00278948	0	0	0.142564	0	0.0231632	0	0
ARRDC3	0	0	0	0	0	0	0	0	0	0	0	0	0	0	0	0	0	0	0	0	0	0	-0.00527188	0	0.0364011	0	0	0	0	0	0	0	0	0	0	0	0	0.0837762	0.00500422	0	0	0.00284664	0	0	0	0	0	0	0
GOLPH3	0	0	0	0	0	0	0	0	0	0	0	0	0	0	0	0	0	0	0	0	0	0	0	0	0	0	0	0	0	0	0	0	0	0	0	0	0	0	0	0	0	0	0	0	0	0	0	0	0
IRX4	0	0	0	0	0	0	0	0	0	0	0	0	0	0	0	0	0	0	0	0	0	0	0	0	0	0	0	0	0	0	0	0	0	0	0	0	0	0	0	0	0	0	0	0	0	0	0	0	0
LNPEP	0	0	0	0	0	0	0	0	0	0	0	0	0	0	0	0	0	0	0	0	0	0	0	0	0	0	0	0	0	0	0	0	0	0	0	0	0	0	0	0	0	0	0	0	0	0	0	0	0
RAD1	0	0	0	0	0	0	0	0	0	0	0	0	0	0	0	0	0	0	0	0	0	0	0	0	0	0	0	0	0	0	0	0	0	0	0	0	0	0	0	0	0.00711808	0	0	0	0	0	0	0	0
PRLR	0	0	0	0	0	0	0	0	0	0	0	0	0	0	0	0	0	0	0	0	0	0	0	0	0	0	0	0	0	0	0	0	0	0	0	0	0	0	0	0	0	0	0	0	0	0	0	0	0
IL4	0	0	0	0	0	0	0	0	0	0	0	0	0	0	0	0	0	0	0	0	0.0469604	0	0	0	0	0	0.0539008	0	0	0	0	0	0	0	0	0	0	0	0	0	0	0	0	0	0	0	0	0	0
ST8SIA4	0	0	0	0	0	0	0	0	0	0	0	0	0	0	0	0	0	0	0	0	0	0	0	0	0	0	0	0	0	0	0	0	0	0	0.0577268	0	0	0	0	0	0	0.00278948	0	0	0	0.0479802	0	0	0
GNPDA1	0.0101398	0	0	0	0	0.0184869	0	0	0	0	0	0.00351584	0	0	0	0	0	0	0	0	0	0	-0.00525818	0	0	0	0	0	-0.00116373	0	0.00461525	0	-0.0193468	0	0	0	0	0	0.00535527	0	0	0.00278948	0	0	0	0.0479802	0.0234585	0	0
PCDH12	0	0	0	0	0	0	0	0	0	0	0	0	0	0	0	0	0	0	0	0	0.0465501	0	0	0	0	0	0	0	0	0	0	0	0	0	0	0	0	0.0834092	0	0	0	0	0	0	0	0	0	0	0
NR3C1	0	0	0	0	0.0867384	0	0	0	0	0	0	0	0	0	0	0	0	0	0	0	0	0	0	0	0	0	0	0	0	0	0	0	0	0	0	0	0	0	0	0	0	0	0	0	0	0	0	0	0
C5orf15	0	0	0	0	0	0	0	0	0	0	0	0	0	0	0	0	0	0	0	0	0	0	0	0	0	0	0	0	0	0	0	0	0	0	0	0	0	0	0	0	0	0	0	0	0	0	0	0	0
PPWD1	0.00995572	0	0	0	0	0.0184697	0	0	0	0	0	0	0	0	0	0	0	0	0	0	0.0461764	0	0	0	0	0	0.0539008	0	0	0	0	0	0	0	0	0	0	0	0	0	0	0	0	0	0	0	0	0	0
LIFR	0	0	0	0	0	0	0	0	0	0	0	0	0	0	0	0	0	0	0	0	0	0	0	0	0.0366062	0	0	0	0	0	0	0	0	0	0	0	0	0	0	0	0	0	0	0	0	0	0	0	0
SEC24A	0	0	0	0	0	0	0	0	0	0	0	0	0	0	0	0	0	0	0	0	0	0	0	0	0	0	0	0	0	0	0	0	0	0	0	0	0	0	0	0	0	0	0	0	0	0	0	0	0
TTC33	0	0	0	0	0	0	0	0	0	0	0	0	0	0	0	0	0	0	0	0	0	0	0	0	0	0	0	0	0	0	0	0	0	0	0	0	0	0	0	0	0	0	0	0	0	0	0	0	0
RARS	0	0	0	0	0	0	0	0	0	0	0	0	0	0	0	0	0	0	0	0	0	0	-0.00527188	0	0	0	0	0	0	0	0	0	0	0	0	0	0	0	0.00535527	0	0	0	0	0	0	0	0	0	0
WWC1	0	0	0	0	0	0	0	0	0	0	0	0	0.0155428	0	0	0	0	0	0	0	0	0	0	0	0	0	0	0	0	0	0	0	0	0	0	0	0	0.0834092	0	0	0	0	0	0	0	0	0	0.0110859	0
H2AFY	0	0	0	0	0	0	0	0	0	0	0	0	0	0	0	0	0	0	0	0	0	0	0	0	0	0	0	0	0	0	0	0	0	0	0	0	0	0	0	0	0	0	0	0	0	0	0.0231632	0	0
TCERG1	0	0	0	0	0	0	0	0	0	0	0	0	0	0	0	0	0	0	0	0	0	0	-0.00527188	0	0	0	0	0	0	0.00957554	0	0	0	0	0	0	0	0.0834092	0	0	0	0	0	0	0	0	0.0231632	0	0
HMGXB3	0	0	0	0	0	0	0	0	0	0	0	0	0	0	0	0	0	0	0	0	0	0	0	0	0	0	0	0	0	0	0	0	0	0	0	0	0	0	0	0	0	0	0	0	0	0	0	0	0
PDGFRB	0	0	0	0	0	0	0	0	0	0	0	0	0	0	0	0	0	0	0	0	0	0	0	0	0	0	0	0.148668	0	0	0	0	0	0	0	0	0	0	0	0	0	0	0	0	0	0	0	0	0
CDX1	0	0	0	0	0	0	0	0	0	0	0	0	0	0	0	0	0	0	0	0	0	0	0	0	0	0	0	0	0	0	0	0	0	0	0	0	0	0	0	0	0	0	0	0	0	0	0	0	0
ATP6V0E1	0.00998927	0	0	0	0	0	0	0	0	0	0	0	0	0	0	0	0	0	0	0	0	0	-0.00527188	0	0	0	0	0	0	0	0.000735623	0	0	0	0	0	0	0	0	0	0.0102039	0.00421293	0	0	0	0	0.0231632	0	0
DBN1	0	0	0	0	0	0	0	0	0	0	0	0	0	0	0	0	0	0	0	0	0	0	0	0	0	0	0	0	0	0	0	0	0	0	0	0	0	0	0	0	0	0	0	0	0	0	0	0	0
EHHADH	0	0	0	0	0	0	0	0	0	0	0	0	0.0151135	0	0	0	0	0	0	0	0	0	0	0	0	0	0	0	0	0	0	0	0	0	0	0	0	0.0834096	0	0	0	0	0	0	0	0	0	0	0
NPHP3	0	0	0	0	0	0	0	0	0	0	0	0	0	0	0	0	0	0	0	0	0	0	0	0	0	0	0	0	0	0	0	0	0	0	0	0	0	0	0	0	0	0	0	0	0	0	0	0	0
CD86	0	0	0	0	0	0	0	0	0	0	0	0	0	0	0	0	0	0	0	0	0	0	0	0	0	0	0	0	0	0	0	0	0	0	0	0	0	0.0834092	0	0	0	0	0	0	0	0	0	0	0
AMOTL2	0.00995572	0	0	0	0	0	0	0	0	0	0	0	0.0151853	0	0	0	0	0	0	0	0	0	-0.00527188	0	0	0	0	0	0	0	0	0	0	0	0	0	0	0	0.00546273	0	0	0.00287514	0	0	0	0.0478704	0.0231632	0.0110859	0
OGG1	0	0	0	0	0	0	0	0	0	0	0	0	0	0	0	0	0	0	0	0	0	0	0	0	0	0	0	0	0	0	0	0	0	0	0	0	0	0.0833693	0	0	0	0	0	0	0	0	0	0	0
UBE3A	0.00932464	0	0	0	0	0	0	0	0	0	0	0	0	0	0	0	0	0	0	0	0	0	-0.00405349	0	0	0	0	0	0	0.00957554	0	0	0	0	0	0	0	0	0	0	0	0	0	0	0	0	0	0	0
ARMC8	0	0	0	0	0	0	0	0	0	0	0	0	0	0	0	0	0	0	0	0	0	0	-0.00520403	0	0	0	0	0	0	0	0	0	0	0	0	0	0	0	0	0	0	0	0	0	0	0	0	0	0
RBP2	0	0	0	0	0	0	0	0	0	0	0	0	0	0	0	0	0	0	0	0.153571	0	0	0	0	0	0	0	0	0	0	0	0	0	0	0	0	0	0	0	0	0	0	0	0	0	0	0	0	0
GRK7	0	0	0	0	0	0	0	0	0	0	0	0	0	0	0	0	0	0	0	0	0	0	0	0	0	0	0	0	0	0	0	0	0	0	0	0	0	0	0	0	0	0	0	0	0	0	0	0	0
KAT2B	0	0	0	0	0	0	0	0	0	0	0	0	0	0	0	0	0	0	0	0	0	0	0	0	0	0	0	0	0	0	0	0	0	0	0	0	0	0	0	0	0	0	0	0	0	0	0	0	0
PFKFB4	0	0	0	0	0	0	0	0	0	0	0	0	0	0	0	0	0	0	0	0	0	0	0	0	0	0	0	0	0	0	0	0	0	0	0	0	0	0	0	0	0	0	0	0	0	0	0	0	0
COL7A1	0	0	0	0	0	0	0	0	0	0	0	0	0	0	0	0	0	0	0	0	0	0	0	0	0	0	0	0	0	0	0	0	0	0	0	0	0	0	0	0	0	0	0	0	0	0	0	0	0
HES1	0	0	0	0	0	0	0	0	0	0	0	0	0	0	0	0	0	0	0	0	0	0	0	0	0	0	0	0	0	0	0	0	0	0	0	0	0	0	0	0	0	0	0	0	0	0	0	0	0
USP4	0	0	0	0	0	0	0	0	0	0	0	0.00372355	0	0	0	0	0	0	0	0	0	0	0	0	0	0	0	0	0	0	0	0	0	0	0	0	0	0	0	0	0	0	0	0	0	0	0	0	0
ECT2	0	0	0	0	0	0	0	0	0	0	0	0	0	0	0	0	0	0	0	0	0	0	0	0	0	0	0	0	0	0	0	0	0	0	0	0	0	0.0834092	0	0	0	0	0	0	0	0	0	0	0
GNAI2	0	0	0	0	0	0	0	0	0	0	0	0	0	0	0	0	0	0	0	0	0	0	0	0	0	0	0	0	0	0	0	0	0	0	0	0	0	0	0	0	0	0	0	0	0	0	0	0	0
TFG	0	0	0	0	0	0	0	0	0	0	0	0	0	0	0	0	0	0	0	0	0	0	0	0	0	0	0	0	0	0	0	0	0	0	0	0	0	0	0	0	0	0.00278948	0	0	0	0	0	0	0
C3orf14	0	0	0	0	0	0	0	0	0	0	0	0	0	0	0	0	0	0	0	0	0	0	0	0	0	0	0	0	0	0	0	0	0	0	0	0	0	0	0	0	0	0	0.0312663	0	0	0	0	0	0
GBE1	0	0	0	0.143966	0	0	0	0	0	0	0	0	0	0	0	0	0	0	0	0	0	0	0	0	0	0	0	0	0	0	0	0	0	0	0	0	0	0	0	0	0	0	0	0	0	0	0	0	0
SNX4	0	0	0	0	0	0	0	0	0	0	0	0	0	0	0	0	0	0	0	0	0	0	0	0	0	0	0	0	0	0	0	0	0	0	0	0	0	0	0	0	0.00708844	0	0	0	0	0	0	0	0
C3orf52	0	0	0	0	0	0	0	0	0	0	0	0	0	0	0	0	0	0	0	0	0	0	0	0	0	0	0	0	0	0	0	0	0	0	0	0	0	0	0	0	0	0	0	0	0	0	0	0	0
PLXNA1	0	0	0	0	0	0	0	0	0	0	0	0	0	0	0	0	0	0	0	0	0	0	0	0	0	0	0	0	0	0	0	0	0	0	0	0	0	0	0	0	0	0	0	0	0	0	0	0	0
PODXL2	0	0	0	0	0	0	0	0	0	0	0	0	0	0	0	0	0	0	0	0	0	0	0	0	0	0	0	0	0	0	0	0	0	0	0	0	0	0	0	0	0	0	0	0	0	0	0	0	0
UPK1B	0	0	0	0	0	0	0	0	0	0	0	0	0	0	0	0	0	0	0	0	0	0	0	0	0	0	0	0	0	0	0	0	0	0	0	0	0	0	0	0	0	0	0	0	0	0	0	0	0
CSPG5	0	0	0	0	0.0867234	0	0	0	0	0	0	0	0	0	0	0	0	0	0	0	0	0	0	0	0	0	0	0	0	0	0	0	0	0	0	0	0	0	0	0	0	0	0	0	0	0	0	0	0
KLHL18	0	0	0	0	0	0	0	0	0	0	0	0	0.0151135	0	0	0	0	0	0	0	0	0	0	0	0	0	0	0	0	0	0	0	0	0	0	0	0	0	0	0	0	0	0	0	0	0	0	0	0
PLSCR4	0	0	0	0	0	0	0	0	0	0	0	0	0	0	0	0	0	0	0	0	0	0	-0.00527188	0	0	0	0	0	0	0	0	0	0	0	0	0	0	0	0.00556324	0	0	0	0	0	0	0	0	0	0
CISH	0	0	0	0	0	0	0	0	0	0	0	0	0	0	0	0	0	0	0	0	0.0545944	0	0	0	0	0	0	0	0	0	0	0	0	0	0	0	0	0	0	0	0	0	0	0	0	0	0	0	0
MAPKAPK3	0	0	0	0	0	0	0	0	0	0	0	0	0	0	0	0	0	0	0	0	0	0	0	0	0	0	0	0	0	0	0	0	0	0	0	0	0	0	0	0	0	0	0	0	0	0	0	0	0
WDR48	0	0	0	0	0	0	0	0	0	0	0	0	0	0	0	0	0	0	0	0	0	0	0	0	0	0	0	0	0	0	0	0	0	0	0	0	0	0	0	0	0	0	0	0	0	0	0	0	0
AADAC	0	0	0	0	0	0	0	0	0	0	0	0	0	0	0	0	0	0	0	0	0	0	0	0	0	0	0	0	0	0	0	0	0	0	0	0	0	0	0	0	0	0	0	0	0	0	0	0	0
EIF1B	0	0	0	0	0	0	0	0	0	0	0	0	0.0151135	0	0	0	0	0	0	0	0	0	0	0	0	0	0	0	0	0	0	0	0	0	0	0	0	0	0	0	0	0	0	0	0	0	0	0	0
ZBTB47	0	0	0	0	0	0	0	0	0	0	0	0	0	0	0	0	0	0	0	0	0	0	0	0	0	0	0	0	0	0	0.00461525	0	0	0	0	0	0	0	0	0	0	0.0046162	0	0	0	0	0	0	0
NKTR	0.00995572	0	0	0	0	0.0182089	0	0	0	0	0	0.00372355	0	0	0	0	0	0	0	0	0.0461764	0	-0.00527188	0	0	0	0.0539008	0	-0.00221083	0.00957554	0	0	0	0	0	0	0	0.0834092	0.00535527	0	0	0.00278948	0	0	0	0	0.0231632	0	0
INO80D	0	0	0	0	0	0	0	0	0	0	0	0	0	0	0	0	0	0	0	0	0	0	0	0	0	0	0	0	0	0	0	0	0	0	0	0	0	0	0	0	0	0	0	0	0	0	0	0	0
MOB1A	0	0	0	0	0.0884686	0	0	0.107891	0	0	0	0	0	0	0	0	0	0	0	0	0	0	0	0	0	0	0	0	0	0	0	0	0	0	0	0	0	0	0	0	0	0	0	0	0	0	0	0	0
TTL	0	0	0	0	0	0	0	0	0	0	0	0	0	0	0	0	0	0	0	0	0	0	0	0	0	0	0	0	0	0	0	0	0	0	0	0	0	0	0	0	0	0	0	0	0	0	0	0	0
IL1A	0	0	0	0	0	0	0	0	0	0	0	0	0	0	0	0	0	0	0	0	0	0	0	0	0	0	0	0	0	0	0	0	0	0	0	0	0	0	0	0	0	0	0	0	0	0	0	0	0
PIKFYVE	0.00995572	0	0	0	0	0.0182089	0	0	0	0.0380842	0	0.00379013	0.0151135	0	0	0	0	0	0.0608639	0	0	0	-0.00490454	0.0455647	0	0	0.0539008	0	-0.00216096	0	0	0	0	0	0	0	0	0	0.00559013	0	0	0.00278948	0	0	0	0.0479802	0.0231632	0	0
FAHD2A	0	0	0	0	0	0	0	0	0	0	0	0	0	0	0	0	0	0	0	0	0	0	0	0	0	0	0	0	0	0	0	0	0	0	0	0.0109089	0	0	0	0	0	0	0	0	0	0	0	0	0
NCL	0	0	0	0	0	0	0	0	0	0	0	0	0	0	0	0	0	0	0	0	0	0	-0.00527188	0	0	0	0	0	0	0	0	0	0	0	0	0	0	0	0	0	0	0	0	0	0	0	0.0231632	0	0
ACTR1B	0	0	0	0	0.0884091	0	0	0	0	0	0	0	0	0	0	0	0	0	0	0	0	0	0	0	0	0	0	0	0	0	0	0	0	0	0	0	0	0	0	0.165782	0	0	0	0	0	0	0	0	0
SLC35F5	0.00995582	0	0	0	0	0.0182089	0	0	0	0	0	0	0	0	0	0	0	0	0	0	0	0	-0.00526482	0	0	0	0	0	-0.00196234	0	0	0	0	0	0	0	0	0	0.00556959	0	0	0	0	0	0	0	0.0231632	0	0
ZAP70	0.00995572	0	0	0	0	0.018279	0	0	0	0	0	0.00372355	0.0151135	0	0	0	0	0	0	0	0.0461764	0	-0.00527188	0	0	0	0	0	-0.00222305	0.00957647	0	0	0	0	0	0	0	0.0834092	0.00535527	0	0	0.00278948	0	0	0	0.0479802	0.0231632	0	0
ACTR3	0	0	0	0	0	0	0	0	0	0	0	0	0	0	0	0	0	0	0	0	0	0	0	0	0	0	0	0	0	0	0	0	0	0	0	0	0	0	0	0	0	0	0	0	0	0	0	0	0
STEAP3	0	0	0	0	0	0	0	0	0	0	0	0	0	0	0	0	0	0	0	0	0	0	0	0	0	0	0	0	0	0	0	0	0	0	0	0	0	0	0	0	0	0	0	0	0	0	0	0	0
EPB41L5	0	0	0	0	0	0	0	0	0	0	0	0	0	0	0	0	0	0	0	0	0	0	0	0	0	0	0	0	0	0	0	0	0	0	0	0	0	0	0	0	0	0	0	0	0	0	0	0	0
TP53I3	0	0	0	0	0	0	0	0	0	0	0	0	0	0	0	0	0	0	0	0	0	0	0	0	0	0	0	0	0	0	0	0	0	0	0	0	0	0	0	0	0	0	0	0	0	0	0	0	0
GPD2	0	0	0	0	0	0	0	0	0	0	0	0	0	0	0	0	0	0	0.0623113	0	0	0	0	0	0	0	0	0	0	0	0	0	0	0	0	0	0	0.0834092	0	0	0	0.00270469	0	0	0	0	0	0	0
CYTIP	0	0	0	0	0	0.0182089	0	0	0	0	0	0.00372355	0.0151135	0	0	0	0	0	0	0	0	0	0	0	0	0	0	0	-0.00222305	0	0	0	0	0	0.0574863	0	0	0	0.00535527	0	0	0.00278948	0	0	0	0.0479802	0	0	0
ACVR1	0.00995572	0	0	0	0	0.0182089	0	0	0	0	0	0.00372355	0	0	0	0	0	0	0	0	0	0	-0.00527188	0	0	0	0	0	-0.00222305	0	0.00455451	0	0	0	0	0	0	0	0.00535527	0	0	0.00278948	0	0	0	0.0479802	0.0231632	0.0110859	0
TANC1	0.00995572	0	0	0	0	0.0182089	0	0	0	0	0	0	0	0	0.132464	0	0	0	0	0	0	0	-0.00527188	0	0	0	0	0	-0.00222305	0	0.00464842	0	0	0	0	0	0	0	0.00535527	0	0	0.00179097	0	0	0	0.0479802	0.0231632	0	0
ITGB6	0	0	0	0	0	0	0	0	0	0	0	0	0	0	0	0	0	0	0	0	0	0	0	0	0	0	0	0	0	0	0	0	0	0	0	0	0	0	0	0	0	0	0	0	0	0	0	0	0
ITGA4	0.00995572	0	0	0	0	0.0182089	0	0	0	0	0	0.00372355	0.0151135	0	0	0	0	0	0	0	0	0	-0.00527188	0	0	0	0	0	-0.00222305	0.00957554	0	0	0	-0.000919315	0.0574863	0	0	0	0.00535527	0	0	0.00278948	0	0	0.141915	0.0479802	0.0231632	0	0
GPR75-ASB3	0.0100374	0	0	0	0	0	0	0	0	0	0	0	0	0	0	0	0	0	0	0	0	0	-0.00527188	0	0	0	0	0	0	0	0	0	0	0	0	0	0	0	0	0	0	0	0	0	0	0	0	0	0
PPM1G	0	0	0	0	0	0	0	0	0	0	0	0	0	0	0	0	0	0	0	0	0	0	0	0	0	0	0	0	0	0	0	0	0	0	0	0	0	0.0835948	0	0	0	0	0	0	0	0	0	0	0
APC2	0	0	0	0	0	0	0	0	0	0	0	0	0	0	0.132464	0	0	0	0	0	0	0	0	0	0	0	0	0	0	0	0	0	0	0	0	0	0	0	0	0	0	0	0	0	0	0	0	0	0
TTC31	0	0	0	0	0	0	0	0	0	0	0	0	0	0	0	0	0	0	0	0	0	0	0	0	0	0	0	0	0	0	0	0	0	0	0	0	0	0	0	0	0	0	0	0	0	0	0	0	0
NDUFS7	0	0	0	0	0	0	0	0	0	0	0	0	0	0	0	0	0	0	0	0	0	0	0	0	0	0	0	0	0	0	0	0	0	0	0	0	0	0	0	0	0	0	0	0	0	0	0	0	0
CLIP4	0	0	0	0	0	0	0	0	0	0	0	0	0	0	0	0	0	0	0	0	0	0	0	0	0	0	0	0	0	0	0	0	0	0	0	0	0	0	0.00535527	0	0	0.00278948	0	0	0	0	0	0	0
SPTBN1	0	0	0	0	0	0	0	0	0	0	0	0	0	0	0	0	0	0	0	0	0	0	0	0	0	0	0	0	0	0	0	0	0	0	0	0	0	0	0	0	0	0	0	0	0	0	0	0	0
RTN4	0.0104233	0	0	0	0	0	0	0	0	0	0	0	0	0	0	0	0	0	0	0	0	0	-0.00518387	0	0	0	0	0	-0.00212818	0	0	0	0	0	0	0	0	0.0834092	0.00535527	0	0	0.00278948	0	0	0	0.0479802	0	0.0110859	0
HTRA2	0	0	0	0	0	0	0	0	0	0	0	0	0	0	0	0	0	0	0	0	0	0	0	0	0	0	0	0	0	0.00957554	0	0	0	0	0	0	0	0.0828854	0	0	0	0	0	0	0	0.047993	0	0	0
GALNT3	0	0	0	0	0	0	0	0	0	0	0	0	0	0	0	0	0	0	0	0	0	0	0	0	0	0	0	0	0	0	0	0	0	0	0	0	0	0	0	0	0	0	0	0.0386365	0	0	0	0	0
TACR1	0	0	0	0	0	0	0	0	0	0	0	0	0	0	0	0	0	0	0	0	0	0	0	0	0	0	0	0	0	0	0	0	0	0	0	0	0	0	0	0	0	0	0	0	0	0	0	0	0
CCDC88A	0	0	0	0	0	0	0	0	0	0	0	0.00372355	0	0	0	0	0	0	0.0608639	0	0	0	0	0	0	0	0	0	0	0	0	0	0	0	0	0	0	0	0	0	0	0	0	0	0	0	0	0	0
EVA1A	0	0	0	0	0	0	0	0	0	0	0	0	0	0	0	0	0	0	0	0	0	0	-0.00522028	0	0	0	0	0	0	0	0	0	0	0	0	0	0	0	0.00535527	0	0	0	0	0	0	0	0.0231632	0.0110859	0
FANCL	0	0	0	0	0	0	0	0	0	0	0	0	0	0	0	0	0	0	0	0	0	0	0	0	0	0	0	0	0	0	0	0	0	0	0	0	0	0	0	0	0	0	0	0	0	0	0	0	0
FN1	0	0	0	0	0	0	0	0	0	0	0	0	0	0	0	0	0	0	0	0	0	0	-0.00527188	0	0	0	0	0	0	0	0	0	0	0	0	0	0	0	0.00535527	0	0	0.00278948	0	0	0	0	0	0	0
GLS	0	0	0	0.141756	0	0	0	0.107783	0	0	0	0	0	0	0	0	0	0	0	0	0	0	0	0	0	0	0	0	0	0	0	0	0	0	0	0	0	0	0	0	0	0	0	0	0	0	0	0.0104847	0
PAPOLG	0	0	0	0	0	0	0	0	0	0	0	0	0	0	0	0	0	0	0	0	0	0	-0.00527188	0	0	0	0	0	0	0	0	0	0	0	0	0	0	0.0834092	0	0	0	0	0	0	0	0.0479802	0	0	0
IGFBP5	0	0	0	0	0	0	0	0	0	0	0	0	0	0	0	0	0	0	0	0	0	0	0	0	0.0365425	0	0	0	0	0	0	0	0	0	0	0	0	0	0	0	0	0	0	0	0	0	0	0	0
USP34	0	0	0	0	0	0	0	0	0	0	0	0	0	0	0	0	0	0	0	0	0	0	0	0	0	0	0	0	0	0	0	0	0	0	0	0	0	0	0	0	0	0	0	0	0	0	0	0	0
CCT4	0	0	0	0	0	0	0	0	0	0	0	0	0	0	0	0	0	0	0	0	0	0	0	0	0	0	0	0	0	0	0	0	0	0	0	0	0	0	0	0	0	0	0	0	0	0	0	0	0
GGCX	0.00995572	0	0	0	0	0	0	0	0	0	0	0	0	0	0	0	0	0	0	0	0	0	-0.00527188	0	0	0	0	0	0	0	0.00461525	0	0	0	0	0	0	0	0.00535527	0	0	0.00278948	0	0	0	0	0.0231632	0	0
EHBP1	0	0	0	0	0	0	0	0	0	0	0	0	0	0	0	0	0	0	0	0	0	0	0	0	0	0	0	0	0	0	0	0	0	0	0	0	0	0	0	0	0	0	0	0	0	0	0	0	0
COQ10B	0	0	0	0	0	0	0	0	0	0	0	0	0	0	0	0	0	0	0	0	0	0	-0.00527188	0	0	0	0	0	0	0	0.00461525	0	0	0	0	0	0	0	0	0	0	0.00278948	0	0	0	0	0.0231632	0	0
SF3B1	0	0	0	0	0	0	0	0	0	0	0	0	0	0	0	0	0	0	0	0.155073	0	0	0	0	0	0	0	0	0	0	0	0	0	0	0	0	0	0	0	0	0	0	0	0	0	0	0	0	0
KDM3A	0	0	0	0	0	0	0	0	0	0	0	0	0	0	0	0	0	0	0	0	0	0	0	0	0	0	0	0	0	0	0	0	0	0	0	0	0	0	0	0	0	0	0	0	0	0	0	0	0
CHMP3	0.00995572	0	0	0	0	0.0190674	0	0	0	0.0380842	0	0.00372355	0.0157908	0	0	0	0	0	0	0	0	0	-0.00547129	0	0	0	0	0	-0.00206805	0.0098467	0	0	-0.0229193	0	0	0	0	0	0.00535527	0	0	0.00109093	0	0	0.142021	0.0446321	0.0231632	0	0
ZNF142	0	0	0	0	0	0	0	0	0	0	0	0	0	0	0	0	0	0	0	0	0	0	-0.00523699	0	0	0	0	0	0	0	0	0	0	0	0	0	0	0	0	0	0	0.00278948	0	0	0	0	0.0231632	0	0
IL1R1	0	0	0	0	0	0	0	0	0	0	0	0	0	0	0	0	0	0	0	0	0	0	0	0	0	0	0	0.142955	0	0	0	0	0	0	0	0	0	0	0	0	0	0	0	0	0	0	0	0	0
IL18RAP	0	0	0	0	0	0	0	0	0	0	0	0	0	0	0	0	0	0	0	0	0	0	0	0	0	0	0	0	0	0	0	0	0	0	0	0	0	0	0	0	0	0	0	0	0	0	0	0	0
FHL2	0.0101185	0	0	0	0	0.0182089	0	0	0	0	0	0.00372355	0.0151135	0	0	0	0	0	0	0	0	0	-0.00527188	0	0	0	0	0	-0.00209839	0.00957554	0	0	-0.0202417	0	0	0	0	0.0834092	0.00535527	0	0.0101016	0.00278948	0	0	0.141915	0.0479802	0.0231632	0.0110859	0
UXS1	0	0	0	0	0	0	0	0	0	0	0	0	0	0	0	0	0	0	0	0	0	0	0	0	0	0	0	0	0	0	0	0	0	0	0	0	0	0.0836651	0	0	0	0	0	0	0	0	0	0	0
HDLBP	0.00995572	0	0	0	0	0.0182089	0	0	0	0	0	0	0	0	0	0	0	0	0	0.154992	0	0	-0.00527188	0	0	0	0	0	0	0.00957554	0.00461525	0	0	0	0	0	0	0	0.00535527	0.167831	0	0.00278948	0	0	0	0	0.0231632	0.0110859	0
PASK	0	0	0	0	0	0	0	0	0	0	0	0	0	0	0	0	0	0	0	0	0	0	-0.00527188	0	0	0	0	0	0	0	0.00461525	0	0	0	0	0	0	0	0.00535527	0	0	0.00278948	0	0	0	0	0	0	0
STK25	0	0	0	0	0	0	0	0	0	0	0	0	0	0	0	0	0	0	0	0	0	0	0	0	0	0	0	0	0	0	0	0	0	0	0	0	0	0	0	0	0	0	0	0	0	0	0	0	0
PROC	0	0	0	0	0	0	0	0	0	0	0	0	0	0	0	0	0	0	0	0	0	0	0	0	0	0	0	0	0	0	0	0	0	0	0	0	0	0	0	0	0	0	0	0	0	0	0	0	0
ID2	0	0	0	0	0	0	0	0	0	0	0	0	0	0	0.129783	0	0	0	0	0.159792	0	0	0	0	0	0	0	0	0	0	0	0	0	0	0	0	0	0	0	0	0	0	0	0	0	0	0	0	0
HPCAL1	0	0	0	0	0	0	0	0	0	0	0	0	0	0	0	0	0	0	0	0	0	0	0	0	0	0	0	0	0	0	0	0	0	0	0	0	0	0	0	0	0	0	0	0	0	0	0	0	0
ODC1	0	0	0	0	0	0	0	0	0	0	0	0	0	0	0.13326	0	0	0	0	0	0	0	-0.00523856	0	0	0	0	0	0	0	0.00461525	0	0	0	0	0	0	0	0	0	0	0	0	0	0	0	0	0	0
BIRC6	0	0	0	0	0	0	0	0	0	0	0	0	0	0	0	0	0	0	0	0	0	0	-0.00526224	0	0	0	0	0	0	0	0	0	0	0	0	0	0	0	0	0	0	0	0	0	0	0	0	0	0
NOL10	0	0	0	0	0	0	0	0	0	0	0	0	0	0	0	0	0	0	0	0	0	0	0	0	0	0	0	0	0	0	0	0	0	0	0	0	0	0	0	0	0	0	0	0	0	0	0	0	0
PLEKHB2	0	0	0	0	0	0	0	0	0	0	0	0	0	0	0	0	0	0	0	0	0	0	0	0	0	0	0	0	0	0	0	0	0	0	0	0	0	0	0	0	0.0101016	0	0	0	0	0	0	0	0
DCAF17	0	0	0	0	0	0	0	0	0	0	0	0	0	0	0	0	0	0	0	0	0	0	0	0	0	0	0	0	0	0	0	0	0	0	0	0	0	0	0	0	0	0	0	0	0	0	0	0	0
SLC25A12	0	0	0	0	0	0	0	0	0	0	0	0	0	0	0	0	0	0	0	0	0	0	0	0	0	0	0	0	0	0	0	0	0	0	0	0	0	0	0	0	0	0	0	0	0	0	0	0	0
RMDN2	0	0	0	0.143438	0	0	0	0	0	0	0	0	0	0	0	0	0	0	0	0	0	0	0	0	0	0	0	0	0	0	0	0	0	0	0	0	0	0	0	0	0	0	0	0	0	0	0	0	0
LCT	0	0	0	0	0	0	0	0	0	0	0	0	0	0	0	0	0	0	0	0	0	0	0	0	0	0	0	0	0	0	0	0	0	0	0	0	0	0	0	0	0	0	0	0	0	0	0	0	0
DARS	0	0	0	0	0	0	0	0	0	0	0	0.00372355	0	0	0	0	0	0	0	0	0	0	-0.00527188	0	0	0	0	0	0	0	0	0	0	0	0	0	0	0	0	0	0	0.00278948	0	0	0	0.0479802	0	0	0
SRSF7	0	0	0	0	0	0	0	0	0	0	0	0	0	0	0	0	0	0	0	0	0	0	-0.00527188	0	0	0	0	0	0	0	0	0	0	0	0	0	0	0	0	0	0	0.00278948	0	0	0	0	0.0231632	0	0
SDC1	0	0	0	0	0	0.0182089	0	0	0	0	0	0.00372355	0.0151135	0	0	0	0	0	0	0	0	0	-0.00527188	0	0	0	0	0	-0.00129735	0.00957554	0.00461525	0	0	0	0	0	0	0	0.00535527	0	0	0	0	0	0	0.0479802	0.0232177	0	0
SLC1A4	0	0	0	0	0	0	0	0	0	0	0	0	0	0	0	0	0	0	0	0	0	0	0	0	0	0	0	0	0	0	0	0	0	0	0	0	0	0	0	0	0	0	0	0	0	0	0	0	0
KYNU	0	0	0	0	0	0	0	0	0	0	0	0	0	0	0	0	0	0	0	0	0	0	0	0	0	0	0	0	0	0	0.00461525	0	0	0	0	0	0	0	0	0	0	0	0	0	0	0	0	0	0
WIPF1	0	0	0	0	0	0.0182089	0	0	0	0	0	0.00371886	0.0151135	0	0	0	0	0	0	0	0	0	-0.00527186	0	0	0	0	0	-0.00219092	0	0	0	0	0	0.0574863	0	0	0.0834092	0.00535527	0	0	0.00278948	0	0	0	0.0479802	0	0	0
ORC2	0	0	0	0	0	0	0	0	0	0	0	0	0	0	0	0	0	0	0	0	0	0	0	0	0	0	0	0	0	0	0	0	0	0	0	0	0	0	0	0	0	0	0	0	0	0	0	0	0
PLEK	0	0	0	0	0	0.0182089	0	0	0	0.0380842	0	0.00372355	0.0151135	0	0	0	0	0	0	0	0	0	-0.00527188	0	0	0	0	0	-0.00222305	0.00957554	0	0	0	0	0.0574863	0	0	0.0834092	0.00535527	0	0	0.00278948	0	0	0	0	0	0	0
RND3	0.00995572	0	0	0	0	0.0182089	0	0	0	0	0	0.00372355	0.0151135	0	0	0	0	0	0	0	0	0	-0.00527188	0	0	0	0	0	-0.00222305	0	0.00461525	0	-0.0196325	0	0.0574863	0	0	0	0.00535365	0	0	0.00278745	0	0	0.142056	0.0481068	0.0231632	0.0110839	0
AAK1	0	0	0	0	0	0	0	0	0	0	0	0	0	0	0	0	0	0	0	0	0	0	0	0	0	0	0	0	0	0	0	0	0	0	0	0	0	0	0	0	0	0	0	0	0	0	0	0	0
PCYOX1	0.00995572	0	0	0	0	0	0	0	0	0	0.130499	0.00372355	0.0151135	0	0	0	0	0	0	0	0	0	-0.00527188	0	0	0	0	0	-0.00173654	0.00957554	0.00461525	0	0	0	0	0	0	0	0.00535527	0	0	0.00278948	0	0	0	0.0479802	0.0231632	0	0
EPAS1	0.010017	0	0	0	0	0	0	0	0	0	0	0	0	0	0	0	0	0	0	0	0	0	-0.00523531	0	0	0	0	0	-0.00137111	0	0	0	0	0	0	0	0	0	0	0	0	0	0	0	0	0.0477281	0.0231632	0	0
ARID3A	0	0	0	0	0	0	0	0	0	0	0	0	0	0	0	0	0	0	0	0	0	0	0	0	0	0	0	0	0	0	0	0	0	0	0	0	0	0	0	0	0	0	0	0	0	0	0	0	0
ATP6V1B1	0	0	0	0	0	0	0	0	0	0	0	0	0	0	0	0	0	0	0	0	0	0	0	0	0	0	0	0	0	0	0	0	0	0	0	0	0	0	0	0	0	0	0	0	0	0	0	0	0
NFE2L2	0	0	0	0	0	0	0	0	0	0	0	0	0	0	0	0	0	0	0	0	0	0	0	0	0	0	0	0	0	0	0	0	0	0	0	0	0	0	0	0	0	0	0	0	0	0	0	0	0
SPR	0.00995572	0	0	0	0	0.0182089	0	0	0	0	0	0.00372355	0.0151135	0	0	0	0	0.0297916	0.0608639	0	0	0	-0.00527188	0	0	0	0	0	-0.00222305	0	0.00461525	0	-0.0202417	0	0	0	0	0	0.00535527	0	0	0.00278948	0	0	0	0.0479802	0.0231898	0	0
FARSB	0	0	0	0	0.0868109	0	0	0.109508	0	0	0	0	0	0	0	0	0	0	0	0	0	0	0	0	0	0	0	0	0	0	0	0	0	0	0	0	0	0	0	0	0	0	0	0	0	0	0	0	0
ALMS1	0	0	0	0	0.0809399	0	0	0	0	0	0	0	0	0	0	0	0	0	0	0	0	0	-0.00527188	0	0	0	0	0	0	0	0.00461525	0	0	0	0	0	0	0	0	0	0.0101016	0	0	0	0	0	0.0233377	0	0
PRRX1	0	0	0	0	0	0	0	0	0	0	0	0	0	0	0	0	0	0	0	0	0	0	0	0	0	0	0	0	0	0	0	0	0	0	0	0	0	0	0	0	0	0	0	0	0	0	0	0	0
DHCR24	0	0	0	0	0	0	0	0	0	0	0	0	0	0	0	0	0	0	0	0	0	0	0	0	0	0	0	0	0	0	0	0	0	0	0	0	0	0	0	0	0	0	0	0	0	0	0	0	0
GPX7	0	0	0	0	0	0	0	0	0	0	0	0	0	0	0	0	0	0	0	0	0	0	0	0	0	0	0	0	0	0	0	0	0	0	0	0	0	0	0	0	0	0	0	0	0	0	0.0231632	0	0
CACYBP	0	0	0	0	0	0	0	0	0	0	0	0	0	0	0	0	0	0	0	0	0	0	-0.00527188	0	0	0	0	0	0	0	0.00461525	0	0	0	0	0	0	0	0	0	0	0	0	0	0	0	0.0231632	0	0
TCEANC2	0	0	0	0	0	0	0	0	0	0	0	0	0	0	0	0	0	0	0	0	0	0	0	0	0	0	0	0	0	0	0	0	0	0	0	0	0	0	0	0	0	0	0	0	0	0	0	0	0
LRRC42	0	0	0	0	0	0	0	0	0	0	0	0.00372355	0	0	0	0	0	0	0	0.155592	0	0	0	0	0	0	0	0	0	0	0	0	0	0	0	0	0	0	0	0	0	0	0	0	0	0	0	0	0
WRAP73	0	0	0	0	0	0	0	0	0	0	0	0	0	0	0	0	0	0	0	0	0	0	0	0	0	0	0	0	0	0	0	0	0	0	0	0	0	0	0	0	0	0	0	0	0	0	0	0	0
RPL22	0	0	0	0	0	0	0	0	0	0	0	0	0	0	0	0	0	0	0	0	0	0	0	0	0	0	0	0	0	0	0	0	0	0	0	0	0	0	0	0	0	0	0	0	0	0	0	0	0
QSOX1	0.00995572	0	0	0	0	0	0	0	0	0	0	0.00372355	0.0151135	0	0	0	0	0	0	0	0	0	-0.00527188	0	0	0	0	0	-0.00201864	0	0.00461525	0	0	0	0	0	0	0	0.00535527	0	0.0101016	0.00278948	0	0	0	0.0479802	0.0231632	0.0111428	0
ERRFI1	0.00795038	0	0	0	0	0.0182089	0	0	0	0	0	0.00372355	0	0	0	0	0	0	0	0	0	0	-0.00527188	0	0	0	0	0	-0.00222305	0	0.00461525	0	0	0	0.0574863	0	0	0.0834092	0.00535527	0	0	0.00278948	0	0	0	0.0479802	0.0231632	0.0110859	0
KIAA1324	0	0	0	0	0	0	0	0	0	0	0	0	0	0	0	0	0	0	0	0	0	0	0	0	0	0	0	0	0	0	0	0	0	0	0	0	0	0	0	0	0	0	0	0	0	0	0	0	0
AMPD2	0	0	0	0	0	0	0.212653	0	0	0	0	0	0	0	0	0	0	0	0	0	0	0	0	0	0	0	0	0	0	0	0	0	0	0	0	0	0	0	0	0	0	0	0	0	0	0	0	0	0
SRSF4	0	0	0	0	0	0	0	0	0	0	0	0	0	0	0	0	0	0	0	0	0	0	0	0	0	0	0	0	0	0	0	0	0	0	0	0	0	0	0	0	0	0	0	0	0	0	0	0	0
EDEM3	0	0	0	0	0	0	0	0	0	0	0	0	0	0	0	0	0	0	0	0	0	0	0	0	0	0	0	0	0	0	0	0	0	0	0	0	0	0	0.000847716	0	0	0	0	0	0	0	0.0233196	0	0
RAP1A	0	0	0	0	0	0	0	0.108273	0	0	0	0	0	0	0	0	0	0	0	0	0	0	0	0	0	0	0	0	0	0	0	0	0	0	0	0	0	0	0	0	0	0	0	0	0	0	0	0	0
HDAC1	0	0	0	0	0	0	0	0	0	0	0.124475	0	0	0	0	0	0	0	0	0	0	0	0	0	0	0	0	0	0	0	0	0	0	0	0	0	0	0	0	0	0	0	0	0	0	0	0	0	0
S100PBP	0.00995572	0	0	0	0	0.0182108	0	0	0	0	0.13322	0.00372355	0.0151135	0	0	0	0	0	0	0	0	0	-0.00527188	0	0	0	0	0	-0.00222305	0	0	0	0	0	0.0576592	0	0	0	0.00535527	0	0	0	0	0	0	0	0	0	0
RNF19B	0	0	0	0	0	0	0	0	0	0	0	0	0	0	0	0	0	0	0	0	0	0	0	0	0	0	0	0	0	0	0	0	0	0	0	0	0	0	0	0	0	0	0	0	0	0	0	0	0
TRIM62	0	0	0	0	0	0	0	0	0	0	0	0	0	0	0	0	0	0	0	0	0	0	0	0	0	0	0	0	0	0	0	0	0	0	0	0	0	0	0	0	0	0	0	0	0	0	0	0	0
DLGAP3	0	0	0	0	0	0	0	0	0	0	0	0	0	0	0	0	0	0	0	0	0	0	0	0	0	0	0	0	0	0	0	0	0	0	0	0	0	0	0	0	0	0	0	0	0	0	0	0	0
SFPQ	0	0	0	0	0	0	0	0	0	0	0	0	0	0	0	0	0	0	0	0	0	0	-0.00527188	0	0	0	0	0	0	0	0.00461525	0	0	0	0	0	0	0	0	0	0	0.00278948	0	0	0	0	0.0234672	0	0
GON4L	0	0	0	0	0	0	0	0	0	0	0	0	0	0	0	0	0	0	0	0	0	0	0	0	0	0	0	0	0	0	0	0	0	0	0	0	0	0.0841075	0	0	0	0	0	0	0	0	0	0	0
ARHGEF2	0	0	0	0	0	0	0	0	0	0	0	0	0	0	0	0	0	0	0	0	0	0	0	0	0	0	0	0	0	0	0	0	0	0	0	0	0	0	0	0	0	0	0	0	0	0	0	0	0
MEF2D	0	0	0	0	0	0	0	0	0	0	0	0.00372355	0	0	0	0	0	0.0303197	0	0	0	0	0	0	0	0	0	0	0	0	0	0	0	0	0	0	0	0	0	0	0	0	0	0	0	0	0	0.0111833	0
DOCK7	0	0	0	0	0	0	0	0	0	0	0	0	0	0	0	0	0	0	0	0	0	0	0	0	0	0	0	0	0	0	0	0.151302	0	0	0	0	0	0	0	0	0	0.00278948	0	0	0	0	0	0	0
FBXO6	0	0	0	0	0	0	0	0	0	0	0	0	0	0	0	0	0	0	0	0	0	0	0	0	0	0	0	0	0	0	0	0	0	0	0	0	0	0	0	0	0	0	0	0	0	0	0	0	0
MAD2L2	0	0	0	0	0	0	0	0	0	0	0	0	0.0149247	0	0	0	0	0	0	0	0	0	0	0	0	0	0	0	0	0	0	0	0	0	0	0	0	0	0	0	0	0	0	0	0	0	0	0	0
SLC35D1	0	0	0	0	0	0	0	0	0	0	0	0	0	0	0	0	0	0	0	0	0	0	0	0	0	0	0	0	0	0	0	0	0	0	0	0	0	0	0	0	0	0	0	0	0	0	0	0	0
WLS	0	0	0	0	0	0	0	0	0	0	0	0	0	0	0	0	0	0	0	0	0	0	0	0	0	0	0	0	0	0	0	0	0	0	0	0	0	0	0	0	0	0	0	0	0	0	0	0	0
PRDM2	0.00995572	0	0	0	0	0	0	0	0	0	0	0.00372355	0.0151135	0	0	0	0	0	0	0	0	0	-0.00527188	0	0	0	0	0	-0.00222305	0	0.00461525	0	0	0	0	0	0	0	0.00535527	0	0.0101016	0.00298309	0	0	0	0.0479802	0	0	0
TROVE2	0	0	0	0	0	0	0	0	0	0	0	0	0	0	0	0	0	0	0	0	0	0	0	0	0	0	0	0	0	0	0	0	0	0	0	0	0	0	0	0	0	0	0	0	0	0	0	0	0
AMPD1	0	0	0	0	0	0	0	0	0	0	0	0	0	0	0	0	0	0	0	0	0	0	0	0	0	0	0	0	0	0	0	0	0	0	0	0	0	0	0	0	0	0	0	0	0	0	0	0	0
SRSF11	0.00995572	0	0	0	0	0.0182089	0	0	0	0	0	0	0	0	0	0	0	0	0	0	0	0	-0.00527188	0	0	0	0	0	0	0	0.0048736	0	0	0	0	0	0	0	0.00535527	0	0	0	0	0	0	0	0.0231632	0	0
PLEKHM2	0	0	0	0.142787	0	0	0	0	0	0	0	0	0	0	0	0	0	0	0	0	0	0	0	0	0	0	0	0	0	0	0	0	0	0	0	0	0	0	0	0	0	0	0	0	0	0	0	0	0
ZBTB17	0	0	0	0	0	0	0	0	0	0	0	0	0.0151135	0	0	0	0	0	0	0	0	0	0	0	0	0	0	0	0	0	0	0	0	0	0	0	0	0	0.00535527	0	0	0	0	0	0	0	0	0	0
CD2	0	0	0	0	0	0	0	0	0	0	0	0	0	0	0	0	0	0	0	0	0	0	0	0	0	0	0	0	0	0	0	0	0	0	0	0	0	0	0	0	0	0	0	0	0	0	0	0	0
TTF2	0	0	0	0	0	0	0	0	0	0	0	0.00372355	0	0	0	0	0	0	0	0	0	0	-0.0050757	0	0	0	0	0	-0.00222305	0	0	0	0	0	0	0	0	0	0	0	0	0	0	0	0	0	0	0	0
NR5A2	0	0	0	0	0	0	0	0	0	0	0	0	0	0	0	0	0	0	0	0	0	0	0	0	0	0	0.0472935	0	0	0	0	0	0	0	0	0	0	0	0	0	0	0	0	0	0	0	0	0	0
KIF21B	0.00995572	0	0	0	0	0.0187632	0	0	0	0.0380842	0	0.00372355	0.0151699	0	0	0	0	0	0	0	0.0461764	0	-0.00538814	0	0	0	0	0	-0.00222305	0.0104569	0	0	0	0	0	0	0	0	0.00566004	0	0	0.0029889	0	0	0	0.0479802	0.0231632	0.0123892	0
TMEM9	0	0	0	0	0	0	0	0	0	0	0	0	0	0	0	0	0	0	0	0	0	0	0	0	0	0	0	0	0	0	0	0	0	0	0	0	0	0	0	0	0	0	0	0	0	0	0	0	0
MAP7D1	0	0	0	0	0	0	0	0	0	0	0	0	0	0	0	0	0	0	0	0	0	0	0	0	0	0	0	0	0	0	0	0	0	0	0	0	0	0	0	0	0	0	0	0	0	0	0	0	0
HAO2	0	0	0	0	0	0	0	0	0	0	0	0	0	0	0	0	0	0	0	0	0	0	0	0	0	0	0	0	0	0	0	0.137225	0	0	0	0	0	0	0	0	0	0	0	0	0	0	0	0	0
OSCP1	0	0	0	0.140791	0	0	0	0	0	0	0	0	0	0	0	0	0	0	0	0	0	0	0	0	0	0	0	0.144345	0	0	0	0	0	0	0	0	0	0	0	0	0	0	0	0	0	0	0	0	0
C1orf109	0	0	0	0	0	0	0	0	0	0	0	0	0	0	0	0	0	0	0	0	0	0	0	0	0	0	0	0	0	0	0	0	0	0	0	0	0	0	0	0	0.0101016	0	0	0	0	0	0	0	0
MTR	0	0	0	0	0	0	0	0	0	0	0	0.00372355	0	0	0	0	0	0	0	0	0	0	0	0	0	0	0	0	0	0	0	0	0	0	0	0	0	0	0	0	0	0	0	0	0	0	0	0	0
MYCL1	0	0	0	0	0	0	0	0	0	0	0	0	0	0	0	0	0	0	0	0	0	0	0	0	0	0	0	0	0	0	0	0	0	0	0	0	0	0	0	0	0	0	0	0	0	0	0	0	0
ZNF684	0	0	0	0	0	0	0	0	0	0	0	0	0	0	0	0	0	0	0	0	0	0	0	0	0	0	0	0	0	0	0	0	0	0	0	0	0	0	0	0	0.0103925	0	0	0	0	0	0	0	0
RIMS3	0	0	0	0	0	0	0	0	0	0	0	0	0	0	0	0	0	0	0	0	0	0	-0.00527188	0	0	0	0	0	0	0	0.00461525	0	0	0	0	0	0	0	0	0	0.0101016	0.00278948	0	0	0	0	0	0	0
ACADM	0	0	0	0	0	0	0	0	0	0	0	0.00372355	0.0151135	0	0	0	0	0	0	0	0	0	-0.00527188	0	0	0	0	0	-0.00217991	0	0.00461525	0	0	0	0	0	0	0	0	0	0	0	0	0	0	0	0	0	0
SLAMF1	0	0	0	0	0	0	0	0	0	0	0	0	0	0	0	0	0	0	0	0	0	0	0	0	0	0	0	0	0	0	0	0	0	0	0	0	0	0	0	0	0	0	0	0	0	0	0	0	0
CD48	0.00995572	0	0	0	0	0.0182089	0	0	0	0.0380842	0	0.00372355	0	0	0	0	0	0	0	0	0	0	-0.00527188	0	0	0	0	0	-0.00222305	0.00957554	0	0	0	0	0	0	0	0	0.00535527	0	0	0.00278948	0	0	0	0.0479802	0	0	0
MFAP2	0	0	0	0	0	0	0	0	0	0	0.129414	0	0	0	0	0	0	0	0	0	0	0	0	0	0	0	0	0	0	0	0	0	0	0	0	0	0	0	0	0	0	0	0	0	0	0	0	0	0
RPF1	0	0	0	0	0	0	0	0	0	0	0	0	0	0	0	0	0	0	0	0	0	0	-0.00522456	0	0	0	0	0	0	0	0	0	0	0	0	0	0	0	0	0	0	0	0	0	0	0	0	0	0
KDM5B	0	0	0	0	0	0	0	0	0	0	0	0	0	0	0	0	0	0	0	0	0	0	0	0	0	0	0	0	0	0	0	0	0	0	0	0	0	0	0	0	0	0	0	0	0	0	0	0	0
CTBS	0	0	0	0	0	0	0	0	0	0	0	0	0	0	0	0	0	0	0	0	0	0	0	0	0	0	0	0	0	0	0	0	0	0	0	0	0	0	0	0	0	0	0	0	0	0	0	0	0
RGS4	0	0	0	0	0	0	0	0	0	0	0	0	0	0	0	0	0	0	0	0	0	0	0	0	0	0	0	0	0	0	0	0	0	0	0	0	0	0	0	0	0	0	0	0	0	0	0	0	0
IGSF21	0	0	0	0.141578	0.0867234	0	0	0.107765	0	0	0	0	0	0	0	0	0	0	0	0	0	0	0	0	0	0	0	0	0	0	0	0	0	0	0	0	0	0	0	0	0	0	0	0	0	0	0	0	0
SSX2IP	0	0	0	0	0	0	0	0	0	0	0	0	0	0	0	0	0	0	0	0	0	0	0	0	0	0	0	0	0	0	0	0	0	0	0	0	0	0	0	0	0.0103635	0	0	0	0	0	0	0	0
RBBP5	0	0	0	0	0	0	0	0	0	0	0	0	0	0	0	0	0	0	0	0	0	0	-0.00527188	0	0	0	0	0	0	0	0	0	0	0	0	0	0	0.0877541	0	0	0	0	0	0	0	0	0	0	0
GBP3	0	0	0	0	0.0867234	0	0	0.109758	0	0	0	0	0	0	0	0	0	0	0	0	0	0	0	0	0	0	0	0	0	0	0	0	0	0	0	0	0	0	0	0	0	0	0	0	0	0	0	0	0
GBP1	0	0	0	0	0	0	0	0.107765	0	0	0	0	0	0	0	0	0	0	0	0	0	0	0	0	0	0	0	0	0	0	0	0	0	0	0	0	0	0	0	0	0	0	0	0	0	0	0	0	0
ECE1	0	0	0	0	0	0	0	0	0	0	0	0	0	0	0	0	0	0	0	0	0	0	-0.00527188	0	0	0	0	0	0	0	0	0	0	0	0	0	0	0	0.00535527	0	0	0	0	0	0	0.0479802	0.0231632	0	0
HMGCL	0	0	0	0	0	0	0	0	0	0	0	0	0	0	0	0	0	0	0	0	0	0	0	0	0	0	0	0	0	0	0	0	0	0	0	0	0	0	0	0	0	0	0	0	0	0	0	0	0
GALE	0	0	0	0	0	0	0	0	0	0	0	0	0	0	0	0	0	0	0	0	0	0	0	0	0	0	0	0	0	0	0.00461525	0	0	0	0	0	0	0	0	0	0.0101412	0.00278948	0	0	0	0	0.0231632	0	0
PRPF3	0	0	0	0	0	0	0	0	0	0	0	0	0	0	0	0	0	0	0	0	0	0	0	0	0	0	0	0	0	0	0	0	0	0	0	0	0	0	0	0	0	0	0	0	0	0	0	0	0
LEPRE1	0	0	0	0	0	0	0	0	0	0	0	0	0	0	0	0.0181876	0	0	0	0	0	0	0	0	0	0	0	0	0	0	0	0	0	0	0	0	0	0	0	0	0	0	0	0.0393509	0	0	0	0	0
SLC2A1	0	0	0	0	0	0	0	0	0	0	0	0	0	0	0	0	0	0	0	0	0	0	0	0	0	0	0	0	0	0	0	0	0	0	0	0	0	0	0	0	0	0	0	0	0	0	0	0	0
ARTN	0	0	0	0	0	0	0	0	0	0	0	0	0	0	0	0	0	0	0	0	0	0	0	0	0	0	0	0	0	0	0	0	0	0	0	0	0	0	0	0	0	0	0	0	0	0	0	0	0
ATP6V0B	0	0	0	0	0	0	0	0.108544	0	0	0	0	0	0	0	0	0	0	0	0	0	0	0	0	0	0	0	0	0	0	0	0	0	0	0	0	0	0	0	0	0	0	0	0	0	0	0	0	0
B4GALT2	0	0	0	0	0.0867234	0.0182089	0	0	0	0	0	0.00372355	0	0	0.132934	0	0	0.0297916	0	0	0	0	0	0	0	0	0.0539008	0	0	0	0	0	0	0	0	0	0	0	0.00535527	0	0	0	0	0	0	0	0	0	0
PIK3R3	0	0	0	0	0	0	0	0	0	0	0	0	0	0	0	0	0	0	0	0	0	0	0	0	0	0	0	0	0	0	0	0	0	0	0	0	0	0	0	0	0	0	0	0	0	0	0	0	0
TSPAN1	0	0	0	0	0	0	0	0	0	0	0	0	0	0	0	0	0	0	0	0	0	0	0	0	0	0	0	0	0	0	0	0	0	0	0	0	0	0	0	0	0	0	0	0	0	0	0	0	0
C1orf114	0	0	0	0	0	0	0	0	0	0	0	0	0	0	0	0	0	0	0	0	0	0	0	0	0	0	0	0	0	0	0	0	0	0	0	0	0	0	0	0	0	0	0	0	0	0	0	0	0
SLC19A2	0	0	0	0	0.0861141	0	0	0.112538	0	0	0	0	0	0	0.134341	0	0	0	0	0	0	0	0	0	0	0	0	0	0	0	0	0	0	0	0	0	0	0	0	0	0	0	0.0288787	0	0	0	0	0	0
NSUN4	0	0	0	0	0	0	0	0	0	0	0	0	0	0	0	0	0	0	0	0	0	0	0	0	0	0	0	0	0	0	0	0	0	0	0	0	0	0	0	0	0	0	0	0	0	0	0	0	0
CNN3	0.00995572	0	0	0	0	0	0	0	0	0	0	0	0	0	0	0	0	0	0	0	0	0	-0.00527188	0	0	0.0600276	0	0	0	0.00957554	0	0	0	0	0	0	0	0.0834092	0.00535527	0	0	0.00278948	0	0	0.141915	0.0479802	0	0	0
PRRC2C	0	0	0	0	0	0	0	0	0	0	0	0	0	0	0	0	0	0	0	0	0	0	-0.00527188	0	0	0	0	0	0	0	0	0	0	0	0	0	0	0	0	0	0	0	0	0	0	0	0	0	0
F3	0	0	0	0	0	0	0	0	0	0	0	0.00372355	0.0151135	0	0	0	0	0	0	0	0	0	-0.00527188	0	0	0	0	0	0	0	0.00461525	0	0	0	0	0	0	0	0	0	0	0	0	0	0	0	0	0	0
VAMP4	0	0	0	0	0	0	0	0	0	0	0	0	0	0	0	0	0	0	0	0	0	0	0	0	0	0	0	0	0	0	0	0	0	0	0	0	0	0	0	0	0	0	0	0	0	0	0	0	0
PTBP2	0	0	0	0	0	0	0	0	0	0	0	0	0	0	0	0	0	0	0	0	0	0	-0.00536161	0	0	0	0	0	0	0	0.00499531	0	0	0	0	0	0	0	0	0	0	0	0	0	0	0	0.0226839	0	0
TNFSF4	0	0	0	0	0	0	0	0	0	0	0	0	0	0	0	0	0	0	0	0	0	0	0	0	0	0	0	0	0	0	0	0	0	0	0	0	0	0	0	0	0	0	0	0	0	0	0	0	0
PRDX6	0	0	0	0	0	0	0	0.109086	0	0	0	0	0	0	0	0	0	0	0	0	0	0	0	0	0	0	0	0	0	0	0	0	0	0	0	0	0	0	0	0	0	0	0	0	0	0	0	0	0
IRF6	0	0	0	0	0	0	0	0	0	0	0	0	0	0	0	0	0	0	0	0	0	0	0	0	0	0	0	0	0	0	0	0	0	0	0	0	0	0	0	0	0	0	0	0	0	0	0	0	0
SYF2	0	0	0	0	0	0	0	0	0	0	0.129414	0	0	0	0	0	0	0	0	0	0	0	0	0	0	0	0	0	0	0	0	0.150269	0	0	0	0	0	0	0	0	0	0	0	0	0	0	0	0	0
C1orf63	0.00995572	0	0	0	0	0	0	0	0	0	0	0.00372355	0	0	0	0	0	0	0	0	0	0	-0.00527188	0	0	0	0	0	-0.00222305	0	0	0	0	0	0	0	0	0	0.00535527	0	0	0	0	0	0.141915	0	0	0	0
STMN1	0	0	0	0	0	0	0	0	0	0	0	0	0	0	0	0	0	0	0	0	0	0	-0.00527188	0	0	0	0	0	0	0	0.00461525	0	0	0	0	0	0	0	0	0	0.010019	0	0	0	0	0	0.0231641	0	0
MTFR1L	0	0	0	0	0	0	0	0	0	0	0	0	0	0	0	0	0	0	0	0	0	0	0	0	0	0	0	0	0	0	0	0	0	0	0	0	0	0	0	0	0	0	0	0	0	0	0	0	0
NEK2	0	0	0	0	0	0	0	0	0	0	0	0	0	0	0	0	0	0	0	0	0	0	0	0	0	0	0	0	0	0	0	0	0	0	0	0	0	0	0	0	0	0	0	0	0	0	0	0	0
RPS6KA1	0	0	0	0	0	0	0	0	0	0	0	0.00372355	0	0	0	0	0	0	0	0	0	0	-0.00527188	0	0	0	0	0	0	0	0	0	0	0	0	0	0	0	0.00550403	0	0	0	0	0	0	0	0	0.0115864	0
NSL1	0	0	0	0	0	0	0	0	0	0	0	0	0	0	0	0	0	0	0	0	0	0	-0.00527188	0	0	0	0	0	0	0	0	0	0	0	0	0	0	0	0	0	0	0.00278948	0	0	0	0	0.0233913	0	0
PROX1	0	0	0	0	0	0	0	0.107765	0	0	0	0	0	0	0	0	0	0	0	0	0	0	0	0	0	0	0	0	0	0	0	0	0	0	0	0	0	0	0	0	0	0	0	0	0	0	0	0	0
ARID1A	0.0102057	0	0	0	0	0	0	0	0	0	0	0.00443043	0.0152428	0	0	0	0	0	0	0	0	0	-0.00524331	0	0	0	0	0	-0.00216275	0	0.00461525	0	0	0	0	0	0	0	0.00535623	0	0	0	0	0	0	0	0.0233728	0	0
CENPF	0	0	0	0	0	0	0	0	0	0	0	0	0	0	0	0	0	0	0	0	0	0	0	0	0	0	0	0	0	0	0	0	0	0	0	0	0	0	0	0	0.0101016	0	0	0	0	0	0	0	0
RPA2	0.00995572	0	0	0	0	0	0	0	0	0	0	0	0	0	0	0	0	0	0	0	0	0	-0.00527188	0	0	0	0	0	0	0	0	0	0	0	0	0	0	0	0.00535527	0	0	0	0	0	0	0	0.0231632	0	0
PPP1R8	0.00995572	0	0	0	0	0	0	0	0	0	0	0.00372355	0.0151135	0	0	0	0	0	0	0	0	0	-0.00527188	0	0	0	0	0	-0.00222305	0.00957554	0.00468564	0	0	0	0	0	0	0	0.00535527	0	0	0.00278948	0	0	0	0	0.0231632	0	0
CHRNB4	0	0	0	0	0	0	0	0	0	0	0	0	0	0	0	0	0	0	0	0	0	0	0	0	0	0	0	0	0	0	0	0	0	0	0	0	0	0	0	0	0	0	0	0	0	0	0	0	0
MLL	0	0	0	0	0	0	0	0	0	0	0	0	0	0	0	0	0	0	0	0	0	0	-0.00613018	0	0	0	0	0	0	0	0.00461525	0	0	0	0	0	0	0	0	0	0	0	0	0	0	0	0.0231632	0	0
IFT46	0	0	0	0	0	0	0	0	0	0	0	0	0	0	0	0	0	0	0	0	0	0	0	0	0	0	0	0	0	0	0	0.141058	0	0	0	0	0	0	0	0	0	0	0	0	0	0	0	0	0
MMP8	0	0	0	0.144197	0	0	0	0	0	0	0	0	0	0	0	0	0	0	0	0	0	0	0	0	0	0.0521008	0	0	0	0	0	0	0	0	0	0.0112164	0	0	0	0	0.0101675	0	0	0	0	0	0	0	0
RPS25	0	0	0	0	0	0	0	0	0	0	0	0	0	0	0	0	0	0	0	0	0	0	0	0	0	0	0	0	0	0	0	0	0	0	0	0	0	0	0	0	0	0	0	0	0	0	0	0	0
CAMSAP2	0.00995572	0	0	0	0	0.0182089	0	0	0	0	0	0.00372355	0.0151135	0	0	0	0	0	0	0	0	0	-0.00527188	0	0.0364011	0	0	0	-0.00222305	0	0	0	0	0	0	0	0	0	0.00535527	0	0	0.00278948	0	0	0	0.0479802	0.0231657	0.0110859	0
MREG	0	0	0	0	0	0	0	0	0	0	0	0	0	0	0	0	0	0	0	0	0	0	0	0	0	0	0	0	0	0	0	0	0	0	0	0	0	0	0	0	0	0	0	0	0	0	0	0	0
NRP2	0	0	0	0	0	0	0	0	0	0	0	0	0	0	0	0	0	0	0	0	0	0	0	0	0	0	0	0	0	0	0	0	0	0	0	0.0112162	0	0	0	0	0	0	0	0	0	0	0	0	0
CREB1	0.00973122	0	0	0	0	0.0182089	0	0	0	0	0	0	0	0	0	0	0	0	0	0	0	0	-0.00527188	0	0	0	0	0	-0.00222305	0	0	0	0	0	0	0	0	0	0.00535527	0	0	0.00278948	0	0	0	0.0479802	0.0233609	0	0
TTR	0	0	0	0	0	0	0	0	0	0	0	0	0	0	0	0	0	0	0	0	0	0	0	0	0	0	0	0	0	0	0	0	0	0	0	0	0	0	0	0.174192	0	0	0	0	0	0	0	0	0
C1orf54	0	0	0	0	0	0	0	0	0	0	0	0.00423956	0	0	0	0	0	0	0	0	0	0	0	0	0	0	0	0	0	0	0	0	0	0	0	0	0	0	0	0	0	0	0	0	0	0	0	0	0
CA14	0	0	0	0	0	0	0	0	0	0	0	0	0	0	0	0	0	0	0	0	0	0	0	0	0	0	0	0	0	0	0	0	0	0	0	0.00716665	0	0	0	0	0	0	0	0	0	0	0	0	0
LRMP	0.00995572	0	0	0	0	0.0182089	0	0	0	0.0380745	0	0.00372355	0.0151135	0	0	0	0	0.0297899	0	0	0	0.0562625	-0.00527188	0	0	0	0	0	-0.0022232	0.00957554	0	0.150265	0	0	0	0	0	0.0834092	0.00535527	0	0	0.00278948	0	0	0	0.0479802	0	0.0110859	0
CASP8AP2	0.00995572	0	0	0	0	0	0	0	0	0	0	0	0	0	0	0	0	0	0	0	0	0	-0.00527188	0	0	0	0	0	0	0	0	0	0	0	0	0	0	0	0	0	0	0.00278948	0	0	0	0	0.0231632	0	0
UBE3D	0.0103836	0	0	0	0	0.0192746	0	0	0	0	0.12867	0	0	0	0	0	0	0	0	0	0	0	-0.00527625	0	0	0	0	0	0	0	0	0	0	0	0	0	0	0	0	0	0	0	0	0	0	0	0.0232643	0	0
CNR1	0	0	0	0	0	0	0	0	0	0	0	0	0	0	0	0	0	0	0	0	0	0	0	0	0	0	0	0	0	0	0	0	0	0	0	0	0	0	0	0	0	0	0	0	0	0	0	0	0
PHF3	0	0	0	0	0	0	0	0	0	0	0	0	0	0	0	0	0	0	0	0	0	0	0	0	0	0	0	0	0	0	0	0	0	0	0	0	0	0	0	0	0	0	0	0	0	0	0	0	0
ZC2HC1B	0	0	0	0	0	0	0	0	0	0	0	0	0	0	0	0	0	0	0	0	0	0	0	0	0	0	0	0	0	0	0	0	0	0	0	0	0	0	0	0	0	0.00371798	0	0	0	0	0	0	0
TNFAIP3	0	0	0	0	0	0	0	0	0	0	0	0	0	0.0504095	0	0	0	0	0	0	0	0	0	0	0	0	0	0	0	0	0	0	0	0	0	0	0	0	0	0	0	0	0	0	0	0	0	0	0
RAB32	0	0	0	0	0	0	0	0	0	0	0	0	0	0	0	0	0	0	0	0	0	0	0	0	0	0	0	0	0	0	0	0	0	0	0	0	0	0	0	0	0.0101016	0	0	0	0	0	0	0	0
MYB	0.00995572	0	0	0	0	0.0182048	0	0	0	0	0.129912	0.00372355	0.0151135	0	0	0	0	0	0	0	0	0.0562625	-0.00527713	0	0.0364011	0	0	0	-0.00222305	0.00957554	0.00461525	0	-0.0202417	-0.00164273	0.0574863	0	0	0	0.00535527	0	0	0.00278948	0	0	0	0.0479802	0.0231345	0.0110886	0
CTGF	0	0	0	0	0	0	0	0	0	0	0	0	0	0	0	0	0	0	0	0	0	0	-0.00527188	0	0	0	0	0	0	0	0	0	0	0	0	0	0	0	0.00427363	0	0	0.00278948	0	0	0	0.0479802	0	0	0
MED28	0	0	0	0	0	0.0182089	0	0	0	0	0	0.00372355	0	0	0	0	0	0	0	0	0	0	-0.00527188	0	0	0	0	0	0	0	0.00466234	0	0	0	0	0	0	0	0.00535527	0	0	0.00278948	0	0	0	0	0.0231632	0	0
SLC16A7	0	0	0	0	0	0	0	0	0	0	0	0	0	0	0	0	0	-0.0304997	0	0	0	0	0	0	0	0	0	0	0	0	0	0	0	0	0	0	0	0	0	0	0	0	0	0	0	0	0	0	0
TMEM5	0	0	0	0	0	0	0	0	0	0	0	0	0	0	0	0	0	0	0	0	0	0	0	0	0	0	0	0	0	0	0	0	0	0	0	0	0	0	0	0	0	0	0	0	0	0	0	0	0
ZNF430	0	0	0	0	0	0.0182089	0	0	0	0	0	0.00372355	0	0	0	0	0	0	0	0	0	0	-0.00527188	0	0	0	0	0	-0.00222305	0	0.00461525	0	0	0	0	0	0	0	0.00535527	0	0	0.00284148	0	0	0	0	0.0231632	0	0
MYL12B	0	0	0	0	0	0	0	0.107765	0	0	0	0	0	0	0	0	0	0	0	0	0	0	0	0	0	0	0	0	0	0	0	0	0	0	0	0	0	0	0	0	0	0	0	0	0	0	0	0	0
ABCG2	0	0	0	0	0	0	0	0	0	0	0	0	0	0	0	0	0	0	0	0	0	0	0	0	0	0	0	0	-0.0374974	0	0	0	0	0	0	0	0	0	0	0	0	0	0	0	0	0	0	0	0
MFSD1	0	0	0	0	0	0	0	0	0	0	0	0	0	0	0	0	0	0	0	0	0	0	0	0	0	0	0	0	0	0	0	0	0	0	0	0	0	0	0	0	0	0	0	0	0	0	0	0	0
RAB3GAP2	0	0	0	0	0	0	0	0	0	0	0	0	0	0	0	0	0	0	0	0	0.046217	0	0	0	0	0	0	0	0	0	0	0	0	0	0	0	0	0	0	0	0	0	0	0	0	0	0	0	0
PPL	0.0100704	0	0	0	0	0	0	0	0	0	0	0	0.0151135	0	0.132729	0	0	0	0	0	0	0	0	0	0	0	0	0	0	0	0	0	0	0	0	0	0	0	0	0	0	0	0	0.0386369	0	0	0	0	0
UBN1	0	0	0	0	0	0	0	0	0	0	0	0	0	0	0	0	0	0	0	0	0	0	0	0	0	0	0	0	0	0	0	0	0	0	0	0	0	0	0	0	0	0	0	0	0	0	0	0	0
KLF12	0	0	0	0	0	0	0	0	0	0	0	0	0	0	0	0	0	0	0	0	0	0	0	0	0	0	0	0	0	0	0.00461525	0	0	0	0	0	0	0	0	0	0	0	0	0	0	0	0	0	0
HS1BP3	0	0	0	0	0	0	0	0	0	0	0	0	0	0	0	0	0	0	0	0	0	0	-0.00525177	0	0	0	0	0	0	0	0	0	0	0	0	0	0	0	0	0	0	0	0	0	0	0	0	0	0
C2orf43	0	0	0	0	0	0	0	0	0	0	0	0	0	0	0	0	0	0	0	0	0	0	0	0	0	0	0	0	0	0	0	0	0	0	0	0	0	0	0	0	0	0	0	0	0	0	0	0	0
WDR35	0	0	0	0	0	0	0	0	0	0	0	0	0	0	0	0	0	0	0	0	0	0	0	0	0	0	0	0	0	0	0	0	0	0	0	0	0	0	0	0	0	0	0	0	0	0	0	0	0
FGF23	0	0	0	0	0	0	0	0	0	0	0	0	0	0	0	0	0	0	0	0	0.0468672	0	0	0	0	0	0	0	0	0	0	0	0	0	0	0	0	0	0	0	0	0	0	0	0	0	0	0	0
GTF3C3	0	0	0	0	0	0	0	0	0	0	0	0	0	0	0	0	0	0	0	0	0	0	0	0	0	0	0	0	0	0	0	0	0	0	0	0	0	0	0	0	0	0	0	0	0	0	0	0	0
TJP2	0	0	0	0	0	0	0	0	0	0	0	0	0	0	0	0	0	0	0	0	0	0	0	0	0	0	0	0	0	0	0	0	0	0	0	0	0	0	0	0	0	0	0	0	0	0	0	0	0
CPSF3	0	0	0	0	0	0.0182089	0	0	0	0	0	0	0	0	0	0	0	0	0	0	0	0	-0.00527188	0	0	0	0	0	0	0	0.00461525	0	0	0	0	0	0	0	0	0	0	0.00278948	0	0	0	0	0.0231632	0	0
C1orf198	0.00995572	0	0	0	0	0	0	0	0	0	0	0.00413135	0	0	0	0	0	0	0	0	0	0	-0.0052038	0	0	0	0	0	-0.00199509	0	0	0	0	0	0	0	0	0	0.00535527	0	0	0.00311819	0	0	0	0.0483917	0	0.0119445	0
TRIM67	0	0	0	0	0	0	0	0	0	0	0	0	0	0	0	0	0	0	0	0	0	0	0	0	0	0	0	0	0	0	0	0	0	0	0	0	0	0	0	0	0	0	0	0	0	0	0	0	0
PTBP3	0	0	0	0	0	0	0	0	0	0	0	0	0	0	0	0	0	0	0	0	0	0	0	0	0	0	0	0	0	0	0	0	0	0	0	0	0	0	0	0	0	0	0	0	0	0	0	0	0
FKBP15	0	0	0	0	0.0868914	0	0	0	0	0	0	0	0	0	0.132464	0	0	0	0	0	0	0	0	0	0	0	0	0	0	0	0	0	0	0	0	0	0	0	0	0	0	0	0	0	0	0	0	0	0
WDR34	0	0	0	0	0	0	0	0	0	0	0	0	0	0	0	0	0	0	0	0	0	0	0	0	0	0	0	0	0	0	0	0	0	0	0	0	0	0	0	0	0	0	0	0	0	0	0	0	0
CNTRL	0.00995572	0	0	0	0	0.0182089	0	0	0	0.0381017	0	0.00372355	0.0151135	0	0	0	0	0.0298442	0	0.153607	0	0	-0.00527188	0	0	0	0	0	-0.00222305	0.00957554	0	0	-0.0202417	-0.00193013	0.0574863	0	0	0	0.00535527	0.172802	0	0.00278948	0	0	0	0.0479802	0.0231632	0.0110859	0
NEK6	0	0	0	0	0	0	0	0	0	0	0	0	0	0	0	0	0	0	0	0	0	0	0	0	0	0	0	0	0	0	0	0	0	0	0	0	0	0	0	0	0	0.00278948	0	0	0	0	0.0231697	0	0
BSPRY	0	0	0	0	0	0	0	0	0	0	0	0	0	0	0	0	0	0	0	0	0	0	0	0	0	0	0	0	0	0	0	0	0	0	0	0	0	0	0	0	0	0	0	0	0	0	0	0	0
NDUFA8	0	0	0	0	0	0	0	0	0	0	0	0	0	0	0	0	0	0	0	0	0	0	0	0	0	0	0	0	0	0	0	0	0	0	0	0	0	0	0	0	0	0	0	0	0	0	0	0	0
KDSR	0	0	0	0	0	0	0	0	0	0	0	0	0	0	0	0	0	0	0	0	0	0	0	0	0	0	0	0	0	0	0	0	0	0	0	0	0	0	0	0	0	0	0	0	0	0	0	0	0
ONECUT2	0	0	0	0	0.0868014	0	0	0	0	0	0	0	0	0	0.132464	0	0	0	0	0	0	0	0	0	0	0	0	0	0	0	0	0	0	0	0	0	0	0	0	0	0	0	0	0	0	0	0	0	0
ACYP1	0	0	0	0	0	0	0	0	0	0	0	0	0	0	0	0	0	0	0	0	0	0	0	0	0	0	0	0	0	0	0	0	0	0	0	0	0	0	0	0	0.0108512	0	0	0	0	0	0	0	0
IFT43	0	0	0	0	0	0.0185394	0	0	0	0	0	0.00372355	0.0151135	0	0	0	0	0.0297916	0	0	0	0	-0.00527188	0	0	0	0	0	-0.00222305	0	0	0	0	0	0.0574863	0	0	0	0.00535527	0	0	0.00278948	0	0	0.141915	0.0479802	0.0231632	0	0
NPC2	0	0	0	0	0	0	0	0	0	0	0	0	0	0	0	0	0	0	0.0614367	0	0	0	-0.00527188	0	0	0	0	0	0	0	0.00461525	0	0	0	0	0	0	0	0	0	0.0101016	0.00278948	0	0	0	0	0	0	0
IRF2BPL	0	0	0	0	0	0	0	0	0	0	0	0	0	0	0	0	0	0	0	0	0	0	0	0	0	0	0	0	0	0	0	0	0	0	0	0	0	0	0	0	0	0	0	0	0	0	0	0	0
LTBP2	0	0	0	0	0	0	0	0	0	0	0	0	0	0	0	0	0	0	0	0	0	0	0	0	0	0	0	0	0	0	0	0	0	0	0	0	0	0	0	0	0	0	0	0	0	0	0	0	0
SLIRP	0	0	0	0	0	0	0	0.112738	0	0	0	0	0	0	0	0	0	0	0	0	0	0	0	0	0	0	0	0	0	0	0	0	0	0	0	0	0	0	0	0	0	0	0	0	0	0	0	0	0
GPR68	0	0.069371	0	0	0	0	0	0	0	0	0	0	0	0	0	0	0	0	0	0	0	0	0	0	0	0	0	0	0	0	0	0	0	0	0	0	0	0	0	0	0	0	0	0	0	0	0	0	0
COQ6	0	0	0	0	0	0	0	0	0	0	0	0	0	0	0	0	0	0	0	0	0	0	0	0	0	0	0.0579068	0	0	0	0	0	0	0	0	0	0	0	0	0	0	0	0	0	0	0	0	0	0
DNMT3A	0	0	0	0	0	0	0	0	0	0	0	0	0	0	0	0	0	0	0	0	0	0	0	0	0	0	0	0	0	0	0	0	0	0	0	0	0	0	0	0	0	0	0	0	0	0	0	0	0
TMEM214	0	0	0	0	0	0	0	0	0	0	0	0	0	0	0	0	0	0	0	0	0	0	0	0	0	0	0	0	0	0	0.00462141	0	0	0	0	0	0	0	0	0	0	0	0	0	0	0	0	0	0
ATAD2B	0.00995572	0	0	0	0	0.0182089	0	0	0	0	0	0	0	0	0	0	0	0	0	0	0	0	-0.00527188	0	0	0	0	0	-0.00222252	0	0.00205315	0	0	0	0	0	0	0.0835087	0.00535527	0	0	0.00278948	0	0	0	0.0479802	0.0231632	0	0
AFTPH	0	0	0	0	0	0	0	0	0	0	0	0	0	0	0	0	0	0	0	0	0	0	0	0	0	0	0	0	0	0	0	0	0	0	0	0	0	0	0	0	0	0	0	0	0	0	0	0	0
LGALSL	0	0	0	0	0	0	0	0	0	0	0	0.00372355	0	0	0	0	0	0	0	0	0	0	0	0	0	0	0	0	0	0	0	0	0	0	0	0	0	0	0	0	0	0	0	0	0	0	0	0	0
BCL11A	0.00995715	0	0	0	0	0.0182089	0	0	0	0	0	0.00372355	0.0153413	0	0	0	0	0	0	0	0	0	-0.00503232	0	0	0	0	0	-0.00222305	0.00957554	0	0	0	0	0	0	0	0	0.00535527	0	0	0.00278939	0	0	0.142207	0.0479802	0.0223878	0	0
EPCAM	0	0	0	0	0	0	0	0	0	0	0	0	0	0	0	0	0	0	0	0	0	0	0	0	0	0	0	0	0	0	0	0	0	0	0	0	0	0	0	0	0	0	0	0	0	0	0	0	0
IFIT3	0	0	0	0	0.0871662	0	0	0	0	0	0	0	0	0	0	0	0	0	0	0	0	0	0	0	0	0	0	0	0	0	0	0	0	0	0	0	0	0	0	0	0	0	0	0	0	0	0	0	0
IFIT2	0	0	0	0	0.0869154	0	0	0.107977	0	0	0	0	0	0	0	0	0	0	0	0	0	0	0	0	0	0	0	0	0	0	0	0	0	0	0	0	0	0	0	0	0	0	0	0	0	0	0	0	0
CUTC	0	0	0	0	0	0	0	0	0	0	0	0	0	0	0	0	0	0	0	0	0	0	0	0	0	0	0	0	0	0	0	0	0	0	0	0	0	0.0834092	0	0	0	0	0	0	0	0	0	0	0
PYROXD2	0	0	0	0	0	0	0	0	0	0	0	0	0	0	0	0	0	0	0	0	0	0	0	0	0	0	0	0	0	0	0	0	0	0	0	0	0	0	0	0	0.0101016	0	0	0	0	0	0	0	0
SMNDC1	0	0	0	0	0	0	0	0	0	0	0	0	0	0	0	0	0	0	0	0	0	0	0	0	0	0	0.0539008	0	0	0	0	0	0	0	0	0	0	0.0834092	0	0	0	0	0	0	0	0	0	0	0
TCTN3	0	0	0	0	0	0	0	0	0	0	0	0	0	0	0	0	0	0	0	0	0	0	0	0	0	0	0	0	0	0	0	0	0	0	0	0	0	0	0	0	0	0	0	0	0	0	0	0	0
AVPI1	0.00995572	0	0	0	0	0.0175152	0	0	0	0	0	0.00372355	0.0151135	0	0	0	0	0	0	0	0	0	-0.00527188	0	0	0	0	0	-0.00222305	0	0.00450785	0	-0.0203519	0	0	0	0	0	0.00535527	0	0.0101119	0	0	0	0	0	0.0231632	0	0
WDR11	0	0	0	0	0	0	0	0	0	0	0	0	0	0	0	0	0	0	0	0	0	0	0	0	0	0	0	0	0	0	0	0	0	0	0	0	0	0	0	0	0	0	0	0	0	0	0	0	0
KCNIP2	0	0	0	0	0	0	0	0	0	0	0	0	0	0	0	0	0	0	0	0	0	0	0	0	0	0	0	0	0	0	0	0	0	0	0	0	0	0.0834092	0	0	0	0	0	0	0	0	0	0	0
CPN1	0	0	0	0	0	0	0	0	0	0	0	0	0	0	0	0	0	0	0	0	0	0	0	0	0	0.0543378	0	0	0	0	0	0	0	0	0	0.0119657	0	0	0	0	0.0101016	0	0	0	0	0	0	0	0
C10orf95	0	0	0	0.130856	0	0	0	0	0	0	0	0	0	0	0	0	0	0	0	0	0	0	0	0	0	0	0	0	0	0	0	0	0	0	0	0	0	0	0	0	0	0	0	0	0	0	0	0	0
GNA13	0	0	0	0	0	0	0	0	0	0	0	0	0	0	0	0	0	0	0	0	0	0	0	0	0	0	0	0	0	0	0	0	0	0	0	0	0	0.0834092	0	0	0	0	0	0	0	0	0	0	0
KANSL1	0	0	0	0	0	0	0	0	0	0	0	0	0	0	0	0	0	0	0	0	0	0	-0.00527188	0	0	0	0	0	0	0	0.00461525	0	0	0	0	0	0	0	0	0	0	0	0	0	0	0	0.0242162	0	0
HOXB7	0	0	0	0	0	0	0	0	0	0	0	0	0	0	0	0	0	0	0	0	0	0	0	0	0	0	0	0	0	0	0	0	0	0	0	0	0	0	0	0	0	0.00278948	0	0	0	0	0	0	0
DUSP1	0.00995572	0	0	0	0	0	0	0	0	0	0	0.00372355	0	0	0	0	0	0	0	0	0	0	-0.00527188	0	0	0	0	0	-0.00222305	0	0	0	0	0	0	0	0	0.0834092	0.00535527	0	0	0.00278948	0	0	0	0	0	0	0
RCL1	0	0	0	0	0	0	0	0	0	0	0	0	0.0151135	0	0	0	0	0	0	0	0	0	0	0	0	0	0	0	0	0.0103504	0	0	0	0	0	0	0	0.0826418	0	0	0	0	0	0	0	0	0	0	0
CAAP1	0	0	0	0	0	0	0	0	0	0	0	0	0	0	0	0	0	0	0	0	0	0	0	0	0	0	0	0	0	0	0	0	0	0	0	0	0	0	0	0	0	0	0	0	0	0	0	0	0
MLANA	0	0	0	0	0	0	0	0	0	0	0	0	0	0	0	0	0	0	0	0	0	0	0	0	0	0.0600276	0	0	0	0	0	0	0	0	0	0.0112162	0	0	0	0	0.0101354	0	0	0	0	0	0	0	0
GRIA2	0	0	0	0	0	0	0	0	0	0	0	0	0	0	0	0	0	0	0	0	0	0	0	0	0	0	0	0	0	0	0	0	0	0	0	0	0	0	0	0	0	0	0	0	0	0	0	0	0
NUP43	0	0	0	0	0	0	0	0	0	0	0	0	0	0	0	0	0	0	0	0	0.0461764	0	-0.00527188	0	0	0	0	0	0	0	0	0	0	0	0	0	0	0	0	0	0	0	0	0	0	0	0	0	0
MTHFD1L	0	0	0	0	0	0	0	0	0	0	0	0	0	0	0	0	0	0	0	0	0	0.0558081	0	0	0	0	0	0	0	0	0	0	0	0	0	0	0	0	0	0	0	0	0	0	0	0	0	0	0
LRP11	0	0	0	0	0	0.0182089	0	0	0	0	0	0.00372355	0.0151135	0	0	0	0	0	0	0	0	0	-0.00397762	0	0	0	0	0	0	0	0.00461525	0	0	0	0	0	0	0	0.00535527	0	0	0.00278948	0	0	0	0.0479802	0.0231632	0	0
CXorf21	0.00995572	0	0	0	0	0.0182089	0	0	0	0	0	0.00372355	0.0151135	0	0	0	0	0	0	0	0	0	-0.00527188	0	0	0	0	0	-0.00208377	0	0	0	0	0	0.0574927	0	0	0	0.00535527	0	0	0.00278948	0	0	0	0.0479802	0.0231632	0.0114758	0
CYSTM1	0	0	0	0	0	0	0	0	0	0	0	0	0	0	0	0	0	0	0	0	0	0	0	0	0	0	0	0	0	0	0	0	0	0	0	0	0	0	0	0	0	0	0	0	0	0	0	0	0
WDR55	0	0	0	0	0	0	0	0	0	0	0	0	0	0	0	0	0	0	0	0	0	0	0	0	0	0	0	0	0	0	0	0	0	0	0	0	0	0	0	0	0	0	0	0	0	0	0	0	0
ARAP3	0	0	0	0	0	0	0	0	0	0	0	0	0	0	0	0	0	0	0	0	0	0	0	0	0	0	0	0	0	0	0	0	0	0	0	0	0	0	0	0	0.0108019	0	0	0	0	0	0	0	0
PCDHB10	0	0	0	0	0	0	0	0	0	0	0	0	0	0	0	0	0	0	0	0	0	0	0	0	0	0	0	0	0	0	0	0	0	0	0	0	0	0	0	0	0	0	0	0	0	0	0	0	0
SLC25A2	0	0	0	0	0	0	0	0	0	0	0	0	0	0	0	0	0	0	0	0	0	0	0	0	0	0	0	0	0	0	0	0	0	0	0	0	0	0	0	0	0	0	0	0	0	0	0	0	0
CENPL	0	0	0	0	0	0	0	0	0	0	0	0	0	0	0	0	0	0	0	0	0	0	0	0	0	0	0	0	0	0	0	0	0	0	0	0	0	0	0	0	0	0	0	0	0	0	0	0	0
TCP1	0	0	0	0	0	0	0	0	0	0	0	0	0	0	0	0	0	0	0	0	0	0	-0.00527188	0	0	0	0	0	0	0	0	0	0	0	0	0	0	0	0	0	0	0	0	0	0	0	0	0	0
KCNJ5	0	0	0	0	0	0	0	0	0	0	0	0	0	0	0	0	0	0	0	0	0	0	0	0	0	0	0	0	0	0	0	0	0	0	0	0	0	0	0	0	0	0	0	0	0	0	0	0	0
PDZD11	0	0	0	0	0	0	0	0	0	0	0	0.00372355	0	0	0	0	0	0	0	0	0	0	-0.00527188	0	0	0	0	0	0	0	0	0	0	0	0.0574863	0	0	0	0	0	0	0	0	0	0	0	0.0231632	0	0
SLC10A7	0	0	0	0	0	0	0	0	0	0	0.133286	0.00372355	0	0	0	0	0	0	0	0	0	0	0	0	0	0	0	0	0	0	0	0	0	0	0	0	0	0	0	0	0	0	0	0	0	0	0	0	0
ENY2	0	0	0	0	0	0	0	0	0	0	0	0	0.0123169	0	0	0	0	0	0	0	0	0	-0.00613548	0	0	0	0	0	0	0	0	0	0	0	0	0	0	0	0	0	0	0	0	0	0	0	0	0	0
EPC1	0	0	0	0	0	0.0182089	0	0	0	0	0	0	0	0	0	0	0	0	0	0	0	0	-0.00527188	0	0	0	0	0	0	0	0	0	0	0	0	0	0	0	0	0	0	0	0	0	0	0	0.0231632	0	0
CCDC77	0	0	0	0	0	0	0	0	0	0	0	0	0	0	0	0	0	0	0	0	0	0	0	0	0	0	0	0	0	0	0	0	0	0	0	0	0	0	0	0	0	0	0	0	0	0	0	0	0
ENOX1	0	0	0	0	0	0	0	0	0	0	0	0	0	0	0.132464	0	0	0	0	0	0	0	0	0	0	0	0	0	0	0	0	0	0	0	0	0	0	0	0	0	0	0	0	0	0	0	0	0	0
MTRF1	0	0	0	0	0	0	0	0	0	0	0	0	0	0	0	0	0	0	0	0	0	0	0	0	0	0	0	0	0	0	0	0	0	0	0	0	0	0.0833797	0	0	0	0	0	0	0	0	0	0	0
PROSER1	0	0	0	0	0	0	0	0	0	0	0	0	0	0	0	0	0	0	0	0	0	0	0	0	0	0	0	0	0	0	0.00461525	0	0	0	0	0	0	0	0	0	0	0	0	0	0	0	0	0	0
WBP4	0	0	0	0	0	0	0	0	0	0	0.13108	0	0	0	0	0	0	0	0	0	0	0	0	0	0	0	0	0	0	0	0	0	0	0	0	0	0	0	0	0	0	0	0	0	0	0	0	0	0
ELF1	0	0	0	0	0	0.0182089	0	0	0	0	0	0.00372355	0	0	0.132464	0	0	0	0	0	0	0	0	0	0.0364089	0.0604305	0	0	-0.00222305	0	0	0	0	0	0	0	0	0	0.00535527	0	0	0	0.0313608	0	0	0	0	0.0110859	0
SMAD9	0	0	0	0	0	0	0	0	0	0	0	0	0	0	0	0	0	0	0	0	0	0	0	0	0	0	0	0	0	0	0	0	0	0	0	0	0	0	0	0	0	0	0	0	0	0	0	0	0
ALG5	0	0	0	0	0	0	0	0	0	0	0	0	0	0	0	0	0	0	0	0	0	0	0	0	0	0	0	0	0	0	0	0	0	0	0	0	0	0	0	0	0	0	0	0	0	0	0	0	0
EXOSC8	0.00995572	0	0	0	0	0	0	0	0	0	0	0	0	0	0	0	0	0	0	0	0	0	-0.00527188	0	0	0	0	0	0	0.00957554	0	0	0	0	0	0	0	0.0834087	0.00535527	0	0	0.00278948	0	0	0	0.0479802	0.0232725	0	0
ETF1	0	0	0	0	0	0	0	0	0	0	0	0	0	0	0	0	0	0	0	0	0	0	0	0	0	0	0	0	0	0	0	0	0	0	0	0	0	0	0	0	0	0	0	0	0	0	0	0	0
TGFBI	0	0	0	0	0	0	0	0	0	0	0	0	0	0	0	0	0	0	0	0	0	0	-0.00527188	0	0	0	0	0	0	0	0	0	0	0	0	0	0	0.0834092	0	0	0.010647	0.00278948	0	0	0	0.0479802	0.0231632	0	0
FAM53C	0	0	0	0	0	0	0	0	0	0	0	0	0	0	0	0	0	0	0	0	0	0	0	0	0	0	0	0	0	0	0	0	0	0	0	0	0	0	0	0	0	0	0	0	0	0	0	0	0
SIL1	0.00999017	0	0	0	0	0	0	0	0	0	0	0	0	0	0	0	0	0	0	0	0	0	-0.00527188	0	0	0	0	0	0	0	0.00461525	0	0	0	0	0	0	0	0.00535527	0	0	0.00278948	0	0	0	0	0.0232026	0	0
PAIP2	0.00995572	0	0	0	0	0	0	0	0	0	0	0.00372355	0.0151135	0	0	0	0	0	0	0	0	0	-0.00527188	0	0	0	0	0	-0.00222305	0	0	0	-0.0194242	0	0	0	0	0	0.00535527	0	0	0.00278948	0	0	0	0	0.0231632	0	0
KDM3B	0	0	0	0	0	0.018263	0	0	0	0	0	0	0	0	0	0	0	0	0	0	0	0	0	0	0	0	0	0	0	0	0	0	0	0	0	0	0	0	0	0	0	0	0	0	0	0	0.0231632	0	0
EGR1	0	0	0	0	0	0	0	0	0	0	0	0	0	0	0	0	0	0	0	0	0	0	0	0	0	0	0	0	0	0	0.00493603	0	0	0	0	0	0	0	0	0	0	0	0	0	0	0	0	0	0
PLS1	0	0	0	0	0	0	0	0	0	0	0	0	0	0	0	0	0	0	0	0	0	0	0	0	0	0	0	0	0	0	0	0	0	0	0	0	0	0	0	0	0	0	0	0	0	0	0	0	0
ZFP30	0	0	0	0	0	0	0	0	0	0	0	0	0	0	0	0	0	0	0	0	0	0	0	0	0	0	0	0	0	0	0	0	0	0	0	0	0	0	0	0	0	0	0	0	0	0	0	0	0
NR2C1	0	0	0	0	0	0	0	0	0	0	0	0	0	0	0	0	0	0	0	0	0	0	0	0	0	0	0	0	0	0	0	0	0	0	0	0	0	0	0	0	0	0	0	0	0	0	0	0	0
TMPO	0	0	0	0	0	0.018222	0	0	0	0	0	0	0.0151135	0	0	0	0	0	0	0	0	0	-0.00527188	0	0	0	0	0	0	0	0.00461525	0	0	0	0	0	0	0	0	0	0.0101016	0.00278948	0	0	0	0	0.0231632	0	0
ARL1	0	0	0	0	0	0	0	0	0	0	0	0	0.0151135	0	0	0	0	0	0	0	0	0	-0.00527188	0	0	0	0	0	0	0	0	0	0	0	0	0	0	0	0.00536543	0	0	0	0	0	0	0	0.0231632	0	0
GLT8D2	0	0	0	0	0	0	0	0	0	0	0	0	0	0	0	0	0	0	0	0	0	0	0	0	0	0	0	0	0	0	0	0	0	0	0	0	0	0	0	0	0	0	0	0	0	0	0	0	0
NFYB	0	0	0	0	0	0	0	0	0	0	0	0	0	0	0	0	0	0	0	0	0	0	0	0	0	0	0	0	0	0	0.00465396	0	0	0	0	0	0	0	0	0	0.0101016	0	0	0	0	0	0	0	0
APAF1	0	0	0	0	0	0	0	0	0	0	0	0	0	0	0	0	0	0	0	0	0	0	0	0	0	0	0	0	0	0	0	0	0	0	0	0	0	0	0	0	0	0	0	0	0	0	0	0	0
DUSP4	0	0	0	0	0	0	0	0	0	0	0	0	0	0	0	0	0	0	0	0	0	0	0	0	0	0	0	0	0	0	0	0	0	0	0	0	0	0	0	0	0.0101016	0	0	0	0.141916	0	0	0	0
TNFRSF10B	0	0	0	0	0	0	0	0	0	0	0	0	0	0	0	0	0	0	0	0	0	0	0	0	0	0	0	0	0	0	0.00466653	0	0	0	0	0	0	0	0	0	0	0	0	0	0	0	0	0	0
PTK2B	0	0	0	0	0	0.0182089	0	0	0	0	0	0.00372355	0	0	0	0	0	0	0	0	0	0	-0.00527188	0	0.0364011	0	0	0	-0.00129599	0	0	0	0	0	0	0	0	0	0.00535527	0	0	0.00278948	0	0	0	0.0479802	0	0	0
PPP3CC	0	0	0	0	0	0.0182089	0	0	0	0.0386297	0	0.00372094	0.0151135	0	0	0	0	0	0	0	0	0	0	0	0	0	0	0	-0.00222305	0	0	0	0	0	0	0	0	0	0	0	0	0	0	0.0400901	0	0	0	0	0
UBIAD1	0	0	0	0	0	0	0	0	0	0	0	0	0	0	0	0	0	0	0	0	0	0	0	0	0	0	0	0	0	0	0	0	0	0	0	0	0	0	0	0	0	0	0	0	0	0	0	0	0
TARDBP	0	0	0	0	0	0	0	0	0	0	0	0	0	0	0	0	0	0	0	0	0	0	-0.00527188	0	0	0	0	0	0	0	0.00471711	0	0	0	0	0	0	0	0	0	0	0	0	0	0	0	0	0	0
TNFRSF8	0	0	0	0	0	0	0	0	0	0	0	0	0	0	0	0	0	0	0	0	0	0	0	0	0	0	0	0	0	0	0	0	0	0	0	0	0	0	0	0	0	0	0	0	0	0	0	0	0
RDH10	0	0	0	0	0	0	0	0.104336	0	0	0	0	0	0	0	0	0	0	0	0	0	0	0	0	0	0	0	0	0	0	0	0	0	0	0	0	0	0	0	0	0	0	0	0	0	0	0	0	0
AKAP1	0	0	0	0	0	0	0	0	0	0	0	0	0	0	0	0	0	0	0	0	0	0	0	0	0	0	0	0	0	0	0	0	0	0	0	0	0	0	0	0	0	0	0	0	0	0	0	0	0
TRIM25	0	0	0	0	0	0	0	0	0	0	0	0	0	0	0	0	0	0	0	0	0	0	0	0	0	0	0	0	0	0	0	0	0	0	0	0	0	0	0	0	0	0	0	0	0	0	0	0	0
SLC35B1	0	0	0	0	0	0	0	0.106997	0	0	0	0	0	0	0	0	0	0	0	0	0	0	0	0	0	0	0	0	0	0	0	0	0	0	0	0	0	0	0	0	0	0	0	0	0	0	0	0	0
FAM117A	0.00995572	0	0	0	0	0.0182089	0	0	0	0	0	0.00283283	0	0	0	0	0	0	0	0	0.0461764	0	-0.00527188	0	0	0	0	0	-0.00207069	0	0.00461525	0	0	0	0.0574863	0	0	0	0.00535527	0	0	0.00278948	0	0	0	0	0.0231632	0	0
NCAPH	0	0	0	0	0	0	0	0	0	0	0	0	0	0	0	0	0	0	0	0	0	0	0	0	0	0	0	0	0	0	0	0	0	0	0	0	0	0	0	0	0	0	0	0	0	0	0	0	0
[truncated: 4,298 more rows]
[truncated: 166 more columns]
