# Supplementary material for: Modeling cancer drug response through drug-specific informative genes
Source: Sci Rep. 2019 Oct 23;9:15222. doi: 10.1038/s41598-019-50720-0 (PMC6811538; doi:10.1038/s41598-019-50720-0)
Supplement: Supplementary file 7 — Supplementary Table S6 [file 41598_2019_50720_MOESM7_ESM.xls]

## Sheet: Legend
	Supplementary Table S6A
	Drugs: drug name
	DSG-F2 intersection: list of genes in common between DSG and F2 genes sets in Supplementary Table S1
	Supplementary Table S6B
	Drugs: drug name
	Unique genes: group of genes selected exclusively for the drug response prediction of a single compound

## Sheet: Supplementary Table S6A
Drugs	DSG-F2 intersection
TL-2-105	ACTN4,HIST1H4B,UBE2J1,PAPSS2,HNRNPH1,HIST1H4A,SURF4,HSPA1B,ZNF709,NOTCH4,CD3E,CTR9,DCP1A,ARPC1A,ADAM9,BMPR2,PTPRK,KIF15,DENND4B,GATAD2B,ARHGAP19,RNASE6,SNRNP48,CD247,ZNF100,ZNF43,RBFOX2,ZNF830,OTUD7B,TSEN15,LAIR1,NCF4,RCC2,E2F2,RPS6KA1,ZNF445,HIST1H3F,BDP1,POLG2,ZNF324B,TJP1,SERINC2,KAT6B,TSEN34,MDM4,PTPRC,ZNF253,BMP1,CTNND1,MARCKS,P2RY11,HLA-DRA
TAK-715	ACTN4,CEP135,GEN1,HIST1H4A,USP7,GBA,BCL9L,ACSF3,SECISBP2,SRSF10,KRTAP10-11,RPS25,CARD9,GATAD2B,JUN,GALNT11,MSL2,SELL,POLR2L,HLA-DMB,CCR8,ZNF100,OTUD7B,RGMB,RCC2,NR1D2,POLG2,KRTAP1-5,PTRF,PLEC,KAT6B,YIF1A,PFAS,KIF18B,RNPC3,ARPC1A,ZNF267,MCFD2,GNG7,YES1,PUS1,SEMA4D,NR2F2,KCNA3,ADAT2,LAIR1,E2F2,FANCM,ARHGEF10,HLA-DOB,MBOAT7,TJP1,TSEN34,PTPRC,DDR1,LTB4R,TAX1BP3,GAS8,HIST1H4B,LILRB1,BACE1,DENND4A,GART…
CP466722	AGER,YIPF6,CEP135,ACTN4,GEN1,HIST1H4A,ACSF3,KIF15,JUN,GALNT11,MSL2,ZNF100,CSTF2T,OTUD7B,TRIM69,RGMB,ADA,RCC2,NR1D2,POLG2,PLEC,KAT6B,PSAP,YIF1A,ZNF136,TNF,ZNF431,CEBPD,LIG4,ARPC1A,GNG7,MYO6,YES1,KCNA3,ZNF775,LAIR1,E2F2,TCF4,HLA-DPA1,TJP1,TGIF1,TSEN34,PTPRC,ZNF675,DDR1,GAS8,PRPF40A,POLE,DENND4A,MYO1C,NQO1,MDC1,PTPRK,TBC1D10C,CD151,RBFOX2,CTBP2,ZNF445,BDP1,CIITA,MRPL41,HLA-DPB1,ZNF253,CD19,EXT1,IRAK…
BMS-345541	GAS8,P2RY11,ACTN4,LILRB1,CEBPD,HIST1H4A,HSBP1,SURF4,HSPA1B,MDC1,RPS28,FLOT1,ARPC1A,OR13C5,PTPRK,KIF15,ELANE,SMARCB1,B3GNT9,OR2M3,RBFOX2,OTUD7B,LAIR1,NCF4,RCC2,E2F2,RPS6KA1,ZNF445,SLC39A7,HIST1H3F,POLG2,MBOAT7,ZNF324B,TJP1,TSEN34,PTPRC,DDR1,TNF,MARCKS,ZNRD1
Genentech Cpd 10	GAS8,ACTN4,HIST1H4A,HSPA1B,MDC1,PDE7A,ARPC1A,KIF15,SMARCB1,ZNF100,RBFOX2,OTUD7B,KLRG1,LAIR1,NCF4,RCC2,DENND1C,E2F2,ZNF445,POLG2,ZNF324B,TJP1,PHLDA1,TSEN34,PTPRC,DDR1,P2RY11
Ruxolitinib	AGER,ACTN4,ARHGAP30,DENND4A,LILRB2,HIST1H4A,LTB,HSBP1,CNOT10,SUZ12,LIG4,HSPA1B,GAS6,TRAIP,BCL9L,ARPC1A,GPR39,DCP1A,ZNF267,ATP6V0A2,CD28,GNG7,PTPRK,GPR132,TBC1D10C,JUN,GALNT11,CD151,C6orf25,LCK,RXRA,RBFOX2,HYAL3,LTA,OTUD7B,NR2F2,KCNQ5,KCNA3,LAIR1,NCF4,FCER1A,ADORA3,RPS6KA1,ZNF445,PPP1CC,HLA-DPA1,POLG2,CIITA,TJP1,UCP3,NCR1,PLEC,TSEN34,KEL,YIF1A,PTPRC,RPLP2,DDR1,MARCKS,GYPB,ZNRD1
SB-715992	GAS8,ACTN4,HIST1H4A,ARPC1A,SMARCB1,HLA-DMB,ZNF100,RBFOX2,OTUD7B,LAIR1,NCF4,RCC2,E2F2,ZNF445,HIST1H3F,POLG2,ZNF324B,TJP1,TSEN34,PTPRC,MARCKS,P2RY11
KIN001-102	HIST1H3I,P2RY11,ACTN4,HIST1H4B,CEBPD,HIST1H4A,DENND1B,HSBP1,SURF4,HSPA1B,MDC1,PDE7A,FLOT1,ARPC1A,PTPRK,KIF15,ELANE,GATAD2B,B3GNT9,HLA-DOA,HIST1H2BN,HLA-DMB,ZNF100,RBFOX2,OR8U1,OTUD7B,KRTAP2-3,LAIR1,NCF4,RCC2,DENND1C,RPS6KA1,ZNF445,HIST1H3F,SACM1L,E2F2,HLA-DPA1,ZNF324B,TJP1,KAT6B,TSEN34,PTPRC,ZNF253,DDR1,TNF,MARCKS,ZNRD1
CAL-101	LILRB1,HIST1H4A,ARPC1A,OR13C5,KRTAP10-11,HLA-DMB,ZNF100,RBFOX2,OTUD7B,LAIR1,NCF4,RCC2,E2F2,RPS6KA1,ZNF445,HLA-DOB,ZNF324B,TJP1,TSEN34,PTPRC,MARCKS,P2RY11
GW-2580	ARPC1A,RBFOX2,TJP1,OTUD7B,ACTN4,DLL1,LILRB2,LAIR1
BX-912	GAS8,P2RY11,ACTN4,LILRB2,EPB41,NPTN,HIST1H4A,CD1A,NR2F6,PDXK,ADPGK,SLC35B2,ZNF709,ARPC1A,CBR1,CSTB,G6PD,PTPRK,KIF15,ELANE,SMARCB1,GATAD2B,U2AF1,LILRB4,DYRK1A,ZNF100,BRPF1,CLDN12,RBFOX2,FCHO2,OTUD7B,PCNT,LAIR1,NCF4,RCC2,TRAPPC10,E2F2,ZNF445,HIST1H3F,BDP1,ZNF230,ITGB2,POLG2,MBOAT7,TJP1,AZU1,THEM4,KAT6B,TSEN34,PTPRC,PINK1,CD3G,ZNF253,PTDSS1,MARCKS,B4GALT5
LY317615	ARPC1A,RBFOX2,BLM,ADA,TSEN34,LAIR1,DENND1B,PTPRC,NCF4,DENND1C
WZ3105	HIST1H4B,HIST1H4A,SURF4,ARPC1A,KIF15,SMARCB1,GATAD2B,RBFOX2,OTUD7B,LAIR1,NCF4,RCC2,E2F2,RPS6KA1,ZNF445,HIST1H3F,ZNF324B,TJP1,KAT6B,TSEN34,PTPRC,ZNF253,MARCKS,BDH1
CP724714	RBFOX2
JW-7-24-1	GAS8,ZNF493,AGER,HIST1H4B,LILRB1,ACTN4,UBE2J1,HIST1H4A,HSPA1B,GAS6,ARPC1A,PTPRK,KIF15,SMARCB1,ZNF682,MYO6,HLA-DMB,ZNF100,LCK,ZNF43,RBFOX2,ZNF830,OTUD7B,CD55,ADA,ZNF775,LAIR1,NCF4,RCC2,E2F2,TCF4,ZNF445,HLA-DOB,BDP1,KCNK12,OR13A1,ZNF324B,TJP1,BLM,KAT6B,TSEN34,MDM4,ZNF136,ZNF675,PTPRC,ZNF253,CTNND1,MARCKS,P2RY11
ABT-869	ELANE,AZU1,LILRB2,LAIR1,PRTN3,LILRB4,DENND1C,B3GNTL1
GSK2126458	RBFOX2,TJP1,OTUD7B,TSEN34,LAIR1,PTPRC,NCF4,HLA-DMB,DENND1C,E2F2,MDC1,PDE7A,HLA-DOB
TG101348	GAS8,ACTN4,CEP135,POLE,BCAP31,ARHGAP30,DENND4A,LILRB2,GEN1,HIST1H4A,CNOT10,SUZ12,LIG4,UBE2H,GAS6,TRAIP,BCL9L,ARPC1A,ZNF267,RAD51D,RMI1,ATP6V0A2,KIF15,ELANE,PTPRK,SMARCB1,GPR132,CD300LF,TBC1D10C,BAIAP2,LAMP1,JUN,GALNT11,LILRB4,PRTN3,CHST2,CD151,MSL2,YES1,ZNF100,LCK,RBFOX2,ZNF223,CSTF2T,OTUD7B,ADCY6,RHOG,NR2F2,UPP1,KCNQ5,KCNA3,RGMB,CTBP2,LAIR1,NCF4,RCC2,ATOX1,RPS6KA1,ZNF445,E2F2,RAG2,MED12,HNRNPA0,…
XMD15-27	ACTN4,LILRB2,DCP1A,ARPC1A,PTPRK,KIF15,SMARCB1,MYO6,RBFOX2,OTUD7B,ADA,ZNF775,LAIR1,NCF4,RCC2,E2F2,ZNF445,POLG2,ZNF324B,TJP1,TLE1,BLM,TSEN34,PTPRC,MARCKS,P2RY11
AC220	ARPC1A,TJP1,ACTN4,KIF15,ELANE,AZU1,LILRB2,GATAD2B,TSEN34,LAIR1,NCF4,PRTN3,LILRB4,RCC2,E2F2,ZNF445,MARCKS,BDP1
EKB-569	ARPC1A,STAR,TJP1,RBFOX2,ZNF267,DOK2,ARHGAP30,IL2RG,DYNLT1,ADAT2,CARD9,ADA,PDE7A,LAIR1,PTPRC,NCF4,DENND1C,RPS6KA1,MARCKS,DOK3
Masitinib	KRTAP5-11,ACTN4,HIST1H4A,HSPA1B,MDC1,PDE7A,ARPC1A,PTPRK,KIF15,PRTN3,TRIM13,HLA-DMB,ZNF100,RBFOX2,OTUD7B,LAIR1,NCF4,RCC2,DENND1C,E2F2,ZNF445,NT5M,HLA-DPA1,POLG2,ZNF324B,TJP1,TSEN34,PTPRC,DDR1,MARCKS,P2RY11
OSI-930	P2RY11,AGER,ACTN4,LILRB2,HIST1H4A,LTB,HSPA1B,MDC1,PDE7A,DCP1A,ARPC1A,PTPRK,KIF15,ELANE,SMARCB1,GATAD2B,LSM2,SLC19A1,PRTN3,LILRB4,TRIM13,HLA-DOA,HLA-DMB,RBFOX2,VPREB3,OR8U1,OTUD7B,TUBGCP6,IKBKE,ITSN1,STAT5B,LAIR1,NCF4,RCC2,DENND1C,RPS6KA1,ZNF445,NT5M,SACM1L,HLA-DOB,HLA-DPA1,POLG2,ZNF324B,TJP1,AZU1,KAT6B,TSEN34,PTPRC,DGKD,DDR1,TNF,B3GNTL1,MARCKS,CLEC5A,ZNRD1,DAG1,HLA-DRA,SMARCC1
XMD13-2	GAS8,P2RY11,ACTN4,HIST1H4B,LILRB1,CEBPD,HIST1H4A,HSBP1,GART,HSPA1B,MDC1,RPS28,ARPC1A,KIF15,SMARCB1,GATAD2B,MARCKS,HLA-DOA,ZNF100,OR2M3,RBFOX2,OR8U1,OTUD7B,LY6E,APOBEC3G,UBA52,LAIR1,NCF4,RCC2,E2F2,RPS6KA1,ZNF445,HIST1H3F,HLA-DPA1,BDP1,OR13A1,MBOAT7,POLG2,ZNF324B,ZNF736,TJP1,HLA-DPB1,TSEN34,PTPRC,ZNF253,DGKD,DDR1,SLC39A7,ZNRD1
XL-184	OTUD7B,DPEP2,AZU1,LILRB2,TBC1D10C,LAIR1,LILRB4,DENND1C,ZNF445,PDE7A,RAG2,RNASE3,RNASE2
NPK76-II-72-1	GAS8,ACTN4,HIST1H4B,LILRB1,HIST1H4A,SURF4,GART,DCP1A,ARPC1A,PTPRK,KIF15,RRN3,SMARCB1,NUDT3,GATAD2B,ZNF100,ZNF670,RBFOX2,OR8U1,PSG4,LY6E,OTUD7B,LAIR1,NCF4,RCC2,E2F2,RPS6KA1,ZNF445,HIST1H3F,HLA-DOB,BDP1,FBL,POLG2,MBOAT7,ZNF324B,TJP1,HNRNPR,KAT6B,TSEN34,PTPRC,ZNF253,MARCKS,P2RY11
NG-25	AGER,ACTN4,LILRB1,IER3,CEBPD,HIST1H4A,HSBP1,LTB,HSPA1B,MDC1,ARPC1A,PTPRK,KIF15,SMARCB1,GATAD2B,MARCKS,C6orf25,ZNF100,RBFOX2,OTUD7B,TRIM69,NSUN6,LAIR1,NCF4,RCC2,E2F2,RPS6KA1,ZNF445,HLA-DOB,HLA-DPA1,TNFRSF13B,OR13A1,TJP1,ZNF736,HLA-DPB1,TSEN34,PTPRC,DDR1,SLC39A7,P2RY11,HLA-DRA
TL-1-85	AGER,ACTN4,LILRB1,IER3,LILRB2,CEBPD,HIST1H4A,HSBP1,LTB,HSPA1B,MDC1,ARPC1A,OR13C5,PTPRK,KIF15,SMARCB1,LILRB4,MARCKS,HLA-DOA,C6orf25,HLA-DMB,ZNF100,RBFOX2,OTUD7B,APOBEC3G,LTA,OSCAR,UBA52,LAIR1,NCF4,RCC2,E2F2,RPS6KA1,ZNF445,HLA-DOB,HLA-DPA1,OR13A1,TJP1,ZNF736,ASB14,HLA-DPB1,TSEN34,KEL,PTPRC,DDR1,TNF,B3GNTL1,SLC39A7,GYPB,P2RY11,HLA-DRA
VX-11e	RBFOX2,P2RY11,TNFRSF14,ETV4,RHOG,MEF2D,HLA-E,TSEN34,TBC1D10C,LAIR1,RNASE2,NCF4,DDR1,B3GNT9,RNASE3,FRAT1
FR-180204	ACTN4,UBE2H,HTRA1,PRKCB,FLOT1,RNASE2,ARPC1A,ADAM9,ATP6V0A2,ELANE,GNG7,CD300LF,TBC1D10C,RNASE6,JUN,PRTN3,CD151,MSL2,PCF11,RBFOX2,OTUD7B,KCNQ5,PEX11A,RGMB,LAIR1,NCF4,RPS6KA1,ZNF445,RNASE3,FRAT1,TJP1,PTRF,AZU1,TSEN34,MRPL48,CXCR2,PTPRC,YIF1A,ARSJ,DDR1
Zibotentan, ZD4054	ACTN4,HIST1H4B,HIST1H4A,GART,DCP1A,ARPC1A,PTPRK,KIF15,SMARCB1,GATAD2B,RBFOX2,OTUD7B,LAIR1,NCF4,RCC2,E2F2,RPS6KA1,ZNF445,HIST1H3F,HLA-DOB,POLG2,TJP1,TSEN34,PTPRC,MARCKS,P2RY11
KIN001-236	GAS8,HIST1H3I,ACTN4,HIST1H4B,LILRB1,HIST1H4A,DCP1A,ARPC1A,OR13C5,PTPRK,KIF15,SMARCB1,GATAD2B,LILRB4,HLA-DMB,ZNF100,RBFOX2,OR8U1,OTUD7B,LY6E,TRIM69,KRT23,LAIR1,NCF4,RCC2,E2F2,RPS6KA1,ZNF445,HIST1H3F,ARHGEF10,HLA-DOB,BDP1,OR13A1,RXFP3,MBOAT7,TJP1,DERL3,POLG2,AZU1,KAT6B,TSEN34,PTPRC,ZNF253,DGKD,MARCKS,P2RY11
KIN001-055	RBFOX2,LAIR1,NCF4
KIN001-266	ARPC1A,RBFOX2,TJP1,OTUD7B,ACTN4,TSEN34,LAIR1,PTPRC,NCF4
NVP-BHG712	ACTN4,LILRB1,HIST1H4A,DCP1A,ARPC1A,PTPRK,RPS25,MAN2A2,MYO6,LILRB4,HLA-DMB,ZNF100,RBFOX2,OTUD7B,SLC22A5,ADA,ZNF775,LAIR1,NCF4,RCC2,HBG2,RPS6KA1,ZNF445,E2F2,HLA-DOB,TJP1,BLM,TSEN34,KEL,ZNF675,PTPRC,B3GNTL1,MARCKS,P2RY11
PIK-93	GAS8,ACTN4,UBE2J1,LILRB1,PAPSS2,HIST1H4A,HSPA1B,CD3E,CTR9,ARPC1A,KRTAP10-11,KIF15,PTPRK,SMARCB1,LILRB4,TXNRD1,HLA-DOA,HLA-DMB,CD247,ZNF100,RBFOX2,ZNF830,OR8U1,OTUD7B,TRIM69,CR1,LAIR1,NCF4,RCC2,E2F2,RPS6KA1,ZNF445,HLA-DOB,BDP1,MBOAT7,ZNF324B,TJP1,SERPINB10,KAT6B,TSEN34,MDM4,PTPRC,ZNF253,CTNND1,MARCKS,P2RY11,HLA-DRA
AV-951	ACTN4,HIST1H4B,LILRB2,HIST1H4A,JUP,GART,ARPC1A,PTPRK,KIF15,GATAD2B,LILRB4,VPREB3,STAT5B,LAIR1,NCF4,RCC2,E2F2,ZNF445,TJP1,PAICS,TSEN34,PTPRC,MARCKS,DAG1
GSK690693	ACTN4,HIST1H4B,IER3,CEBPD,HIST1H4A,SURF4,HSPA1B,ZNF709,MDC1,PDE7A,ARPC1A,OR13C5,KIF15,SMARCB1,GATAD2B,ZNF100,RBFOX2,OTUD7B,LAIR1,NCF4,RCC2,DENND1C,RPS6KA1,ZNF445,HIST1H3F,E2F2,BDP1,OR13A1,ZNF324B,TJP1,KAT6B,PTPRC,ZNF253,MARCKS
KIN001-244	ACTN4,LILRB1,NPTN,HIST1H4A,PDXK,NR2F6,ARPC1A,PTPRK,SMARCB1,GATAD2B,U2AF1,B4GALT5,LILRB4,APPL1,DYRK1A,CLDN12,RBFOX2,FCHO2,OTUD7B,TRIM69,PCNT,LAIR1,NCF4,RCC2,TRAPPC10,E2F2,ZNF445,HLA-DOB,ITGB2,TJP1,SERPINB10,CHTOP,TSEN34,PTPRC,PTDSS1,MARCKS,P2RY11
SB52334	ACTN4,CEBPD,PAQR3,HSPA1B,CLTB,CCT3,MAPT,GNG7,CD151,HSPA1A,S100A11,ZNF197,CAPN2,HNRNPA0,POLG2,MBOAT7,CLASP2,ACBD6,TALDO1,PTRF,UBE2N,RPRD2
AS605240	RBFOX2,TJP1,TSEN34,LAIR1,PTPRC,NCF4
MPS-1-IN-1	ACTN4,CEBPD,HSPA1B,MDC1,DCP1A,ARPC1A,SMARCB1,GATAD2B,B3GNT9,RBFOX2,OR8U1,OTUD7B,NSUN6,LAIR1,NCF4,RCC2,E2F2,ZNF197,ZNF445,HIST1H3F,HLA-DPA1,BDP1,ACBD6,MBOAT7,POLG2,TJP1,KRTAP1-5,TSEN34,PTPRC,DDR1,SLC39A7,P2RY11
Tubastatin A	HIST1H3I,ACTN4,HIST1H4B,LILRB1,HIST1H4A,SURF4,ARPC1A,OR13C5,PTPRK,KIF15,RPS25,SMARCB1,GATAD2B,LILRB4,HLA-DMB,ZNF100,RBFOX2,OR8U1,OTUD7B,LY6E,LAIR1,NCF4,RCC2,E2F2,RPS6KA1,ZNF445,HIST1H3F,HLA-DOB,BDP1,OR13A1,MBOAT7,POLG2,ZNF324B,TJP1,KAT6B,TSEN34,PTPRC,ZNF253,DGKD,MARCKS,P2RY11
VNLG/124	AGER,ACTN4,HIST1H4A,USP7,BCL9L,SECISBP2,SRSF10,KRTAP10-11,CASK,ELANE,ZKSCAN4,INPP5B,SELL,HLA-DMB,NMUR1,OR2M3,STAR,OTUD7B,TRIM69,ADA,NSUN6,RCC2,POLG2,MDM4,ZNRD1,CTNND1,CLEC5A,OR5M1,RNPC3,OGT,LPAR4,GSN,CETN2,ARPC1A,ZNF267,PRTN3,MYO6,LILRB4,ADRB3,NR2F2,ADAT2,ZNF775,LAIR1,DENND1C,HLA-DPA1,TJP1,SERPINB10,AZU1,TSEN34,PTPRC,DDR1,B3GNTL1,RBMX,BCAP31,UBE2J1,BACE1,LAMB2,MDC1,PDE7A,CTR9,ATP6V0A2,CD300LF,NTN…
XL-880	GAS8,OTUD7B,DYNLRB2,ACOT4,TSEN34,TBC1D10C,LAIR1,PTPRC,PIP4K2C,MYO5B
EX-527	P2RY11,ACTN4,UBE2J1,SREBF2,CEBPD,HIST1H4A,HSBP1,GART,HSPA1B,MDC1,DCP1A,ARPC1A,BMPR2,PTPRK,KIF15,SMARCB1,LSM2,INPP5B,VARS,CD247,GK,RBFOX2,OTUD7B,APOBEC3G,LAIR1,NCF4,RCC2,RPS6KA1,ZNF445,HLA-DPA1,POLG2,ZNF324B,TJP1,HLA-DPB1,ADSL,TSEN34,MDM4,PTPRC,DDR1,TNF,CTNND1,ZNRD1
OSI-027	AGER,CEBPD,HIST1H4A,HSPA1B,MDC1,PDE7A,ARPC1A,SMARCB1,ZNF100,RBFOX2,OTUD7B,LAIR1,NCF4,RCC2,DENND1C,E2F2,ZNF445,HIST1H3F,HLA-DOB,BDP1,ZNF324B,TJP1,KAT6B,TSEN34,PTPRC,ZNF253,DDR1,MARCKS,P2RY11
SN-38
T0901317	OR5M1,ACTN4,HIST1H4B,LILRB1,LILRB2,HIST1H4A,DCP1A,ARPC1A,OR13C5,KRTAP10-11,KIF15,ELANE,RPS25,SMARCB1,MAN2A2,MYO6,SKA1,ZNF100,FLNA,HLA-DQA2,RBFOX2,OTUD7B,SLC22A5,ADA,ZNF775,LAIR1,NCF4,RCC2,E2F2,RPS6KA1,ZNF445,HIST1H3F,OR13A1,MBOAT7,POLG2,ZNF324B,TJP1,AZU1,BLM,TSEN34,ZNF675,PTPRC,HIST1H4F,MARCKS,NLGN3,P2RY11
IOX2
NSC-207895	ARPC1A,RBFOX2,OTUD7B,KIF15,HNRNPR,UBA52,LAIR1,PTPRC,NCF4,DDR1,B3GNT9,E2F2,ZNF445,ZNF100,OR2M3
CAY10603	ARPC1A,RBFOX2,TJP1,OTUD7B,ACTN4,KIF15,SMARCB1,TSEN34,HIST1H4A,LAIR1,PTPRC,NCF4,RCC2,E2F2,ZNF445,P2RY11,BDP1,ZNF100,POLG2
SB-505124	KBTBD8,MBOAT7,TJP1,ACTN4,PLEC,TBC1D10C,CEBPD,CTBP2,BTC,PLA2G16,CD151,ZNF445,CAPN2
Tamoxifen	ARPC1A,RBFOX2,TJP1,OTUD7B,ACTN4,TSEN34,PDE7A,LAIR1,PTPRC,NCF4,LTB,RCC2,TNF,DENND1C,ZNF445,MARCKS,HLA-DOA,MDC1,ZNRD1,HLA-DPA1
Phenformin	RBFOX2,TJP1,OTUD7B,TSEN34,LAIR1,PTPRC,NCF4,RCC2,E2F2,RPS6KA1,MARCKS
SNX-2112	GAS8,ACTN4,CEP135,UBE2J1,DENND4A,GEN1,CEBPD,HIST1H4A,HSBP1,TLR1,LIG4,CARS,HSPA1B,CTR9,DCP1A,ARPC1A,SRGAP1,KIF15,GNG7,SMARCB1,GRB2,TBC1D10C,GNG12,BAIAP2,TLR10,JUN,GALNT11,MYO6,MARCKS,CD151,MSL2,RAB37,HLA-DOA,YES1,OR2M3,RBFOX2,CSTF2T,OR8U1,APOBEC3G,TRIM69,RHOG,OTUD7B,AQP11,KCNA3,RGMB,ADA,SLC22A5,CTBP2,ZNF775,FNBP1,LAIR1,OR6C2,NCF4,RCC2,DCP2,RPS6KA1,ZNF445,E2F2,RAG2,HLA-DOB,HLA-DPA1,TNFRSF13B,MEX3C,…
AR-42	ACTN4,UBE2J1,LAMB2,CEBPD,HIST1H4A,HSPA1B,BCL2,ARPC1A,SRGAP1,KIF15,LRP10,SMARCB1,DENND4B,MYO6,ZNF100,PTEN,RBFOX2,OTUD7B,SLC22A5,ADA,INSR,ZNF775,LAIR1,NCF4,BCL2L1,RCC2,E2F2,ZNF445,BDP1,POLG2,TJP1,PIK3CD,BLM,ARHGEF12,FAM98B,TSEN34,MDM4,PTPRC,ZNF138,DDR1,CTNND1,SLC39A7,P2RY11
EHT 1864	ZNF445,TBC1D10C,LAIR1
QL-X-138	IER3,HIST1H4A,HSPA1B,MDC1,PDE7A,ARPC1A,KIF15,SMARCB1,GATAD2B,ZNF100,RBFOX2,OTUD7B,LAIR1,NCF4,RCC2,DENND1C,E2F2,ZNF445,HIST1H3F,ZNF324B,TJP1,KAT6B,TSEN34,PTPRC,ZNF253,DDR1
AG-014699
TW 37	BCL2L14,KRT20,FUT3
rTRAIL
XAV 939
PLX4720 (rescreen)	TNFRSF14,TSEN34,MYO5A,HLA-DPA1
CUDC-101	UBE2J1,ARHGAP30,LAMB2,CEBPD,HIST1H4A,HSPA1B,BCL2,PDE7A,ARPC1A,SRSF10,ATP6V0A2,SMARCB1,LAMP1,RGS19,DOK3,ZNF100,RBFOX2,SLX4,OTUD7B,NR2F2,ZNF92,DYNLT1,SLC22A5,ADA,LAIR1,NCF4,RCC2,DENND1C,E2F2,ZNF445,HLA-DOB,TJP1,IL2RG,BLM,ARHGEF12,TSEN34,PTPRC,ZNF138,P2RY11
THZ-2-102-1	ACTN4,LILRB1,HIST1H4A,ARPC1A,PTPRK,KIF15,SMARCB1,GATAD2B,RBFOX2,OTUD7B,LAIR1,NCF4,RCC2,E2F2,ZNF445,HLA-DOB,MBOAT7,TJP1,DERL3,TSEN34,PTPRC,ZNF253,MARCKS
BMN-673	OR4E2,UGT3A2
SGC0946	ARPC1A,RBFOX2,TJP1,OTUD7B,ACTN4,SMARCB1,TSEN34,LAIR1,PTPRC,NCF4,POLG2,RCC2,ZNF445,HLA-DOB,P2RY11,DCP1A
GSK1070916	GAS8,ACTN4,IER3,EHMT2,HIST1H4A,SURF4,HSPA1B,ZNF709,MDC1,PDE7A,FLOT1,ARPC1A,KIF15,ELANE,GATAD2B,TRIM13,ZNF100,ZNF551,RBFOX2,OTUD7B,LGR4,LAIR1,NCF4,RCC2,DENND1C,E2F2,ZNF445,HIST1H3F,NT5M,BDP1,FBL,POLG2,ZNF324B,TJP1,HMGN1,HNRNPR,KAT6B,TSEN34,ATAT1,DGKD,DDR1,ZNRD1,SLC39A7,P2RY11
PXD101, Belinostat	UBE2J1,LAMB2,HIST1H4A,HSPA1B,BCL2,ARPC1A,SMARCB1,MYO6,ZNF100,RBFOX2,OTUD7B,SLC22A5,ADA,ZNF775,LAIR1,NCF4,BCL2L1,RCC2,E2F2,ZNF445,TJP1,TSEN34,MDM4,PTPRC,ZNF138,DDR1,CTNND1,P2RY11
PF-4708671
YM155	KRT20
Etoposide
Vinorelbine
Midostaurin
CCT018159	ZNF223
AP-24534	CD52,ARPC1A,TJP1,OTUD7B,LILRB1,OSCAR,LILRB2,LAIR1,PTPRC,NCF4,DDR1,B3GNTL1,ZNF445
JNK-9L
FTI-277
Trametinib	CCNE2,ACTN4,POLE,HIST1H4B,ZNF519,EHMT2,GEN1,HNRNPH1,HIST1H4A,EXO1,SURF4,CHGA,NRIP1,ZNF709,CALCB,PRC1,RMI2,ADAM9,ETV4,MCFD2,KIF15,ST8SIA3,MAPT,SMARCB1,PTPRK,RMI1,GATAD2B,OTUB2,BAIAP2,GALNT11,AGTRAP,SKA1,CD151,MSL2,YES1,NPPA,ZNF43,UNC79,RBM8A,CATSPER1,INPP5F,TNFRSF14,SPHK1,CTBP2,KIFC1,HIST1H3B,RCC2,ATOX1,E2F2,CDK7,HIST1H3F,HNRNPA0,CKAP5,TJP1,HCN3,HNRNPR,PTRF,PLEC,TGIF1,DCTPP1,KAT6B,UCP2,YIF1A,ZNF25…
AKT inhibitor VIII
NSC-87877	ZNRD1,POLR2L
JQ12	RGS19,ADA
Embelin
LAQ824	RBFOX2,TJP1,HIST1H4A,RGS19,RCC2,E2F2
Epothilone B
GSK-1904529A
OSU-03012
IPA-3	AGER,ACTN4,CEP135,RPS18,HIST1H4A,LTB,CNOT10,ARPC1A,GPR132,GNG7,SMARCB1,TBC1D10C,TLR10,GALNT11,CD151,MSL2,SELL,HLA-DOA,YES1,LCK,OR2M3,HLA-DQA2,OTUD7B,TRIM69,KCNA3,ADA,NSUN6,CTBP2,NCF4,RCC2,RAG2,HLA-DOB,POLG2,MEX3C,CIITA,MBOAT7,TJP1,TSEN34,PTPRC,PFAS,CNR2,TNF,CD19,GPX2,ZNRD1
Tipifarnib
BAY 61-3606	ARPC1A,RBFOX2,TJP1,OTUD7B,TSEN34,HIST1H4A,LAIR1,PTPRC,NCF4,MARCKS,HLA-DMB,LCK,DCP1A
Pazopanib	MSRB3
AS601245
BMS-754807
OSI-906	IRS2
Bryostatin 1
Obatoclax Mesylate	RGS19,CHGA,USP19,PIK3CD
AUY922	ADA,HLA-E,FNBP1,B3GNTL1,CALM1,HSD11B2
PAC-1	ACTN4,CEP135,LILRB1,ARHGAP30,KIF18B,HIST1H4B,GEN1,SUZ12,LIG4,CTSW,GAS6,ACSF3,ARPC1A,ATP6V0A2,TBC1D10C,GNG12,LAMP1,JUN,GALNT11,AGTRAP,CD151,MSL2,YES1,HLA-DMB,LCK,RXRA,RBFOX2,ZNF223,OTUD7B,RGMB,ADA,LAIR1,NCF4,DOLK,OR6C2,RCC2,DCP2,RPS6KA1,ZNF445,E2F2,RAG2,TUBB6,CIITA,TJP1,BLM,TSEN34,YIF1A,PTPRC,HCFC1,ZNF124,ZNF253,CD19,MARCKS,IL16,P2RY11,TLR7,HMGB1
Cetuximab	KRT6A,LAMB3,EGFR
Dabrafenib	TNFRSF14,RAB40C,IKBKE,MYO5A,SIRPA,HLA-E,TSEN34,PTPRC,DDR1,B3GNTL1,EFNA1
Thapsigargin
Bosutinib	RBFOX2,PLCG2,IKBKE,ADA,HLA-E,LAIR1,CHGA,GDI1,CALM1,LYN,HLA-DRA
Vinblastine	PTPRC
Docetaxel	HCN3,SURF4,CHGA,E2F2,ZNF100,UNC79
Olaparib	ARPC1A,TJP1,OTUD7B,ACTN4,PPP2R2A,APOBEC3G,SNRNP48,LAIR1,PTPRC,ARHGEF38,ZNF445,ZNRD1,OR2M3,POLG2
ABT-888	RBFOX2,TJP1,OTUD7B,ACTN4,SMARCB1,HLA-DPB1,TSEN34,LAIR1,PTPRC,DDR1,RPS6KA1,ZNF445,ZNRD1,POLG2
17-AAG	ACTN4,CEP135,MYL6B,GEN1,HIST1H4A,CNOT7,ZNF709,CLTB,RPS25,LRP10,GALNT11,AGTRAP,MSL2,AKR1C1,ZNF100,UNC79,SPHK1,SLC22A5,NSUN6,KPNA5,PTRF,PLEC,MDM4,YIF1A,ZNF136,CTNND1,SLC39A7,HDAC2,P2RY11,POFUT2,ZNF738,CEBPD,TRAPPC2,GNG7,GNG12,SKA1,YES1,ZNF585A,ZNF775,TCF4,E2F2,FBL,MEX3C,MBOAT7,TJP1,EVL,UCP3,HNRNPR,UBE2N,TGIF1,HCFC1,RIN1,KIAA1456,CCNE2,PRPF40A,POLE,IER3,CHGA,MDC1,RPS28,TBC1D10C,CD151,HRH1,DRAP1,ZNF4…
Vismodegib	ARPC1A,TJP1,OTUD7B,ACTN4,TSEN34,LAIR1,PTPRC,NCF4,RCC2,RPS6KA1,ZNF445,P2RY11,POLG2
Camptothecin
ABT-263	ACTN4,HIST1H4B,LILRB2,LAMB2,SURF4,BCL2,KRTAP5-1,ARPC1A,KIF15,SMARCB1,ESCO2,PRTN3,ZNF100,UNC79,PSG4,OTUD7B,ZNF439,LAIR1,NCF4,RCC2,E2F2,ZNF445,HIST1H3F,CDK7,POLG2,PRNP,TJP1,HNRNPR,CYP2D6,FAM98B,TSEN34,NFS1
AZD7762	RBFOX2,TJP1,ELANE,AZU1,LILRB2,LAIR1,PTPRC,PRTN3,NCF4,LILRB4,DDR1,LTB,CACFD1,HLA-DPA1
CEP-701	BCAP31,MUC1,DENND4A,FARSA,PLA2G10,BCL9L,RPL15,PTPRK,CD300LF,TBC1D10C,BAIAP2,JUN,LILRB4,CHST2,GFPT1,RBFOX2,CD300LB,KCNQ5,KCNA3,CTBP2,LAIR1,NCF4,ZNF445,MEX3C,TJP1,AZU1,IMPDH2,ACOT4,RASA3,TSEN34,PTPRC,B3GNTL1,CACFD1
AMG-706
Afatinib	MYL6B,ANXA6,SMYD3,SLC35B4,WNT7B,TLR5,GJB3,KCTD7,KRT6A,ZNF682,XDH,NDUFB11,UNC79,RXRA,PTGES,MRRF,RNF217,CAPN12,KRT5,F11R,EGFR,LCN2,DDR1,LAMB3
BX-795	OTUD7B,KIF15,LSM2,LAIR1,B3GNTL1,CACFD1,ZNF445
PD-173074	ARPC1A,FCHO2,TJP1,OTUD7B,ZNF736,NPTN,EYA3,TSEN34,CD3G,PDXK,NCF4,MYO6,DDR1,ZNF445
KU-55933	YIPF6,PLCG2,DENND4A,LTB,SMARCB1,TBC1D10C,GALNT11,RCC1,ZNF223,CD300LB,OTUD7B,KCNA3,ADA,CTBP2,LAIR1,NCF4,DOLK,TJP1,FES,TSEN34,PTPRC,TNF,CACFD1,ZNRD1,HLA-DRA,IRAK4
PLX4720	TJP1,TNFRSF14,MYO5A
Axitinib	ARPC1A,ACTN4,CBX2,KIF15,LSM2,LAIR1,ZNF445,ZNRD1
GW 441756
VX-702	ACTN4,CEP135,BCAP31,ARHGAP30,BACE1,DENND4A,SUZ12,LIG4,FARSA,LRP6,BCL9L,ARPC1A,ZNF267,SRSF10,CD28,SMARCB1,GRB2,TBC1D10C,LAMP1,JUN,GALNT11,LILRB4,CD151,MSL2,YES1,LYRM4,RBFOX2,ZNF223,OTUD7B,SLX4,NR2F2,CD300LB,KCNQ5,KCNA3,ADAT2,RGMB,CTBP2,LAIR1,NCF4,RCC2,RPS6KA1,ZNF445,PPP1CC,POLG2,CIITA,MBOAT7,TJP1,SERPINB10,TGIF1,TSEN34,ERCC4,YIF1A,PTPRC,PFAS,CNR2,ASB8,DDR1,CD19,MARCKS,UBE2O,P2RY11
JNK Inhibitor VIII
Gefitinib	EGFR,GJB3,BICD2,ANXA6,KRT6A,RNF217,KRT5,WNT7B
AICAR	HIST1H3I,HIST1H4B,LRP6,ARPC1A,PTPRK,SMARCB1,LILRB4,RBFOX2,OTUD7B,IKBKE,LAIR1,NCF4,RCC2,RPS6KA1,ARHGEF10,HIST1H3F,TJP1,KAT6B,TSEN34,PTPRC,MARCKS
ATRA	ARPC1A,TJP1,ELANE,LILRB2,CD300LF,TSEN34,LAIR1,PTPRC,NCF4,POLG2,LILRB4,RCC2,DDR1,ZNF445,PADI4,MDC1,ZNRD1,RPS4Y2,BCL9L
RDEA119	CCNE2,ACTN4,POLE,HNRNPH1,EXO1,CHGA,ZNF709,CLTB,ALS2CL,ADAM9,ETV4,MCFD2,MAPT,RMI1,SMARCB1,ZNF135,AGTRAP,SKA1,A2M,RILP,CD151,NPPA,UNC79,ZNF43,S1PR2,CATSPER1,USP39,TNFRSF14,INPP5F,E2F2,HNRNPA0,MBOAT7,ADRB2,PLEC,TGIF1,DCTPP1,KAT6B,UCP2,DDOST,ZNF253,ASB8,MMP17,PRMT6,CTNND1,CD19,RIN1
CI-1040	CCNE2,INPP5F,ETV4,TNFRSF14,RMI1,RHOG,MMP17,B3GNTL1,NPPA
BIRB 0796
Temsirolimus	CHGA,HLA-E
SL 0101-1	ARPC1A,FCHO2,TJP1,OTUD7B,DCP1A,NPTN,TSEN34,LAIR1,PDXK,NCF4,RCC2,DENND1C,ZNF445,ZNRD1,POLG2
SB590885	TJP1,TNFRSF14,TSEN34,TTC30A,DCP1A
MK-2206
PD-0332991	B3GNTL1,LAIR1
FMK	LILRB2,HIST1H4A,GART,DCP1A,ARPC1A,ELANE,SMARCB1,RBFOX2,OTUD7B,LAIR1,NCF4,RCC2,E2F2,ZNF445,TJP1,AZU1,TSEN34,PTPRC,KRTAP19-7,MARCKS,P2RY11
Nilotinib	CD52,ARPC1A,TJP1,GYPB,OSCAR,PKLR,KEL,LAIR1,NCF4,DDR1,B3GNTL1,ZNF445,MARCKS,FOS,SCARF1,POLG2
ZM-447439	ARPC1A,TJP1,OTUD7B,KIF15,LSM2,LAIR1,TRIM13,ZNF445,ZNRD1,POLG2
YK 4-279	HCN3
681640	CACFD1
SB 216763	CACFD1
QL-VIII-58	GPX3,CHGA,RNPS1
HG-5-113-01	ZNF445,SDC2,TAF9,RPS25
XMD11-85h	RBFOX2,TJP1,PIK3CD,ARHGAP30,SMARCB1,LAMB2,FAM98B,LAIR1,PTPRC,RGS19,NCF4,CANT1,RCC2,POLR1D,ZNF445,CHST11,P2RY11,CD247,PBRM1,SMARCC1
HG-5-88-01	LIPI,AK3,FGFR1OP,RPS23
PHA-665752	DGKK,CD3D,OR1B1,LILRB2,RGMB,TBC1D10C,LAIR1,LILRB4,IL17RA,RPLP2,GPD1,PIP4K2C,SCUBE2
Crizotinib	PARP10,OR2F2,CD163,CD3D,DENND4A,HLA-E,HSBP1,TUBAL3,SCARF1,TAF9,GNG7,TBC1D10C,SNRNP48,GALNT11,LILRB4,CHST2,MSL2,SELL,HLA-DOA,HIST1H2BN,DDX23,IMP3,ZNF223,CHEK1,NOD2,GP5,UGT8,LAIR1,RAB3B,MRPL16,ZNF445,MAGED1,HLA-DPA1,ATP2A2,OR10A7,TJP1,ESAM,YIF1A,PTPRC,HIST1H4F,B3GNT5,TNF,B3GNTL1,ZNRD1,PIP4K2C
Imatinib	ARPC1A,OSCAR,PKLR,SCT,KEL,GP6,MARCKS,ZNF445,PDE7A,ZNRD1,SCARF1,ZNF670
AZD-0530	MKL1,DUSP16,ABCC1,HBG2,LY6H
AZ628	OR2F2,LILRB2,HLA-E,FCAR,NFAM1,SCARF1,PDGFA,MAPT,RNASE6,SPRED2,TNFRSF14,IKBKE,COL11A2,SLC6A3,HCN3,AZU1,GPX1,ATG7,B3GNTL1,SVIP,DUSP8
Parthenolide	RPS18,ARHGEF25,OR1B1,LTB,GART,KRTAP27-1,IFNA4,ZNF436,OR7E24,HLA-DOA,HIST1H2BN,RBFOX2,KRTAP21-3,DENND1C,GLRX,SACM1L,POLG2,ZNF324B,TJP1,OR2T1,OR2A2,PTPRC,RNF5,DDR1,ZNRD1
Sorafenib	AGER,LILRB2,LAIR1,SLC19A1,LILRB4,LY6H,ZNRD1
Paclitaxel	RBFOX2
A-770041	PDLIM7,HLA-B,CALCB,PPFIA3,MAPT,NDUFA6,PSMB9,ZNF334,NPW,RHOG,IKBKE,MKL1,UGT8,IRF7,CD2AP,PGAP1,HLA-DOB,TDRD6,PARN,TALDO1,COL18A1,KRTAP26-1,ZNF667,ZNF124,KIAA1456,HLA-DRA,HSD11B2
BMS-509744	ZNF225,SAG
GW843682X	ZNF225,OR4K14,OR14C36,MSL2
MS-275	LAMB2,KRTAP5-8,KRTAP2-3,CD47,E2F2,CHST11
TGX221	DLL1,PARN,ACTN4,HCN3,MAPT,IKBKE,IL10RB,CTSO,OR5M10,PSMB9,CHGA,HLA-DOB,UNC79
Sunitinib	AGER,LILRB2,HLA-E,DENND1B,PSMB9,SLC19A1,LILRB4,HIST1H4D,HLA-DOA,PHC3,OSCAR,CLEC6A,LAIR1,NCF4,DENND1C,RPS6KA1,HLA-DPA1,TSEN34,TNF,B3GNTL1,MARCKS,ZNRD1,DUSP8,HLA-DRA
CGP-60474	MKL1,PSMB8,MICB,NRXN1,HLA-DRA
CGP-082996	PARN,OR13C5,IKBKE,PTPRC,CHGA,RCC2,MARCKS,HLA-DOB,EEF1D,TEC,OR13A1
CMK	NMRAL1,OR5M1,OR13C5,KRTAP10-11
A-443654	LDHAL6A,KRT25
S-Trityl-L-cysteine	LAIR1,MARCKS
BI-2536	ZNF225,OR14C36,MSL2
GNF-2	PKLR,SCT
WH-4-023	PARP10,ACTN4,FZD2,OR2T11,PDLIM7,ABCC1,CALCB,SLC47A2,MAPT,NDUFA6,BET1L,ZNF334,KLC2,ELOVL2,UNC79,PSG4,NPW,IL20RB,HBG2,HLA-DOB,KIRREL,PARN,HCN3,TALDO1,OXTR,PTRF,COL18A1,KRTAP26-1,ZDHHC21,TAX1BP3,KIAA1456,HLA-DRA
Salubrinal	TAT,RBFOX2,ZNF324B,AGER,OR13C5,BMPR2,HIST1H2BF,HIST1H2BE,LAIR1,TXNRD1,HSPA1B,MARCKS,HLA-DOA,HIST1H2BN,KRTAP10-10,HIST1H3H
Dasatinib	ACTN4,INO80E,PCDH7,PDLIM7,HLA-E,MRPL20,CHGA,ABCC1,MAPT,NDUFA6,PSG5,PSMB9,KRT6A,ZNF334,TXNRD1,HRH1,GK,ELOVL2,UNC79,ZNF786,PSG4,LINGO1,MKL1,IRF7,UBA52,HBG2,NT5M,ANAPC7,PGAP1,TRIM56,HLA-DOB,EEF1D,HCN3,CHCHD10,NDUFA7,B2M,KCNAB3,TYW1,CFI,KRTAP26-1,ZNF124,LAMB3,SVIP,HDAC2,TAX1BP3,KIAA1456,HLA-DRA
Lapatinib	EGFR,GJB3,MUC1,NF2,EPB41,UBA52,GOLGA7,WNT7B,PADI3,DDR1,RNF217,RBMX,EDARADD,F11R,KRT5,NFS1,ZNF100,HSPA1A,BCL9L
Cyclopamine	GAS8,OR8K1,CHGA,GART,OR13C5,KRTAP10-11,SMARCB1,PSMB9,ZNF670,RBFOX2,IKBKE,RCC2,HLA-DOB,OR13A1,PARN,ZNF324B,ALOX5,TJP1,PTPRC,MARCKS,DUSP8
VX-680	KCNQ5,NMRAL1,YIF1A,LAMP1,BRWD1,ZNF225,TRIM13,MSL2,PDE7A,RAG2,LPAR5,DDX23,ZNF551,VPREB1,POLG2
JW-7-52-1	PARN,MIF,HLA-DRA
Erlotinib	GJB3,EGFR,NF2,SCT,MKL1,SERPINF2,KRT6A,C9orf3,RNF217,ADH1A,WNT7B
Rapamycin

## Sheet: Supplementary Table S6B
Drugs	Unique genes
TL-2-105	SPOP
TAK-715	TMEM48,ADCK1,USHBP1,PSD3,OTOP3,GLT6D1,FAM136BP
GSK429286A	OSBPL8,DTX4,DGUOK
Ruxolitinib	IL5RA,AMHR2,CACNA1C,GP9,COL6A5,ABCD2,SIGLECL1,NCR1,DTHD1
SB-715992	PTPN1
KIN001-102	SIDT1,CAPRIN2,ATXN7L1,RTN4RL2
GW-2580	TRIT1,MYCL1
WZ3105	BCKDK,NPPB,TM4SF4
XMD14-99	GNPAT
CP724714	BAK1,MLLT6,ICT1
OSI-930	DPF2,ERAS
Bleomycin (50 uM)	ARNTL2,FOXRED1,RASSF8,SDF2L1,THEM6,PSAT1,FGF2,GALNT2,SLC16A1,SLC37A1,AKR7A3,ANTXR1,STX8,FRMD3,GPR160,BRCC3,ERI2
NPK76-II-72-1	ZFR,CAD,SEH1L,HBQ1,FGF9,NUDT3,AMD1,KIAA1009,TMEM209,AASDHPPT
VX-11e	C5orf42
NVP-BHG712	OPRM1,FAIM3,YIPF7
PIK-93	OR1J4
TPCA-1	TMEM163
Y-39983	TMPRSS11B
GSK690693	CCT6B
KIN001-270	BUB1,LCORL
CH5424802	CLEC4D
KIN001-260	SLC4A1,GPR171,TRIM10,TSN
SB52334	PPP1R3F,PARP12,ZNF516,DAP,TTL,TMEM169,FAM69B,SAMD14,IRGQ,SNHG14
AS605240	CCL25
STF-62247	CHIT1,ERN1
I-BET-762	LDLRAD2
MPS-1-IN-1	CHMP6
Tubastatin A	KLHL12
UNC0638	SEMA3F
MP470	NARS2
T0901317	RHO,IGLV3-10,ANKRD30BP3
CAY10603	FAM199X
GSK269962A	ZNF582,PKD2L1,LRRC17,CFHR5,SEC24D,BEND6,RDH13,MXRA8,OR2M5,C19orf18,SSR4,BGN,DEFB128,PRAF2
PI-103	CYP4F12
Phenformin	SHC3
BMS-536924	SLC44A1,HLTF,TM9SF3,PRR7,OS9,AHI1,JAK1,HEY1,HDX,TTYH1,COQ2
EHT 1864	LRRC27,MLST8
AZD6244	ICAM1
TW 37	TMEM59,SLC6A20,PRTG,MUC17
PLX4720 (rescreen)	STEAP1B,ZCCHC17,SNRPB2,DSCR3
(5Z)-7-Oxozeaenol	MYO9B,SAMM50,GSR,GOSR1,TTYH3,KIAA0319,ZHX3
CHIR-99021	CREB5
BMN-673	GAS1,FAT4,OR4E2
Afatinib (rescreen)	DTX2,LAMA4,TMX4,UBL7,FAM102B,JUNB,TNK1,GPR3,ZNF441
Temozolomide	ZNF76,FLOT2,CES5A,CD200R1
GSK1070916	TPR
YM155	SLC26A3,SLC35F2,MEP1A,SLC39A5,NR1I2,NAT2,ANKS4B
FK866	DNAJC5,NAMPT,GTF3C3,RPS15A,ARNT,NUS1,FIS1
AZD6482	TSPAN3,RRAD
Trametinib	ASPM,HIST1H3B,RACGAP1
DMOG	SLC16A7
OSU-03012	PGK1
IPA-3	UBE2D2
Pazopanib	FGFR1,CXCL12
RDEA119 (rescreen)	MESDC2,AHCTF1,ZNF329,ZNF568
Dabrafenib	STX7,MTFMT,TRIM62,TMEM5,PGPEP1,SOX5,STK32B,AMDHD2,KLHDC2,KRT72,CCDC159
Vorinostat	ANKIB1,CLVS1
Bosutinib	TP53INP2,MAB21L3
Lenalidomide	MORC1,ZBP1
Vinblastine	ALDH1L2,COPS2
Cisplatin	FAM98C
Docetaxel	CCL26,SERPINB3,DYRK1B,AFTPH,FST,SKAP1,PARM1,KCNH7,DNAJB13
Olaparib	ARHGEF38
17-AAG	AP2S1,BCL3,C16orf80,RAB10,SRSF9,CSNK1A1,KYNU,TMEM19,SECTM1,ZNF256,TRIM36,DDIT4,RNF182,EPHB4,ZNF585A,ZNF583,ZNF611,NEAT1
Vismodegib	TM9SF2,BARHL2
Methotrexate	C6orf70,EEFSEC,TSGA10,NUDT7,CLTC,GIN1,FBRS,ABCG1,METTL17,ZNF226,B3GALNT1,SRL
ABT-263	RANBP9,DERL2,TYRO3,CYP2D6,CINP,ADNP2,HNRNPUL1,SMG9,FKTN,NDUFC1,HMGCL,KRT34,CARHSP1,KIT,EXO5,HNRNPA3,MRPS16,ADAMTSL2
Elesclomol	ASTE1,SPTB,TNFRSF11A,SUN3,AIFM3,DUSP27
Afatinib	ETV1,MARK2,RAPGEFL1,PRRX1,POLR3GL,PKN1,MTL5,MRRF,KRTCAP3,GRHL3,CAPN12,SMYD3,TECPR1
BX-795	RECQL,SLC4A11,MT-ND1
Nutlin-3a	RRM2B,ATG5,TRIP13,BAX,AURKA,FAM83D,MGRN1,TNFSF4,GPSM2,PFDN5,DDB2,MDM2,ACTL6A,BTF3,XPC,SSU72,FDXR,SPATA18,FBXO22,POLR3D,BLOC1S2,PTCHD4
PLX4720	CCDC6,RXRG
VX-702	GUCA2B,CTXN3
Cytarabine	ATG4A
Gefitinib	TNNT3,RPL3L,TMEM47,WFDC5
PD-0325901	ZNF653
AICAR	GPC4,AIM1,GPR161,PAOX,ADK,DCST1,SEC24C,ABCA13,AP3M1
ATRA	TG,FCN1,TULP1,HHLA2,PADI4
RDEA119	UNC93B1,IFI6,KCNT2,TTC36
Temsirolimus	ACVR1B,FAM69A,LCOR
SB590885	FSHB
PD-0332991	TTC27,CCNE1,TSPAN12,CDKN2A
FMK	AATF,SLC5A7,ZNF80
681640	HMGXB4
MLN4924	C10orf76
QL-VIII-58	RPH3A,FGL1,CDC37L1,HAND1,CHRNB4,DBH,DPP6,AGT,ZNF18,CITED2,KCNV1,FIGF,BTRC,SYT9,LCN15,UCN3,LHFP,SPATA12,CYP2B6
HG-5-113-01	ASIC1,PTGES3,TTC31,C1orf114,NBAS,CYB5R2,SDC2,RUVBL1,SHARPIN,MUC6,IGHV3-13
XMD11-85h	LMCD1,MIP,SPATA24,ZNF600
ZG-10	NR1H3,MRI1,GCKR,PLEKHG2,AADAC,TET2,MAP3K19,TMEM207,HSD3B1
HG-5-88-01	IGBP1,XG,C6orf52,AK3,PHKG2,KCNA2,SHISA3
QL-XII-61	RHOBTB2,ZNF506,PITPNM3,RIOK3,ZRANB3,GALNT1,ZC3H18,P2RY12,SPATA3,CD248,NLRP9,TRDN,PCBP2,NMS
PHA-665752	CYP2W1,GPD1
NVP-TAE684	DCN,ADCK2,SLC25A25,MEPE,RAET1E,HSPB7,CLDN22
Crizotinib	UPP2,MAST4,COPE,STRIP2,CDK5RAP2,SPACA7,CACNA2D3,ZFYVE28,PAQR6,FBXL13,RFTN2,NFIL3,USP32,LIPM,TUBAL3,NANOS2,SPANXN4,PPP1R2P1
Imatinib	IDS,TAAR8,DRD3,FGD5,C4orf45,DAGLB,KLHL26,ZNF30,PDE3A,SRP72,BRF1,C8orf76
AZD-0530	DUSP16,SMIM4,PSAPL1,APOO,MARCH5
AZ628	CAMKK1,RABGAP1,OSBPL5,SNX1,RASGRF1,FAR2,TRIB2,CDH19,RPS6KA6,EXOSC7,TF,ZMYND8,WFDC1,TWISTNB,TMEM33,ABHD8,MLLT4,NES,ANKRD6,SCN7A,SLC6A3,ITGA10,DCDC2,TFB2M,KIAA1841,DCST2,TSACC,SPRY1,GPR98,PMPCA,BRD7P3,CLDN20,C1QTNF1,TMEM167A,GRAMD2,CCDC85B,FAM91A1,DPP7,LRRN4CL,ZNF792,FTSJD1,BLOC1S4,FCAR,SERPINA3,S100A4,SPRED2,IFRD2,CD302
Parthenolide	SCFD1,MAP1LC3A,HOXA3,ZNF436,AQP10,CNTN5,LYZL6,GLRX,CMKLR1,OR2T1,C10orf71,CXorf64,LCE5A,IFNA10,TTC23L
KIN001-135	SRCIN1,GPR50,FOXN1,OGG1,PPM1G,SNX19,WNT1,GFRA4,MACF1,LACRT,PREB,C12orf52,CXCL14,TBX6,PLEKHH2,C1orf158,ADAMTS15,EVX2,OR52R1,H1FOO,FAM216B,CLEC4G,TREX2,CD300E,SULF2,AVPR1B,GPX6,C6orf15,MAS1L,ZNF432
Sorafenib	USP11,FBXW9,OR6F1
Bortezomib	C10orf95,CNNM4,PDE9A,GXYLT2,C15orf56,C1orf105
MG-132	PIK3R4
A-770041	CLCN3,CSPG5,TMEM132B,PFDN2,SIGMAR1,PRR23A
BMS-509744	METAP1D
Pyrimethamine	RAD52,SPEG,CNOT3,MRPL2,ASXL2,SPINK7,DHX36,LDOC1,ADM5
MS-275	NOX1,LRRC41,MCTP2,CRIPAK,CD47,C17orf107,KRTAP5-8
TGX221	SYN1,MKS1,KIF26A,MOXD1,SGK3,BET1,CNOT6,CHD5,TRIM67,KBTBD7,H3F3B,CHI3L1,ZDHHC4,TTC5,SLC44A5,ANKRD52,FGF7,CDR2,ECM1,CPLX2,CCT6A,ZP1,ADRA2A,PTPRO,PDE1C,SLC28A1,CUL4B,SHROOM4,ATP5G1,CBS,PRICKLE2,TMEM246,DNAAF2,SLC16A4,HTRA4,GPR82,GLIS1,LINGO2,SERTAD2,CSF1,MYBL1,ALKBH2,ALPK2,SMG5,SEC22B,ABCC6P1,PRR24
Sunitinib	TRIM9,PDAP1,BUD31,MEST,ZNHIT6,SLC25A2,MARCH7,PANX3,TAF1D,C4orf40,HIST1H4D,ZNF883
Z-LLNle-CHO	BIRC3,ZFR2,PRKD2,CLDN16,STK25,THRA,ADAM8,FBXO4,XRCC4,NFIA,APOBEC3B,KLK12,HLA-F,TREX1
CGP-60474	ZNF768,PAAF1
CGP-082996	CDH10,PPP2R5A,LZTR1,NEFL,WDR26,GNPDA2,CHST15
WZ-1-84	G6PC3,PNLDC1,PPP1CA,KDM2A,OR10K2,PLCB1
CMK	CRISP2,PRH2,ADAM21,OR4D6,FAM71E2,OR13C3
A-443654	AMPD2,ATOH1
GNF-2	HBZ,CCDC142,FEZ1,HFE2
WH-4-023	ECM2,CHD1L,NDUFA4L2
Salubrinal	FOXP3,VSX2,INHA,ZSWIM6,RINT1,PPP1R35,HIST1H2BE,HIST1H3H,OR5L2
Dasatinib	IFRD1,KCNK10,ATP5B,CNTFR,FFAR2,CPA4,CACNG6,CRB1,TMEM241,PRPH,IL6,IGFBP4,USP21,MDH2,NADKD1,F2RL2,IFI27,SLC27A4,GPR27,POP7,ZNF620,SLITRK1,PENK,EPHA10,OR5D14,MAGEE2,MPPED1,CLPSL2,TYW1,MRPL20,CHCHD10
XMD8-85	CYP46A1,FAM114A2,LIMS2,METTL2A,CHIC2,KCTD20,INPP5K,CCT5,RNF20,FRMD7,MYL1,OR2AG1,HOXB2,LEP,RUFY1,NLRP8,EDDM3A,GPR135,ASB7,SPATC1,ZNF383,GOLGA6L7P
Roscovitine	UNG,HAO2,IFT46,RIMKLB,TIGD5,PGAM1P4
Lapatinib	CLCA4,RPS6KA5,PRSS54,SLC6A4,HPX,GOLPH3,FBXO6,RAB14,ABCC11,GOLGA1,RBP5,RHOB,SCGB1A1,RNF144A,DMKN,SPRR3,GP2,FOXN2,SNCG,EDARADD,GJB4,CNGA1,UPK3B,LINC00514
Cyclopamine	TXLNA,SIRPG,PSMA7,NUP98,SLC41A3,FNDC4,PECR,SRSF4,HSD11B1,UBN1,ZNF133,OR8K1,TGM7,FRS2,CHD2,OR11H6,SRRM3,FAM27L,NOG,FOXD4L1,SLITRK6,KRT73,C2orf88,MAOA,C22orf43,C17orf102,LINC00654
VX-680	SPATA9
JW-7-52-1	AP5S1,KCNK3,MUS81,ZXDB
Erlotinib	CPA1,MICU1,PROC,ATXN10,ASCC1,EPG5,CNOT11,PPBP,ADH1A,FICD,DCAF12L1
